# Supplementary material for: KRT18 Modulates Alternative Splicing of Genes Involved in Proliferation and Apoptosis Processes in Both Gastric Cancer Cells and Clinical Samples
Source: Front Genet. 2021 Jul 5;12:635429. doi: 10.3389/fgene.2021.635429 (PMC8287183; doi:10.3389/fgene.2021.635429)
Supplement: Supplementary file 2 [file Data_Sheet_2.ZIP]

Archive with 8 entries (8 files):
- Table S2.xlsx
- Table S3.xlsx
- Table S4.xlsx
- Table S5.xlsx
- Table S6.xlsx
- Table S7.xlsx
- Table S8.xlsx
- Table S1.xlsx
