# Supplementary material for: KRT18 Modulates Alternative Splicing of Genes Involved in Proliferation and Apoptosis Processes in Both Gastric Cancer Cells and Clinical Samples
Source: Front Genet. 2021 Jul 5;12:635429. doi: 10.3389/fgene.2021.635429 (PMC8287183; doi:10.3389/fgene.2021.635429)
Supplement: Supplementary file 2 [file Data_Sheet_2.ZIP › Table S2.xlsx]

## Sheet: siKRT18_vs_Ctrl_Up_DEGs
Gene	logFC	logCPM	PValue	FDR	siCtrl_1st	siCtrl_2nd	siCtrl_3rd	siKRT18_1st	siKRT18_2nd	siKRT18_3rd	Symbol	Chr	GeneType	Description
ENSG00000168209.4	1.05239	6.97178	7.28987e-15	8.32044e-12	43.66	45.25	37.75	89.34	91.93	87.93	DDIT4	chr10	protein_coding	DNA-damage-inducible transcript 4
ENSG00000230937.9	1.00871	3.07148	1.8565e-10	9.91697e-08	4.29	4.27	3.53	7.17	9.06	8.67	MIR205HG	chr1	processed_transcript	MIR205 host gene
ENSG00000116761.11	1.27096	3.18619	7.85583e-16	9.68373e-13	2.37	2.2	2.04	5.81	5.14	5.42	CTH	chr1	protein_coding	cystathionine gamma-lyase
ENSG00000278238.1	1.0283	0.273933	9.84442e-05	0.00972357	1.62	0.95	0.91	1.85	2.46	3.07	RP11-245D16.4	chr13	lincRNA	--
ENSG00000176046.8	1.1956	4.13011	3.73798e-16	5.4854e-13	1.6	1.91	1.64	3.87	4.12	4.09	NUPR1	chr16	protein_coding	nuclear protein, transcriptional regulator, 1
ENSG00000118785.13	1.33491	2.10131	1.93524e-13	1.75407e-10	1.33	1.15	1.38	3.79	2.97	3.25	SPP1	chr4	protein_coding	secreted phosphoprotein 1
ENSG00000256185.1	1.40185	-1.61012	0.00878963	0.19473	1.31	0.48	0.23	1.76	1.65	2.34	RP11-612B6.2	chr12	3prime_overlapping_ncrna	--
ENSG00000204611.6	1.02309	3.32749	3.47425e-11	2.14132e-08	1.2	1.26	1.43	2.5	2.83	2.78	ZNF616	chr19	protein_coding	zinc finger protein 616
ENSG00000272525.1	1.02199	-0.0608517	0.000581204	0.0337307	1.11	0.38	0.52	1.75	1.53	0.95	RP11-79P5.9	chr5	lincRNA	--
ENSG00000271992.1	1.14654	0.0266458	8.18152e-05	0.00832112	1.05	1.14	1.09	2.28	2.64	2.52	RP11-42O15.3	chr1	lincRNA	--
ENSG00000139269.2	1.60433	1.69677	6.63181e-16	8.51552e-13	0.68	0.52	0.48	1.82	1.63	1.84	INHBE	chr12	protein_coding	inhibin, beta E
ENSG00000105550.8	1.74246	1.10669	3.56832e-14	3.79189e-11	0.66	0.87	0.36	2.15	2.41	1.86	FGF21	chr19	protein_coding	fibroblast growth factor 21
ENSG00000251085.1	1.18129	-1.08496	0.00471813	0.135254	0.66	0.27	0.43	0.53	0.83	1.99	RP11-893F2.6	chr17	lincRNA	--
ENSG00000226853.2	1.28381	-0.181876	2.75435e-05	0.00346452	0.62	0.57	0.34	0.96	1.2	1.74	AC010894.3	chr2	lincRNA	--
ENSG00000272716.1	1.03631	-0.0790586	0.000727723	0.0404806	0.58	1.03	0.49	1.32	1.79	1.22	RP11-563N4.1	chr2	lincRNA	--
ENSG00000271918.1	1.04551	0.82066	5.57955e-06	0.000960586	0.47	0.79	0.56	1.32	1.04	1.5	CTD-2287O16.5	chr5	antisense	--
ENSG00000230024.1	1.32164	-1.23976	0.00317307	0.105713	0.42	0.63	0.09	0.6	0.79	1.63	RP11-95P13.1	chr1	lincRNA	--
ENSG00000236047.1	1.32531	-0.776692	0.000466306	0.0289138	0.38	0.76	0.13	0.51	0.92	1.93	AC073410.1	chr2	processed_pseudogene	--
ENSG00000234705.1	1.52011	-1.66379	0.00697031	0.172672	0.34	0.61	0	1.27	0.78	0.8	HMGA1P4	chr9	antisense	high mobility group AT-hook 1 pseudogene 4
ENSG00000243224.1	1.00771	-0.693315	0.00412821	0.125514	0.31	0.41	0.14	0.44	0.56	0.79	RP5-1157M23.2	chr3	antisense	--
ENSG00000231196.3	1.04068	-0.183746	0.000915523	0.0470228	0.29	1.06	0.77	1.48	1.55	1.38	RP11-495P10.8	chr1	lincRNA	--
ENSG00000228084.1	1.65011	-1.22158	0.000337385	0.0234171	0.29	0.12	0.24	0.97	0.43	0.82	RP5-884G6.2	chr1	antisense	--
ENSG00000254271.1	1.11048	-0.984956	0.00635976	0.16373	0.26	0.47	0.9	1.4	1.09	1.16	RP11-131N11.4	chr10	lincRNA	--
ENSG00000260879.1	1.0018	-0.369047	0.00266825	0.0944985	0.24	0.37	0.17	0.45	0.6	0.54	RP11-483I13.5	chr1	antisense	--
ENSG00000233622.1	1.12235	-0.375707	0.00101842	0.0510771	0.23	0.32	0.33	0.61	0.83	0.5	CYP2T1P	chr19	unitary_pseudogene	cytochrome P450, family 2, subfamily T, polypeptide 1, pseudogene
ENSG00000223776.5	1.02199	-0.737189	0.0061231	0.159776	0.21	0.31	0.11	0.4	0.42	0.48	LGALS8-AS1	chr1	antisense	LGALS8 antisense RNA 1
ENSG00000152128.13	1.06225	-0.373383	0.0014769	0.0641037	0.2	0.17	0.25	0.54	0.5	0.27	TMEM163	chr2	protein_coding	transmembrane protein 163
ENSG00000151632.16	1.09806	0.374054	2.58073e-05	0.00328638	0.2	0.13	0.12	0.39	0.29	0.31	AKR1C2	chr10	protein_coding	aldo-keto reductase family 1, member C2
ENSG00000176533.12	1.05355	0.289802	6.4251e-05	0.00697191	0.2	0.07	0.19	0.24	0.36	0.38	GNG7	chr19	protein_coding	guanine nucleotide binding protein (G protein), gamma 7
ENSG00000273259.2	1.38846	-0.874035	0.000475969	0.0290939	0.19	0.1	0.12	0.4	0.34	0.4	SERPINA3	chr14	protein_coding	serpin peptidase inhibitor, clade A (alpha-1 antiproteinase, antitrypsin), member 3
ENSG00000247950.6	1.07211	-0.0913391	0.000363393	0.0244372	0.19	0.28	0.09	0.39	0.42	0.4	SEC24B-AS1	chr4	antisense	SEC24B antisense RNA 1
ENSG00000258352.1	1.86894	-1.75225	0.0026577	0.0944985	0.19	0.14	0.06	0.25	0.63	0.61	RP11-23J18.1	chr12	transcribed_processed_pseudogene	--
ENSG00000271746.1	1.75059	-1.66426	0.00162428	0.06801	0.18	0.1	0.05	0.58	0.28	0.32	RP1-202O8.3	chr1	antisense	--
ENSG00000279203.1	1.71683	-2.03192	0.00736548	0.178867	0.18	0.06	0.06	0.62	0.22	0.27	AC005785.5	chr19	TEC	--
ENSG00000214860.4	1.13561	-0.50774	0.000988951	0.0499615	0.18	0.21	0.09	0.42	0.38	0.29	EVPLL	chr17	protein_coding	envoplakin-like
ENSG00000131409.12	1.14059	0.241641	2.45042e-05	0.00313339	0.17	0.22	0.19	0.3	0.41	0.61	LRRC4B	chr19	protein_coding	leucine rich repeat containing 4B
ENSG00000262772.1	1.10652	-0.987927	0.00635976	0.16373	0.17	0.14	0.09	0.2	0.33	0.34	RP11-353N14.2	chr17	lincRNA	--
ENSG00000234684.6	1.05432	-0.106366	0.00045891	0.028628	0.17	0.11	0.19	0.36	0.39	0.25	SDCBP2-AS1	chr20	antisense	SDCBP2 antisense RNA 1
ENSG00000237188.3	1.20069	0.160131	1.48099e-05	0.00210139	0.17	0.11	0.17	0.41	0.35	0.31	RP11-337C18.8	chr1	antisense	--
ENSG00000206535.7	1.15099	0.161342	4.03258e-05	0.00472517	0.17	0.33	0.26	0.65	0.57	0.49	LNP1	chr3	protein_coding	leukemia NUP98 fusion partner 1
ENSG00000203546.7	1.11706	-1.04931	0.00734276	0.178867	0.16	0.69	0.58	0.77	0.85	1.63	RP11-176H8.1	chr14	protein_coding	--
ENSG00000228775.7	1.01309	-0.919688	0.00828924	0.189925	0.16	0.06	0.08	0.14	0.22	0.28	WEE2-AS1	chr7	antisense	WEE2 antisense RNA 1
ENSG00000183722.7	1.56547	-0.680247	3.14643e-05	0.00389412	0.16	0.08	0.09	0.26	0.41	0.33	LHFP	chr13	protein_coding	lipoma HMGIC fusion partner
ENSG00000267422.1	1.2862	-0.941213	0.00166619	0.0692008	0.16	0.11	0.19	0.34	0.45	0.37	CTD-2554C21.1	chr19	transcribed_processed_pseudogene	--
ENSG00000142539.9	1.48678	-1.32914	0.00206129	0.0807152	0.15	0.06	0.12	0.24	0.34	0.42	CTD-2545M3.6	chr19	protein_coding	--
ENSG00000278916.1	1.14761	-0.657252	0.00123484	0.0564051	0.15	0.12	0.09	0.29	0.27	0.27	CEP83-AS1	chr12	lincRNA	CEP83 antisense RNA 1 (head to head)
ENSG00000250616.2	1.04038	-0.840675	0.00811066	0.189925	0.14	0.12	0.24	0.31	0.34	0.41	RP11-455F5.3	chr16	antisense	--
ENSG00000272663.1	1.83099	-1.77698	0.0026577	0.0944985	0.14	0.07	0.21	0.44	0.47	0.72	RP11-191L17.1	chr2	lincRNA	--
ENSG00000267603.1	1.71298	-1.28868	0.000532671	0.0315073	0.13	0.11	0.1	0.52	0.35	0.29	LINC01028	chr17	lincRNA	long intergenic non-protein coding RNA 1028
ENSG00000168062.9	1.15606	-0.544826	0.00111743	0.0537221	0.13	0.14	0.15	0.17	0.38	0.4	BATF2	chr11	protein_coding	basic leucine zipper transcription factor, ATF-like 2
ENSG00000223799.1	1.31145	-1.44066	0.00665594	0.168045	0.12	0.07	0	0.14	0.18	0.18	IL10RB-AS1	chr21	antisense	IL10RB antisense RNA 1 (head to head)
ENSG00000244349.1	1.95183	-2.10704	0.00506585	0.140013	0.12	0.13	0.25	0.29	0.82	0.95	HCG16	chr6	antisense	HLA complex group 16 (non-protein coding)
ENSG00000269533.5	1.94743	-2.1098	0.00798898	0.189382	0.12	0.06	0.06	0.19	0.49	0.32	AC003002.6	chr19	protein_coding	--
ENSG00000170801.9	1.46017	0.105067	6.85086e-07	0.000159942	0.12	0.16	0.13	0.37	0.45	0.33	HTRA3	chr4	protein_coding	HtrA serine peptidase 3
ENSG00000128298.16	1.10842	-0.856854	0.00548984	0.146715	0.12	0.13	0.11	0.35	0.24	0.22	BAIAP2L2	chr22	protein_coding	BAI1-associated protein 2-like 2
ENSG00000254485.5	1.93161	-1.90205	0.00195429	0.0779113	0.12	0	0.03	0.17	0.22	0.24	RP11-380O24.1	chr3	antisense	--
ENSG00000260625.2	1.95956	-1.69373	0.00114832	0.0543957	0.11	0.12	0.12	0.65	0.43	0.41	RP11-452L6.7	chr16	antisense	--
ENSG00000268225.1	1.23009	-1.39005	0.00968984	0.207773	0.11	0.27	0.07	0.29	0.31	0.51	CTD-2331H12.5	chr19	processed_pseudogene	--
ENSG00000258813.2	1.4243	-1.36831	0.00292337	0.0998776	0.11	0.2	0.12	0.52	0.28	0.44	RP11-109N23.4	chr14	antisense	--
ENSG00000244219.6	1.27754	-1.18103	0.00278479	0.0965016	0.11	0.16	0.15	0.32	0.27	0.48	GS1-259H13.2	chr7	lincRNA	--
ENSG00000271997.1	1.03484	-0.843987	0.00811066	0.189925	0.1	0.07	0.04	0.17	0.16	0.12	RP11-97O12.6	chr15	sense_intronic	--
ENSG00000224424.7	1.09391	-0.395195	0.00130598	0.058568	0.1	0.12	0.11	0.22	0.29	0.2	PRKAR2A-AS1	chr3	antisense	PRKAR2A antisense RNA 1
ENSG00000258122.1	2.19613	-2.2267	0.00846951	0.191943	0.09	0.09	0.09	0.63	0.65	0	RP11-61A14.1	chr16	antisense	--
ENSG00000106823.12	1.16205	-0.219847	0.00015872	0.0140554	0.09	0.17	0.01	0.19	0.18	0.22	ECM2	chr9	protein_coding	extracellular matrix protein 2, female organ and adipocyte specific
ENSG00000133943.20	1.19825	-0.420657	0.000302345	0.021618	0.08	0.05	0.1	0.17	0.16	0.23	C14orf159	chr14	protein_coding	chromosome 14 open reading frame 159
ENSG00000249641.2	2.25388	-1.69318	7.47787e-05	0.00786504	0.08	0	0.06	0.22	0.2	0.31	HOXC13-AS	chr12	antisense	HOXC13 antisense RNA
ENSG00000226673.1	1.42776	-1.00113	0.000591926	0.034224	0.08	0.04	0.06	0.2	0.13	0.2	LINC01108	chr6	lincRNA	long intergenic non-protein coding RNA 1108
ENSG00000236137.1	1.24022	-1.29149	0.00836168	0.191159	0.08	0.09	0.11	0.1	0.33	0.24	RP11-27K13.3	chr1	antisense	--
ENSG00000256612.7	1.06543	-0.710587	0.00363876	0.115485	0.08	0.08	0.08	0.22	0.16	0.14	CYP2B7P	chr19	transcribed_unprocessed_pseudogene	cytochrome P450, family 2, subfamily B, polypeptide 7, pseudogene
ENSG00000260583.1	2.50357	-2.39267	0.00865233	0.192262	0.07	0	0.07	0.22	0.38	0.3	AP000223.42	chr21	antisense	--
ENSG00000169413.2	2.61308	-1.96801	0.000264078	0.0200446	0.07	0.04	0	0.26	0.25	0.25	RNASE6	chr14	protein_coding	ribonuclease, RNase A family, k6
ENSG00000274895.1	1.28521	-1.26348	0.0044041	0.129382	0.07	0.08	0.04	0.13	0.15	0.22	RP11-478J18.2	chr1	antisense	--
ENSG00000151224.12	1.31793	-1.24319	0.00317307	0.105713	0.07	0.05	0.03	0.16	0.1	0.13	MAT1A	chr10	protein_coding	methionine adenosyltransferase I, alpha
ENSG00000161955.16	1.29102	-1.08969	0.00294022	0.10012	0.07	0.09	0.1	0.23	0.19	0.25	TNFSF13	chr17	protein_coding	tumor necrosis factor (ligand) superfamily, member 13
ENSG00000180871.7	1.62533	-1.34808	0.0011207	0.0537956	0.07	0.04	0.03	0.18	0.11	0.16	CXCR2	chr2	protein_coding	chemokine (C-X-C motif) receptor 2
ENSG00000136490.8	1.16348	-0.302686	0.000424944	0.0272255	0.07	0.14	0.11	0.3	0.29	0.12	LIMD2	chr17	protein_coding	LIM domain containing 2
ENSG00000184451.5	1.10969	-0.921045	0.00416217	0.125514	0.07	0.02	0.2	0.26	0.21	0.19	CCR10	chr17	protein_coding	chemokine (C-C motif) receptor 10
ENSG00000273399.2	3.24468	-2.48354	0.00062507	0.0356718	0.07	0	0	0.49	0.21	0.18	RP11-408A13.3	chr9	lincRNA	--
ENSG00000272727.1	2.02167	-1.33206	5.54892e-05	0.00615112	0.07	0.21	0	0.47	0.37	0.32	RP11-142A22.4	chr4	lincRNA	--
ENSG00000247934.4	1.63204	-1.13001	0.000215439	0.0172895	0.07	0.04	0.06	0.17	0.17	0.22	RP11-967K21.1	chr12	antisense	--
ENSG00000272975.1	2.18042	-1.96806	0.00124549	0.0566294	0.07	0	0	0.08	0.12	0.13	MYHAS	chr17	antisense	myosin heavy chain gene cluster antisense RNA
ENSG00000203865.9	1.50844	-1.42279	0.00331197	0.108811	0.07	0.11	0.18	0.17	0.51	0.38	ATP1A1-AS1	chr1	processed_transcript	ATP1A1 antisense RNA 1
ENSG00000092621.11	1.03553	-0.902595	0.00936168	0.20274	0.07	0.11	0.06	0.11	0.16	0.2	PHGDH	chr1	protein_coding	phosphoglycerate dehydrogenase
ENSG00000182326.14	1.34467	-1.05424	0.00156601	0.0669346	0.06	0.08	0.02	0.14	0.12	0.16	C1S	chr12	protein_coding	complement component 1, s subcomponent
ENSG00000162148.10	1.43904	-0.991417	0.000821555	0.0442055	0.06	0.07	0.11	0.16	0.27	0.25	PPP1R32	chr11	protein_coding	protein phosphatase 1, regulatory subunit 32
ENSG00000258240.5	2.87464	-2.68497	0.00383006	0.12019	0.06	0	0	0.15	0.08	0.45	RP1-46F2.3	chr12	lincRNA	--
ENSG00000177138.15	1.05441	-0.887903	0.00936168	0.20274	0.05	0.24	0.05	0.18	0.25	0.26	FAM9B	chrX	protein_coding	family with sequence similarity 9, member B
ENSG00000245685.6	1.7634	-2.0037	0.00736548	0.178867	0.05	0.04	0	0.08	0.14	0.07	AF146191.4	chr4	lincRNA	--
ENSG00000198125.12	2.27992	-1.90326	0.000476763	0.0290939	0.05	0.05	0	0.07	0.2	0.23	MB	chr22	protein_coding	myoglobin
ENSG00000002079.12	1.41756	-0.784054	0.000163667	0.0142735	0.05	0.02	0.04	0.11	0.09	0.11	MYH16	chr7	unitary_pseudogene	myosin, heavy chain 16 pseudogene
ENSG00000198406.7	2.4267	-2.43563	0.00865233	0.192262	0.05	0.05	0	0.22	0.17	0.2	BZW1P2	chr3	processed_pseudogene	basic leucine zipper and W2 domains 1 pseudogene 2
ENSG00000273192.1	1.25794	-1.28102	0.00608365	0.159016	0.05	0.07	0.1	0.18	0.13	0.24	CITF22-1A6.3	chr22	lincRNA	--
ENSG00000255874.2	1.12586	-0.614529	0.00279011	0.0965016	0.04	0.07	0.05	0.09	0.16	0.08	LINC00346	chr13	lincRNA	long intergenic non-protein coding RNA 346
ENSG00000278266.1	1.81909	-1.61818	0.00162428	0.06801	0.04	0.06	0	0.1	0.15	0.08	RP11-575F12.3	chr12	lincRNA	--
ENSG00000143167.11	1.5081	-1.4232	0.00470751	0.135076	0.04	0.04	0.06	0.08	0.19	0.13	GPA33	chr1	protein_coding	glycoprotein A33 (transmembrane)
ENSG00000230461.8	1.00676	-0.593584	0.00356566	0.114342	0.04	0.05	0.04	0.13	0.05	0.11	PROX1-AS1	chr1	processed_transcript	PROX1 antisense RNA 1
ENSG00000281383.1	3.74506	-1.57149	1.09578e-08	4.16897e-06	0.04	0.04	0	0.07	0.03	1.42	CH507-513H4.5	chr21	lincRNA	--
ENSG00000158427.14	1.6168	-1.74814	0.00537663	0.144583	0.04	0.03	0	0.09	0.07	0.08	TMSB15B	chrX	protein_coding	thymosin beta 15B
ENSG00000004776.11	1.27645	-1.09739	0.00400422	0.123645	0.04	0.14	0.16	0.33	0.34	0.16	HSPB6	chr19	protein_coding	heat shock protein, alpha-crystallin-related, B6
ENSG00000198691.11	1.1221	-1.12216	0.0084946	0.19206	0.04	0.02	0.03	0.07	0.04	0.08	ABCA4	chr1	protein_coding	ATP-binding cassette, sub-family A (ABC1), member 4
ENSG00000251396.6	1.95632	-2.10547	0.00506585	0.140013	0.04	0	0	0.03	0.06	0.09	LINC01301	chr8	lincRNA	long intergenic non-protein coding RNA 1301
ENSG00000263818.5	1.78301	-1.80674	0.00401108	0.123733	0.03	0.03	0.03	0.08	0.09	0.13	CTD-2206N4.4	chr17	transcribed_processed_pseudogene	--
ENSG00000110693.15	1.16971	-0.586872	0.000965505	0.049099	0.03	0.05	0.02	0.09	0.06	0.08	SOX6	chr11	protein_coding	SRY (sex determining region Y)-box 6
ENSG00000246523.7	1.83009	-2.17745	0.00798898	0.189382	0.03	0.1	0	0.35	0.06	0.11	RP11-736K20.6	chr11	lincRNA	--
ENSG00000130377.13	2.43205	-2.43314	0.00865233	0.192262	0.03	0	0	0.05	0.03	0.1	ACSBG2	chr19	protein_coding	acyl-CoA synthetase bubblegum family member 2
ENSG00000278950.1	2.7174	-2.26694	0.0018484	0.0749502	0.03	0	0	0.03	0.14	0.09	RP11-67H24.3	chr16	TEC	--
ENSG00000170161.6	3.02643	-2.07249	0.000221229	0.0174811	0.03	0	0	0.16	0.08	0.05	RP11-262H14.4	chr9	lincRNA	--
ENSG00000197872.11	1.71927	-1.28538	0.000365132	0.0244372	0.03	0.02	0.03	0.1	0.07	0.11	FAM49A	chr2	protein_coding	family with sequence similarity 49, member A
ENSG00000232160.6	1.27143	-1.18328	0.00625936	0.162233	0.03	0.09	0.03	0.14	0.12	0.14	RAP2C-AS1	chrX	antisense	RAP2C antisense RNA 1
ENSG00000130477.14	1.04117	-0.0410528	0.000520342	0.0308967	0.03	0.08	0.05	0.07	0.13	0.12	UNC13A	chr19	protein_coding	unc-13 homolog A (C. elegans)
ENSG00000270127.2	2.51047	-2.38891	0.00520301	0.142525	0.03	0	0	0.13	0.04	0.06	RP11-526I2.5	chr15	lincRNA	--
ENSG00000103522.15	1.76492	-0.766786	6.46245e-06	0.00108235	0.03	0.03	0.05	0.15	0.1	0.17	IL21R	chr16	protein_coding	interleukin 21 receptor
ENSG00000159339.13	1.27746	-1.09939	0.00215004	0.0821038	0.03	0.06	0.13	0.29	0.06	0.22	PADI4	chr1	protein_coding	peptidyl arginine deiminase, type IV
ENSG00000261824.6	1.22903	-0.906938	0.00198425	0.0785973	0.02	0.05	0.03	0.08	0.09	0.08	LINC00662	chr19	lincRNA	long intergenic non-protein coding RNA 662
ENSG00000178796.12	2.42963	-2.43395	0.00865233	0.192262	0.02	0.02	0	0.13	0.05	0.09	RIIAD1	chr1	protein_coding	regulatory subunit of type II PKA R-subunit (RIIa) domain containing 1
ENSG00000148948.7	1.61874	-1.74586	0.00537663	0.144583	0.02	0.04	0	0.06	0.05	0.08	LRRC4C	chr11	protein_coding	leucine rich repeat containing 4C
ENSG00000188580.13	1.89457	-2.14071	0.00798898	0.189382	0.02	0.02	0	0.1	0.03	0.04	NKAIN2	chr6	protein_coding	Na+/K+ transporting ATPase interacting 2
ENSG00000269226.7	1.55902	-1.63946	0.0047813	0.135312	0.02	0.05	0.03	0.02	0.13	0.16	RP11-722G7.1	chrX	protein_coding	--
ENSG00000267649.1	2.72292	-2.26354	0.0018484	0.0749502	0.02	0	0.02	0.12	0.13	0.13	CTD-2587H24.10	chr19	lincRNA	--
ENSG00000247735.2	1.71176	-2.03405	0.00736548	0.178867	0.02	0.05	0.04	0.17	0.12	0.1	CTD-2574D22.2	chr16	antisense	--
ENSG00000120457.11	2.03241	-1.83793	0.00186565	0.0753521	0.02	0.01	0.01	0.04	0.04	0.06	KCNJ5	chr11	protein_coding	potassium channel, inwardly rectifying subfamily J, member 5
ENSG00000279569.1	1.55886	-1.63954	0.0047813	0.135312	0.02	0.04	0.02	0.07	0.09	0.08	RP11-394B2.1	chr16	TEC	--
ENSG00000196565.12	1.56536	-1.77976	0.00792085	0.189076	0.02	0.02	0.09	0.15	0.14	0.09	HBG2	chr11	protein_coding	hemoglobin, gamma G
ENSG00000152463.14	2.61446	-1.96662	0.000264078	0.0200446	0.02	0.04	0	0.15	0.13	0.16	OLAH	chr10	protein_coding	oleoyl-ACP hydrolase
ENSG00000164849.8	1.95471	-2.10575	0.00506585	0.140013	0.02	0	0.06	0.14	0.1	0.1	GPR146	chr7	protein_coding	G protein-coupled receptor 146
ENSG00000163520.13	1.5189	-1.66485	0.00697031	0.172672	0.02	0.04	0.01	0.07	0.07	0.07	FBLN2	chr3	protein_coding	fibulin 2
ENSG00000183837.9	2.8635	-2.69135	0.00697013	0.172672	0.01	0	0	0.03	0.04	0.02	PNMA3	chrX	protein_coding	paraneoplastic Ma antigen 3
ENSG00000165495.15	3.16185	-2.53067	0.00114629	0.0543957	0.01	0	0	0	0.04	0.09	PKNOX2	chr11	protein_coding	PBX/knotted 1 homeobox 2
ENSG00000258057.5	2.86893	-2.68824	0.00697013	0.172672	0.01	0	0	0.02	0.04	0.07	BCDIN3D-AS1	chr12	antisense	BCDIN3D antisense RNA 1
ENSG00000007314.11	1.57388	-1.77469	0.00792085	0.189076	0.01	0.01	0.01	0.05	0.02	0.04	SCN4A	chr17	protein_coding	sodium channel, voltage gated, type IV alpha subunit
ENSG00000111254.7	2.07143	-2.29842	0.00846951	0.191943	0.01	0.02	0	0.07	0.02	0.08	AKAP3	chr12	protein_coding	A kinase (PRKA) anchor protein 3
ENSG00000182674.5	2.07025	-2.29948	0.00846951	0.191943	0.01	0.01	0.01	0.12	0.01	0.03	KCNB2	chr8	protein_coding	potassium channel, voltage gated Shab related subfamily B, member 2
ENSG00000134532.15	2.03027	-1.838	0.00186565	0.0753521	0.01	0.02	0.01	0.05	0.03	0.03	SOX5	chr12	protein_coding	SRY (sex determining region Y)-box 5
ENSG00000103056.11	1.57345	-1.63053	0.0032609	0.107477	0.01	0.04	0.01	0.07	0.03	0.09	SMPD3	chr16	protein_coding	sphingomyelin phosphodiesterase 3, neutral membrane (neutral sphingomyelinase II)
ENSG00000206199.9	1.37722	-1.50613	0.00935853	0.20274	0.01	0.07	0.05	0.11	0.09	0.17	ANKUB1	chr3	protein_coding	ankyrin repeat and ubiquitin domain containing 1
ENSG00000205035.8	4.70336	-2.8677	0.00420685	0.125514	0	0	0	0	0.07	0.06	RP11-707M1.1	chr11	transcribed_unprocessed_pseudogene	--
ENSG00000230515.1	4.57332	-2.93029	0.00420685	0.125514	0	0	0	0.13	0.25	0.21	AC092580.3	chr2	lincRNA	--
ENSG00000280614.1	3.56292	-1.7052	1.01108e-07	2.96746e-05	0	0.04	0.04	0	0	1.34	CH507-513H4.4	chr21	lincRNA	--
ENSG00000180818.4	2.58493	-2.3455	0.00310957	0.10446	0	0	0.04	0.11	0.07	0.1	HOXC10	chr12	protein_coding	homeobox C10
ENSG00000073067.13	4.70301	-2.8679	0.00420685	0.125514	0	0	0	0.05	0.06	0.01	CYP2W1	chr7	protein_coding	cytochrome P450, family 2, subfamily W, polypeptide 1
ENSG00000236514.1	4.42972	-2.99601	0.0082772	0.189925	0	0	0	0.04	0.11	0.16	RP11-162G10.5	chr10	antisense	--
ENSG00000007402.11	4.7091	-2.86441	0.00214237	0.0819123	0	0	0	0.01	0.02	0.04	CACNA2D2	chr3	protein_coding	calcium channel, voltage-dependent, alpha 2/delta subunit 2
ENSG00000260265.1	4.43186	-2.99479	0.0082772	0.189925	0	0	0	0.04	0.09	0.21	RP11-44F21.5	chr4	lincRNA	--
ENSG00000260500.1	2.75786	-2.7439	0.00697013	0.172672	0	0	0.08	0.36	0.14	0.2	CTD-3193O13.1	chr19	antisense	--
ENSG00000162873.14	4.43062	-2.9955	0.0082772	0.189925	0	0	0	0.03	0.02	0.03	KLHDC8A	chr1	protein_coding	kelch domain containing 8A
ENSG00000249894.1	3.16003	-2.53113	0.0047948	0.135312	0	0.07	0	0.11	0.25	0.47	RP11-434D9.2	chr5	lincRNA	--
ENSG00000272914.1	2.86862	-2.6882	0.00697013	0.172672	0	0	0.02	0.17	0.05	0.02	RP11-330O11.3	chr10	sense_intronic	--
ENSG00000109193.10	4.42394	-2.99932	0.0082772	0.189925	0	0	0	0	0.09	0.04	SULT1E1	chr4	protein_coding	sulfotransferase family 1E, estrogen-preferring, member 1
ENSG00000115705.20	4.57971	-2.92663	0.00420685	0.125514	0	0	0	0.02	0.01	0.05	TPO	chr2	protein_coding	thyroid peroxidase
ENSG00000172543.7	2.75874	-2.7434	0.00697013	0.172672	0	0	0.03	0.18	0.03	0.05	CTSW	chr11	protein_coding	cathepsin W
ENSG00000142449.12	5.73692	-2.26779	2.79658e-06	0.000516062	0	0	0	0.02	0.03	0.02	FBN3	chr19	protein_coding	fibrillin 3
ENSG00000137968.16	4.43276	-2.99428	0.0082772	0.189925	0	0	0	0.01	0.01	0.02	SLC44A5	chr1	protein_coding	solute carrier family 44, member 5
ENSG00000244468.1	4.56695	-2.93394	0.0082772	0.189925	0	0	0	0.11	0.34	0	RP11-206M11.7	chr3	antisense	--
ENSG00000232721.2	2.57596	-2.34992	0.00520301	0.142525	0	0.03	0	0.08	0.09	0.03	RP11-403I13.5	chr1	lincRNA	--
ENSG00000113946.3	2.86774	-2.6887	0.00697013	0.172672	0	0	0.01	0.06	0.03	0.02	CLDN16	chr3	protein_coding	claudin 16
ENSG00000204241.7	4.57483	-2.92943	0.00420685	0.125514	0	0	0	0.03	0.03	0.03	RP11-713P17.3	chr11	lincRNA	--
ENSG00000234647.1	4.43151	-2.99499	0.0082772	0.189925	0	0	0	0.07	0.02	0.03	RP11-503C24.4	chr6	lincRNA	--
ENSG00000256955.2	2.20607	-2.22075	0.00524536	0.142671	0	0.05	0.1	0.35	0.21	0.22	RP11-417L19.2	chr12	lincRNA	--
ENSG00000280367.1	5.39293	-2.48688	7.55701e-05	0.00789438	0	0	0	0.04	0.06	0.05	RP11-121L10.2	chr11	TEC	--
ENSG00000009790.14	4.43062	-2.9955	0.0082772	0.189925	0	0	0	0.03	0.02	0.03	TRAF3IP3	chr1	protein_coding	TRAF3 interacting protein 3
ENSG00000272509.1	4.43062	-2.9955	0.0082772	0.189925	0	0	0	0.2	0.15	0.22	RP11-347C18.5	chr8	antisense	--
ENSG00000237074.1	2.58066	-2.34721	0.00520301	0.142525	0	0.09	0	0.2	0.21	0.18	RP11-6J21.2	chr1	lincRNA	--
ENSG00000260953.1	2.72639	-2.26094	0.0018484	0.0749502	0	0.07	0.07	0.32	0.3	0.48	RP11-426C22.6	chr16	lincRNA	--
ENSG00000223734.2	5.13863	-2.63655	0.000286308	0.0210731	0	0	0	0.32	0.25	0.18	RP11-644K8.1	chr2	lincRNA	--
ENSG00000259704.1	3.39757	-2.3932	0.00158233	0.0672175	0	0	0.1	0.6	0.47	0.25	CTD-3094K11.1	chr15	sense_overlapping	--
ENSG00000258736.1	4.83098	-2.80288	0.00109317	0.0529028	0	0	0	0.34	0.07	0.09	RP11-982M15.7	chr14	lincRNA	--
ENSG00000273133.1	4.71575	-2.8606	0.00214237	0.0819123	0	0	0	0.22	0	0.42	RP11-799M12.2	chr4	antisense	--
ENSG00000134489.6	3.24701	-2.4816	0.00276067	0.096263	0	0.01	0	0.09	0.02	0.03	HRH4	chr18	protein_coding	histamine receptor H4
ENSG00000254695.1	4.57421	-2.92978	0.00420685	0.125514	0	0	0	0.26	0.2	0.14	RP11-396O20.1	chr11	lincRNA	--
ENSG00000131668.13	4.93463	-2.74895	0.00109317	0.0529028	0	0	0	0.03	0.11	0.06	BARX1	chr9	protein_coding	BARX homeobox 1
ENSG00000205274.3	4.7091	-2.86441	0.00214237	0.0819123	0	0	0	0.07	0.23	0.48	TRBV20OR9-2	chr9	TR_V_gene	T cell receptor beta variable 20/OR9-2 (non-functional)
ENSG00000215244.2	4.43241	-2.99448	0.0082772	0.189925	0	0	0	0.07	0.01	0.01	RP11-563J2.2	chr10	lincRNA	--
ENSG00000273687.1	4.42634	-2.99794	0.0082772	0.189925	0	0	0	0.27	0.36	0.1	RP5-837J1.6	chr17	antisense	--
ENSG00000171811.12	2.12669	-2.00069	0.00199905	0.0789803	0	0	0.01	0.04	0.02	0.01	CFAP46	chr10	protein_coding	cilia and flagella associated protein 46
ENSG00000272491.1	4.42972	-2.99601	0.0082772	0.189925	0	0	0	0.02	0.06	0.08	RP5-1024N4.4	chr1	antisense	--
ENSG00000086159.12	1.74774	-1.66544	0.00243377	0.0893939	0	0.01	0.07	0.1	0.1	0.12	AQP6	chr12	protein_coding	aquaporin 6, kidney specific
ENSG00000229983.1	5.54475	-2.39271	1.03958e-05	0.00160184	0	0	0	0.12	0.42	0.59	RP11-15I11.2	chr1	lincRNA	--
ENSG00000253356.1	2.64722	-2.30828	0.00310957	0.10446	0	0.07	0.07	0.05	0.55	0.36	RP11-90P5.2	chr8	antisense	--
ENSG00000249359.2	4.9412	-2.74518	0.00109317	0.0529028	0	0	0	0.03	0.02	0.02	RP11-374A4.1	chr5	lincRNA	--
ENSG00000160396.8	4.42972	-2.99601	0.0082772	0.189925	0	0	0	0.01	0.04	0.05	HIPK4	chr19	protein_coding	homeodomain interacting protein kinase 4

## Sheet: siKRT18_vs_Ctrl_Down_DEGs
Gene	logFC	logCPM	PValue	FDR	siCtrl_1st	siCtrl_2nd	siCtrl_3rd	siKRT18_1st	siKRT18_2nd	siKRT18_3rd	Symbol	Chr	GeneType	Description
ENSG00000111057.10	-2.14799	10.8345	1.13283e-54	1.74553e-50	1251.9	1317.79	1460.7	298.29	308.16	324.88	KRT18	chr12	protein_coding	keratin 18, type I
ENSG00000198695.2	-1.10728	8.09176	1.8228e-16	2.80866e-13	906.57	608.65	414.59	617.04	158.7	145.24	MT-ND6	chrM	protein_coding	mitochondrially encoded NADH dehydrogenase 6
ENSG00000276168.1	-1.86512	6.48585	3.96136e-41	3.05193e-37	320.62	744.73	210.13	155.99	57.64	147.3	RN7SL1	chr14	misc_RNA	RNA, 7SL, cytoplasmic 1
ENSG00000280102.2	-1.73936	4.20229	1.67509e-31	5.73569e-28	226.6	605.43	134.87	142.44	37.24	121.5	RN7SL2	chr14	miRNA	RNA, 7SL, cytoplasmic 2
ENSG00000202198.1	-1.82163	6.24603	4.06175e-39	2.50342e-35	218.61	662.36	87.2	135.14	27.64	120.4	RN7SK	chr6	misc_RNA	RNA, 7SK small nuclear
ENSG00000269900.3	-1.81135	5.64284	5.40302e-38	2.77508e-34	194.5	483	110.31	107.77	27.79	96.55	RMRP	chr9	lincRNA	RNA component of mitochondrial RNA processing endoribonuclease
ENSG00000274012.1	-1.71535	5.88245	9.65633e-35	3.71974e-31	187.3	509.82	120.62	119.61	31.21	106.47	Metazoa_SRP	chr14	misc_RNA	--
ENSG00000259001.3	-1.99047	4.71623	3.7686e-42	3.87123e-38	46.16	104.3	29.12	19	9.6	18.12	RPPH1	chr14	antisense	ribonuclease P RNA component H1
ENSG00000263934.4	-1.49071	4.51498	3.28743e-25	1.01309e-21	36.53	94.73	0.06	19.64	11.09	17.55	SNORD3A	chr17	snoRNA	small nucleolar RNA, C/D box 3A
ENSG00000120937.8	-1.15146	4.38456	5.88321e-16	8.24104e-13	33.17	39.87	40.24	15.37	21.02	15.7	NPPB	chr1	protein_coding	natriuretic peptide B
ENSG00000275783.1	-1.19008	2.66257	7.61796e-13	6.17796e-10	30.71	67.44	35.92	21.55	10.38	29.42	FP236383.5	chr21	miRNA	--
ENSG00000210144.1	-1.41825	-0.166095	1.35579e-06	0.000286174	21.65	25.39	5.31	6.43	6.45	7.11	MT-TY	chrM	Mt_tRNA	mitochondrially encoded tRNA tyrosine
ENSG00000210174.1	-1.3045	-0.706892	0.000205048	0.0166288	17.94	11.95	4.19	10.26	2.55	1.55	MT-TR	chrM	Mt_tRNA	mitochondrially encoded tRNA arginine
ENSG00000073792.15	-1.01865	5.42852	1.52431e-13	1.46099e-10	15.26	13.13	12.64	7.05	6.66	7.04	IGF2BP2	chr3	protein_coding	insulin-like growth factor 2 mRNA binding protein 2
ENSG00000276966.1	-1.72213	1.59066	6.30288e-18	1.07909e-14	13.62	25.68	1.87	7.19	1.67	4.3	HIST1H4E	chr6	protein_coding	histone cluster 1, H4e
ENSG00000270722.1	-2.02628	1.00642	3.36662e-19	6.48431e-16	11.7	37.88	5.7	9.24	1.87	3.07	U1	chr1	snRNA	--
ENSG00000207445.1	-1.96301	0.0439659	4.35203e-12	3.0481e-09	9.27	19.88	1.87	4.98	2.11	0.92	SNORD15B	chr11	snoRNA	small nucleolar RNA, C/D box 15B
ENSG00000200087.1	-1.20344	1.00094	2.74394e-08	9.29231e-06	9.22	20.84	7.45	6.39	3.94	6.57	SNORA73B	chr1	snoRNA	small nucleolar RNA, H/ACA box 73B
ENSG00000275713.1	-1.06393	1.5933	2.25152e-08	7.79608e-06	9.08	16.31	3.99	6.12	4.28	3.96	HIST1H2BH	chr6	protein_coding	histone cluster 1, H2bh
ENSG00000238741.1	-2.19758	0.859077	4.11111e-20	8.44613e-17	8.55	15.61	1.18	4.78	0.43	0.61	SCARNA7	chr3	scaRNA	small Cajal body-specific RNA 7
ENSG00000201321.1	-1.35201	-0.14018	4.5588e-06	0.000812073	7.59	16.83	4.91	6.62	1.99	3.38	RNA5S9	chr1	rRNA	RNA, 5S ribosomal 9
ENSG00000200795.1	-1.15912	0.33705	7.00681e-06	0.00115778	7.47	17.1	8.84	3.44	3.52	8.8	RNU4-1	chr12	snRNA	RNA, U4 small nuclear 1
ENSG00000274735.1	-2.09824	0.860625	1.62053e-17	2.62841e-14	6.72	128.46	13.22	5.95	0.42	32.32	FP236383.3	chr21	miRNA	--
ENSG00000158406.3	-1.56631	0.947818	4.30686e-12	3.0481e-09	6.44	12.66	0.98	4.5	0.66	2.03	HIST1H4H	chr6	protein_coding	histone cluster 1, H4h
ENSG00000275252.1	-5.8708	-2.46883	5.38686e-06	0.000937893	5.94	0	0	0	0	0	FP671120.2	chr21	miRNA	--
ENSG00000277075.1	-1.69685	0.821352	3.02179e-13	2.58674e-10	5.74	10.92	2.38	3.55	0.84	1.79	HIST1H2AE	chr6	protein_coding	histone cluster 1, H2ae
ENSG00000152127.8	-1.12406	5.15786	6.21667e-16	8.32952e-13	5.64	5.19	5.32	2.53	2.55	2.51	MGAT5	chr2	protein_coding	mannosyl (alpha-1,6-)-glycoprotein beta-1,6-N-acetyl-glucosaminyltransferase
ENSG00000199347.1	-2.16663	-0.638389	8.41492e-10	3.98958e-07	5.64	14.99	2.92	1.26	1.97	1.96	RNU5E-1	chr1	snRNA	RNA, U5E small nuclear 1
ENSG00000275209.1	-2.7562	0.138825	1.90333e-20	4.18964e-17	5.37	15.01	89.03	5.57	4.34	6.84	FP236383.4	chr21	miRNA	--
ENSG00000278771.1	-2.43216	0.376774	4.02896e-19	7.30355e-16	5.16	13.12	2.34	1.93	0.63	1.46	Metazoa_SRP	chr14	misc_RNA	--
ENSG00000201098.1	-1.92779	-0.586612	1.1777e-08	4.426e-06	4.99	13.38	6.55	1.07	2.51	2.97	RNY1	chr7	misc_RNA	RNA, Ro-associated Y1
ENSG00000278597.1	-3.92804	1.9005	3.56147e-71	1.09754e-66	4.61	13.35	391.11	1.86	20.75	1.37	FP671120.7	chr21	miRNA	--
ENSG00000074416.13	-1.01695	4.4308	8.35297e-13	6.60034e-10	4.53	4.27	5.1	2.09	2.43	2.51	MGLL	chr3	protein_coding	monoglyceride lipase
ENSG00000277157.1	-2.39301	0.00541536	4.61202e-15	5.46649e-12	4.46	9.56	1	1.94	0	1.18	HIST1H4D	chr6	protein_coding	histone cluster 1, H4d
ENSG00000276737.1	-5.41191	-2.73426	0.000146951	0.013251	4.29	0	0	0	0	0	FP236383.7	chr21	miRNA	--
ENSG00000199568.1	-1.25507	-1.10482	0.00156601	0.0669346	4.21	8.81	1.01	1.57	2.45	1.73	RNU5A-1	chr15	snRNA	RNA, U5A small nuclear 1
ENSG00000225840.2	-1.23355	2.88958	3.76361e-14	3.86611e-11	4.03	6.59	4.78	2.18	1.01	3.66	AC010970.2	chrY	processed_pseudogene	--
ENSG00000275708.1	-2.13659	-0.764793	3.05876e-08	1.02459e-05	3.97	7.95	2.16	1.18	0.26	2.05	MIR3648-1	chr21	miRNA	microRNA 3648-1
ENSG00000277105.1	-1.02392	-1.00488	0.00478162	0.135312	3.96	3.59	21.18	2.66	7.88	2.94	FP236383.10	chr21	miRNA	--
ENSG00000278249.1	-1.59185	0.651688	2.94522e-11	1.8523e-08	3.85	9.83	1.85	2.81	0.96	1.6	SCARNA2	chr1	scaRNA	small Cajal body-specific RNA 2
ENSG00000273802.1	-1.18222	0.933117	9.82982e-08	2.93291e-05	3.78	6.91	0.87	3.19	0.75	1.39	HIST1H2BG	chr6	protein_coding	histone cluster 1, H2bg
ENSG00000197238.4	-1.21659	0.359827	1.33569e-06	0.000283876	3.73	6.36	2.92	2.6	1.46	1.71	HIST1H4J	chr6	protein_coding	histone cluster 1, H4j
ENSG00000196866.2	-1.86175	-0.300614	7.98073e-09	3.27503e-06	3.73	4.06	0.89	0.77	0.36	1.45	HIST1H2AD	chr6	protein_coding	histone cluster 1, H2ad
ENSG00000274290.1	-1.84226	-0.00281641	1.86645e-10	9.91697e-08	3.7	5.82	1.51	1.41	0.8	0.96	HIST1H2BE	chr6	protein_coding	histone cluster 1, H2be
ENSG00000168298.5	-1.60648	1.12455	9.80256e-14	9.74469e-11	3.7	7.06	3.01	1.97	0.93	1.83	HIST1H1E	chr6	protein_coding	histone cluster 1, H1e
ENSG00000251992.1	-1.28563	-1.08366	0.00113632	0.0542076	3.4	7.1	1.08	2.74	1.31	0.7	SCARNA17	chr18	scaRNA	small Cajal body-specific RNA 17
ENSG00000109320.11	-1.46648	3.74132	1.5377e-22	4.30793e-19	3.34	3.3	3.1	1.27	1.12	1.23	NFKB1	chr4	protein_coding	nuclear factor of kappa light polypeptide gene enhancer in B-cells 1
ENSG00000207501.1	-1.73766	-1.46267	0.000188515	0.0157438	3.21	3.74	1.19	1.29	0.58	0.61	RNVU1-14	chr1	snRNA	RNA, variant U1 small nuclear 14
ENSG00000278677.1	-1.56024	0.322324	2.41144e-09	1.077e-06	3.06	7.38	2.58	1.85	0.96	1.79	HIST1H2AM	chr6	protein_coding	histone cluster 1, H2am
ENSG00000239039.1	-1.59144	-1.91797	0.00287231	0.0986166	2.89	4.72	0.75	0.87	1.36	0.32	SNORD13	chr8	snoRNA	small nucleolar RNA, C/D box 13
ENSG00000184357.4	-1.88839	0.547416	2.20628e-13	1.9426e-10	2.87	5.52	0.97	1.07	0.24	1.43	HIST1H1B	chr6	protein_coding	histone cluster 1, H1b
ENSG00000277224.1	-1.92126	0.288079	3.94013e-12	2.89102e-09	2.76	10.51	0.82	2.07	0.12	1.85	HIST1H2BF	chr6	protein_coding	histone cluster 1, H2bf
ENSG00000212232.1	-1.43967	-0.741059	8.99072e-05	0.00902499	2.7	5	1.81	0.77	0.5	2.55	SNORD17	chr20	snoRNA	small nucleolar RNA, C/D box 17
ENSG00000254911.3	-2.04895	-0.267854	4.35207e-11	2.53052e-08	2.66	6.25	1.43	1.72	0.54	0.28	SCARNA9	chr11	antisense	small Cajal body-specific RNA 9
ENSG00000274267.1	-1.87064	0.308892	5.61795e-12	3.68358e-09	2.56	8.65	1.9	1.47	0.23	2.2	HIST1H3B	chr6	protein_coding	histone cluster 1, H3b
ENSG00000200320.1	-1.23456	-1.15997	0.00294022	0.10012	2.56	4.95	4.13	1.38	1.43	2.29	SNORA63	chr3	snoRNA	small nucleolar RNA, H/ACA box 63
ENSG00000239002.3	-1.27594	-0.130961	1.49335e-05	0.00210139	2.51	5.95	2.01	2.76	0.64	1.12	SCARNA10	chr12	snoRNA	small Cajal body-specific RNA 10
ENSG00000275379.1	-2.17305	-0.353465	4.93585e-11	2.80727e-08	2.47	4.87	1.14	0.88	0.29	0.82	HIST1H3I	chr6	protein_coding	histone cluster 1, H3i
ENSG00000279007.1	-1.32232	-0.277699	1.42583e-05	0.00204371	2.31	4.36	1.66	2.02	0.63	0.8	FKSG56	chr9	protein_coding	--
ENSG00000184270.4	-1.54677	-0.429861	3.7256e-06	0.000671415	2.3	4.26	0.89	1.23	0.24	1.28	HIST2H2AB	chr1	protein_coding	histone cluster 2, H2ab
ENSG00000200156.1	-1.50411	-1.11605	0.000183345	0.0154799	2.27	8.81	3.69	1.57	1.22	2.6	RNU5B-1	chr15	snRNA	RNA, U5B small nuclear 1
ENSG00000197061.4	-1.69892	0.256225	4.64141e-10	2.30701e-07	2.25	8.08	1.25	1.88	0.43	1.46	HIST1H4C	chr6	protein_coding	histone cluster 1, H4c
ENSG00000203814.6	-1.75935	2.14778	8.5183e-22	2.18757e-18	2.18	4.57	0.72	1.31	0.21	0.8	HIST2H2BF	chr1	protein_coding	histone cluster 2, H2bf
ENSG00000278705.1	-1.58473	-0.133301	9.89786e-08	2.93291e-05	2.06	4.95	1.42	1.59	0.32	1.07	HIST1H4B	chr6	protein_coding	histone cluster 1, H4b
ENSG00000274997.1	-1.88635	-0.415386	1.47235e-08	5.46668e-06	2.04	4.96	1.21	0.94	0.37	1.04	HIST1H2AH	chr6	protein_coding	histone cluster 1, H2ah
ENSG00000196747.4	-1.83265	-0.371419	1.51137e-08	5.50022e-06	2.02	3.74	0.7	0.72	0.42	0.73	HIST1H2AI	chr6	protein_coding	histone cluster 1, H2ai
ENSG00000263740.2	-2.59393	-1.18683	1.53726e-08	5.50859e-06	1.91	3.33	1.32	0.41	0.08	0.68	RN7SL4P	chr3	misc_RNA	RNA, 7SL, cytoplasmic 4, pseudogene
ENSG00000136689.18	-1.46849	1.66179	9.45561e-15	1.04069e-11	1.85	1.89	1.8	0.55	0.78	0.71	IL1RN	chr2	protein_coding	interleukin 1 receptor antagonist
ENSG00000278272.1	-1.03477	-0.0794721	0.000263292	0.0200446	1.83	4.87	1.52	1.47	1.04	1.63	HIST1H3C	chr6	protein_coding	histone cluster 1, H3c
ENSG00000183598.3	-1.17262	-0.990523	0.00312665	0.104733	1.83	1.99	0.38	0.88	0.29	0.82	HIST2H3D	chr1	protein_coding	histone cluster 2, H3d
ENSG00000275126.1	-2.15891	-0.631736	2.1125e-09	9.71655e-07	1.81	6.81	0.5	1.07	0.23	0.86	HIST1H4L	chr6	protein_coding	histone cluster 1, H4l
ENSG00000278588.1	-1.52359	-0.332092	2.29862e-06	0.000449967	1.78	5.79	0.72	1.83	0.06	1.23	HIST1H2BI	chr6	protein_coding	histone cluster 1, H2bi
ENSG00000280130.1	-1.44799	-0.656464	4.40123e-05	0.00506092	1.78	3.54	1.02	1.67	0.25	0.53	AC073333.1	chr7	protein_coding	--
ENSG00000213886.3	-1.27424	0.627665	4.99815e-08	1.58792e-05	1.76	1.5	2.19	0.84	0.78	0.68	UBD	chr6	protein_coding	ubiquitin D
ENSG00000277775.1	-1.26441	-0.993919	0.000896507	0.046724	1.74	1.59	0.95	0.66	0.52	0.65	HIST1H3F	chr6	protein_coding	histone cluster 1, H3f
ENSG00000279777.1	-1.64551	-0.668154	2.76002e-06	0.000512383	1.7	4.8	0.21	1.45	0.32	0.45	AC004813.1	chr12	protein_coding	--
ENSG00000184678.9	-1.12944	1.85304	7.22908e-10	3.48091e-07	1.68	2.82	1.52	1.05	0.74	1.05	HIST2H2BE	chr1	protein_coding	histone cluster 2, H2be
ENSG00000276410.2	-1.91248	-0.407645	4.87874e-09	2.11758e-06	1.67	3.48	0.55	0.54	0.46	0.54	HIST1H2BB	chr6	protein_coding	histone cluster 1, H2bb
ENSG00000124635.8	-1.02349	0.515311	1.55552e-05	0.0021593	1.66	2.97	0.82	1.05	0.95	0.71	HIST1H2BJ	chr6	protein_coding	histone cluster 1, H2bj
ENSG00000252835.1	-2.64307	-2.46811	0.000903458	0.0467739	1.62	2.35	0.28	0.22	0	0.48	SCARNA21	chr17	scaRNA	small Cajal body-specific RNA 21
ENSG00000281017.1	-1.71113	-2.20665	0.00506585	0.140013	1.42	4.24	0.73	0.57	0.67	0.63	MIR1248	chr3	miRNA	microRNA 1248
ENSG00000200959.1	-1.82966	-2.01794	0.00195429	0.0779113	1.33	2.48	0.39	0.31	0.48	0.34	SNORA74A	chr5	snoRNA	small nucleolar RNA, H/ACA box 74A
ENSG00000238622.1	-1.63757	-1.78621	0.00243377	0.0893939	1.32	5.47	0.27	0.85	0.5	0.94	SNORD97	chr11	snoRNA	small nucleolar RNA, C/D box 97
ENSG00000272540.1	-1.05357	0.34333	2.68527e-05	0.00339147	1.22	1.8	2.92	0.82	1.01	1.08	XXbac-BPG252P9.9	chr6	antisense	--
ENSG00000279623.1	-1.43235	-1.16034	0.000522225	0.0309488	1.22	0.77	0.73	0.41	0.28	0.34	RP11-399C16.3	chr10	sense_intronic	--
ENSG00000252316.1	-1.46613	-1.61832	0.00291859	0.0998776	1.18	6.81	3.65	1.58	1.48	1.05	RNY4	chr7	misc_RNA	RNA, Ro-associated Y4
ENSG00000276368.1	-1.29663	-0.484203	8.37546e-05	0.00849035	1.17	4.75	1.01	1.41	0.49	1.04	HIST1H2AJ	chr6	protein_coding	histone cluster 1, H2aj
ENSG00000204397.7	-1.0563	-0.453809	0.000691058	0.0388619	1.13	1.18	0.75	0.18	0.74	0.52	CARD16	chr11	protein_coding	caspase recruitment domain family, member 16
ENSG00000214207.2	-2.21626	0.901078	1.56305e-21	3.70528e-18	1.11	2.51	3.09	0.49	0.46	0.52	KRT18P10	chrY	processed_pseudogene	keratin 18 pseudogene 10
ENSG00000270141.3	-1.05366	-0.838155	0.0061231	0.159776	1.11	2.04	0.36	1.4	0.04	0.37	TERC	chr3	lincRNA	telomerase RNA component
ENSG00000252010.1	-2.47394	-1.50426	1.1396e-06	0.000252656	1.09	3.85	0.42	0.88	0	0.12	SCARNA5	chr2	scaRNA	small Cajal body-specific RNA 5
ENSG00000276903.1	-1.55515	-0.820028	1.7e-05	0.0023181	1.05	3.43	1.09	0.77	0.42	0.77	HIST1H2AL	chr6	protein_coding	histone cluster 1, H2al
ENSG00000265992.1	-1.08544	1.61844	1.51708e-08	5.50022e-06	1.04	1.67	0.93	0.61	0.44	0.73	ESRG	chr3	sense_intronic	embryonic stem cell related (non-protein coding)
ENSG00000200785.1	-4.55136	-3.13215	0.0082772	0.189925	1.03	1.49	0	0	0	0	SNORD8	chr14	snoRNA	small nucleolar RNA, C/D box 8
ENSG00000197837.3	-1.87144	-0.947579	1.49081e-06	0.000308337	0.98	2.41	0.27	0.58	0.12	0.35	HIST4H4	chr12	protein_coding	histone cluster 4, H4
ENSG00000278637.1	-1.77766	-1.43314	0.00026621	0.0201536	0.96	3.28	0.25	1.07	0	0.32	HIST1H4A	chr6	protein_coding	histone cluster 1, H4a
ENSG00000272444.1	-1.45997	-1.5413	0.00260416	0.0938626	0.93	0.38	0.48	0.33	0.18	0.16	RP11-1017G21.6	chr14	lincRNA	--
ENSG00000124575.6	-1.33613	-0.642114	0.000166841	0.0144832	0.9	2.39	0.29	0.68	0.21	0.6	HIST1H1D	chr6	protein_coding	histone cluster 1, H1d
ENSG00000200816.1	-4.55061	-3.13247	0.0082772	0.189925	0.85	0.62	0.59	0	0	0	SNORA38	chr6	snoRNA	small nucleolar RNA, H/ACA box 38
ENSG00000277693.1	-1.44515	-0.657397	4.40123e-05	0.00506092	0.79	1.19	0.82	0.6	0.14	0.35	AP003900.6	chr21	lincRNA	--
ENSG00000272912.1	-1.15157	0.824588	5.92493e-07	0.000144912	0.78	1.99	5.32	0.74	0.89	2.21	RP11-724N1.1	chr10	lincRNA	--
ENSG00000278463.1	-1.55955	-1.56142	0.00260416	0.0938626	0.77	2.18	0.1	0.46	0.18	0.43	HIST1H2AB	chr6	protein_coding	histone cluster 1, H2ab
ENSG00000269993.1	-2.13029	-1.85058	0.000193583	0.0159084	0.72	0.35	1.08	0.13	0.2	0.14	AF003625.3	chrX	lincRNA	--
ENSG00000278702.1	-3.02061	-2.98899	0.00420685	0.125514	0.7	0.13	0.12	0	0.07	0	Metazoa_SRP	chr1	misc_RNA	--
ENSG00000254706.2	-1.51101	-1.67423	0.00221202	0.083841	0.68	0.39	0.19	0.15	0.14	0.16	RP11-565P22.6	chr1	protein_coding	--
ENSG00000276216.1	-1.37163	-1.51119	0.00331197	0.108811	0.65	2.36	0.45	0.7	0.2	0.48	CH17-373J23.1	chr1	lincRNA	--
ENSG00000131126.18	-1.62645	-0.423623	6.06616e-07	0.000147197	0.65	0.49	0.74	0.19	0.14	0.32	TEX101	chr19	protein_coding	testis expressed 101
ENSG00000197140.14	-1.09874	0.382793	9.24968e-06	0.00146178	0.6	0.58	0.6	0.21	0.33	0.3	ADAM32	chr8	protein_coding	ADAM metallopeptidase domain 32
ENSG00000280006.1	-1.38648	-1.37061	0.0025794	0.0931881	0.59	1.61	1.33	0.56	0.37	0.44	AC009060.2	chr16	protein_coding	--
ENSG00000280828.1	-1.08034	-0.873924	0.00477801	0.135312	0.59	1.58	0.09	0.58	0.23	0.28	RP11-274B21.1	chr7	unprocessed_pseudogene	--
ENSG00000178502.5	-1.18317	-0.219987	6.6136e-05	0.00710144	0.57	0.5	0.25	0.25	0.15	0.2	KLHL11	chr17	protein_coding	kelch-like family member 11
ENSG00000115590.13	-1.02517	-0.163784	0.000363393	0.0244372	0.55	0.68	0.46	0.26	0.28	0.31	IL1R2	chr2	protein_coding	interleukin 1 receptor, type II
ENSG00000254859.1	-1.27652	-1.56885	0.00935853	0.20274	0.53	0.66	1.02	0	0.43	0.47	RP11-661A12.5	chr8	antisense	--
ENSG00000262410.1	-1.66508	-1.98274	0.0043973	0.129305	0.53	0.7	0.06	0.33	0.07	0	RP11-388C12.8	chr17	sense_intronic	--
ENSG00000184414.2	-1.13703	-1.44768	0.00968984	0.207773	0.49	0.49	0.19	0.24	0.24	0.03	RP11-44M6.3	chr7	processed_pseudogene	--
ENSG00000172197.10	-1.06691	-0.019588	0.000118652	0.0113204	0.48	0.68	0.8	0.37	0.28	0.32	MBOAT1	chr6	protein_coding	membrane bound O-acyltransferase domain containing 1
ENSG00000269929.1	-1.24484	-0.660827	0.000299424	0.0215092	0.47	0.8	0.33	0.34	0.13	0.23	RP11-2B6.2	chr9	lincRNA	--
ENSG00000277918.1	-1.21259	-1.4686	0.00579543	0.152938	0.46	2.99	3.8	0.92	1.3	0.82	U1	chr1	snRNA	--
ENSG00000163501.6	-1.12313	-0.340542	0.000294643	0.0212647	0.45	0.4	0.54	0.31	0.16	0.18	IHH	chr2	protein_coding	indian hedgehog
ENSG00000228278.3	-2.12518	-1.72648	8.02958e-05	0.00829748	0.45	0.7	0.36	0	0.12	0.22	ORM2	chr9	protein_coding	orosomucoid 2
ENSG00000233251.7	-1.07849	1.01621	5.08098e-07	0.000127301	0.44	1.19	0.43	0.54	0.19	0.28	AC007743.1	chr2	antisense	--
ENSG00000257315.1	-1.648	0.674003	4.94283e-12	3.31138e-09	0.44	0.8	0.33	0.26	0.09	0.17	ZBED6	chr1	protein_coding	zinc finger, BED-type containing 6
ENSG00000255190.2	-3.13947	-2.51955	0.000185072	0.0154983	0.44	0.07	0.46	0.05	0.04	0	TRIM51DP	chr11	processed_pseudogene	tripartite motif-containing 51D, pseudogene
ENSG00000249119.1	-2.07701	-2.52158	0.00865233	0.192262	0.43	0.47	0.07	0	0.14	0.06	MTND6P4	chr5	processed_pseudogene	MT-ND6 pseudogene 4
ENSG00000252464.1	-4.55098	-3.13231	0.0082772	0.189925	0.42	0.45	0.14	0	0	0	RN7SKP70	chr5	misc_RNA	RNA, 7SK small nuclear pseudogene 70
ENSG00000279583.1	-1.38759	-0.920129	0.000179981	0.0152795	0.41	1.05	0.46	0.3	0.16	0.3	RP11-368N21.5	chr16	TEC	--
ENSG00000158516.11	-1.17382	-0.781941	0.000897576	0.046724	0.41	0.39	0.68	0.33	0.16	0.2	CPA2	chr7	protein_coding	carboxypeptidase A2 (pancreatic)
ENSG00000130032.15	-1.03653	2.71016	3.30921e-10	1.72847e-07	0.4	1.1	2.36	0.44	0.41	1.1	PRRG3	chrX	protein_coding	proline rich Gla (G-carboxyglutamic acid) 3 (transmembrane)
ENSG00000227560.1	-2.93787	-2.62153	0.00276067	0.096263	0.39	0.63	0.3	0.08	0	0.09	RP11-139K1.2	chr10	processed_pseudogene	--
ENSG00000159921.14	-1.13256	0.490328	2.33486e-06	0.000452536	0.38	0.33	0.23	0.14	0.16	0.15	GNE	chr9	protein_coding	glucosamine (UDP-N-acetyl)-2-epimerase/N-acetylmannosamine kinase
ENSG00000272195.1	-1.49511	-0.630725	9.54507e-06	0.00150077	0.37	0.59	0.47	0.23	0.11	0.19	RP11-156E8.1	chr1	antisense	--
ENSG00000279948.1	-1.0279	-0.303167	0.000914776	0.0470228	0.36	0.48	0.24	0.21	0.11	0.24	CTD-2233K9.1	chr19	TEC	--
ENSG00000176076.7	-1.27431	-1.30404	0.00528433	0.143225	0.36	0.39	0.19	0.25	0.06	0.09	KCNE5	chrX	protein_coding	potassium channel, voltage gated subfamily E regulatory beta subunit 5
ENSG00000129910.7	-1.00044	-0.1719	0.000814896	0.0440573	0.34	0.37	0.37	0.17	0.16	0.24	CDH15	chr16	protein_coding	cadherin 15, type 1, M-cadherin (myotubule)
ENSG00000259780.3	-1.31557	-1.62207	0.00764804	0.18447	0.34	0.3	0.22	0.07	0.15	0.11	RP11-304L19.12	chr16	lincRNA	--
ENSG00000278932.3	-1.35947	-1.1989	0.00103182	0.051204	0.34	0.32	0.33	0.14	0.09	0.17	bP-21264C1.2	chr21	lincRNA	--
ENSG00000234329.1	-2.44211	-2.57055	0.00276067	0.096263	0.33	0.26	0.05	0.04	0.03	0.04	RP11-767N6.2	chr1	processed_pseudogene	--
ENSG00000272516.1	-2.33211	-2.62462	0.0047948	0.135312	0.32	0.35	0.13	0.05	0.08	0	RP11-573G6.9	chr10	lincRNA	--
ENSG00000261829.1	-1.58028	-1.82031	0.0036276	0.115368	0.31	0.75	0.52	0.15	0.2	0.17	RP11-223I10.1	chr2	sense_overlapping	--
ENSG00000119737.5	-1.34594	-0.86048	0.000163667	0.0142735	0.3	0.44	0.2	0.2	0.12	0.05	GPR75	chr2	protein_coding	G protein-coupled receptor 75
ENSG00000212443.1	-1.41101	-1.64316	0.00423843	0.125955	0.3	2.95	1.1	0.61	0.38	0.67	SNORA53	chr12	snoRNA	small nucleolar RNA, H/ACA box 53
ENSG00000270123.3	-5.18149	-2.85384	0.000558904	0.0326826	0.3	1.61	1.53	0	0	0	VTRNA2-1	chr5	vaultRNA	vault RNA 2-1
ENSG00000228049.7	-1.81409	-0.866105	2.18866e-06	0.000435148	0.29	0.53	0.25	0.13	0.06	0.13	POLR2J2	chr7	protein_coding	polymerase (RNA) II (DNA directed) polypeptide J2
ENSG00000261916.1	-2.64549	-2.46833	0.000903458	0.0467739	0.29	0.8	0.08	0.18	0	0	RP11-235E17.4	chr17	sense_intronic	--
ENSG00000118276.11	-1.14662	-0.801274	0.0015879	0.0673099	0.28	0.11	0.12	0.09	0.07	0.07	B4GALT6	chr18	protein_coding	UDP-Gal:betaGlcNAc beta 1,4- galactosyltransferase, polypeptide 6
ENSG00000234219.1	-2.33028	-2.62325	0.0047948	0.135312	0.28	0.36	0.06	0.04	0.03	0.05	CDCA4P4	chr1	unprocessed_pseudogene	cell division cycle associated 4 pseudogene 4
ENSG00000209582.1	-2.70823	-2.73521	0.00209795	0.0814263	0.28	2.42	0.58	0	0.35	0	SNORA48	chr17	snoRNA	small nucleolar RNA, H/ACA box 48
ENSG00000251013.1	-1.77208	-1.81962	0.00114832	0.0543957	0.27	0.58	0.16	0.09	0.12	0.07	GAPDHP62	chr8	processed_pseudogene	glyceraldehyde 3 phosphate dehydrogenase pseudogene 62
ENSG00000229989.3	-1.23981	-0.958858	0.00108384	0.0529028	0.27	0.21	0.13	0.12	0.07	0.09	MIR181A1HG	chr1	lincRNA	MIR181A1 host gene
ENSG00000139354.10	-1.4685	-0.973133	0.000197786	0.0161676	0.26	0.24	0.11	0.09	0.05	0.09	GAS2L3	chr12	protein_coding	growth arrest-specific 2 like 3
ENSG00000279476.1	-1.77988	-1.0014	1.44528e-05	0.002062	0.26	0.31	0.14	0.1	0.02	0.11	RP11-391L3.3	chr16	TEC	--
ENSG00000239280.1	-4.73624	-3.05756	0.00420685	0.125514	0.26	0.38	0.09	0	0	0	RP11-271C24.3	chr3	processed_pseudogene	--
ENSG00000279801.1	-1.20232	-0.89138	0.00153637	0.0660337	0.26	0.35	0.16	0.18	0.08	0.08	RP11-75C10.6	chr17	TEC	--
ENSG00000262514.1	-1.99657	-2.20473	0.00506585	0.140013	0.25	0.34	0	0.08	0.02	0.06	RP11-96D1.9	chr16	sense_intronic	--
ENSG00000160870.12	-1.50523	-1.30351	0.000910729	0.046933	0.25	0.29	0.2	0.05	0.08	0.14	CYP3A7	chr7	protein_coding	cytochrome P450, family 3, subfamily A, polypeptide 7
ENSG00000263603.1	-2.07586	-2.33241	0.00524536	0.142671	0.24	0.41	0.15	0.08	0.06	0.04	CTD-2349P21.5	chr17	lincRNA	--
ENSG00000236375.3	-5.04589	-2.91945	0.00109317	0.0529028	0.23	0.06	0.3	0	0	0	POU5F1P5	chr10	processed_pseudogene	POU class 5 homeobox 1 pseudogene 5
ENSG00000206652.1	-5.3055	-2.79108	0.000146951	0.013251	0.23	2.49	0.24	0	0	0	RNU1-1	chr1	snRNA	RNA, U1 small nuclear 1
ENSG00000235145.2	-2.32862	-2.62306	0.0047948	0.135312	0.23	0.2	0.14	0.11	0	0	RP11-533E19.3	chr1	processed_pseudogene	--
ENSG00000175728.4	-1.04291	-0.893706	0.00623711	0.161928	0.23	0.18	0.09	0.11	0.06	0.09	C11orf44	chr11	lincRNA	chromosome 11 open reading frame 44
ENSG00000267246.1	-2.73698	-2.42186	0.000514145	0.0308858	0.23	0.35	0.19	0.07	0.03	0	RP11-798G7.7	chr17	processed_transcript	--
ENSG00000279107.1	-1.23432	-1.22246	0.0020083	0.0792442	0.23	0.99	0.07	0.18	0.22	0.12	RP11-823P9.4	chr5	TEC	--
ENSG00000269895.1	-2.61121	-2.24547	0.000221229	0.0174811	0.22	0.24	0.16	0.08	0.02	0	AP000654.4	chr11	lincRNA	--
ENSG00000256663.1	-1.36996	-1.51336	0.00331197	0.108811	0.21	0.34	0.27	0.15	0.07	0.12	RP11-424C20.2	chr12	processed_pseudogene	--
ENSG00000205325.1	-1.26075	-1.37041	0.00608365	0.159016	0.2	0.18	0.05	0.05	0.04	0.1	AC005863.1	chr17	lincRNA	--
ENSG00000124664.10	-1.71358	-1.56684	0.00044673	0.0283269	0.2	0.19	0.24	0.06	0.09	0.04	SPDEF	chr6	protein_coding	SAM pointed domain containing ETS transcription factor
ENSG00000233822.4	-1.29567	0.116776	1.44121e-06	0.000300093	0.2	0.43	0.14	0.12	0.09	0.1	HIST1H2BN	chr6	protein_coding	histone cluster 1, H2bn
ENSG00000261098.1	-1.17235	-0.710429	0.000597537	0.0344192	0.2	0.17	0.15	0.12	0.07	0.05	RP11-819C21.1	chr11	lincRNA	--
ENSG00000215630.6	-1.67305	-1.66783	0.00149297	0.0645284	0.19	1.05	0.67	0.31	0.04	0.29	GUSBP9	chr5	unprocessed_pseudogene	glucuronidase, beta pseudogene 9
ENSG00000262358.1	-1.83224	-2.29088	0.00524536	0.142671	0.19	0.31	1.08	0.15	0.18	0.08	CTD-3195I5.4	chr17	antisense	--
ENSG00000219159.4	-1.45543	-1.88814	0.00601813	0.157839	0.18	0.05	0.02	0.02	0.05	0.02	AC011298.2	chr2	lincRNA	--
ENSG00000255440.1	-2.15862	-2.28707	0.00322767	0.10681	0.18	0.45	0.43	0.19	0	0.05	RP11-632K5.2	chr11	sense_intronic	--
ENSG00000279432.1	-1.32748	-1.22026	0.00144235	0.0628698	0.18	0.25	0.05	0.12	0.05	0.03	RP11-135N5.3	chr17	TEC	--
ENSG00000173597.8	-1.1667	0.620771	1.89429e-06	0.000381544	0.18	0.44	0.2	0.26	0.03	0.09	SULT1B1	chr4	protein_coding	sulfotransferase family, cytosolic, 1B, member 1
ENSG00000278713.1	-2.44223	-2.5705	0.00276067	0.096263	0.17	0.19	0.41	0.05	0.04	0.05	CTD-2574D22.7	chr16	antisense	--
ENSG00000171931.12	-1.23371	-0.390577	0.00010843	0.0105743	0.17	0.41	0.22	0.1	0.08	0.17	FBXW10	chr17	protein_coding	F-box and WD repeat domain containing 10
ENSG00000143105.6	-2.27793	-2.42462	0.00310957	0.10446	0.17	0.1	0.1	0	0.04	0.02	KCNA10	chr1	protein_coding	potassium channel, voltage gated shaker related subfamily A, member 10
ENSG00000251637.6	-1.01449	-0.752292	0.00412821	0.125514	0.16	0.13	0.24	0.11	0.06	0.11	RP11-119D9.1	chr11	lincRNA	--
ENSG00000189325.6	-1.13739	-1.07089	0.00410668	0.125514	0.16	0.14	0.13	0.08	0.08	0.04	C6orf222	chr6	protein_coding	chromosome 6 open reading frame 222
ENSG00000144821.9	-1.99191	-0.353453	3.55657e-10	1.82671e-07	0.16	0.12	0.19	0.06	0.04	0.02	MYH15	chr3	protein_coding	myosin, heavy chain 15
ENSG00000182327.7	-1.83146	-2.29122	0.00524536	0.142671	0.15	0.08	0.38	0.06	0.07	0.03	GLTPD2	chr17	protein_coding	glycolipid transfer protein domain containing 2
ENSG00000264644.1	-2.3538	-1.58744	4.79395e-06	0.000849052	0.15	0.33	0.59	0.07	0.08	0.05	KRT18P8	chr18	processed_pseudogene	keratin 18 pseudogene 8
ENSG00000280341.1	-1.19181	-0.283906	0.000184346	0.0154983	0.15	0.29	0.06	0.11	0.02	0.1	LA16c-60D12.1	chr22	lincRNA	--
ENSG00000279078.1	-1.97209	-1.81931	0.000316477	0.0223065	0.15	0.2	0.06	0.06	0.04	0	SND1-IT1	chr7	lincRNA	SND1 intronic transcript 1
ENSG00000187686.4	-2.67521	-1.50831	2.05827e-07	5.61324e-05	0.15	0.2	0.11	0.02	0.03	0.02	KRT18P59	chr11	transcribed_processed_pseudogene	keratin 18 pseudogene 59
ENSG00000256304.1	-1.84478	-1.66691	0.000469476	0.0289937	0.14	0.35	0.04	0.07	0.01	0.08	CCDC150P1	chr12	processed_pseudogene	coiled-coil domain containing 150 pseudogene 1
ENSG00000280069.1	-1.605	-1.05746	6.267e-05	0.00682438	0.14	0.72	0.02	0.2	0.05	0.05	CTD-2349P21.3	chr17	TEC	--
ENSG00000279923.1	-2.45279	-2.3303	0.00109352	0.0529028	0.14	0.25	0.12	0.09	0	0	CTD-2008E3.1	chr5	TEC	--
ENSG00000258904.1	-1.9183	-2.24689	0.00798898	0.189382	0.14	0.61	0.51	0.17	0.09	0.06	RP11-638I2.2	chr14	sense_intronic	--
ENSG00000281195.1	-1.967	-1.41155	1.53208e-05	0.00214109	0.14	0.61	0.17	0.11	0.06	0.06	ZNF638-IT1	chr2	processed_transcript	ZNF638 intronic transcript 1
ENSG00000185710.9	-1.00216	-0.366761	0.00231447	0.08677	0.13	0.28	0.13	0.11	0.04	0.14	SMG1P4	chr16	transcribed_unprocessed_pseudogene	SMG1 pseudogene 4
ENSG00000145491.11	-2.43988	-2.56998	0.00276067	0.096263	0.13	0.06	0.16	0.04	0	0.02	ROPN1L	chr5	protein_coding	rhophilin associated tail protein 1-like
ENSG00000228079.2	-4.55008	-3.13269	0.0082772	0.189925	0.13	0	0.35	0	0	0	AC012368.1	chr2	lincRNA	--
ENSG00000196604.11	-1.85545	-1.39063	5.51543e-05	0.00615112	0.13	0.1	0.1	0.06	0.02	0.02	POTEF	chr2	protein_coding	POTE ankyrin domain family, member F
ENSG00000257298.1	-1.24553	-1.4408	0.00968984	0.207773	0.13	0.07	0.06	0.04	0.02	0.06	RP3-405J10.3	chr12	sense_intronic	--
ENSG00000162645.12	-1.25074	-1.26191	0.00278479	0.0965016	0.12	0.31	0.21	0.11	0.07	0.09	GBP2	chr1	protein_coding	guanylate binding protein 2, interferon-inducible
ENSG00000254503.1	-2.17806	-2.46839	0.00520301	0.142525	0.12	0.32	0	0.05	0	0.05	CTD-2521M24.4	chr19	processed_pseudogene	--
ENSG00000264527.2	-3.33351	-2.85576	0.00109317	0.0529028	0.12	0.17	0.03	0	0.02	0	WI2-1959D15.1	chr9	lincRNA	--
ENSG00000128218.7	-1.61473	-2.13031	0.00736548	0.178867	0.12	0.8	0.26	0.15	0.19	0	VPREB3	chr22	protein_coding	pre-B lymphocyte 3
ENSG00000261780.2	-1.34472	-1.39311	0.0036177	0.115172	0.12	0.46	0.24	0.06	0.1	0.17	CTD-2354A18.1	chr18	processed_transcript	--
ENSG00000273343.1	-3.02222	-2.98831	0.00420685	0.125514	0.12	0.19	0.19	0	0.04	0	XXbac-B444P24.13	chr22	sense_intronic	--
ENSG00000231327.1	-4.55045	-3.13253	0.0082772	0.189925	0.11	0.06	0.24	0	0	0	AC016700.5	chr2	lincRNA	--
ENSG00000236673.5	-1.30307	-1.70455	0.00878963	0.19473	0.11	0.15	0.1	0.04	0.06	0.04	RP11-69I8.2	chr6	lincRNA	--
ENSG00000049249.8	-1.82631	-0.601821	7.96175e-08	2.42928e-05	0.11	0.17	0.17	0.06	0.04	0.04	TNFRSF9	chr1	protein_coding	tumor necrosis factor receptor superfamily, member 9
ENSG00000172260.13	-1.12312	1.60952	8.29898e-09	3.27884e-06	0.11	0.27	0.5	0.13	0.08	0.22	NEGR1	chr1	protein_coding	neuronal growth regulator 1
ENSG00000250220.1	-2.44474	-2.56881	0.00276067	0.096263	0.11	0.66	0	0	0.03	0.1	RP11-692D12.1	chr4	antisense	--
ENSG00000255348.1	-3.33295	-2.85447	0.00697013	0.172672	0.11	0.73	0.35	0.09	0	0	RP11-700F16.3	chr11	antisense	--
ENSG00000230457.3	-2.27675	-2.4221	0.00310957	0.10446	0.1	0.24	0.16	0.05	0.02	0.03	PA2G4P4	chr3	processed_pseudogene	proliferation-associated 2G4 pseudogene 4
ENSG00000272610.1	-1.12472	-0.733229	0.00123484	0.0564051	0.1	0.64	0.09	0.09	0.11	0.18	MAGI1-IT1	chr3	sense_intronic	MAGI1 intronic transcript 1
ENSG00000269243.1	-1.20491	-1.46935	0.00809666	0.189925	0.1	0.02	0.18	0.03	0.05	0.05	CTD-2231E14.8	chr19	antisense	--
ENSG00000197153.4	-1.60775	-1.46114	0.000578643	0.0336453	0.09	2.98	0.19	0.59	0.29	0.16	HIST1H3J	chr6	protein_coding	histone cluster 1, H3j
ENSG00000157502.12	-1.25958	-1.44756	0.00579543	0.152938	0.09	0.07	0.13	0.03	0.06	0.02	MUM1L1	chrX	protein_coding	melanoma associated antigen (mutated) 1-like 1
ENSG00000110665.11	-2.8222	-2.37663	0.000291769	0.0211563	0.09	0.06	0.08	0	0.02	0.01	C11orf21	chr11	protein_coding	chromosome 11 open reading frame 21
ENSG00000111181.12	-1.88827	-1.4654	5.54892e-05	0.00615112	0.09	0.11	0.16	0.02	0.05	0.03	SLC6A12	chr12	protein_coding	solute carrier family 6 (neurotransmitter transporter), member 12
ENSG00000050730.15	-1.08438	-0.675716	0.00165097	0.0686611	0.08	0.3	0.41	0.09	0.09	0.22	TNIP3	chr4	protein_coding	TNFAIP3 interacting protein 3
ENSG00000140682.18	-1.91463	-2.24634	0.00798898	0.189382	0.08	0.1	0.16	0.05	0.01	0.03	TGFB1I1	chr16	protein_coding	transforming growth factor beta 1 induced transcript 1
ENSG00000256813.1	-2.44365	-2.57052	0.00276067	0.096263	0.08	0.33	0.63	0.12	0.05	0	RP11-804A23.4	chr11	antisense	--
ENSG00000213842.2	-2.82751	-2.67774	0.00114629	0.0543957	0.08	0.21	0.2	0.03	0.02	0	SUGT1P2	chr3	processed_pseudogene	SUGT1 pseudogene 2
ENSG00000271204.1	-1.6745	-1.6678	0.00149297	0.0645284	0.08	0.37	0.12	0.11	0.01	0.07	RP11-138A9.1	chr7	lincRNA	--
ENSG00000237399.7	-1.14156	-1.2623	0.0084832	0.191943	0.08	0.14	0.13	0.02	0.05	0.09	PITRM1-AS1	chr10	antisense	PITRM1 antisense RNA 1
ENSG00000130283.8	-2.17768	-2.46945	0.00520301	0.142525	0.07	0.11	0.03	0	0.01	0.04	GDF1	chr19	protein_coding	growth differentiation factor 1
ENSG00000170542.5	-1.08015	-1.14256	0.00634502	0.16373	0.07	0.15	0.14	0.08	0.05	0.05	SERPINB9	chr6	protein_coding	serpin peptidase inhibitor, clade B (ovalbumin), member 9
ENSG00000269072.1	-2.27612	-2.42175	0.00310957	0.10446	0.06	0.16	0.11	0.02	0.01	0.04	CTD-3187F8.14	chr19	antisense	--
ENSG00000254912.2	-2.82604	-2.67837	0.00209795	0.0814263	0.06	0.03	0.29	0.02	0.02	0	RP11-632K20.2	chr15	unprocessed_pseudogene	--
ENSG00000280046.1	-1.57694	-1.73542	0.00162428	0.06801	0.06	0.03	0.04	0.01	0.03	0	RP11-1099M24.6	chr17	TEC	--
ENSG00000279122.1	-3.46632	-2.79191	0.00383006	0.12019	0.06	0.26	0.03	0	0	0.03	RP11-394B2.3	chr16	TEC	--
ENSG00000277152.1	-1.19548	-0.998245	0.00122432	0.0563133	0.06	0.17	0.03	0.03	0.06	0.02	RP11-622C24.2	chr15	lincRNA	--
ENSG00000224895.1	-3.33157	-2.85442	0.00697013	0.172672	0.05	0.22	0.26	0	0	0.04	VPS26BP1	chr3	processed_pseudogene	VPS26B pseudogene 1
ENSG00000164604.12	-1.95013	-1.94541	0.00186565	0.0753521	0.05	0.04	0.07	0.03	0	0.02	GPR85	chr7	protein_coding	G protein-coupled receptor 85
ENSG00000162989.4	-2.07419	-2.01743	0.000476763	0.0290939	0.05	0.04	0.08	0.01	0.01	0.01	KCNJ3	chr2	protein_coding	potassium channel, inwardly rectifying subfamily J, member 3
ENSG00000154114.12	-3.18463	-2.92122	0.00214237	0.0819123	0.05	0.02	0	0	0	0	TBCEL	chr11	protein_coding	tubulin folding cofactor E-like
ENSG00000091181.19	-1.01349	0.131963	0.000278379	0.0207719	0.04	0.16	0.39	0.07	0.07	0.17	IL5RA	chr3	protein_coding	interleukin 5 receptor, alpha
ENSG00000205331.5	-4.73518	-3.05801	0.00420685	0.125514	0.04	0	0.31	0	0	0	OR6C72P	chr12	unprocessed_pseudogene	olfactory receptor, family 6, subfamily C, member 72 pseudogene
ENSG00000279192.1	-2.18082	-2.46935	0.00520301	0.142525	0.04	0.14	0	0.02	0.01	0.01	PWAR5	chr15	TEC	Prader Willi/Angelman region RNA 5
ENSG00000270020.1	-1.98928	-2.37901	0.00310957	0.10446	0.04	0.12	0.01	0.01	0.03	0	RP11-463O9.9	chr16	lincRNA	--
ENSG00000227769.7	-2.5461	-2.51741	0.00520301	0.142525	0.04	0.1	0.02	0.01	0	0.02	AC072062.3	chr2	antisense	--
ENSG00000249212.1	-4.55216	-3.13181	0.0082772	0.189925	0.04	0.22	0.04	0	0	0	ATP1B1P1	chr4	unprocessed_pseudogene	ATPase, Na+/K+ transporting, beta 1 polypeptide pseudogene 1
ENSG00000178404.9	-3.90293	-2.56723	0.000185072	0.0154983	0.04	0.16	0.09	0	0	0.02	CEP295NL	chr17	protein_coding	CEP295 N-terminal like
ENSG00000234352.9	-3.23395	-2.46806	0.000100556	0.00990048	0.04	0.11	0.02	0	0.01	0.01	AC009264.1	chr7	antisense	--
ENSG00000281325.1	-4.7372	-3.05716	0.00420685	0.125514	0.04	0.14	0	0	0	0	AC016549.1	chr5	protein_coding	--
ENSG00000262412.1	-5.04838	-2.9184	0.00109317	0.0529028	0.04	0.24	0.12	0	0	0	RP11-85G18.6	chr10	lincRNA	--
ENSG00000280042.1	-3.46732	-2.79211	0.00383006	0.12019	0.04	0.19	0	0.02	0	0	RP11-71H17.8	chr3	TEC	--
ENSG00000279957.1	-4.55216	-3.13181	0.0082772	0.189925	0.03	0.17	0.03	0	0	0	RP11-141B14.2	chr2	TEC	--
ENSG00000158859.9	-1.50255	-0.903269	5.10101e-05	0.00575816	0.03	0.1	0.06	0.01	0.02	0.04	ADAMTS4	chr1	protein_coding	ADAM metallopeptidase with thrombospondin type 1 motif, 4
ENSG00000197937.12	-1.52415	-1.95135	0.00897225	0.198017	0.03	0.05	0.02	0.02	0.01	0	ZNF347	chr19	protein_coding	zinc finger protein 347
ENSG00000196834.11	-1.19787	-1.02627	0.00267044	0.0944985	0.03	0.1	0.11	0.03	0.02	0.05	POTEI	chr2	protein_coding	POTE ankyrin domain family, member I
ENSG00000267719.1	-3.02163	-2.98856	0.00420685	0.125514	0.03	0.02	0.03	0	0.01	0	HP09025	chr17	lincRNA	--
ENSG00000183098.10	-3.1841	-2.92144	0.00214237	0.0819123	0.03	0	0.02	0	0	0	GPC6	chr13	protein_coding	glypican 6
ENSG00000206113.7	-2.20854	-2.6781	0.00828377	0.189925	0.03	0.06	0.02	0.01	0.01	0.01	RP11-503N18.1	chr4	lincRNA	--
ENSG00000155657.23	-1.00814	1.28446	7.09336e-07	0.000163131	0.02	0.04	0.02	0.02	0.01	0.01	TTN	chr2	protein_coding	titin
ENSG00000171777.15	-3.18645	-2.92045	0.00214237	0.0819123	0.02	0.05	0.04	0	0.01	0	RASGRP4	chr19	protein_coding	RAS guanyl releasing protein 4
ENSG00000135318.11	-2.53274	-2.08788	4.36023e-05	0.00505148	0.02	0.14	0.05	0.01	0.02	0	NT5E	chr6	protein_coding	5'-nucleotidase, ecto (CD73)
ENSG00000251209.7	-4.7372	-3.05716	0.00420685	0.125514	0.02	0.06	0	0	0	0	LINC00923	chr15	lincRNA	long intergenic non-protein coding RNA 923
ENSG00000141837.18	-2.82351	-2.67667	0.0047948	0.135312	0.02	0.01	0.02	0	0	0.01	CACNA1A	chr19	protein_coding	calcium channel, voltage-dependent, P/Q type, alpha 1A subunit
ENSG00000081479.12	-1.5944	-2.01953	0.00669086	0.168733	0.02	0.01	0.02	0.01	0	0	LRP2	chr2	protein_coding	low density lipoprotein receptor-related protein 2
ENSG00000232626.3	-2.65007	-2.47092	0.000903458	0.0467739	0.02	0.21	0.15	0	0.05	0	RP11-175B9.2	chr1	transcribed_processed_pseudogene	--
ENSG00000083067.22	-1.68171	-2.09014	0.0047621	0.135312	0.02	0.02	0.01	0.01	0	0.01	TRPM3	chr9	protein_coding	transient receptor potential cation channel, subfamily M, member 3
ENSG00000067177.14	-2.33159	-2.62484	0.0047948	0.135312	0.02	0.02	0.03	0	0.01	0	PHKA1	chrX	protein_coding	phosphorylase kinase, alpha 1 (muscle)
ENSG00000236795.1	-4.73742	-3.05707	0.00420685	0.125514	0.02	0.11	0.02	0	0	0	AC006004.1	chr7	antisense	--
ENSG00000250305.8	-2.07496	-2.51819	0.00865233	0.192262	0.01	0.03	0	0	0	0.01	KIAA1456	chr8	protein_coding	KIAA1456
ENSG00000021645.17	-3.18719	-2.92014	0.00214237	0.0819123	0.01	0.02	0	0	0	0	NRXN3	chr14	protein_coding	neurexin 3
ENSG00000232406.6	-2.21719	-2.08616	0.000772269	0.0424225	0.01	0.2	0.1	0.02	0.01	0.04	RP11-234K24.3	chr20	antisense	--
ENSG00000185070.10	-1.46049	-1.70196	0.0032609	0.107477	0.01	0.01	0.01	0	0	0	FLRT2	chr14	protein_coding	fibronectin leucine rich transmembrane protein 2
ENSG00000185818.7	-2.07387	-2.51989	0.00865233	0.192262	0.01	0.02	0.06	0.01	0	0.01	NAT8L	chr4	protein_coding	N-acetyltransferase 8-like (GCN5-related, putative)
ENSG00000100523.14	-4.73603	-3.05766	0.00420685	0.125514	0.01	0.01	0	0	0	0	DDHD1	chr14	protein_coding	DDHD domain containing 1
ENSG00000177614.9	-1.69012	-1.75589	0.00162428	0.06801	0	0.04	0.06	0.01	0	0.01	PGBD5	chr1	protein_coding	piggyBac transposable element derived 5
ENSG00000232818.2	-2.33005	-2.62246	0.0047948	0.135312	0	0.23	0.31	0.1	0	0	RPS2P32	chr7	processed_pseudogene	ribosomal protein S2 pseudogene 32
ENSG00000248227.1	-4.55201	-3.13188	0.0082772	0.189925	0	0.33	0.23	0	0	0	RP11-83C7.1	chr4	lincRNA	--
ENSG00000124006.14	-3.18651	-2.92043	0.00214237	0.0819123	0	0.02	0.03	0	0	0	OBSL1	chr2	protein_coding	obscurin-like 1
ENSG00000275215.1	-2.78539	1.13397	1.22941e-35	5.41239e-32	0	72.93	0	0.2	8.96	0	RNA5-8S5	chr21	rRNA	RNA, 5.8S ribosomal 5
ENSG00000258850.1	-1.3422	-1.39279	0.0036177	0.115172	0	0.57	0.96	0.14	0.17	0.31	RP11-214N1.1	chr14	lincRNA	--
ENSG00000170927.14	-4.55067	-3.13244	0.0082772	0.189925	0	0	0.01	0	0	0	PKHD1	chr6	protein_coding	polycystic kidney and hepatic disease 1 (autosomal recessive)
ENSG00000244021.4	-4.73577	-3.05776	0.00420685	0.125514	0	0.08	0.57	0	0	0	RP11-50D9.1	chr4	processed_pseudogene	--
ENSG00000177706.8	-3.70336	-2.67648	7.55701e-05	0.00789438	0	0.1	0.08	0	0.01	0	FAM20C	chr7	protein_coding	family with sequence similarity 20, member C
ENSG00000259644.1	-1.92016	-2.24609	0.00798898	0.189382	0	0.36	0.14	0.07	0.04	0.02	RP11-680F8.4	chr15	sense_intronic	--
ENSG00000144724.18	-2.33205	-2.62161	0.0047948	0.135312	0	0.05	0	0.01	0	0	PTPRG	chr3	protein_coding	protein tyrosine phosphatase, receptor type, G
ENSG00000279500.1	-3.04289	-2.56762	0.00158233	0.0672175	0	0.18	0.17	0	0	0.04	RP11-21K12.2	chr12	TEC	--
ENSG00000144410.4	-4.55051	-3.13251	0.0082772	0.189925	0	0	0.23	0	0	0	CPO	chr2	protein_coding	carboxypeptidase O
ENSG00000261668.1	-2.82637	-2.6767	0.0047948	0.135312	0	0.05	0.07	0.02	0	0	RP11-50D9.3	chr4	antisense	--
ENSG00000172023.7	-4.55051	-3.13251	0.0082772	0.189925	0	0	0.36	0	0	0	REG1B	chr2	protein_coding	regenerating islet-derived 1 beta

## Sheet: siKRT18_vs_Ctrl_result_list
Gene	logFC	logCPM	PValue	FDR	siCtrl_1st	siCtrl_2nd	siCtrl_3rd	siKRT18_1st	siKRT18_2nd	siKRT18_3rd	Symbol	Chr	GeneType	Description
ENSG00000237851.1	-2.88974	-3.57599	0.501046	1	0.08	0.09	0	0	0	0	RP1-67K17.4	chr6	lincRNA	--
ENSG00000164054.15	0.0636063	7.69628	0.633275	1	50.01	52.92	57.2	56.08	57.41	57.94	SHISA5	chr3	protein_coding	shisa family member 5
ENSG00000257527.1	-0.486393	-0.598158	0.13803	0.766429	1.39	0.83	1.29	1.06	0.87	0.62	MIR3179-3	chr16	lincRNA	microRNA 3179-3
ENSG00000140830.8	-0.0321489	4.20204	0.826309	1	5.51	5.17	6.05	5.3	5.79	5.66	TXNL4B	chr16	protein_coding	thioredoxin-like 4B
ENSG00000225193.5	-1.69538	-3.38341	0.626564	1	0	0.31	0	0	0.06	0	RPS12P26	chr15	transcribed_processed_pseudogene	ribosomal protein S12 pseudogene 26
ENSG00000204444.10	0.262399	0.955723	0.210306	0.920298	0.75	0.79	1.22	1.17	0.93	1.33	APOM	chr6	protein_coding	apolipoprotein M
ENSG00000228477.1	-1.92702	-2.79423	0.0409551	0.45461	0.16	0.34	0	0.13	0	0	RP3-342P20.2	chr1	processed_pseudogene	--
ENSG00000235927.4	0.225666	-3.06384	1	1	0.05	0	0	0.04	0.02	0	NEXN-AS1	chr1	antisense	NEXN antisense RNA 1
ENSG00000163249.9	-0.102223	5.39017	0.457127	1	9.83	8.74	8.23	8.92	8.31	8.35	CCNYL1	chr2	protein_coding	cyclin Y-like 1
ENSG00000265808.3	0.0511009	5.42203	0.709681	1	6.47	5.2	4.83	6.12	5.71	5.69	SEC22B	chr1	protein_coding	SEC22 vesicle trafficking protein homolog B (S. cerevisiae) (gene/pseudogene)
ENSG00000272370.1	-0.576714	-1.24813	0.171953	0.86038	0.88	0.56	0.83	0.59	0.41	0.59	RP11-307L14.1	chr5	lincRNA	--
ENSG00000197008.9	0.672041	3.6031	6.39126e-06	0.00107628	3.46	2.6	2.76	5.06	4.6	4.74	ZNF138	chr7	protein_coding	zinc finger protein 138
ENSG00000180881.19	0.848941	-1.5275	0.0858993	0.641114	0.07	0.04	0.02	0.14	0.04	0.07	CAPS2	chr12	protein_coding	calcyphosine 2
ENSG00000163904.12	-0.132239	5.01649	0.341023	1	5.89	5.24	4.93	5.21	4.83	4.97	SENP2	chr3	protein_coding	SUMO1/sentrin/SMT3 specific peptidase 2
ENSG00000185710.9	-1.00216	-0.366761	0.00231447	0.08677	0.13	0.28	0.13	0.11	0.04	0.14	SMG1P4	chr16	transcribed_unprocessed_pseudogene	SMG1 pseudogene 4
ENSG00000254673.1	-0.070922	2.88517	0.677749	1	11.83	10.69	10.19	9.63	9.49	12.91	RP11-598P20.5	chr8	protein_coding	--
ENSG00000100603.13	0.141997	6.74509	0.289856	0.976957	39.76	38.65	45.06	42.49	47.92	49.07	SNW1	chr14	protein_coding	SNW domain containing 1
ENSG00000165480.15	0.204702	5.37101	0.135289	0.756935	13.04	11.05	11.62	13.22	14.07	14.86	SKA3	chr13	protein_coding	spindle and kinetochore associated complex subunit 3
ENSG00000223861.1	1.71544	-3.68436	1	1	0	0	0	0.06	0	0	RP11-74C1.2	chr1	processed_pseudogene	--
ENSG00000009413.15	-0.0914089	4.29741	0.524831	1	1.71	1.77	1.41	1.7	1.45	1.55	REV3L	chr6	protein_coding	REV3-like, polymerase (DNA directed), zeta, catalytic subunit
ENSG00000236056.1	-2.07262	-3.68341	1	1	0	0.04	0	0	0	0	GAPDHP14	chr21	processed_pseudogene	glyceraldehyde-3-phosphate dehydrogenase pseudogene 14
ENSG00000224186.8	0.252277	1.21082	0.222712	0.920298	0.31	0.34	0.23	0.4	0.35	0.33	C5orf66	chr5	antisense	chromosome 5 open reading frame 66
ENSG00000184988.8	-0.106514	0.84969	0.672596	1	0.42	0.55	0.52	0.48	0.46	0.48	TMEM106A	chr17	protein_coding	transmembrane protein 106A
ENSG00000261118.1	-0.00604986	-1.80034	1	1	0.14	0.2	0.22	0.12	0.23	0.22	RP11-104N10.1	chr16	antisense	--
ENSG00000249199.1	0.403931	-3.47847	1	1	0.13	0	0	0.11	0.08	0	CTD-2139B15.5	chr5	lincRNA	--
ENSG00000087274.16	0.0472156	6.56332	0.726321	1	16.93	16.66	16.71	17.34	18.24	17.66	ADD1	chr4	protein_coding	adducin 1 (alpha)
ENSG00000251569.1	-2.88914	-3.57624	0.501046	1	0.04	0	0	0	0	0	RP11-724O16.1	chr2	protein_coding	--
ENSG00000269711.1	0.238795	5.55237	0.0803646	0.621792	43.76	47.03	59.46	60.3	58.73	62.55	CTD-3214H19.16	chr19	protein_coding	--
ENSG00000280409.1	0.137781	-0.960615	0.827679	1	0.08	0.26	0.27	0.21	0.25	0.21	LINC01101	chr2	TEC	long intergenic non-protein coding RNA 1101
ENSG00000123405.13	0.574225	2.53464	0.000518292	0.030894	1.63	1.74	1.89	2.76	2.66	2.61	NFE2	chr12	protein_coding	nuclear factor, erythroid 2
ENSG00000094880.10	0.224044	4.87277	0.107256	0.71886	7.03	6.47	5.6	7.86	7.35	7.66	CDC23	chr5	protein_coding	cell division cycle 23
ENSG00000106624.8	1.71386	-3.68525	1	1	0	0	0	0	0.01	0	AEBP1	chr7	protein_coding	AE binding protein 1
ENSG00000273712.1	-0.996646	-2.9229	0.348854	1	0.28	0.15	0.43	0.22	0.09	0.12	RP5-874C20.7	chr6	processed_pseudogene	--
ENSG00000259813.1	-0.356543	-3.57632	1	1	0	0.19	0	0	0	0.16	RP5-1142A6.5	chr16	antisense	--
ENSG00000197467.13	0.400701	1.52342	0.0406901	0.45461	0.78	0.74	0.58	0.89	0.97	0.98	COL13A1	chr10	protein_coding	collagen, type XIII, alpha 1
ENSG00000163626.16	-0.0951213	3.65991	0.524928	1	1.75	1.74	1.66	1.71	1.58	1.65	COX18	chr4	protein_coding	COX18 cytochrome c oxidase assembly factor
ENSG00000111775.2	0.00559057	8.44816	0.966742	1	494.64	531.35	629.63	544.99	577.68	579.52	COX6A1	chr12	protein_coding	cytochrome c oxidase subunit VIa polypeptide 1
ENSG00000265675.2	-0.355937	-3.57657	1	1	0.13	0	0	0	0	0.11	RN7SL708P	chr19	misc_RNA	RNA, 7SL, cytoplasmic 708, pseudogene
ENSG00000248787.1	0.225065	-3.0636	1	1	0.18	0.1	0	0.21	0.11	0	RP11-666A20.4	chr3	lincRNA	--
ENSG00000171962.17	-0.186462	-1.30102	0.69928	1	0.14	0.13	0.1	0.09	0.16	0.06	LRRC48	chr17	protein_coding	leucine rich repeat containing 48
ENSG00000259318.1	-2.6252	-3.13235	0.0726072	0.587279	0	0.83	0	0.1	0	0	RP11-454L9.2	chr14	processed_pseudogene	--
ENSG00000133106.14	0.298411	5.48806	0.0291719	0.400722	12.07	11.17	11.08	13.16	14.91	15.15	EPSTI1	chr13	protein_coding	epithelial stromal interaction 1 (breast)
ENSG00000243081.2	-2.0748	-3.29431	0.221685	0.920298	0	0.1	0	0.02	0	0	RP11-231E6.1	chr3	lincRNA	--
ENSG00000168874.12	0.690769	0.279906	0.00842457	0.191943	0.26	0.34	0.35	0.66	0.48	0.43	ATOH8	chr2	protein_coding	atonal homolog 8 (Drosophila)
ENSG00000255428.1	-2.8341	-3.05848	0.04084	0.45461	0.07	0.03	0	0	0	0.01	RP11-794P6.1	chr11	sense_intronic	--
ENSG00000259428.1	1.71386	-3.68525	1	1	0	0	0	0	0.04	0	HMGB3P26	chr14	processed_pseudogene	high mobility group box 3 pseudogene 26
ENSG00000131323.14	0.140112	4.80966	0.314135	1	3.22	2.83	3.24	3.59	3.29	3.61	TRAF3	chr14	protein_coding	TNF receptor-associated factor 3
ENSG00000279713.1	-2.07223	-3.68357	1	1	0	0	0.02	0	0	0	CTD-3035K23.3	chr17	TEC	--
ENSG00000105993.14	-0.122607	6.66577	0.361303	1	29.1	28.86	27.91	26.57	26.69	27.54	DNAJB6	chr7	protein_coding	DnaJ (Hsp40) homolog, subfamily B, member 6
ENSG00000112195.8	0.225029	-0.717594	0.554477	1	0.17	0.14	0.09	0.18	0.17	0.12	TREML2	chr6	protein_coding	triggering receptor expressed on myeloid cells-like 2
ENSG00000107959.15	-0.175204	6.8602	0.191079	0.888941	28.36	27.65	30.78	24.64	26.52	27.54	PITRM1	chr10	protein_coding	pitrilysin metallopeptidase 1
ENSG00000166589.12	-1.14808	-2.33749	0.0848656	0.638502	0.09	0.03	0.05	0.03	0.03	0.01	CDH16	chr16	protein_coding	cadherin 16, KSP-cadherin
ENSG00000268975.1	0.227365	3.66223	0.124581	0.732822	7.62	8.68	9.29	9.44	10.2	11.05	MIA-RAB4B	chr19	protein_coding	MIA-RAB4B readthrough (NMD candidate)
ENSG00000237886.1	0.31156	0.727492	0.190816	0.888941	0.9	1.2	1.4	1.67	1.54	1.2	LINC01573	chr9	antisense	long intergenic non-protein coding RNA 1573
ENSG00000184459.8	-1.31488	-3.2142	0.221685	0.920298	0.02	0.04	0.02	0	0.02	0	BPIFC	chr22	protein_coding	BPI fold containing family C
ENSG00000025293.15	-0.0911738	4.67575	0.51792	1	4.45	3.91	3.7	4.02	3.77	3.81	PHF20	chr20	protein_coding	PHD finger protein 20
ENSG00000105229.6	0.0198043	5.27666	0.8883	1	9.88	10.78	12.39	11.13	11.62	11.58	PIAS4	chr19	protein_coding	protein inhibitor of activated STAT, 4
ENSG00000070950.9	-0.184669	4.11686	0.198152	0.904617	2.96	2.94	2.59	2.57	2.61	2.48	RAD18	chr3	protein_coding	RAD18 E3 ubiquitin protein ligase
ENSG00000006016.10	-0.992774	-1.28576	0.0231617	0.345153	0.23	0.23	0.26	0.25	0.07	0.06	CRLF1	chr19	protein_coding	cytokine receptor-like factor 1
ENSG00000260803.1	-0.152968	-2.99094	1	1	0.05	0.05	0.1	0.08	0.03	0.09	Z84812.4	chr16	processed_transcript	--
ENSG00000178096.8	0.312833	4.3603	0.0278092	0.388277	10.08	10.53	13.41	14.39	14.95	13.94	BOLA1	chr1	protein_coding	bolA family member 1
ENSG00000198898.12	-0.131117	5.96961	0.334386	1	14.24	9.75	7.71	12.82	8.79	8.08	CAPZA2	chr7	protein_coding	capping protein (actin filament) muscle Z-line, alpha 2
ENSG00000278272.1	-1.03477	-0.0794721	0.000263292	0.0200446	1.83	4.87	1.52	1.47	1.04	1.63	HIST1H3C	chr6	protein_coding	histone cluster 1, H3c
ENSG00000276747.1	3.34231	-3.38552	0.12657	0.732822	0	0	0	0.01	0.01	0.03	PADI6	chr1	protein_coding	peptidyl arginine deiminase, type VI
ENSG00000188636.3	0.00157381	4.51524	0.99722	1	3.91	3.48	3.88	3.43	4.22	3.9	LDOC1L	chr22	protein_coding	leucine zipper, down-regulated in cancer 1-like
ENSG00000259205.2	0.469673	-2.99303	1	1	0.07	0.04	0	0.08	0.04	0.03	PRKXP1	chr15	processed_pseudogene	protein kinase, X-linked, pseudogene 1
ENSG00000107902.13	0.566122	2.74207	0.000450938	0.0284766	2.35	2.66	2.93	3.9	3.68	4.48	LHPP	chr10	protein_coding	phospholysine phosphohistidine inorganic pyrophosphate phosphatase
ENSG00000254469.7	0.403571	-0.86253	0.344872	1	0.17	0.22	0.1	0.23	0.19	0.25	RP11-849H4.2	chr11	protein_coding	--
ENSG00000137078.8	0.40176	-3.47911	1	1	0	0.03	0	0	0.04	0	SIT1	chr9	protein_coding	signaling threshold regulating transmembrane adaptor 1
ENSG00000183208.12	-0.264474	1.91855	0.138849	0.769035	0.85	0.61	0.62	0.71	0.58	0.47	GDPGP1	chr15	protein_coding	GDP-D-glucose phosphorylase 1
ENSG00000187812.12	-2.89034	-3.57574	0.501046	1	0	0.04	0	0	0	0	RP11-24M17.5	chr15	transcribed_unprocessed_pseudogene	--
ENSG00000167157.10	2.9707	-3.48005	0.501046	1	0	0	0	0.02	0.04	0	PRRX2	chr9	protein_coding	paired related homeobox 2
ENSG00000111196.9	0.0250446	5.25782	0.856925	1	14.37	10.97	11.73	12.69	13.2	12.74	MAGOHB	chr12	protein_coding	mago-nashi homolog B (Drosophila)
ENSG00000171487.14	2.47814	-3.57727	0.501046	1	0	0	0	0.01	0	0.01	NLRP5	chr19	protein_coding	NLR family, pyrin domain containing 5
ENSG00000260625.2	1.95956	-1.69373	0.00114832	0.0543957	0.11	0.12	0.12	0.65	0.43	0.41	RP11-452L6.7	chr16	antisense	--
ENSG00000264546.1	-0.731149	-1.88483	0.245679	0.920298	0.15	0.22	0.05	0.16	0.03	0.08	RP11-464D20.6	chr17	sense_intronic	--
ENSG00000240521.1	-2.07262	-3.68341	1	1	0	0.03	0	0	0	0	RP11-680B3.2	chr3	antisense	--
ENSG00000163481.7	-0.0750098	5.27766	0.587089	1	17.41	18.43	20.57	17.99	17.96	18.91	RNF25	chr2	protein_coding	ring finger protein 25
ENSG00000257359.1	-1.69402	-3.38397	0.626564	1	0.07	0	0.14	0	0.04	0	RP11-780K2.1	chr12	antisense	--
ENSG00000087077.11	0.0299413	7.71728	0.822534	1	82.64	85.2	100.66	93.09	94.25	93.44	TRIP6	chr7	protein_coding	thyroid hormone receptor interactor 6
ENSG00000164530.13	-0.525918	0.408708	0.0373311	0.446883	0.5	0.7	0.57	0.38	0.39	0.5	PI16	chr6	protein_coding	peptidase inhibitor 16
ENSG00000160785.13	-0.00964274	5.53262	0.945518	1	10.87	10.66	12.88	11.1	12.12	11.79	SLC25A44	chr1	protein_coding	solute carrier family 25, member 44
ENSG00000115165.9	-1.17057	-2.02053	0.0493245	0.508883	0.07	0.16	0.09	0.03	0.05	0.06	CYTIP	chr2	protein_coding	cytohesin 1 interacting protein
ENSG00000104549.11	-0.152871	6.38146	0.256658	0.93107	30.07	25.51	24.68	26.35	23.85	23.78	SQLE	chr8	protein_coding	squalene epoxidase
ENSG00000229628.1	1.71544	-3.68436	1	1	0	0	0	0.06	0	0	AC073115.7	chr7	lincRNA	--
ENSG00000273674.4	0.858235	-1.20922	0.0785174	0.615783	0.08	0.1	0.1	0.18	0.24	0.08	CTD-2378E12.1	chr15	lincRNA	--
ENSG00000183607.9	-2.07201	-3.68366	1	1	0.02	0	0	0	0	0	GKN2	chr2	protein_coding	gastrokine 2
ENSG00000155428.12	2.9707	-3.48005	0.501046	1	0	0	0	0.02	0.03	0	TRIM74	chr7	protein_coding	tripartite motif containing 74
ENSG00000277721.1	-3.40887	-3.4756	0.251569	0.920298	0	0.32	0.15	0	0	0	Metazoa_SRP	chrX	misc_RNA	--
ENSG00000147324.10	0.221954	6.43165	0.0991482	0.693472	12.34	10.67	10.71	13.09	13.61	13.58	MFHAS1	chr8	protein_coding	malignant fibrous histiocytoma amplified sequence 1
ENSG00000204469.12	0.106716	7.72542	0.423216	1	23.37	27.94	28.91	29.12	29.6	29.79	PRRC2A	chr6	protein_coding	proline-rich coiled-coil 2A
ENSG00000180279.5	0.570324	-0.246506	0.0650622	0.573205	0.68	0.7	0.37	0.84	0.96	0.86	MGC45922	chr19	lincRNA	--
ENSG00000172264.16	1.02195	-2.80145	0.393693	1	0.01	0.01	0	0.02	0.01	0.01	MACROD2	chr20	protein_coding	MACRO domain containing 2
ENSG00000102053.12	-2.07262	-3.68341	1	1	0	0.01	0	0	0	0	ZC3H12B	chrX	protein_coding	zinc finger CCCH-type containing 12B
ENSG00000185129.5	0.0575969	4.78852	0.680923	1	2.78	2	1.6	2.69	2.19	1.93	PURA	chr5	protein_coding	purine-rich element binding protein A
ENSG00000260345.1	-0.261356	-2.13678	0.697559	1	0.63	0.41	0.52	0.31	0.56	0.45	AC009052.12	chr16	processed_transcript	--
ENSG00000166401.13	0.125197	1.53339	0.528805	1	0.6	0.61	0.67	0.76	0.64	0.71	SERPINB8	chr18	protein_coding	serpin peptidase inhibitor, clade B (ovalbumin), member 8
ENSG00000279474.1	-0.210073	-2.85832	1	1	0.02	0.08	0	0.07	0	0.02	CTD-2286N8.1	chr18	TEC	--
ENSG00000205212.3	-2.88974	-3.57599	0.501046	1	0.01	0.01	0	0	0	0	CCDC144NL	chr17	protein_coding	coiled-coil domain containing 144 family, N-terminal like
ENSG00000135960.9	-0.0881555	6.70348	0.511378	1	22.13	22.03	21.73	19.84	21.92	21.73	EDAR	chr2	protein_coding	ectodysplasin A receptor
ENSG00000129103.17	0.211335	6.83226	0.114889	0.732822	39.18	38.53	42.16	46.47	47.61	48.06	SUMF2	chr7	protein_coding	sulfatase modifying factor 2
ENSG00000169679.14	0.151861	6.15233	0.260928	0.938495	18.41	16.32	15.46	18.42	18.96	19.73	BUB1	chr2	protein_coding	BUB1 mitotic checkpoint serine/threonine kinase
ENSG00000272034.1	-0.319535	-0.814552	0.358673	1	5.79	5.39	5.56	4	5.72	3.68	SNORD14A	chr11	snoRNA	small nucleolar RNA, C/D box 14A
ENSG00000200972.1	-2.07563	-2.98893	0.04084	0.45461	0.66	1.43	0.34	0.27	0.21	0	RNU5A-8P	chr1	snRNA	RNA, U5A small nuclear 8, pseudogene
ENSG00000008710.17	0.197641	4.99079	0.15552	0.811079	1.57	2.27	1.83	2.29	2.25	2.13	PKD1	chr16	protein_coding	polycystic kidney disease 1 (autosomal dominant)
ENSG00000231054.1	-2.07223	-3.68357	1	1	0	0	0.07	0	0	0	AC009236.2	chr2	lincRNA	--
ENSG00000179091.4	-0.0433292	7.51809	0.745378	1	119.8	133.96	153.76	129.9	138.79	136.39	CYC1	chr8	protein_coding	cytochrome c-1
ENSG00000148248.13	0.0258422	7.53209	0.846636	1	48.65	47.24	50.79	49.44	50.81	52.67	SURF4	chr9	protein_coding	surfeit 4
ENSG00000281593.1	-1.61536	-3.13576	0.127745	0.732822	0.06	0.06	0.18	0	0.07	0	GS1-114I9.3	chr7	protein_coding	--
ENSG00000221869.4	0.272286	2.45981	0.103139	0.704573	1.64	1.8	2.66	2.46	2.51	2.59	CEBPD	chr8	protein_coding	CCAAT/enhancer binding protein (C/EBP), delta
ENSG00000211751.7	-0.436963	-3.21539	1	1	0.05	0	0.03	0.02	0.03	0	TRBV25-1	chr7	TR_C_gene	T cell receptor beta variable 25-1
ENSG00000228643.1	-1.17491	-3.47639	1	1	0	0.21	0	0.08	0	0	AC079779.4	chr2	processed_transcript	--
ENSG00000239961.2	2.47751	-3.57763	0.501046	1	0	0	0	0.03	0	0	LILRA4	chr19	protein_coding	leukocyte immunoglobulin-like receptor, subfamily A (with TM domain), member 4
ENSG00000131845.14	0.0689239	3.99222	0.640284	1	3.23	2.81	3.07	3.45	3.42	2.92	ZNF304	chr19	protein_coding	zinc finger protein 304
ENSG00000227972.1	-0.356574	-3.57694	1	1	0.02	0	0	0.01	0	0	PRKRIRP3	chr10	processed_pseudogene	protein-kinase, interferon-inducible double stranded RNA dependent inhibitor, repressor of (P58 repressor) pseudogene 3
ENSG00000229262.1	-2.88958	-3.57605	0.501046	1	0	0	0.19	0	0	0	RP4-726N1.2	chr20	antisense	--
ENSG00000275965.1	1.71386	-3.68525	1	1	0	0	0	0	0.07	0	RP11-386M24.10	chr15	antisense	--
ENSG00000166173.10	-0.356797	-3.57684	1	1	0	0	0.01	0.01	0	0	LARP6	chr15	protein_coding	La ribonucleoprotein domain family, member 6
ENSG00000233571.1	1.71386	-3.68525	1	1	0	0	0	0	0.04	0	RP11-545D19.1	chrX	lincRNA	--
ENSG00000214160.9	-0.0468584	6.12672	0.729193	1	25.97	31.3	35.09	29.51	31.26	30.82	ALG3	chr3	protein_coding	ALG3, alpha-1,3- mannosyltransferase
ENSG00000199169.1	0.489878	-2.47924	0.635133	1	1.66	0.6	1.15	2.67	1.39	0.99	MIR367	chr4	miRNA	microRNA 367
ENSG00000281551.1	-2.07262	-3.68341	1	1	0	0.52	0	0	0	0	snoMe28S-Am2634	chr2	snoRNA	--
ENSG00000214788.2	0.405527	-3.47698	1	1	0	0.03	0	0.02	0	0.03	OOSP1	chr11	unitary_pseudogene	oocyte secreted protein 1, pseudogene
ENSG00000228997.1	0.404891	-3.47734	1	1	0	0.09	0	0.14	0	0	RP1-186E20.1	chr10	processed_pseudogene	--
ENSG00000269564.1	-0.100353	4.88415	0.470649	1	79.59	69.6	64.92	69.07	71.42	64.09	AC008753.4	chr19	lincRNA	--
ENSG00000153044.9	0.292631	5.38531	0.032951	0.419382	24.78	25.34	23.16	31.24	30.76	29.97	CENPH	chr5	protein_coding	centromere protein H
ENSG00000107105.14	1.71386	-3.68525	1	1	0	0	0	0	0.01	0	ELAVL2	chr9	protein_coding	ELAV like neuron-specific RNA binding protein 2
ENSG00000179163.11	0.102896	5.6301	0.451184	1	20.72	20.51	22.05	21.78	23.69	24.13	FUCA1	chr1	protein_coding	fucosidase, alpha-L- 1, tissue
ENSG00000236714.1	2.47657	-3.57816	0.501046	1	0	0	0	0	0.01	0.01	AC005592.1	chr5	lincRNA	--
ENSG00000259239.1	-0.410359	-3.38325	1	1	0.05	0	0	0	0	0.05	RP11-521C20.1	chr15	processed_pseudogene	--
ENSG00000177138.15	1.05441	-0.887903	0.00936168	0.20274	0.05	0.24	0.05	0.18	0.25	0.26	FAM9B	chrX	protein_coding	family with sequence similarity 9, member B
ENSG00000257356.2	1.82486	-2.43377	0.0340101	0.423543	0.15	0.08	0	0.3	0.24	0.4	BNIP3P6	chr14	processed_pseudogene	BCL2/adenovirus E1B 19kDa interacting protein 3 pseudogene 6
ENSG00000183378.11	-2.88914	-3.57624	0.501046	1	0.04	0	0	0	0	0	OVCH2	chr11	protein_coding	ovochymase 2 (gene/pseudogene)
ENSG00000213412.3	-0.572228	1.68335	0.00178284	0.0730769	7.11	4.88	6.46	4.59	4.85	3.17	HNRNPA1P33	chr10	processed_pseudogene	heterogeneous nuclear ribonucleoprotein A1 pseudogene 33
ENSG00000177294.6	1.71544	-3.68436	1	1	0	0	0	0.02	0	0	FBXO39	chr17	protein_coding	F-box protein 39
ENSG00000257270.1	1.03688	-2.58118	0.30933	1	0	0	0.35	0.2	0.32	0.23	RP11-521B24.5	chr14	antisense	--
ENSG00000111667.13	0.115452	6.71382	0.389931	1	27.54	26.87	31.62	30.88	33.08	31.47	USP5	chr12	protein_coding	ubiquitin specific peptidase 5 (isopeptidase T)
ENSG00000117411.16	-0.0755143	5.84712	0.578107	1	17.07	17.62	19.83	17.05	18.6	17.33	B4GALT2	chr1	protein_coding	UDP-Gal:betaGlcNAc beta 1,4- galactosyltransferase, polypeptide 2
ENSG00000278919.1	0.0131698	1.85037	0.977699	1	1.33	1.62	1.45	1.57	1.65	1.29	AP006285.2	chr11	protein_coding	--
ENSG00000164715.5	-0.293548	4.43851	0.0380536	0.447765	2.38	2.41	2.46	2.12	1.9	2.03	LMTK2	chr7	protein_coding	lemur tyrosine kinase 2
ENSG00000264007.1	0.0807394	-3.29811	1	1	0	0.06	0.06	0.05	0.07	0	RP11-68I3.10	chr17	sense_intronic	--
ENSG00000166743.9	0.19932	-1.86175	0.737017	1	0.05	0.04	0.14	0.04	0.1	0.14	ACSM1	chr16	protein_coding	acyl-CoA synthetase medium-chain family member 1
ENSG00000165671.18	-0.111002	6.4088	0.41049	1	6.15	5.66	5.84	5.42	5.42	5.9	NSD1	chr5	protein_coding	nuclear receptor binding SET domain protein 1
ENSG00000186184.15	0.0931836	7.38711	0.485354	1	30.17	30.35	32.94	32.03	35.86	34.22	POLR1D	chr13	protein_coding	polymerase (RNA) I polypeptide D, 16kDa
ENSG00000158773.14	-0.0740941	5.61697	0.588434	1	23.93	23.03	27.42	23.49	24.07	24.8	USF1	chr1	protein_coding	upstream transcription factor 1
ENSG00000275727.1	1.71386	-3.68525	1	1	0	0	0	0	0.22	0	AC092375.1	chr16	miRNA	--
ENSG00000257831.1	-0.0682826	-2.06094	1	1	0.31	0.13	0.04	0.25	0.1	0.14	RP11-596D21.1	chr14	antisense	--
ENSG00000177614.9	-1.69012	-1.75589	0.00162428	0.06801	0	0.04	0.06	0.01	0	0.01	PGBD5	chr1	protein_coding	piggyBac transposable element derived 5
ENSG00000080561.13	1.27032	-3.29694	0.377606	1	0	0.01	0	0	0.01	0.03	MID2	chrX	protein_coding	midline 2
ENSG00000263986.1	-0.448724	-3.06176	0.728829	1	0	0.16	0.15	0	0.09	0.13	RP11-746M1.1	chr17	antisense	--
ENSG00000275410.4	-0.52639	3.46821	0.000415522	0.026789	4.32	3.55	4.04	2.86	3.12	2.48	HNF1B	chr17	protein_coding	HNF1 homeobox B
ENSG00000175745.11	0.640312	2.30642	0.00016224	0.0142443	1.01	0.78	0.95	1.61	1.27	1.51	NR2F1	chr5	protein_coding	nuclear receptor subfamily 2, group F, member 1
ENSG00000196826.7	-1.31328	-3.21272	0.456535	1	0	0.03	0.01	0	0.01	0.01	CTD-2192J16.17	chr19	protein_coding	--
ENSG00000200345.2	-1.17389	-3.47619	1	1	0	0.38	0.36	0	0	0.31	RNU6-485P	chr12	snRNA	RNA, U6 small nuclear 485, pseudogene
ENSG00000230772.1	-0.457106	-2.92551	0.756448	1	0.14	0.05	0.05	0.04	0.09	0.04	VN1R108P	chr20	unprocessed_pseudogene	vomeronasal 1 receptor 108 pseudogene
ENSG00000236274.1	-0.470191	-2.21037	0.551224	1	0.11	0.08	0.27	0.09	0.07	0.2	RP4-728D4.3	chr1	processed_pseudogene	--
ENSG00000260619.1	2.9707	-3.48005	0.501046	1	0	0	0	0.01	0.02	0	RP11-775C24.3	chr15	lincRNA	--
ENSG00000135636.13	-0.0709218	-3.13795	1	1	0	0.01	0.01	0	0.01	0	DYSF	chr2	protein_coding	dysferlin
ENSG00000271717.1	-1.17527	-3.47778	1	1	0.22	0	0	0	0.07	0	CTD-3020H12.4	chr19	antisense	--
ENSG00000127554.12	0.133997	5.48759	0.328423	1	14.62	16.08	17.9	17.53	18.95	18.14	GFER	chr16	protein_coding	growth factor, augmenter of liver regeneration
ENSG00000273036.2	1.71544	-3.68436	1	1	0	0	0	0.01	0	0	FAM95C	chr9	lincRNA	family with sequence similarity 95, member C
ENSG00000138172.10	-0.818558	-3.13639	0.456535	1	0.02	0.04	0.02	0.02	0.02	0	CALHM2	chr10	protein_coding	calcium homeostasis modulator 2
ENSG00000165533.18	0.131208	4.29843	0.357075	1	3.3	2.96	2.92	3.61	3.29	3.41	TTC8	chr14	protein_coding	tetratricopeptide repeat domain 8
ENSG00000166803.10	0.251559	6.71441	0.0607283	0.566217	48.5	33.95	32.7	54.69	44.1	41.68	KIAA0101	chr15	protein_coding	KIAA0101
ENSG00000234769.7	-0.112755	-0.00697854	0.724173	1	0.66	0.72	0.72	0.44	0.72	0.83	WASH4P	chr16	unprocessed_pseudogene	WAS protein family homolog 4 pseudogene
ENSG00000179930.5	0.745295	-3.13739	0.689449	1	0.01	0	0.01	0.03	0.01	0	ZNF648	chr1	protein_coding	zinc finger protein 648
ENSG00000186998.15	-2.89034	-3.57574	0.501046	1	0	0.04	0	0	0	0	EMID1	chr22	protein_coding	EMI domain containing 1
ENSG00000168405.14	2.47438	-3.57941	0.501046	1	0	0	0	0	0.03	0	CMAHP	chr6	unitary_pseudogene	cytidine monophospho-N-acetylneuraminic acid hydroxylase, pseudogene
ENSG00000148356.13	0.0510298	4.40113	0.724299	1	5.06	5.59	5.63	5.37	6.03	5.88	LRSAM1	chr9	protein_coding	leucine rich repeat and sterile alpha motif containing 1
ENSG00000202198.1	-1.82163	6.24603	4.06175e-39	2.50342e-35	218.61	662.36	87.2	135.14	27.64	120.4	RN7SK	chr6	misc_RNA	RNA, 7SK small nuclear
ENSG00000184956.15	0.900276	-3.38494	0.626564	1	0	0.01	0	0	0	0	MUC6	chr11	protein_coding	mucin 6, oligomeric mucus/gel-forming
ENSG00000100401.19	-0.00830707	7.76599	0.950591	1	35.94	36.99	41.83	38.14	39.9	38.84	RANGAP1	chr22	protein_coding	Ran GTPase activating protein 1
ENSG00000263529.2	-2.07223	-3.68357	1	1	0	0	0.13	0	0	0	RN7SL122P	chr1	misc_RNA	RNA, 7SL, cytoplasmic 122, pseudogene
ENSG00000244538.1	-2.07243	-3.29467	0.377606	1	0.15	0	0.46	0	0	0.13	RP11-10G12.1	chr4	processed_pseudogene	--
ENSG00000126266.3	-2.88974	-3.57599	0.501046	1	0.02	0.02	0	0	0	0	FFAR1	chr19	protein_coding	free fatty acid receptor 1
ENSG00000267504.1	2.97382	-3.47828	0.251569	0.920298	0	0	0	0.08	0	0	RP11-845C23.2	chr18	sense_intronic	--
ENSG00000129083.12	-0.0538466	6.62631	0.689291	1	28.92	24.61	24.02	26.66	25.23	24.65	COPB1	chr11	protein_coding	coatomer protein complex, subunit beta 1
ENSG00000144036.14	-0.17585	4.69118	0.210784	0.920298	2.66	2.55	2.54	2.36	2.19	2.47	EXOC6B	chr2	protein_coding	exocyst complex component 6B
ENSG00000078967.12	0.114819	2.7925	0.472839	1	1.38	1.29	1.35	1.37	1.54	1.56	UBE2D4	chr7	protein_coding	ubiquitin-conjugating enzyme E2D 4 (putative)
ENSG00000104976.11	0.243131	4.20215	0.0896193	0.658669	8.86	8.46	10.34	11.24	11.35	10.93	SNAPC2	chr19	protein_coding	small nuclear RNA activating complex, polypeptide 2, 45kDa
ENSG00000251371.1	1.71544	-3.68436	1	1	0	0	0	0.06	0	0	CTD-2318H23.1	chr5	lincRNA	--
ENSG00000170089.15	0.166175	-1.96046	0.859878	1	0.09	0.12	0.07	0.16	0.11	0.04	RP11-423H2.1	chr5	transcribed_unprocessed_pseudogene	--
ENSG00000224786.1	0.880693	-2.02983	0.197615	0.903345	0.4	0.17	0.08	0.45	0.35	0.5	CETN4P	chr4	unitary_pseudogene	centrin EF-hand protein 4, pseudogene
ENSG00000266124.1	2.97226	-3.47917	0.251569	0.920298	0	0	0	1.14	0.45	0	MIR5587	chr16	miRNA	microRNA 5587
ENSG00000075043.17	0.0832753	0.403624	0.815396	1	0.08	0.13	0.13	0.14	0.12	0.12	KCNQ2	chr20	protein_coding	potassium channel, voltage gated KQT-like subfamily Q, member 2
ENSG00000112062.10	0.0790512	5.75007	0.561581	1	11.27	9.78	10.79	10.76	11.75	11.94	MAPK14	chr6	protein_coding	mitogen-activated protein kinase 14
ENSG00000245748.1	-0.750788	-2.99241	0.511892	1	0.01	0	0.04	0	0.02	0.01	RP11-367J11.2	chr4	antisense	--
ENSG00000175701.10	0.177885	4.86286	0.202705	0.91501	9.96	12.51	13.58	13.67	14.33	13.78	LINC00116	chr2	protein_coding	long intergenic non-protein coding RNA 116
ENSG00000261783.1	0.0757403	-0.83249	0.91771	1	0.8	1.2	1.46	1.13	1.39	1.17	RP11-252K23.2	chr16	sense_intronic	--
ENSG00000068001.13	-0.0495555	6.01684	0.715087	1	12.89	14.25	15.64	14.41	14.03	13.92	HYAL2	chr3	protein_coding	hyaluronoglucosaminidase 2
ENSG00000269894.1	0.0339389	-1.19839	1	1	0.75	0.22	0.77	0.38	0.77	0.67	RP11-1020A11.1	chr3	sense_intronic	--
ENSG00000213411.2	1.42702	-2.62925	0.124207	0.732822	0.04	0	0.02	0.03	0.03	0.15	RBM22P2	chr13	processed_pseudogene	RNA binding motif protein 22 pseudogene 2
ENSG00000166025.17	0.0928963	4.31089	0.517398	1	1.92	2.09	1.76	2.1	2.1	2.11	AMOTL1	chr11	protein_coding	angiomotin like 1
ENSG00000230797.2	-0.259606	0.524806	0.294952	0.980957	0.78	0.37	0.33	0.49	0.44	0.34	YY2	chrX	protein_coding	YY2 transcription factor
ENSG00000276178.1	-2.07223	-3.68357	1	1	0	0	0.38	0	0	0	Y_RNA	chr7	misc_RNA	--
ENSG00000143375.14	-0.236004	6.61952	0.0788992	0.617386	18.79	18.27	19.68	15.94	16.52	16.89	CGN	chr1	protein_coding	cingulin
ENSG00000161328.10	0.129032	4.1548	0.37276	1	4.97	5.86	5.78	6.47	6.32	5.82	LRRC56	chr11	protein_coding	leucine rich repeat containing 56
ENSG00000125851.9	-1.55907	-2.73759	0.0966703	0.68187	0.02	0.01	0.05	0.01	0.01	0.01	PCSK2	chr20	protein_coding	proprotein convertase subtilisin/kexin type 2
ENSG00000254100.1	0.361977	-1.23868	0.45296	1	0.63	0.38	0.51	0.56	0.7	0.75	RP11-675F6.4	chr8	lincRNA	--
ENSG00000211683.3	-0.454505	0.635084	0.0417842	0.459321	1.28	1.65	1.43	1	1.28	0.93	KB-1572G7.3	chr22	processed_transcript	--
ENSG00000229057.1	-0.152968	-2.99094	1	1	0.05	0.06	0.11	0.08	0.03	0.09	RPS3AP54	chr9	processed_pseudogene	ribosomal protein S3a pseudogene 54
ENSG00000204569.9	0.0315886	5.85217	0.818167	1	11.2	11.26	11.8	10.99	12.7	12.17	PPP1R10	chr6	protein_coding	protein phosphatase 1, regulatory subunit 10
ENSG00000261396.1	-2.07223	-3.68357	1	1	0	0	0.07	0	0	0	CTD-2012K14.2	chr16	antisense	--
ENSG00000163995.18	-0.0518783	1.61709	0.775327	1	0.51	0.59	0.55	0.51	0.59	0.52	ABLIM2	chr4	protein_coding	actin binding LIM protein family, member 2
ENSG00000235859.5	0.305274	1.27795	0.138188	0.766969	1.52	1.39	1.67	1.96	1.99	1.85	AC006978.6	chr7	processed_pseudogene	--
ENSG00000077009.13	2.47438	-3.57941	0.501046	1	0	0	0	0	0.04	0	NMRK2	chr19	protein_coding	nicotinamide riboside kinase 2
ENSG00000227210.1	1.56242	-3.2159	0.377606	1	0	0	0.07	0.22	0.04	0	AC079145.4	chr2	antisense	--
ENSG00000225726.1	-3.40887	-3.4756	0.251569	0.920298	0	0.17	0.08	0	0	0	AC007000.10	chr7	processed_pseudogene	--
ENSG00000167644.11	0.18312	2.2491	0.292742	0.976957	6.65	8.16	7.78	9.28	8.23	8.79	C19orf33	chr19	protein_coding	chromosome 19 open reading frame 33
ENSG00000129559.12	0.0119112	7.37435	0.929564	1	132.18	123.38	143.45	135.61	141.96	134.46	NEDD8	chr14	protein_coding	neural precursor cell expressed, developmentally down-regulated 8
ENSG00000148655.14	-0.0158475	2.58302	0.955916	1	1.21	0.92	1.12	1.06	1.01	1.22	C10orf11	chr10	protein_coding	chromosome 10 open reading frame 11
ENSG00000174099.10	-0.00255845	-2.79925	1	1	0.01	0	0.03	0	0.01	0.03	MSRB3	chr12	protein_coding	methionine sulfoxide reductase B3
ENSG00000250564.1	-1.1755	-3.47768	1	1	0.06	0	0.06	0	0.04	0	RP11-215P8.4	chr5	lincRNA	--
ENSG00000233382.6	0.0523283	-1.23464	1	1	0.22	0.45	0.27	0.24	0.35	0.4	NKAPP1	chrX	transcribed_processed_pseudogene	NFKB activating protein pseudogene 1
ENSG00000214253.8	0.0134134	6.84204	0.921079	1	81.76	80.85	88.27	83.29	87.57	88.48	FIS1	chr7	protein_coding	fission 1 (mitochondrial outer membrane) homolog (S. cerevisiae)
ENSG00000172551.10	-0.694721	-2.13635	0.241533	0.920298	0.41	0.07	0.5	0.17	0.3	0.12	MUCL1	chr12	protein_coding	mucin-like 1
ENSG00000259402.1	-1.11418	-3.05906	0.511892	1	0.14	0.16	0.07	0	0	0.19	RP11-30K9.4	chr15	sense_intronic	--
ENSG00000183734.4	0.363536	-0.681152	0.330537	1	0.24	0.09	0.36	0.31	0.37	0.22	ASCL2	chr11	protein_coding	achaete-scute family bHLH transcription factor 2
ENSG00000274225.1	0.482116	-2.7985	0.777201	1	0.06	0.13	0.06	0.05	0.07	0.26	KB-68A7.1	chr21	lincRNA	--
ENSG00000258448.1	-2.07201	-3.68366	1	1	0.07	0	0	0	0	0	RP11-109N23.5	chr14	processed_pseudogene	--
ENSG00000099260.10	0.404342	-3.47802	1	1	0	0	0.01	0	0.01	0.01	PALMD	chr1	protein_coding	palmdelphin
ENSG00000213015.8	0.116519	5.70642	0.393106	1	19.44	22.41	26.28	24.43	25.79	25.44	ZNF580	chr19	protein_coding	zinc finger protein 580
ENSG00000232352.1	0.698994	-1.61092	0.230087	0.920298	0.67	0.48	0.35	0.72	1.05	0.69	SEMA3B-AS1	chr3	antisense	SEMA3B antisense RNA 1 (head to head)
ENSG00000230747.1	-2.07201	-3.68366	1	1	0.05	0	0	0	0	0	AC021188.4	chr2	antisense	--
ENSG00000211820.1	1.53144	-2.58069	0.124207	0.732822	0.11	0.12	0.12	0.36	0.35	0.4	TRAV41	chr14	TR_V_gene	T cell receptor alpha variable 41
ENSG00000215375.6	0.18242	3.74418	0.219483	0.920298	3.03	4.08	3.9	3.91	4.63	4.24	MYL5	chr4	protein_coding	myosin, light chain 5, regulatory
ENSG00000267283.1	-0.404642	0.237045	0.131056	0.744671	1.71	2.16	1.41	1.47	1.18	1.47	AC005306.3	chr19	processed_transcript	--
ENSG00000279357.1	1.37547	-2.92888	0.348854	1	0.07	0.08	0	0.24	0.19	0	RP11-475D10.4	chr16	TEC	--
ENSG00000158669.11	-0.0887129	6.27628	0.511246	1	10.93	11.28	12.23	10.51	11.12	11.53	AGPAT6	chr8	protein_coding	1-acylglycerol-3-phosphate O-acyltransferase 6
ENSG00000261537.1	-0.35718	-3.57669	1	1	0	0.05	0	0.04	0	0	RP11-319G9.5	chr16	sense_intronic	--
ENSG00000088986.10	-0.0376821	8.52282	0.776679	1	138.45	131.93	146.08	131.9	143.34	140.26	DYNLL1	chr12	protein_coding	dynein, light chain, LC8-type 1
ENSG00000273444.1	-0.411216	-3.38352	1	1	0.23	0	0.23	0.18	0	0.2	RP5-1147A1.2	chr7	unprocessed_pseudogene	--
ENSG00000167165.18	-0.11237	2.11354	0.530284	1	1.41	1.43	1.37	1.29	1.34	1.36	UGT1A6	chr2	protein_coding	UDP glucuronosyltransferase 1 family, polypeptide A6
ENSG00000013441.15	-0.0615132	5.0645	0.658493	1	14.16	11.39	11.94	12.09	12.67	12.04	CLK1	chr2	protein_coding	CDC-like kinase 1
ENSG00000198843.12	-0.316657	6.65878	0.0184113	0.301638	32	24.5	18.95	24.16	18.99	18.94	SELT	chr3	protein_coding	--
ENSG00000118004.17	0.0939334	-2.38153	1	1	0	0.11	0.02	0.04	0.03	0.08	COLEC11	chr2	protein_coding	collectin sub-family member 11
ENSG00000243954.3	-2.89034	-3.57574	0.501046	1	0	0.27	0	0	0	0	RN7SL743P	chr16	misc_RNA	RNA, 7SL, cytoplasmic 743, pseudogene
ENSG00000144579.7	0.0421666	6.55767	0.755151	1	27.45	31.49	31.68	32.11	32.62	30.9	CTDSP1	chr2	protein_coding	CTD (carboxy-terminal domain, RNA polymerase II, polypeptide A) small phosphatase 1
ENSG00000260583.1	2.50357	-2.39267	0.00865233	0.192262	0.07	0	0.07	0.22	0.38	0.3	AP000223.42	chr21	antisense	--
ENSG00000169814.12	-0.137468	3.44279	0.36942	1	3.63	3.89	3.83	3.6	3.26	3.73	BTD	chr3	protein_coding	biotinidase
ENSG00000276890.1	-2.88974	-3.57599	0.501046	1	0.13	0.14	0	0	0	0	Metazoa_SRP	chr3	misc_RNA	--
ENSG00000106714.17	-0.931945	-3.2967	1	1	0.01	0	0.01	0	0	0	CNTNAP3	chr9	protein_coding	contactin associated protein-like 3
ENSG00000235032.1	-2.07201	-3.68366	1	1	0.09	0	0	0	0	0	BMP7-AS1	chr20	antisense	BMP7 antisense RNA 1
ENSG00000034713.7	0.0652338	5.80445	0.632118	1	37.61	34.7	36.44	38.09	39.34	39.1	GABARAPL2	chr16	protein_coding	GABA(A) receptor-associated protein-like 2
ENSG00000261402.1	1.26906	-3.29766	0.626564	1	0	0.01	0	0.02	0.01	0.01	RP11-378I6.1	chr9	lincRNA	--
ENSG00000166326.6	-0.233821	5.992	0.084205	0.637801	4.82	4.79	4.81	3.96	4.27	4.33	TRIM44	chr11	protein_coding	tripartite motif containing 44
ENSG00000260274.1	0.135801	0.426496	0.602745	1	0.95	0.54	0.79	0.89	0.81	0.89	RP11-817O13.8	chr15	lincRNA	--
ENSG00000184986.10	0.318916	-0.272346	0.3347	1	0.19	0.44	0.52	0.29	0.57	0.6	TMEM121	chr14	protein_coding	transmembrane protein 121
ENSG00000172339.9	-0.154734	2.97789	0.321649	1	0.77	0.78	0.84	0.69	0.81	0.7	ALG14	chr1	protein_coding	ALG14, UDP-N-acetylglucosaminyltransferase subunit
ENSG00000230753.5	0.861261	-2.86111	0.553488	1	0	0.13	0.06	0.14	0.07	0.16	ZNF341-AS1	chr20	antisense	ZNF341 antisense RNA 1
ENSG00000166159.10	-0.356574	-3.57694	1	1	0.01	0	0	0.01	0	0	LRTM2	chr12	protein_coding	leucine-rich repeats and transmembrane domains 2
ENSG00000257058.1	1.26593	-3.30002	0.626564	1	0.1	0	0	0.08	0.18	0	RP11-864I4.4	chr11	antisense	--
ENSG00000274879.1	1.71544	-3.68436	1	1	0	0	0	0.17	0	0	RP11-411G2.1	chr12	processed_pseudogene	--
ENSG00000148346.11	0.492029	0.268497	0.0687928	0.584673	0.58	0.94	0.9	0.99	1.25	1.22	LCN2	chr9	protein_coding	lipocalin 2
ENSG00000048707.13	-0.268229	4.63919	0.0551934	0.541687	1.4	1.63	1.41	1.26	1.31	1.21	VPS13D	chr1	protein_coding	vacuolar protein sorting 13 homolog D (S. cerevisiae)
ENSG00000263574.1	1.71544	-3.68436	1	1	0	0	0	0.03	0	0	CTD-2532D12.4	chr17	lincRNA	--
ENSG00000176978.13	0.0294804	7.0968	0.826505	1	66.56	78.89	85.89	78.61	82.91	80.4	DPP7	chr9	protein_coding	dipeptidyl-peptidase 7
ENSG00000275805.1	-1.57819	-2.92248	0.113051	0.729919	0.04	0.02	0.09	0.04	0.01	0	RP11-349H17.2	chr18	sense_intronic	--
ENSG00000237757.2	-0.0701242	-2.68411	1	1	0.09	0.03	0.06	0.07	0.05	0.05	EEF1A1P30	chrX	processed_pseudogene	eukaryotic translation elongation factor 1 alpha 1 pseudogene 30
ENSG00000244378.1	-0.159601	-2.47531	1	1	0.03	0.09	0.02	0.08	0.02	0.03	RPS2P45	chr16	transcribed_processed_pseudogene	ribosomal protein S2 pseudogene 45
ENSG00000253505.1	-0.816729	-3.13652	0.689449	1	0.1	0	0.03	0	0.04	0.03	CTA-398F10.1	chr8	lincRNA	--
ENSG00000196357.11	0.135812	1.82373	0.460569	1	1.14	1.04	0.81	0.98	1.07	1.32	ZNF565	chr19	protein_coding	zinc finger protein 565
ENSG00000258038.5	1.71386	-3.68525	1	1	0	0	0	0	0.02	0	CTD-2384A14.1	chr14	lincRNA	--
ENSG00000280240.1	-0.557246	-1.82389	0.327722	1	0.1	0.18	0.1	0.08	0.06	0.13	AL049794.1	chr20	protein_coding	--
ENSG00000136197.12	0.404903	2.9479	0.00978515	0.209178	2.04	2.15	1.95	2.35	2.88	3.1	C7orf25	chr7	protein_coding	chromosome 7 open reading frame 25
ENSG00000206341.7	0.0953968	1.21693	0.666746	1	1.85	1.72	1.81	1.85	1.94	2.11	HLA-H	chr6	unprocessed_pseudogene	major histocompatibility complex, class I, H (pseudogene)
ENSG00000261519.3	-1.61342	-3.13504	0.127745	0.732822	0.02	0	0.08	0.02	0.01	0	RP11-403P17.4	chr16	lincRNA	--
ENSG00000021488.12	-0.19658	-2.03347	0.708941	1	0.13	0.05	0.11	0.05	0.17	0	SLC7A9	chr19	protein_coding	solute carrier family 7 (amino acid transporter light chain, bo,+ system), member 9
ENSG00000271461.1	1.71386	-3.68525	1	1	0	0	0	0	0.01	0	RP4-673D20.6	chr20	processed_pseudogene	--
ENSG00000153347.9	2.47878	-3.57691	0.501046	1	0	0	0	0	0	0.04	FAM81B	chr5	protein_coding	family with sequence similarity 81, member B
ENSG00000138395.14	3.34386	-3.38464	0.12657	0.732822	0	0	0	0.01	0	0.01	CDK15	chr2	protein_coding	cyclin-dependent kinase 15
ENSG00000129946.10	-0.192038	4.07635	0.179546	0.874998	5.28	7.23	7.04	5.91	6.21	5.4	SHC2	chr19	protein_coding	SHC (Src homology 2 domain containing) transforming protein 2
ENSG00000118564.14	0.00171108	5.14981	0.99125	1	11.14	9.73	7.54	10.9	8.98	9.3	FBXL5	chr4	protein_coding	F-box and leucine-rich repeat protein 5
ENSG00000015568.12	-0.299533	-1.92178	0.608505	1	0.03	0.03	0.01	0.03	0.02	0.02	RGPD5	chr2	protein_coding	RANBP2-like and GRIP domain containing 5
ENSG00000271237.1	-2.07223	-3.68357	1	1	0	0	0.06	0	0	0	RP11-140C5.3	chr10	processed_pseudogene	--
ENSG00000135477.11	-1.41949	-2.4716	0.068794	0.584673	0.15	0.02	0.09	0.07	0	0.04	KRT87P	chr12	transcribed_unprocessed_pseudogene	keratin 87 pseudogene
ENSG00000229083.1	2.47657	-3.57816	0.501046	1	0	0	0	0	0.03	0.05	PSMA6P2	chrX	processed_pseudogene	proteasome (prosome, macropain) subunit, alpha type, 6 pseudogene 2
ENSG00000276071.1	0.740505	-2.52595	0.340861	1	0	0.13	0.03	0.16	0.04	0.08	CTD-3234P18.6	chr19	lincRNA	--
ENSG00000196584.2	0.32833	1.99892	0.0662592	0.579594	1.03	1.01	1.02	1.25	1.36	1.32	XRCC2	chr7	protein_coding	X-ray repair complementing defective repair in Chinese hamster cells 2
ENSG00000135446.16	0.116156	7.64202	0.383475	1	79.13	81.04	90.64	87.56	95.48	95.35	CDK4	chr12	protein_coding	cyclin-dependent kinase 4
ENSG00000205209.7	0.50015	-1.41087	0.346414	1	0.05	0.15	0.08	0.17	0.12	0.09	SCGB2B2	chr19	protein_coding	secretoglobin, family 2B, member 2
ENSG00000108559.11	-0.0370377	5.50426	0.788746	1	13.75	13.9	15.12	13.12	14.3	15.28	NUP88	chr17	protein_coding	nucleoporin 88kDa
ENSG00000144635.8	-0.0206597	5.44023	0.883413	1	16.51	14.84	16.04	15.64	15.58	16.62	DYNC1LI1	chr3	protein_coding	dynein, cytoplasmic 1, light intermediate chain 1
ENSG00000230686.1	-2.07223	-3.68357	1	1	0	0	0.06	0	0	0	AC067945.2	chr2	antisense	--
ENSG00000167553.14	0.185388	9.94532	0.161528	0.829585	234.21	232.79	257.12	267.56	288.04	287.67	TUBA1C	chr12	protein_coding	tubulin, alpha 1c
ENSG00000260066.1	-2.88958	-3.57605	0.501046	1	0	0	0.03	0	0	0	CTD-2587M23.1	chr5	lincRNA	--
ENSG00000225399.4	2.97352	-3.47845	0.251569	0.920298	0	0	0	0	0.02	0.05	RP11-3B7.1	chr3	lincRNA	--
ENSG00000137700.16	0.0966962	4.73347	0.492467	1	8.21	8.73	8.18	8.86	9.56	9.09	SLC37A4	chr11	protein_coding	solute carrier family 37 (glucose-6-phosphate transporter), member 4
ENSG00000167216.16	0.871324	-1.60451	0.102344	0.701852	0.03	0.02	0.07	0.08	0.05	0.1	KATNAL2	chr18	protein_coding	katanin p60 subunit A-like 2
ENSG00000100242.15	-0.0656691	6.63857	0.625231	1	20.23	19.64	21.21	20.19	20.06	19.53	SUN2	chr22	protein_coding	Sad1 and UNC84 domain containing 2
ENSG00000224531.5	-0.0743811	4.94658	0.59354	1	7.08	5.89	5.33	6.13	6.05	5.63	SMIM13	chr6	protein_coding	small integral membrane protein 13
ENSG00000113013.12	0.11754	8.47052	0.376062	1	97.76	88.07	92.55	98.5	105.57	105.19	HSPA9	chr5	protein_coding	heat shock 70kDa protein 9 (mortalin)
ENSG00000177963.12	-0.11773	6.77617	0.380012	1	25.62	24.54	27.09	23.31	25.09	24.51	RIC8A	chr11	protein_coding	RIC8 guanine nucleotide exchange factor A
ENSG00000008226.19	-0.493745	-1.63259	0.368798	1	0.02	0.04	0.07	0	0.06	0.02	DLEC1	chr3	protein_coding	deleted in lung and esophageal cancer 1
ENSG00000165092.12	-1.29897	-2.52127	0.102472	0.701852	0.12	0.06	0.02	0.03	0.01	0.05	ALDH1A1	chr9	protein_coding	aldehyde dehydrogenase 1 family, member A1
ENSG00000160505.15	0.163918	0.0594663	0.62957	1	0.11	0.26	0.27	0.32	0.26	0.14	NLRP4	chr19	protein_coding	NLR family, pyrin domain containing 4
ENSG00000125124.11	0.255161	3.82745	0.0821344	0.629323	3.63	3.92	4.07	4.68	4.97	4.55	BBS2	chr16	protein_coding	Bardet-Biedl syndrome 2
ENSG00000265711.1	-2.89034	-3.57574	0.501046	1	0	0.83	0	0	0	0	AL049871.1	chr14	miRNA	--
ENSG00000260650.1	-0.358753	-3.57757	1	1	0	0.07	0	0	0.04	0	RP11-403P17.2	chr16	antisense	--
ENSG00000205035.8	4.70336	-2.8677	0.00420685	0.125514	0	0	0	0	0.07	0.06	RP11-707M1.1	chr11	transcribed_unprocessed_pseudogene	--
ENSG00000198054.11	-2.88958	-3.57605	0.501046	1	0	0	0.14	0	0	0	DSCR8	chr21	protein_coding	Down syndrome critical region 8
ENSG00000230470.1	0.405497	-3.47759	1	1	0.09	0	0	0.14	0	0	GS1-115G20.1	chr1	sense_intronic	--
ENSG00000066032.18	1.13231	-2.17939	0.16176	0.829585	0.01	0.02	0.01	0.03	0.03	0.04	CTNNA2	chr2	protein_coding	catenin (cadherin-associated protein), alpha 2
ENSG00000187871.2	-2.07262	-3.68341	1	1	0	0.02	0	0	0	0	GFRAL	chr6	protein_coding	GDNF family receptor alpha like
ENSG00000260691.5	-0.933889	-3.29742	0.377606	1	0.01	0.01	0.01	0	0.01	0	ANKRD20A1	chr9	protein_coding	ankyrin repeat domain 20 family, member A1
ENSG00000264346.1	-0.103638	-1.21365	0.806292	1	2.71	3.92	1.56	1.94	2.84	2.95	SNORA77	chr22	snoRNA	small nucleolar RNA, H/ACA box 77
ENSG00000166866.12	0.221562	1.39135	0.266542	0.950842	0.67	0.48	0.58	0.62	0.73	0.71	MYO1A	chr12	protein_coding	myosin IA
ENSG00000197580.11	-0.158695	-2.47594	1	1	0.03	0.03	0.01	0.02	0.02	0.03	BCO2	chr11	protein_coding	beta-carotene oxygenase 2
ENSG00000159479.16	0.0620997	5.07751	0.654624	1	13.83	14.29	15.85	14.24	15.82	16.95	MED8	chr1	protein_coding	mediator complex subunit 8
ENSG00000236753.5	0.272645	-0.48253	0.479948	1	0.22	0.24	0.31	0.37	0.31	0.26	MKLN1-AS	chr7	processed_transcript	MKLN1 antisense RNA
ENSG00000109113.17	-0.0416142	-2.13775	1	1	0.07	0.02	0.11	0.06	0.08	0.06	RAB34	chr17	protein_coding	RAB34, member RAS oncogene family
ENSG00000271201.1	-0.0925548	1.09451	0.70817	1	6.67	3.78	4.41	4.44	4.68	5.26	AB019440.50	chr14	lincRNA	--
ENSG00000054654.15	0.0781574	5.20548	0.571661	1	1.45	1.4	1.16	1.61	1.37	1.36	SYNE2	chr14	protein_coding	spectrin repeat containing, nuclear envelope 2
ENSG00000134996.11	0.0129715	4.87911	0.928324	1	22.33	20.64	17.22	20.56	20.6	21.07	OSTF1	chr9	protein_coding	osteoclast stimulating factor 1
ENSG00000265982.1	-0.0448338	-2.13786	1	1	0.39	1.7	2.43	0.95	1.97	1.4	RP11-927P21.4	chr17	unprocessed_pseudogene	--
ENSG00000266965.1	-0.672191	-2.73751	0.586231	1	0.02	0.1	0.05	0	0.03	0.08	RP11-712P20.2	chr18	sense_intronic	--
ENSG00000081248.10	-0.645406	-2.62556	0.612883	1	0.01	0.01	0.04	0.02	0	0.01	CACNA1S	chr1	protein_coding	calcium channel, voltage-dependent, L type, alpha 1S subunit
ENSG00000180773.14	3.63219	-3.30036	0.12657	0.732822	0	0	0	0	0.01	0.01	SLC36A4	chr11	protein_coding	solute carrier family 36 (proton/amino acid symporter), member 4
ENSG00000229893.2	-0.411216	-3.38352	1	1	0.03	0	0.03	0.03	0	0.03	AC004549.6	chr7	antisense	--
ENSG00000109339.18	0.48365	-2.7986	0.777201	1	0.01	0	0.01	0.04	0	0.01	MAPK10	chr4	protein_coding	mitogen-activated protein kinase 10
ENSG00000185386.14	0.0670429	2.7562	0.689621	1	2.03	2.66	2.61	2.53	2.57	2.73	MAPK11	chr22	protein_coding	mitogen-activated protein kinase 11
ENSG00000118680.12	-0.130005	9.14514	0.326759	1	297.67	289.94	325.37	264.09	289.86	300.28	MYL12B	chr18	protein_coding	myosin, light chain 12B, regulatory
ENSG00000229344.1	0.0446401	-1.19022	0.903326	1	0.66	0.6	0.17	0.8	0.28	0.49	RP5-857K21.7	chr1	unprocessed_pseudogene	--
ENSG00000162753.11	-2.88936	-3.57615	0.501046	1	0.01	0	0.01	0	0	0	SLC9C2	chr1	protein_coding	solute carrier family 9, member C2 (putative)
ENSG00000185049.12	0.105473	5.71673	0.439454	1	12.92	13.42	14.77	14.92	15.42	14.97	NELFA	chr4	protein_coding	negative elongation factor complex member A
ENSG00000279686.1	1.80549	-3.13859	0.221685	0.920298	0	0	0.04	0.09	0.05	0.03	ECSCR	chr5	protein_coding	endothelial cell surface expressed chemotaxis and apoptosis regulator
ENSG00000267626.1	-2.07223	-3.68357	1	1	0	0	0.07	0	0	0	AC002115.9	chr19	lincRNA	--
ENSG00000140488.14	0.328236	-1.04403	0.427384	1	0.1	0.13	0.04	0.09	0.1	0.17	CELF6	chr15	protein_coding	CUGBP, Elav-like family member 6
ENSG00000237489.2	-0.679636	-2.05951	0.358761	1	0.05	0.09	0.07	0.03	0.05	0.05	LINC00959	chr10	lincRNA	long intergenic non-protein coding RNA 959
ENSG00000279649.1	-1.69305	-3.38284	0.626564	1	0	0.02	0.03	0.01	0	0	RP11-96D1.8	chr16	TEC	--
ENSG00000170899.10	0.403135	3.34668	0.00817108	0.189925	7	7.25	6.3	8.03	10.15	9.64	GSTA4	chr6	protein_coding	glutathione S-transferase alpha 4
ENSG00000125734.13	-0.138032	5.95777	0.308036	1	23.44	24.42	28.09	22.98	24.74	22.98	GPR108	chr19	protein_coding	G protein-coupled receptor 108
ENSG00000144043.11	-0.0449106	5.80413	0.741682	1	14.41	14.33	16.03	14.59	15.35	14.5	TEX261	chr2	protein_coding	testis expressed 261
ENSG00000135775.13	0.0545326	5.38882	0.693203	1	12.25	10.99	12.15	11.66	13.52	12.45	COG2	chr1	protein_coding	component of oligomeric golgi complex 2
ENSG00000224416.2	-0.35837	-3.57773	1	1	0	0	0.07	0	0.04	0	IFNA22P	chr9	unprocessed_pseudogene	interferon, alpha 22, pseudogene
ENSG00000260276.2	-0.251981	-0.749975	0.487489	1	0.21	0.23	0.24	0.25	0.17	0.18	RP11-77H9.2	chr16	antisense	--
ENSG00000095787.21	-0.205165	6.06105	0.129393	0.738517	10.99	9.28	7.99	8.96	8.27	7.89	WAC	chr10	protein_coding	WW domain containing adaptor with coiled-coil
ENSG00000277918.1	-1.21259	-1.4686	0.00579543	0.152938	0.46	2.99	3.8	0.92	1.3	0.82	U1	chr1	snRNA	--
ENSG00000270681.1	0.0854093	-2.63429	1	1	0.17	0	0.03	0.05	0.15	0	RP11-372K14.2	chr4	antisense	--
ENSG00000256050.2	-0.0654772	-1.82702	1	1	0.2	0.03	0.21	0.16	0.09	0.21	RP11-982M15.6	chr14	lincRNA	--
ENSG00000232353.5	-0.414761	-3.38573	1	1	0.11	0	0	0	0.07	0	RP11-655G22.1	chr3	lincRNA	--
ENSG00000140623.13	1.71544	-3.68436	1	1	0	0	0	0.02	0	0	2020-09-12	chr16	protein_coding	septin 12
ENSG00000100380.12	0.166861	7.88577	0.2099	0.920298	61.95	52.14	54.32	65.21	65.22	63.2	ST13	chr22	protein_coding	suppression of tumorigenicity 13 (colon carcinoma) (Hsp70 interacting protein)
ENSG00000225331.1	-2.07223	-3.68357	1	1	0	0	0.04	0	0	0	AP001055.6	chr21	lincRNA	--
ENSG00000154760.13	-2.076	-3.29535	0.221685	0.920298	0	0.01	0	0	0	0	SLFN13	chr17	protein_coding	schlafen family member 13
ENSG00000118640.10	-0.0199533	7.01902	0.882121	1	119.44	109.82	129.09	115.23	124.88	121.78	VAMP8	chr2	protein_coding	vesicle-associated membrane protein 8
ENSG00000221333.1	-2.07262	-3.68341	1	1	0	0.35	0	0	0	0	MIR548K	chr11	miRNA	microRNA 548k
ENSG00000104714.13	-0.127123	2.82611	0.443836	1	2.89	2.61	2.98	2.64	2.27	3.08	ERICH1	chr8	protein_coding	glutamate-rich 1
ENSG00000064961.18	0.0896084	6.35324	0.507155	1	41.29	46.69	46.71	49.05	50.41	47.4	HMG20B	chr19	protein_coding	high mobility group 20B
ENSG00000113070.7	0.33679	3.53447	0.024765	0.359822	3.85	4.01	3.69	4.43	5.66	4.82	HBEGF	chr5	protein_coding	heparin-binding EGF-like growth factor
ENSG00000272335.1	0.0840548	2.30907	0.634292	1	1.97	1.83	1.3	1.78	1.8	1.97	RP11-53O19.3	chr5	lincRNA	--
ENSG00000101057.15	0.16185	8.86483	0.222457	0.920298	135.38	137.09	158.09	158.1	170.82	164.4	MYBL2	chr20	protein_coding	v-myb avian myeloblastosis viral oncogene homolog-like 2
ENSG00000255094.1	0.454913	-3.21316	0.689449	1	0	0	0.1	0.04	0	0.12	RP11-406D1.2	chr11	lincRNA	--
ENSG00000160188.9	0.521383	0.106295	0.0662363	0.579558	0.32	0.51	0.71	0.7	0.89	0.63	RSPH1	chr21	protein_coding	radial spoke head 1 homolog (Chlamydomonas)
ENSG00000269974.1	-0.156273	-0.174799	0.648718	1	1.08	1.28	0.85	1.28	0.68	1.05	RP11-932O9.10	chr15	lincRNA	--
ENSG00000172009.14	0.0917184	6.26227	0.4978	1	10.01	11.81	12.84	12.24	13.16	12.44	THOP1	chr19	protein_coding	thimet oligopeptidase 1
ENSG00000233242.2	0.406768	-3.47686	1	1	0.03	0	0	0	0	0.05	RP11-220I1.2	chr9	antisense	--
ENSG00000253572.2	0.740912	-3.13949	0.689449	1	0.05	0.06	0	0	0.13	0.05	RP11-107N7.1	chr5	lincRNA	--
ENSG00000011478.11	0.0784595	4.84768	0.574644	1	10.21	10.16	12.49	11.73	11.82	11.98	QPCTL	chr19	protein_coding	glutaminyl-peptide cyclotransferase-like
ENSG00000167741.10	0.320895	3.83667	0.0282501	0.392776	3.59	3.58	4.02	4.63	4.88	4.81	GGT6	chr17	protein_coding	gamma-glutamyltransferase 6
ENSG00000268119.5	0.228724	-3.06147	0.728829	1	0	0	0.06	0.07	0	0.02	CTD-2561J22.5	chr19	processed_transcript	--
ENSG00000114656.10	-0.32977	-1.73723	0.640218	1	0.02	0.03	0.04	0.04	0.02	0.02	KIAA1257	chr3	protein_coding	KIAA1257
ENSG00000227910.1	-0.358753	-3.57757	1	1	0	0.05	0	0	0.03	0	RP11-73B2.6	chr7	transcribed_processed_pseudogene	--
ENSG00000266754.2	-0.404912	-1.83012	0.407862	1	0.75	1.09	0.39	0.51	0.79	0.34	RN7SL524P	chr10	misc_RNA	RNA, 7SL, cytoplasmic 524, pseudogene
ENSG00000204228.3	0.28974	3.14087	0.0615135	0.566217	6.84	6.85	7.83	8.97	9.65	8.29	HSD17B8	chr6	protein_coding	hydroxysteroid (17-beta) dehydrogenase 8
ENSG00000131508.15	0.122203	7.36092	0.360096	1	45.85	43.02	41.18	47.58	50.16	47.27	UBE2D2	chr5	protein_coding	ubiquitin-conjugating enzyme E2D 2
ENSG00000260193.1	0.268894	2.903	0.0893758	0.658135	4.37	4.41	4.85	5.59	5.8	5.43	RP11-83N9.5	chr9	lincRNA	--
ENSG00000241593.5	0.90247	-3.38369	0.626564	1	0	0.04	0	0.03	0	0.07	RP11-520D19.2	chr3	lincRNA	--
ENSG00000240108.1	-0.356574	-3.57694	1	1	0.09	0	0	0.07	0	0	NCOR1P1	chr20	transcribed_unprocessed_pseudogene	nuclear receptor corepressor 1 pseudogene 1
ENSG00000243099.1	1.71386	-3.68525	1	1	0	0	0	0	0.04	0	AC020983.5	chr7	processed_pseudogene	--
ENSG00000233834.6	0.443258	2.49608	0.00741636	0.179955	6.2	4.97	6	8.35	8.02	7.56	AC005083.1	chr7	processed_transcript	--
ENSG00000203565.2	-2.07201	-3.68366	1	1	0.08	0	0	0	0	0	RP13-259N13.2	chr10	lincRNA	--
ENSG00000238825.1	-1.31153	-3.21254	0.456535	1	0.46	0.5	0	0.37	0	0	RNU1-13P	chr1	snRNA	RNA, U1 small nuclear 13, pseudogene
ENSG00000264620.1	-2.07262	-3.68341	1	1	0	0.41	0	0	0	0	AL139022.1	chr14	miRNA	--
ENSG00000104164.10	0.0233495	5.92985	0.864489	1	9.86	9.9	6.69	10.73	8.44	8.41	BLOC1S6	chr15	protein_coding	biogenesis of lysosomal organelles complex-1, subunit 6, pallidin
ENSG00000198189.10	-0.0951456	2.32878	0.59367	1	3.01	2.34	2.03	3.04	2.12	1.94	HSD17B11	chr4	protein_coding	hydroxysteroid (17-beta) dehydrogenase 11
ENSG00000108821.13	0.120462	4.10356	0.406665	1	1.95	2.36	2.31	2.39	2.52	2.46	COL1A1	chr17	protein_coding	collagen, type I, alpha 1
ENSG00000126947.11	-2.07262	-3.68341	1	1	0	0.02	0	0	0	0	ARMCX1	chrX	protein_coding	armadillo repeat containing, X-linked 1
ENSG00000105939.12	-0.102895	6.04083	0.447215	1	7.66	7.5	7.32	6.87	7.38	7.19	ZC3HAV1	chr7	protein_coding	zinc finger CCCH-type, antiviral 1
ENSG00000241219.1	-2.07262	-3.68341	1	1	0	0.03	0	0	0	0	RP11-572M11.1	chr3	lincRNA	--
ENSG00000105855.9	-0.484867	1.39773	0.0175703	0.293159	0.35	0.29	0.25	0.28	0.15	0.23	ITGB8	chr7	protein_coding	integrin, beta 8
ENSG00000127124.13	0.157487	-1.34327	0.89544	1	0.02	0.02	0.03	0.03	0.03	0.02	HIVEP3	chr1	protein_coding	human immunodeficiency virus type I enhancer binding protein 3
ENSG00000110844.13	0.11913	4.15615	0.40911	1	3.68	3.79	4.5	4.14	4.63	4.53	PRPF40B	chr12	protein_coding	PRP40 pre-mRNA processing factor 40 homolog B (S. cerevisiae)
ENSG00000089723.9	-0.0771924	3.74996	0.603503	1	3.05	2.56	3.18	2.58	3.01	2.93	OTUB2	chr14	protein_coding	OTU deubiquitinase, ubiquitin aldehyde binding 2
ENSG00000213075.7	1.71544	-3.68436	1	1	0	0	0	0.02	0	0	RPL31P11	chr1	transcribed_processed_pseudogene	ribosomal protein L31 pseudogene 11
ENSG00000042493.15	-0.0103669	7.95257	0.938186	1	142.79	142.23	153.5	141.67	153.76	150.5	CAPG	chr2	protein_coding	capping protein (actin filament), gelsolin-like
ENSG00000196417.12	0.128231	3.86877	0.385687	1	1.14	1.05	0.97	1.27	1.27	1	ZNF765	chr19	protein_coding	zinc finger protein 765
ENSG00000023318.7	-0.194698	6.43028	0.148015	0.794248	17.8	17.03	16.68	15.33	15.41	15.36	ERP44	chr9	protein_coding	endoplasmic reticulum protein 44
ENSG00000054690.13	0.00107895	4.40829	1	1	2.75	3.13	2.82	2.95	3.01	2.96	PLEKHH1	chr14	protein_coding	pleckstrin homology domain containing, family H (with MyTH4 domain) member 1
ENSG00000264775.1	-0.451284	-3.06284	0.728829	1	0	0.25	0.08	0	0.14	0.07	PPIAP14	chr18	processed_pseudogene	peptidylprolyl isomerase A (cyclophilin A) pseudogene 14
ENSG00000205791.3	0.305894	-0.67074	0.442419	1	0.2	0.4	0.28	0.49	0.29	0.33	LOH12CR2	chr12	lincRNA	loss of heterozygosity, 12, chromosomal region 2 (non-protein coding)
ENSG00000228540.1	2.47438	-3.57941	0.501046	1	0	0	0	0	0.08	0	AC073326.3	chr7	sense_intronic	--
ENSG00000264952.1	1.26789	-3.2987	0.626564	1	0	0	0.75	0.58	0.91	0.64	AC004000.1	chrX	miRNA	--
ENSG00000266202.1	0.785399	-1.47975	0.093635	0.673935	0.58	0.28	0.07	0.73	0.37	0.63	RP1-66C13.4	chr17	protein_coding	--
ENSG00000253490.5	2.97226	-3.47917	0.251569	0.920298	0	0	0	0.01	0	0	AC145110.1	chr8	lincRNA	--
ENSG00000174437.16	-0.146862	7.94364	0.2697	0.956874	47.46	39.23	37.35	41.32	37.67	35.79	ATP2A2	chr12	protein_coding	ATPase, Ca++ transporting, cardiac muscle, slow twitch 2
ENSG00000110786.17	0.0855055	-3.29579	1	1	0	0	0.01	0.01	0	0.01	PTPN5	chr11	protein_coding	protein tyrosine phosphatase, non-receptor type 5 (striatum-enriched)
ENSG00000135900.3	0.0966658	5.73525	0.477928	1	25.8	24.58	29.55	28.76	29.28	29.47	MRPL44	chr2	protein_coding	mitochondrial ribosomal protein L44
ENSG00000227681.5	0.612526	-1.74409	0.260288	0.938495	0.16	0.21	0.03	0.15	0.22	0.25	RP11-307P5.1	chr6	lincRNA	--
ENSG00000228630.5	0.0863612	-3.29552	1	1	0.02	0	0.02	0	0	0.04	HOTAIR	chr12	antisense	HOX transcript antisense RNA
ENSG00000197428.2	-2.07223	-3.68357	1	1	0	0	0.03	0	0	0	OR51D1	chr11	protein_coding	olfactory receptor, family 51, subfamily D, member 1
ENSG00000274443.4	2.47594	-3.57852	0.501046	1	0	0	0	0.05	0.04	0	C8orf89	chr8	protein_coding	chromosome 8 open reading frame 89
ENSG00000274012.1	-1.71535	5.88245	9.65633e-35	3.71974e-31	187.3	509.82	120.62	119.61	31.21	106.47	Metazoa_SRP	chr14	misc_RNA	--
ENSG00000118729.11	1.71386	-3.68525	1	1	0	0	0	0	0.01	0	CASQ2	chr1	protein_coding	calsequestrin 2 (cardiac muscle)
ENSG00000258858.1	-2.07262	-3.68341	1	1	0	0.06	0	0	0	0	RP11-982M15.5	chr14	antisense	--
ENSG00000275927.1	0.403959	-3.47786	1	1	0	0.07	0	0	0.04	0.06	RP11-567P19.1	chr16	sense_intronic	--
ENSG00000279446.1	-0.932546	-3.29645	1	1	0	0.02	0.04	0.02	0.01	0	AC005915.1	chr5	TEC	--
ENSG00000250903.8	0.277644	1.98229	0.123436	0.732822	0.31	0.3	0.19	0.36	0.34	0.29	GMDS-AS1	chr6	lincRNA	GMDS antisense RNA 1 (head to head)
ENSG00000112855.14	0.0513672	5.40163	0.709524	1	14.98	14.14	16.24	15.54	16.46	16.13	HARS2	chr5	protein_coding	histidyl-tRNA synthetase 2, mitochondrial
ENSG00000272434.1	-0.694645	-2.13432	0.339859	1	0.48	0.63	0.3	0.23	0.36	0.26	RP13-131K19.6	chr3	antisense	--
ENSG00000249395.2	0.504258	-0.948984	0.226578	0.920298	0.48	0.28	0.07	0.26	0.47	0.49	CASC9	chr8	lincRNA	cancer susceptibility candidate 9 (non-protein coding)
ENSG00000268400.5	0.047834	3.93138	0.749685	1	15.6	18.72	18.91	17.7	19.42	19.22	CTD-3214H19.4	chr19	protein_coding	--
ENSG00000154518.9	0.0294883	8.15638	0.824715	1	44.41	42.73	48.1	45.33	48.26	47.76	ATP5G3	chr2	protein_coding	ATP synthase, H+ transporting, mitochondrial Fo complex, subunit C3 (subunit 9)
ENSG00000265514.1	1.71386	-3.68525	1	1	0	0	0	0	0.03	0	RP11-92G19.2	chr18	lincRNA	--
ENSG00000259985.1	0.423008	-0.851729	0.344872	1	0.32	0.42	0.2	0.6	0.42	0.26	RP11-549B18.1	chr18	antisense	--
ENSG00000250325.1	-0.209008	-2.85903	1	1	0.09	0.05	0.09	0.07	0.03	0.11	IGBP1P4	chr4	processed_pseudogene	immunoglobulin (CD79A) binding protein 1 pseudogene 4
ENSG00000226200.6	0.435226	-0.238144	0.131682	0.747611	0.06	0.04	0.03	0.07	0.06	0.08	SGMS1-AS1	chr10	antisense	SGMS1 antisense RNA 1
ENSG00000276234.4	0.175105	4.67021	0.212123	0.920298	4.77	4.51	4.68	5.47	5.39	5.28	TADA2A	chr17	protein_coding	transcriptional adaptor 2A
ENSG00000213886.3	-1.27424	0.627665	4.99815e-08	1.58792e-05	1.76	1.5	2.19	0.84	0.78	0.68	UBD	chr6	protein_coding	ubiquitin D
ENSG00000132141.13	-0.0531866	-0.620032	1	1	0.28	0.41	0.16	0.24	0.19	0.44	CCT6B	chr17	protein_coding	chaperonin containing TCP1, subunit 6B (zeta 2)
ENSG00000078269.13	-0.060113	4.86177	0.666215	1	3.01	2.96	2.66	2.78	2.97	2.73	SYNJ2	chr6	protein_coding	synaptojanin 2
ENSG00000269072.1	-2.27612	-2.42175	0.00310957	0.10446	0.06	0.16	0.11	0.02	0.01	0.04	CTD-3187F8.14	chr19	antisense	--
ENSG00000141519.14	0.498564	0.0704587	0.073557	0.591701	0.06	0.16	0.14	0.17	0.15	0.2	CCDC40	chr17	protein_coding	coiled-coil domain containing 40
ENSG00000229023.1	-1.92458	-2.79401	0.0966703	0.68187	0.3	0.26	0	0.05	0	0.11	AC067945.3	chr2	processed_pseudogene	--
ENSG00000267980.1	0.504313	-0.137137	0.093991	0.675495	0.81	1.04	0.63	1.34	1.2	1.03	AC007292.6	chr19	antisense	--
ENSG00000187954.12	0.0597044	5.1888	0.667258	1	7.73	7.72	9.49	8.79	9.17	8.66	CYHR1	chr8	protein_coding	cysteine/histidine-rich 1
ENSG00000244055.1	-0.617144	-2.42656	0.512278	1	0.06	0.38	0.18	0.09	0.11	0.21	AC007566.10	chr7	antisense	--
ENSG00000214856.11	-0.74737	-2.99018	0.511892	1	0.06	0.04	0	0.01	0.01	0.03	KRT16P1	chr17	transcribed_unprocessed_pseudogene	entry withdrawn
ENSG00000068912.13	-0.167568	5.11657	0.225237	0.920298	15.38	13.86	11.69	12.43	12.44	12.47	ERLEC1	chr2	protein_coding	endoplasmic reticulum lectin 1
ENSG00000267213.4	0.0623211	-0.443113	0.930837	1	0.58	0.59	0.64	0.72	0.63	0.59	AC007773.2	chr19	antisense	--
ENSG00000202031.1	0.222804	-1.55667	0.770682	1	4.3	1.75	3.34	3.46	4.73	2.87	SNORD38A	chr1	snoRNA	small nucleolar RNA, C/D box 38A
ENSG00000124067.16	-0.145238	6.39053	0.280655	0.969178	13.95	15.57	16.65	14.15	14.46	14.17	SLC12A4	chr16	protein_coding	solute carrier family 12 (potassium/chloride transporter), member 4
ENSG00000274717.1	0.744652	-3.13678	0.689449	1	0	0.05	0	0	0.03	0.06	RP1-47A17.1	chr22	processed_pseudogene	--
ENSG00000164904.15	0.232412	7.75498	0.0809989	0.625286	37.64	33.55	35.82	40.08	44.7	43.93	ALDH7A1	chr5	protein_coding	aldehyde dehydrogenase 7 family, member A1
ENSG00000114439.18	-0.108334	4.38535	0.449593	1	2.27	2	1.85	2.16	1.76	1.91	BBX	chr3	protein_coding	bobby sox homolog (Drosophila)
ENSG00000262714.1	0.325231	1.28032	0.119035	0.732822	0.98	0.9	0.75	1.3	1.13	0.94	RP11-44F14.8	chr16	lincRNA	--
ENSG00000087087.18	-0.0984327	7.26654	0.461232	1	46.98	45.32	53.5	44.75	47.6	47.1	SRRT	chr7	protein_coding	serrate, RNA effector molecule
ENSG00000249855.1	0.0116283	-1.25607	1	1	0.3	0.27	0.11	0.33	0.22	0.15	EEF1A1P19	chr5	processed_pseudogene	eukaryotic translation elongation factor 1 alpha 1 pseudogene 19
ENSG00000198520.10	3.63591	-3.29824	0.12657	0.732822	0	0	0	0.03	0.01	0.04	C1orf228	chr1	protein_coding	chromosome 1 open reading frame 228
ENSG00000266936.1	3.63282	-3.3	0.12657	0.732822	0	0	0	0	0.19	0.18	CTC-215O4.4	chr19	antisense	--
ENSG00000101365.20	-0.0500442	7.17535	0.708587	1	70.91	69.9	75.9	66.99	72.25	75.11	IDH3B	chr20	protein_coding	isocitrate dehydrogenase 3 (NAD+) beta
ENSG00000278966.2	-0.211017	-2.85943	1	1	0.08	0.13	0	0.13	0.03	0.04	RP5-1174N9.2	chr1	TEC	--
ENSG00000214760.2	1.54514	-2.86116	0.113051	0.729919	0.15	0	0	0.24	0.05	0.26	RPL21P1	chr12	processed_pseudogene	ribosomal protein L21 pseudogene 1
ENSG00000258881.6	-0.232266	1.64134	0.21183	0.920298	0.6	0.74	0.82	0.63	0.65	0.59	AC007040.11	chr2	protein_coding	--
ENSG00000134824.13	0.166966	1.2912	0.407828	1	0.39	0.31	0.52	0.46	0.44	0.5	FADS2	chr11	protein_coding	fatty acid desaturase 2
ENSG00000275894.1	-0.660709	-1.09216	0.082517	0.631638	0.32	0.75	0.88	0.17	0.5	0.57	RP3-453C12.14	chr20	sense_intronic	--
ENSG00000179044.15	-0.388614	-1.88648	0.619907	1	0.06	0.13	0.06	0.06	0.04	0.11	EXOC3L1	chr16	protein_coding	exocyst complex component 3-like 1
ENSG00000201675.1	0.43802	-1.1974	0.325884	1	4.03	2.92	2.78	3.97	4.22	5.59	SNORD32A	chr19	snoRNA	small nucleolar RNA, C/D box 32A
ENSG00000135838.13	0.0687416	2.23579	0.701285	1	1.47	1.12	1.28	1.47	1.48	1.19	NPL	chr1	protein_coding	N-acetylneuraminate pyruvate lyase (dihydrodipicolinate synthase)
ENSG00000235779.7	-2.88958	-3.57605	0.501046	1	0	0	0.03	0	0	0	AC079779.5	chr2	lincRNA	--
ENSG00000272646.1	1.02195	-2.80145	0.393693	1	0.18	0.1	0	0.28	0.17	0.16	RP11-188P17.2	chr4	lincRNA	--
ENSG00000201659.1	-2.07201	-3.68366	1	1	0.24	0	0	0	0	0	RNU12-2P	chrX	snRNA	RNA, U12 small nuclear 2, pseudogene
ENSG00000233469.1	1.19646	-2.99327	0.293159	0.976957	0	0.16	0	0	0.14	0.27	ST6GALNAC4P1	chr13	processed_pseudogene	ST6 (alpha-N-acetyl-neuraminyl-2,3-beta-galactosyl-1,3)-N-acetylgalactosaminide alpha-2,6-sialyltransferase 4 pseudogene 1
ENSG00000248956.1	-2.89034	-3.57574	0.501046	1	0	0.14	0	0	0	0	HMGB1P44	chr4	processed_pseudogene	high mobility group box 1 pseudogene 44
ENSG00000100612.13	-0.0832836	6.38082	0.536658	1	34.4	31.37	34.51	31.39	33.47	32.07	DHRS7	chr14	protein_coding	dehydrogenase/reductase (SDR family) member 7
ENSG00000255408.3	-3.40811	-3.47592	0.251569	0.920298	0	0	0.02	0	0	0	PCDHA3	chr5	protein_coding	protocadherin alpha 3
ENSG00000127419.16	0.137072	3.33075	0.377807	1	3.49	4.16	4.63	4.64	4.83	4.36	TMEM175	chr4	protein_coding	transmembrane protein 175
ENSG00000229433.1	-1.1737	-3.47689	1	1	0.03	0	0	0.01	0	0	RP11-329B9.1	chr3	lincRNA	--
ENSG00000204176.13	-0.670632	-0.697826	0.0538397	0.532641	0.09	0.12	0.07	0.07	0.04	0.07	SYT15	chr10	protein_coding	synaptotagmin XV
ENSG00000164934.13	-0.0274327	5.72454	0.842511	1	12.76	10.18	12.35	11.45	12.1	11.9	DCAF13	chr8	protein_coding	DDB1 and CUL4 associated factor 13
ENSG00000183474.15	0.109966	2.86725	0.482859	1	2.07	1.74	1.76	2.16	1.84	2.18	GTF2H2C	chr5	protein_coding	GTF2H2 family member C
ENSG00000116750.13	-0.0460937	5.78736	0.736429	1	10.23	8.27	7.31	9.06	8.38	8.18	UCHL5	chr1	protein_coding	ubiquitin carboxyl-terminal hydrolase L5
ENSG00000246640.1	0.677904	-2.25915	0.393637	1	0.04	0.02	0.05	0.07	0.07	0.04	RP11-1094H24.4	chr17	lincRNA	--
ENSG00000160075.11	0.0354671	7.17787	0.791311	1	23.43	23.33	27.73	24.59	27.03	26.55	SSU72	chr1	protein_coding	SSU72 RNA polymerase II CTD phosphatase homolog (S. cerevisiae)
ENSG00000165475.13	0.237753	2.38926	0.158901	0.821988	2.87	2.76	2.46	3.38	3.57	2.79	CRYL1	chr13	protein_coding	crystallin, lambda 1
ENSG00000244361.1	1.71544	-3.68436	1	1	0	0	0	0.09	0	0	RPL30P7	chr5	processed_pseudogene	ribosomal protein L30 pseudogene 7
ENSG00000278769.1	-2.07366	-3.29478	0.221685	0.920298	0	0.05	0.14	0.04	0	0	CTD-2036P10.5	chr15	antisense	--
ENSG00000252652.1	1.71544	-3.68436	1	1	0	0	0	0.32	0	0	Y_RNA	chr11	misc_RNA	--
ENSG00000112077.15	0.903104	-3.38333	0.626564	1	0	0.02	0	0	0	0.05	RHAG	chr6	protein_coding	Rh-associated glycoprotein
ENSG00000126453.9	0.0422624	6.89406	0.7534	1	49.8	54.31	63.03	57.89	61.09	57.32	BCL2L12	chr19	protein_coding	BCL2-like 12 (proline rich)
ENSG00000188428.16	0.184002	3.87425	0.205101	0.919897	5.51	4.23	4.06	5.54	5.06	5.48	BLOC1S5	chr6	protein_coding	biogenesis of lysosomal organelles complex-1, subunit 5, muted
ENSG00000249337.2	0.225408	-3.06223	1	1	0	0.16	0	0.16	0.03	0	SNX18P25	chr4	processed_pseudogene	sorting nexin 18 pseudogene 25
ENSG00000162522.10	-0.191601	6.44904	0.154394	0.808762	13.33	14.66	15.69	13.1	13.08	13	KIAA1522	chr1	protein_coding	KIAA1522
ENSG00000279088.1	0.0628751	2.58586	0.726248	1	4.08	3.97	4.7	4.19	4.84	4.58	RP11-574K11.24	chr10	TEC	--
ENSG00000066697.14	-0.139045	5.11271	0.31382	1	14.71	14.89	15.04	14.19	14.02	13.32	MSANTD3	chr9	protein_coding	Myb/SANT-like DNA-binding domain containing 3
ENSG00000276525.1	2.97572	-3.4772	0.251569	0.920298	0	0	0	0	0	0.4	Metazoa_SRP	chr20	misc_RNA	--
ENSG00000203266.2	2.47878	-3.57691	0.501046	1	0	0	0	0	0	0.09	RP11-560A15.3	chr20	lincRNA	--
ENSG00000139517.7	-0.0678828	3.76794	0.655945	1	3.78	2.75	1.62	3.36	2.29	2.33	LNX2	chr13	protein_coding	ligand of numb-protein X 2
ENSG00000223642.7	-2.07223	-3.68357	1	1	0	0	0.03	0	0	0	AC008277.1	chr2	antisense	--
ENSG00000132874.13	-0.671133	-1.99248	0.279145	0.966129	0.07	0.04	0.02	0.02	0.04	0.01	SLC14A2	chr18	protein_coding	solute carrier family 14 (urea transporter), member 2
ENSG00000254057.1	-1.1755	-3.47768	1	1	0.07	0	0.07	0	0.04	0	RP3-388N13.3	chr8	lincRNA	--
ENSG00000165240.17	-0.318709	2.10179	0.0688236	0.584736	0.55	0.53	0.42	0.44	0.39	0.4	ATP7A	chrX	protein_coding	ATPase, Cu++ transporting, alpha polypeptide
ENSG00000006042.11	0.0310391	6.02634	0.820364	1	12.45	12.18	12.67	12.47	13.56	13.01	TMEM98	chr17	protein_coding	transmembrane protein 98
ENSG00000131149.17	-0.143383	6.30079	0.28792	0.976957	10.12	9.45	9.93	9.27	8.9	9.2	GSE1	chr16	protein_coding	Gse1 coiled-coil protein
ENSG00000223711.1	0.195163	-1.86436	0.864524	1	0.28	0.15	0.19	0.26	0.29	0.17	AC091633.3	chr3	antisense	--
ENSG00000183735.9	0.0324511	4.81932	0.817959	1	9.1	7.17	6.96	8.1	8.26	7.98	TBK1	chr12	protein_coding	TANK-binding kinase 1
ENSG00000205143.2	0.742614	-3.13869	0.689449	1	0	0	0.06	0.02	0.05	0.02	ARID3C	chr9	protein_coding	AT rich interactive domain 3C (BRIGHT-like)
ENSG00000234624.2	0.0847424	-3.29548	1	1	0	0.26	0	0.1	0	0.22	AC016894.1	chr2	processed_pseudogene	--
ENSG00000100626.16	-1.3651	-2.98907	0.348854	1	0.01	0.01	0.02	0.01	0	0	GALNT16	chr14	protein_coding	polypeptide N-acetylgalactosaminyltransferase 16
ENSG00000116580.18	-0.0510341	5.02112	0.713935	1	3.21	3.72	3.61	3.39	3.48	3.56	GON4L	chr1	protein_coding	gon-4-like (C. elegans)
ENSG00000251018.2	2.47594	-3.57852	0.501046	1	0	0	0	0.03	0.02	0	HMMR-AS1	chr5	antisense	HMMR antisense RNA 1
ENSG00000234061.1	2.47751	-3.57763	0.501046	1	0	0	0	0.32	0	0	AC007969.4	chr2	processed_pseudogene	--
ENSG00000116161.17	0.0461764	7.5407	0.729322	1	48.03	41.82	45.23	45.76	48.8	48.25	CACYBP	chr1	protein_coding	calcyclin binding protein
ENSG00000241959.3	3.63374	-3.29948	0.12657	0.732822	0	0	0	0.21	0.16	0.12	RN7SL76P	chr7	misc_RNA	RNA, 7SL, cytoplasmic 76, pseudogene
ENSG00000150551.10	0.23008	2.49693	0.167259	0.845128	1.69	2.21	2.16	2.3	2.58	2.38	LYPD1	chr2	protein_coding	LY6/PLAUR domain containing 1
ENSG00000250427.1	1.71544	-3.68436	1	1	0	0	0	0.02	0	0	CTD-3179P9.2	chr5	lincRNA	--
ENSG00000236538.1	1.71607	-3.684	1	1	0	0	0	0	0	0.08	ZNF863P	chr2	processed_pseudogene	zinc finger protein 863, pseudogene
ENSG00000231718.1	1.71544	-3.68436	1	1	0	0	0	0.01	0	0	RP11-382E9.1	chr1	lincRNA	--
ENSG00000243514.2	-2.07262	-3.68341	1	1	0	0.1	0	0	0	0	RPL32P33	chr17	processed_pseudogene	ribosomal protein L32 pseudogene 33
ENSG00000140107.10	1.30512	-2.68363	0.185914	0.874998	0.02	0	0.04	0.08	0.01	0.09	SLC25A47	chr14	protein_coding	solute carrier family 25, member 47
ENSG00000223870.1	1.71386	-3.68525	1	1	0	0	0	0	0.08	0	AP000233.3	chr21	lincRNA	--
ENSG00000133858.15	0.120145	4.87724	0.389093	1	3.64	3.15	2.96	3.69	3.7	3.46	ZFC3H1	chr12	protein_coding	zinc finger, C3H1-type containing
ENSG00000160229.11	-0.464286	-0.456954	0.166315	0.842076	0.2	0.37	0.14	0.19	0.17	0.16	ZNF66	chr19	protein_coding	zinc finger protein 66
ENSG00000227536.1	-1.17306	-3.47653	1	1	0.05	0	0	0	0	0.02	SOCS5P4	chrX	processed_pseudogene	suppressor of cytokine signaling 5 pseudogene 4
ENSG00000116171.16	-0.0752022	5.33538	0.585518	1	6.38	5.66	5.36	5.7	5.6	5.62	SCP2	chr1	protein_coding	sterol carrier protein 2
ENSG00000232453.5	-0.280108	0.43685	0.274518	0.95786	1.37	0.91	0.9	0.85	0.88	0.97	RP4-794H19.1	chr1	lincRNA	--
ENSG00000105136.19	0.528359	-0.548652	0.117134	0.732822	0.16	0.07	0.08	0.18	0.16	0.14	ZNF419	chr19	protein_coding	zinc finger protein 419
ENSG00000004455.16	-0.0363144	7.35495	0.785923	1	33.29	31.67	35.57	31.44	34.88	34.07	AK2	chr1	protein_coding	adenylate kinase 2
ENSG00000254852.8	-0.285116	-2.62937	1	1	0.05	0.11	0.03	0.04	0.07	0.05	NPIPA2	chr16	protein_coding	nuclear pore complex interacting protein family, member A2
ENSG00000177732.7	0.353421	5.90838	0.00926483	0.202349	8.71	10.42	10.5	12.58	13.52	12.69	SOX12	chr20	protein_coding	SRY (sex determining region Y)-box 12
ENSG00000228327.2	-0.102667	-0.844605	0.756567	1	0.11	0.59	0.35	0.46	0.34	0.18	RP11-206L10.2	chr1	lincRNA	--
ENSG00000161653.10	-0.0757734	1.28233	0.733561	1	1.09	0.9	1.04	0.89	1.08	0.95	NAGS	chr17	protein_coding	N-acetylglutamate synthase
ENSG00000265733.1	1.71607	-3.684	1	1	0	0	0	0	0	0.17	SNORA74	chr10	snoRNA	--
ENSG00000174125.7	0.988383	-3.06348	0.456535	1	0	0.01	0.01	0.02	0.02	0.02	TLR1	chr4	protein_coding	toll-like receptor 1
ENSG00000159247.12	-2.07262	-3.68341	1	1	0	0.02	0	0	0	0	TUBBP5	chr9	transcribed_unprocessed_pseudogene	tubulin, beta pseudogene 5
ENSG00000259933.6	-0.229443	-1.01933	0.738099	1	0.82	0.73	0.92	0.6	0.51	1.13	RP11-304L19.1	chr16	sense_overlapping	--
ENSG00000116497.17	0.252236	4.95017	0.069519	0.586147	6.02	5.72	5.48	7.09	7.29	6.64	S100PBP	chr1	protein_coding	S100P binding protein
ENSG00000117174.10	-0.0287988	4.53184	0.842018	1	3.96	3.36	2.89	3.48	3.45	3.33	ZNHIT6	chr1	protein_coding	zinc finger, HIT-type containing 6
ENSG00000166164.15	0.219833	6.23716	0.103209	0.704604	12.1	10.79	12.32	13.44	13.94	14.6	BRD7	chr16	protein_coding	bromodomain containing 7
ENSG00000260339.1	-0.372937	-1.37929	0.510759	1	0.11	0.2	0.06	0.12	0.08	0.09	HEXA-AS1	chr15	antisense	HEXA antisense RNA 1
ENSG00000116525.13	0.00258454	3.19101	0.98979	1	2.12	2.2	2.55	2.43	2.15	2.48	TRIM62	chr1	protein_coding	tripartite motif containing 62
ENSG00000227463.2	3.87863	-3.21668	0.0638113	0.566217	0	0	0	0.08	0.01	0	RP11-158D2.2	chr9	lincRNA	--
ENSG00000187867.8	-0.0128803	3.63295	0.939467	1	4.99	4.64	5.25	5.63	4.8	4.7	PALM3	chr19	protein_coding	paralemmin 3
ENSG00000141524.15	-0.0715116	5.88429	0.598235	1	7.98	9.26	9.29	8.5	8.82	8.56	TMC6	chr17	protein_coding	transmembrane channel-like 6
ENSG00000166317.11	-1.06215	-1.42436	0.0210115	0.328353	0.07	0.06	0.1	0.02	0.05	0.03	SYNPO2L	chr10	protein_coding	synaptopodin 2-like
ENSG00000184481.16	0.0633862	1.72517	0.741667	1	0.95	0.71	0.94	0.8	1.04	0.93	FOXO4	chrX	protein_coding	forkhead box O4
ENSG00000166407.13	1.82508	-2.18107	0.012509	0.245493	0.02	0.03	0.05	0.19	0.11	0.09	LMO1	chr11	protein_coding	LIM domain only 1 (rhombotin 1)
ENSG00000276745.1	0.40591	-3.47713	1	1	0	0	0.39	0.3	0	0.33	AL138726.1	chr6	miRNA	--
ENSG00000160716.4	0.469283	-2.80519	1	1	0	0.02	0.01	0	0.03	0	CHRNB2	chr1	protein_coding	cholinergic receptor, nicotinic, beta 2 (neuronal)
ENSG00000228140.1	-0.745816	-2.98931	0.756448	1	0.02	0.02	0	0.01	0	0.01	RP3-467K16.4	chr1	lincRNA	--
ENSG00000248873.1	3.87743	-3.21736	0.0638113	0.566217	0	0	0	0	0.08	0.11	SERBP1P6	chr5	processed_pseudogene	SERPINE1 mRNA binding protein 1 pseudogene 6
ENSG00000183506.16	-0.0446395	3.55416	0.766008	1	2.33	2.88	2.62	2.57	2.65	2.56	PI4KAP2	chr22	transcribed_unprocessed_pseudogene	phosphatidylinositol 4-kinase, catalytic, alpha pseudogene 2
ENSG00000239257.1	-0.915816	-1.37369	0.0668351	0.580848	0.64	0.35	1.49	0.39	0.3	0.71	RPL23AP1	chr6	transcribed_processed_pseudogene	ribosomal protein L23a pseudogene 1
ENSG00000169740.13	0.290882	2.13479	0.0936153	0.673935	3.05	2.28	3.01	3.5	3.5	3.47	ZNF32	chr10	protein_coding	zinc finger protein 32
ENSG00000148834.12	-0.127037	7.32382	0.341298	1	110.06	111.37	126.73	100.33	113.16	112.98	GSTO1	chr10	protein_coding	glutathione S-transferase omega 1
ENSG00000278931.1	0.492819	-1.80631	0.407862	1	0.02	0.05	0.21	0.07	0.2	0.12	bP-2189O9.2	chr21	unprocessed_pseudogene	--
ENSG00000183671.12	0.138572	3.74917	0.348932	1	4.17	4.12	4.75	4.67	5.12	4.91	GPR1	chr2	protein_coding	G protein-coupled receptor 1
ENSG00000164037.16	-0.148276	-1.60181	0.882675	1	0.14	0.09	0.11	0.11	0.1	0.11	SLC9B1	chr4	protein_coding	solute carrier family 9, subfamily B (NHA1, cation proton antiporter 1), member 1
ENSG00000260805.2	0.03044	2.28314	0.877857	1	2.52	2.15	2.11	2.17	2.56	2.35	RP11-61J19.5	chr1	lincRNA	--
ENSG00000162923.14	-0.122939	6.2634	0.362359	1	11.77	10.08	9.8	9.99	10.05	9.74	WDR26	chr1	protein_coding	WD repeat domain 26
ENSG00000279242.1	1.71544	-3.68436	1	1	0	0	0	0.05	0	0	RP11-195O1.5	chr10	processed_transcript	--
ENSG00000170848.15	-0.0657509	3.88662	0.657783	1	3.82	3.49	3.57	3.85	3.37	3.43	PSG6	chr19	protein_coding	pregnancy specific beta-1-glycoprotein 6
ENSG00000197599.12	-0.99811	-1.70815	0.063035	0.566217	0.1	0.09	0.15	0.05	0.08	0.04	CCDC154	chr16	protein_coding	coiled-coil domain containing 154
ENSG00000023191.16	-0.0608325	6.60135	0.651162	1	22.67	23.91	29.33	23.81	25.34	25.37	RNH1	chr11	protein_coding	ribonuclease/angiogenin inhibitor 1
ENSG00000271890.1	0.404342	-3.47802	1	1	0	0	0.04	0	0.02	0.03	OR10AE1P	chr1	unprocessed_pseudogene	olfactory receptor, family 10, subfamily AE, member 1 pseudogene
ENSG00000167685.14	0.0510727	5.70834	0.710374	1	19.35	24.73	24.1	23.69	24.92	23.77	ZNF444	chr19	protein_coding	zinc finger protein 444
ENSG00000278665.1	1.16171	-2.74532	0.393693	1	0	0.11	0.05	0.12	0.19	0.05	RP11-666O2.4	chr16	unprocessed_pseudogene	--
ENSG00000180574.3	-0.358147	-3.57782	1	1	0.02	0	0	0	0.01	0	EIF2S3L	chr12	protein_coding	--
ENSG00000254635.5	0.121485	3.85561	0.409942	1	5.16	5.22	3.97	4.93	5.67	5.4	WAC-AS1	chr10	antisense	WAC antisense RNA 1 (head to head)
ENSG00000130725.7	-0.0125845	7.99466	0.924991	1	145.52	144.17	171.85	156.22	157.08	155.29	UBE2M	chr19	protein_coding	ubiquitin-conjugating enzyme E2M
ENSG00000203950.6	2.47878	-3.57691	0.501046	1	0	0	0	0	0	0.05	FAM127B	chrX	protein_coding	family with sequence similarity 127, member B
ENSG00000213830.3	0.203701	-0.969686	0.583234	1	0.52	0.98	0.7	1.15	0.47	1.07	CFL1P5	chr5	processed_pseudogene	cofilin 1 (non-muscle) pseudogene 5
ENSG00000278469.1	1.26843	-3.29802	0.626564	1	0	0.14	0	0.32	0.08	0	Metazoa_SRP	chr12	misc_RNA	--
ENSG00000123364.4	-0.0839277	2.73752	0.590321	1	2.05	2.83	2.75	2.5	2.66	2.19	HOXC13	chr12	protein_coding	homeobox C13
ENSG00000254002.1	1.71544	-3.68436	1	1	0	0	0	0.07	0	0	RP11-213G6.2	chr8	lincRNA	--
ENSG00000090432.6	-0.0096069	5.43069	0.946685	1	16.34	15.46	16.36	14.86	16.78	17.35	MUL1	chr1	protein_coding	mitochondrial E3 ubiquitin protein ligase 1
ENSG00000272667.1	0.254838	1.52731	0.192827	0.893316	3.64	3.24	4.08	4.57	4.39	4.47	RP11-395A13.2	chr2	lincRNA	--
ENSG00000244252.1	0.263547	-1.40686	0.686997	1	0.41	0.37	0.57	0.83	0.39	0.49	RP11-495P10.7	chr1	lincRNA	--
ENSG00000090316.15	-0.260022	6.11828	0.0543284	0.535928	24.75	23.57	24.7	19.95	21.41	21.09	MAEA	chr4	protein_coding	macrophage erythroblast attacher
ENSG00000237412.6	-1.11759	-3.06193	0.293159	0.976957	0.05	0	0.04	0	0.02	0.02	PRSS56	chr2	protein_coding	protease, serine, 56
ENSG00000125652.7	-0.0958777	4.52507	0.495014	1	13.13	16.18	14.99	14.16	14.75	13.55	ALKBH7	chr19	protein_coding	alkB, alkylation repair homolog 7 (E. coli)
ENSG00000166337.9	0.175352	6.69257	0.191612	0.890717	64.29	72.63	80.12	80.92	85.68	84.47	TAF10	chr11	protein_coding	TAF10 RNA polymerase II, TATA box binding protein (TBP)-associated factor, 30kDa
ENSG00000223813.2	0.120766	-0.0781995	0.769413	1	0.55	0.51	0.51	0.4	0.71	0.63	AC007255.8	chr7	antisense	--
ENSG00000166669.13	0.127361	5.44178	0.353478	1	10.22	10.15	9.87	11.14	11.69	11.02	ATF7IP2	chr16	protein_coding	activating transcription factor 7 interacting protein 2
ENSG00000154124.4	-0.0903303	4.8308	0.519255	1	3.71	3.25	3.25	3.29	3.23	3.3	OTULIN	chr5	protein_coding	OTU deubiquitinase with linear linkage specificity
ENSG00000264672.5	3.63374	-3.29948	0.12657	0.732822	0	0	0	0.04	0.03	0.02	SEPT4-AS1	chr17	antisense	SEPT4 antisense RNA 1
ENSG00000144115.16	1.71607	-3.684	1	1	0	0	0	0	0	0.01	THNSL2	chr2	protein_coding	threonine synthase-like 2 (S. cerevisiae)
ENSG00000174928.15	-0.105432	2.53384	0.530956	1	3.11	2.39	3.06	2.88	2.7	2.58	C3orf33	chr3	protein_coding	chromosome 3 open reading frame 33
ENSG00000201524.1	1.71386	-3.68525	1	1	0	0	0	0	0.22	0	RNU6-450P	chr17	snRNA	RNA, U6 small nuclear 450, pseudogene
ENSG00000197355.10	0.0784281	4.69261	0.578599	1	5.62	5.79	7.45	6.66	7.08	6.65	UAP1L1	chr9	protein_coding	UDP-N-acetylglucosamine pyrophosphorylase 1 like 1
ENSG00000163399.15	0.0488505	9.18039	0.712556	1	121.23	116.17	130.47	124.79	133.4	131.51	ATP1A1	chr1	protein_coding	ATPase, Na+/K+ transporting, alpha 1 polypeptide
ENSG00000171657.5	-0.473275	-2.38312	0.512278	1	0.03	0.05	0.03	0.01	0.04	0.04	GPR82	chrX	protein_coding	G protein-coupled receptor 82
ENSG00000170469.10	0.0870753	2.04534	0.651257	1	5	4.68	5.4	5.66	5.62	5.12	SPATA24	chr5	protein_coding	spermatogenesis associated 24
ENSG00000232938.2	-0.819985	-0.425224	0.0106653	0.221802	0.3	0.4	0.38	0.26	0.17	0.21	RPL23AP87	chr17	transcribed_processed_pseudogene	ribosomal protein L23a pseudogene 87
ENSG00000119681.11	0.139323	3.03597	0.374791	1	0.83	0.78	0.84	0.89	0.89	0.99	LTBP2	chr14	protein_coding	latent transforming growth factor beta binding protein 2
ENSG00000198730.7	-0.273426	4.83373	0.0497251	0.511817	7.41	5.61	5.45	5.79	5.04	4.83	CTR9	chr11	protein_coding	CTR9, Paf1/RNA polymerase II complex component
ENSG00000259939.1	-0.455623	-2.92461	0.756448	1	0.09	0	0.38	0.15	0.12	0.08	RP11-77H9.5	chr16	antisense	--
ENSG00000219433.2	1.80294	-3.13967	0.221685	0.920298	0	0.06	0	0.13	0.1	0	BTBD10P2	chr6	processed_pseudogene	BTB (POZ) domain containing 10 pseudogene 2
ENSG00000259431.5	0.123105	1.33363	0.580326	1	0.63	0.82	0.76	0.69	0.9	0.87	THTPA	chr14	protein_coding	thiamine triphosphatase
ENSG00000196152.10	-0.0482662	3.17757	0.746692	1	3.55	3.8	3.43	3.33	4.14	3.17	ZNF79	chr9	protein_coding	zinc finger protein 79
ENSG00000154328.15	0.0790851	3.31935	0.610877	1	3.14	3.18	3.1	3.34	3.51	3.34	NEIL2	chr8	protein_coding	nei endonuclease VIII-like 2 (E. coli)
ENSG00000173085.13	0.198318	4.45663	0.161932	0.830076	9.01	8.01	8.67	9.21	11.08	9.89	COQ2	chr4	protein_coding	coenzyme Q2 4-hydroxybenzoate polyprenyltransferase
ENSG00000145416.13	-1.69223	-3.38318	0.626564	1	0.01	0	0.01	0	0	0	2020-03-01	chr4	protein_coding	membrane-associated ring finger (C3HC4) 1, E3 ubiquitin protein ligase
ENSG00000135314.12	0.103737	2.089	0.556974	1	1.95	1.68	2.21	2.2	2.02	2.22	KHDC1	chr6	protein_coding	KH homology domain containing 1
ENSG00000177125.5	-0.389163	3.21015	0.0109266	0.225234	1.46	1.51	1.33	1.13	1.1	1.14	ZBTB34	chr9	protein_coding	zinc finger and BTB domain containing 34
ENSG00000123179.13	-0.0638189	5.73049	0.638937	1	37.61	36.55	32.62	36.22	36.31	32.16	EBPL	chr13	protein_coding	emopamil binding protein-like
ENSG00000263006.6	0.305874	0.15443	0.290175	0.976957	0.47	0.28	0.25	0.54	0.4	0.34	ROCK1P1	chr18	transcribed_unprocessed_pseudogene	Rho-associated, coiled-coil containing protein kinase 1 pseudogene 1
ENSG00000088854.12	0.0336546	3.74574	0.83427	1	1.87	1.71	1.64	1.8	2.09	1.57	C20orf194	chr20	protein_coding	chromosome 20 open reading frame 194
ENSG00000254459.1	0.490537	-2.4777	0.635133	1	0.06	0.21	0.13	0.16	0.16	0.29	RP11-91P24.7	chr11	antisense	--
ENSG00000112715.20	0.345682	5.86786	0.0109185	0.225218	13.12	12.5	11.34	17.03	15.62	15.49	VEGFA	chr6	protein_coding	vascular endothelial growth factor A
ENSG00000242687.2	0.00390449	0.742837	1	1	0.25	0.35	0.44	0.4	0.28	0.39	AC004893.11	chr7	antisense	--
ENSG00000274897.2	0.353232	0.469832	0.155291	0.810802	0.54	0.61	0.7	0.7	0.84	0.86	PANO1	chr11	protein_coding	proapoptotic nucleolar protein 1
ENSG00000049541.10	0.243069	6.47335	0.0709247	0.587279	40.82	42.16	43.43	49.25	52.24	51.76	RFC2	chr7	protein_coding	replication factor C (activator 1) 2, 40kDa
ENSG00000280355.1	0.00766826	-1.36058	1	1	0.18	0.17	0.06	0.29	0.09	0.05	RP11-119F19.5	chr10	TEC	--
ENSG00000236719.2	0.1774	-2.74136	1	1	0	0.03	0.1	0.08	0.05	0.02	OVAAL	chr1	lincRNA	ovarian adenocarcinoma amplified long non-coding RNA
ENSG00000113966.9	-0.277881	1.89893	0.128316	0.734867	0.92	0.75	0.82	0.88	0.58	0.66	ARL6	chr3	protein_coding	ADP-ribosylation factor-like 6
ENSG00000279904.1	-0.356543	-3.57632	1	1	0	0.05	0	0	0	0.04	CTD-2015C24.1	chr2	TEC	--
ENSG00000259976.1	-0.187492	0.122022	0.55064	1	0.9	0.51	0.35	0.83	0.39	0.38	RP11-553L6.5	chr3	lincRNA	--
ENSG00000259162.1	0.406768	-3.47686	1	1	0.04	0	0	0	0	0.08	RP11-203M5.6	chr14	transcribed_unprocessed_pseudogene	--
ENSG00000131067.16	0.0308635	3.53254	0.843544	1	3.82	3.94	3.94	3.9	4.12	4.22	GGT7	chr20	protein_coding	gamma-glutamyltransferase 7
ENSG00000221953.5	-0.876071	-2.33654	0.198877	0.904617	0.03	0.14	0.03	0.04	0.04	0.03	C1orf229	chr1	lincRNA	chromosome 1 open reading frame 229
ENSG00000167332.7	-0.35718	-3.57669	1	1	0	0.01	0	0.01	0	0	OR51E2	chr11	protein_coding	olfactory receptor, family 51, subfamily E, member 2
ENSG00000186615.10	0.176355	2.09065	0.326332	1	1.15	0.81	1.19	1.07	1.33	1.24	KTN1-AS1	chr14	antisense	KTN1 antisense RNA 1
ENSG00000214925.3	-2.07262	-3.68341	1	1	0	0.11	0	0	0	0	RP3-507I15.1	chrX	processed_pseudogene	--
ENSG00000088367.20	-0.0605586	7.16041	0.650713	1	18.68	19.27	19.51	18.08	19.2	19.15	EPB41L1	chr20	protein_coding	erythrocyte membrane protein band 4.1-like 1
ENSG00000167945.1	2.01447	-3.06426	0.127745	0.732822	0	0.03	0	0.08	0.04	0.06	PRR25	chr16	protein_coding	proline rich 25
ENSG00000162928.8	0.0233406	3.98493	0.873912	1	3.03	2.16	2.02	2.87	2.39	2.25	PEX13	chr2	protein_coding	peroxisomal biogenesis factor 13
ENSG00000197043.13	0.557378	2.95672	0.000406929	0.0265685	1.98	1.95	2.28	2.97	3.3	3.08	ANXA6	chr5	protein_coding	annexin A6
ENSG00000125449.6	-0.0172703	4.41621	0.906985	1	6.29	6.95	7.37	7.13	6.8	6.93	ARMC7	chr17	protein_coding	armadillo repeat containing 7
ENSG00000155980.11	-0.457649	-2.79622	0.777201	1	0.01	0.02	0.01	0.02	0	0.01	KIF5A	chr12	protein_coding	kinesin family member 5A
ENSG00000086758.15	-0.113389	6.58179	0.398749	1	5.73	6.12	6.13	5.53	5.76	5.73	HUWE1	chrX	protein_coding	HECT, UBA and WWE domain containing 1, E3 ubiquitin protein ligase
ENSG00000204839.8	0.0346865	4.24729	0.815641	1	3.66	4.92	5.07	4.81	4.83	4.69	MROH6	chr8	protein_coding	maestro heat-like repeat family member 6
ENSG00000268746.1	-0.228299	-1.52057	0.673281	1	0.77	1.07	0.57	0.88	0.41	0.88	CTD-2571L23.8	chr19	lincRNA	--
ENSG00000266667.1	2.47594	-3.57852	0.501046	1	0	0	0	0.06	0.04	0	RP11-849N15.4	chr17	lincRNA	--
ENSG00000268043.7	-0.10886	3.92781	0.459537	1	2.16	2.11	1.61	2.05	1.67	1.87	NBPF12	chr1	protein_coding	neuroblastoma breakpoint family, member 12
ENSG00000201558.1	-0.596484	-2.25349	0.416004	1	1.38	1	0.48	0.55	0.72	0.61	RNVU1-6	chr1	snRNA	RNA, variant U1 small nuclear 6
ENSG00000265010.1	1.37924	-2.9271	0.183792	0.874998	0.12	0	0.12	0.19	0.22	0.31	RP11-661C3.2	chr17	sense_intronic	--
ENSG00000236700.5	-2.07262	-3.68341	1	1	0	0.02	0	0	0	0	LINC01010	chr6	lincRNA	long intergenic non-protein coding RNA 1010
ENSG00000271659.1	0.0687548	-0.384526	0.932309	1	1.74	1.29	0.82	1.21	1.94	0.84	RP11-435O5.4	chr9	antisense	--
ENSG00000172922.8	0.162614	5.70728	0.232556	0.920298	12.78	14.03	14.99	16.05	15.61	16.29	RNASEH2C	chr11	protein_coding	ribonuclease H2, subunit C
ENSG00000137801.10	-0.113246	4.23052	0.429154	1	2.46	2.25	2.08	2.27	2.14	2.02	THBS1	chr15	protein_coding	thrombospondin 1
ENSG00000217648.1	-0.241712	-0.0515807	0.386952	1	0.76	0.79	0.79	0.59	0.77	0.65	RP1-95L4.4	chr6	processed_pseudogene	--
ENSG00000173706.12	-0.642057	5.5461	2.69636e-06	0.000503598	6.05	5.85	5.01	3.79	3.66	3.65	HEG1	chr3	protein_coding	heart development protein with EGF-like domains 1
ENSG00000115425.13	0.0620979	2.32434	0.715688	1	2.31	2.47	2.29	2.24	2.58	2.75	PECR	chr2	protein_coding	peroxisomal trans-2-enoyl-CoA reductase
ENSG00000262294.1	0.395087	-2.26044	0.835564	1	0.05	0.27	0.1	0.12	0.32	0.09	RP11-1260E13.2	chr17	antisense	--
ENSG00000271973.1	-0.356543	-3.57632	1	1	0	0.15	0	0	0	0.12	RP11-572O6.1	chr3	lincRNA	--
ENSG00000049449.8	0.0453383	8.0577	0.733421	1	92.43	81.59	77.9	91.68	90.29	84.37	RCN1	chr11	protein_coding	reticulocalbin 1, EF-hand calcium binding domain
ENSG00000226245.1	-0.356797	-3.57684	1	1	0	0	0.09	0.07	0	0	ZNF32-AS1	chr10	antisense	ZNF32 antisense RNA 1
ENSG00000269038.1	-1.92918	-2.79636	0.0409551	0.45461	0.33	0.36	0.09	0.07	0.1	0	AP001462.6	chr11	lincRNA	--
ENSG00000224799.1	-0.9404	-1.59432	0.0592702	0.563117	0.88	0.44	0.18	0.09	0.22	0.52	RP11-445O16.3	chrX	antisense	--
ENSG00000166825.13	0.606739	-1.66015	0.287602	0.976957	0.02	0.02	0.1	0.07	0.07	0.08	ANPEP	chr15	protein_coding	alanyl (membrane) aminopeptidase
ENSG00000110696.9	-0.257399	6.56499	0.0555672	0.544221	51.83	40.35	35.08	39.26	34.57	35.25	C11orf58	chr11	protein_coding	chromosome 11 open reading frame 58
ENSG00000180769.8	0.487318	-0.49589	0.152282	0.802477	0.07	0.09	0.08	0.15	0.11	0.1	WDFY3-AS2	chr4	processed_transcript	WDFY3 antisense RNA 2
ENSG00000271447.5	-0.216378	-2.29501	0.835564	1	0.05	0.03	0.08	0.07	0.03	0.04	MMP28	chr17	protein_coding	matrix metallopeptidase 28
ENSG00000066379.14	0.111204	5.18419	0.420456	1	32.95	37.7	39	37.85	39.76	43.72	ZNRD1	chr6	protein_coding	zinc ribbon domain containing 1
ENSG00000279466.1	1.71544	-3.68436	1	1	0	0	0	0.06	0	0	RP11-386I8.5	chr12	TEC	--
ENSG00000164509.13	-1.17351	-3.47635	1	1	0	0	0.02	0	0	0.01	IL31RA	chr5	protein_coding	interleukin 31 receptor A
ENSG00000255481.2	1.71544	-3.68436	1	1	0	0	0	0.03	0	0	OR56A7P	chr11	unprocessed_pseudogene	olfactory receptor, family 56, subfamily A, member 7 pseudogene
ENSG00000153187.16	0.0559202	8.78013	0.67349	1	72.23	66.02	57	70.57	69.61	67.8	HNRNPU	chr1	protein_coding	heterogeneous nuclear ribonucleoprotein U (scaffold attachment factor A)
ENSG00000278615.4	0.0907134	5.53047	0.507802	1	55.38	53.64	57.31	53.64	63.48	64.23	C11orf98	chr11	protein_coding	chromosome 11 open reading frame 98
ENSG00000103415.11	0.0213646	6.5853	0.87465	1	26.18	26.85	27.99	27.17	28.34	28.71	HMOX2	chr16	protein_coding	heme oxygenase 2
ENSG00000162174.12	0.074262	2.87318	0.652107	1	2.41	2.39	3.45	2.46	3.39	3.01	ASRGL1	chr11	protein_coding	asparaginase like 1
ENSG00000143595.12	1.63456	-2.53014	0.0817059	0.627288	0	0.04	0.02	0.03	0.06	0.09	AQP10	chr1	protein_coding	aquaporin 10
ENSG00000187944.2	-1.20627	-2.85799	0.231921	0.920298	0.14	0	0.02	0	0.01	0.06	C2orf66	chr2	protein_coding	chromosome 2 open reading frame 66
ENSG00000279539.1	0.310709	-0.0917296	0.334044	1	0.27	0.32	0.35	0.36	0.47	0.35	AC006486.10	chr19	TEC	--
ENSG00000243284.1	-0.706311	-2.86	0.553488	1	0	0.04	0.09	0	0.04	0.04	VSIG8	chr1	protein_coding	V-set and immunoglobulin domain containing 8
ENSG00000256377.5	0.260254	0.907206	0.233925	0.920298	1.22	1.33	1.44	1.53	1.49	1.9	RP11-1060J15.4	chr12	antisense	--
ENSG00000253768.1	-0.469109	-2.68509	0.586231	1	0.25	0.27	0.09	0.07	0.26	0.07	CTB-33O18.1	chr5	lincRNA	--
ENSG00000213949.8	-0.280684	-0.174418	0.401256	1	0.09	0.05	0.09	0.08	0.04	0.07	ITGA1	chr5	protein_coding	integrin, alpha 1
ENSG00000213742.6	-0.136916	1.02185	0.547656	1	0.27	0.39	0.45	0.41	0.3	0.32	ZNF337-AS1	chr20	antisense	ZNF337 antisense RNA 1
ENSG00000203814.6	-1.75935	2.14778	8.5183e-22	2.18757e-18	2.18	4.57	0.72	1.31	0.21	0.8	HIST2H2BF	chr1	protein_coding	histone cluster 2, H2bf
ENSG00000070808.15	-1.6944	-3.38382	0.626564	1	0.01	0.01	0.01	0	0	0	CAMK2A	chr5	protein_coding	calcium/calmodulin-dependent protein kinase II alpha
ENSG00000276390.1	-0.270515	-0.472633	0.484833	1	1.45	1.11	1.21	1.11	1.01	1.1	RP1-197B17.5	chr12	sense_intronic	--
ENSG00000171855.6	-0.235685	-0.152446	0.547136	1	1.27	0.67	0.91	1.23	0.44	0.9	IFNB1	chr9	protein_coding	interferon, beta 1, fibroblast
ENSG00000159063.12	-0.0258788	6.07776	0.849036	1	34.43	35.41	35.86	34.97	36.3	35.09	ALG8	chr11	protein_coding	ALG8, alpha-1,3-glucosyltransferase
ENSG00000261362.1	1.71544	-3.68436	1	1	0	0	0	0.05	0	0	RP11-467M13.3	chr16	processed_pseudogene	--
ENSG00000267309.1	-0.0856347	0.35819	0.811872	1	0.97	0.7	0.76	0.72	0.66	1.01	CTD-2630F21.1	chr19	antisense	--
ENSG00000130653.15	0.244318	0.407366	0.379502	1	0.21	0.23	0.2	0.26	0.28	0.24	PNPLA7	chr9	protein_coding	patatin-like phospholipase domain containing 7
ENSG00000251868.1	1.71544	-3.68436	1	1	0	0	0	0.51	0	0	RNU7-71P	chr16	snRNA	RNA, U7 small nuclear 71 pseudogene
ENSG00000148468.16	-0.0265636	4.8815	0.851473	1	6.2	6.34	7.88	6.34	7.04	7.13	FAM171A1	chr10	protein_coding	family with sequence similarity 171, member A1
ENSG00000120451.10	-0.00452991	5.02835	0.977088	1	4.26	4.25	3.97	4.48	4.12	4.15	SNX19	chr11	protein_coding	sorting nexin 19
ENSG00000267506.5	-0.41364	-3.38467	1	1	0	0	0.02	0.01	0	0	RP11-13K12.1	chr17	lincRNA	--
ENSG00000168813.16	-0.0592007	4.66395	0.675756	1	3.25	3.08	2.72	3.05	2.91	2.94	ZNF507	chr19	protein_coding	zinc finger protein 507
ENSG00000170836.11	0.174838	4.6101	0.213679	0.920298	5.51	4.12	3.27	5.54	5.04	4.35	PPM1D	chr17	protein_coding	protein phosphatase, Mg2+/Mn2+ dependent, 1D
ENSG00000162458.12	-0.272071	6.53044	0.0429145	0.466819	20.08	20.56	22	16.71	18.69	17.73	FBLIM1	chr1	protein_coding	filamin binding LIM protein 1
ENSG00000274667.1	0.570925	-0.960933	0.152612	0.803115	0.72	0.48	0.17	0.76	0.56	0.84	RP11-31H5.3	chr15	sense_intronic	--
ENSG00000128253.13	-1.04985	-1.67503	0.034353	0.425848	0.14	0.11	0.1	0.08	0.04	0.06	RFPL2	chr22	protein_coding	ret finger protein-like 2
ENSG00000182118.5	-0.355937	-3.57657	1	1	0.03	0	0	0	0	0.02	FAM89A	chr1	protein_coding	family with sequence similarity 89, member A
ENSG00000055957.10	-1.69279	-3.38232	0.626564	1	0	0.03	0.01	0	0	0.01	ITIH1	chr3	protein_coding	inter-alpha-trypsin inhibitor heavy chain 1
ENSG00000256574.6	-0.356797	-3.57684	1	1	0	0	0.02	0.01	0	0	OR13A1	chr10	protein_coding	olfactory receptor, family 13, subfamily A, member 1
ENSG00000164442.9	-0.127074	5.8452	0.349407	1	22.7	21.57	19.99	21.09	20.08	19.13	CITED2	chr6	protein_coding	Cbp/p300-interacting transactivator, with Glu/Asp-rich carboxy-terminal domain, 2
ENSG00000100129.17	0.0540665	8.41173	0.684052	1	80.08	75.66	86.26	81.93	87.55	87.79	EIF3L	chr22	protein_coding	eukaryotic translation initiation factor 3, subunit L
ENSG00000268858.2	0.176302	4.1276	0.222914	0.920298	4.41	4.85	5.13	5.63	5.89	5.12	RP4-591C20.9	chr20	antisense	--
ENSG00000135090.13	0.0046023	3.12094	0.989335	1	1.59	1.44	1.19	1.47	1.47	1.39	TAOK3	chr12	protein_coding	TAO kinase 3
ENSG00000065183.15	0.0946114	5.02677	0.49514	1	3.28	2.76	2.39	3.1	3.08	3.05	WDR3	chr1	protein_coding	WD repeat domain 3
ENSG00000167862.9	0.321995	5.68463	0.0181111	0.298146	46.99	45.47	46.79	56.05	59.74	62.48	ICT1	chr17	protein_coding	immature colon carcinoma transcript 1
ENSG00000220988.1	0.841741	-2.17931	0.319419	1	0.41	1.8	0.86	1	2.34	2.21	SNORD88C	chr19	snoRNA	small nucleolar RNA, C/D box 88C
ENSG00000026103.19	0.202918	4.49429	0.150827	0.798773	8.22	7.08	5.62	8.73	8.17	7.79	FAS	chr10	protein_coding	Fas cell surface death receptor
ENSG00000122861.15	0.0897079	-2.62955	1	1	0.01	0.06	0.01	0.06	0.03	0.01	PLAU	chr10	protein_coding	plasminogen activator, urokinase
ENSG00000167280.16	-0.256959	2.58513	0.113476	0.731315	1.71	2.23	2.9	1.86	2.08	1.91	ENGASE	chr17	protein_coding	endo-beta-N-acetylglucosaminidase
ENSG00000136630.12	0.706517	-1.36964	0.137914	0.766244	0.08	0.07	0.12	0.08	0.19	0.19	HLX	chr1	protein_coding	H2.0-like homeobox
ENSG00000184292.6	-0.0757815	7.97419	0.568948	1	96.74	96.94	104.51	92.58	99.66	97.54	TACSTD2	chr1	protein_coding	tumor-associated calcium signal transducer 2
ENSG00000267222.1	0.638105	-2.74299	0.586231	1	0	0.12	0.11	0.04	0.17	0.15	RP11-194N12.2	chr17	sense_intronic	--
ENSG00000072506.12	-0.0688871	7.10744	0.60668	1	129.01	127.68	142.78	125.17	132.97	131.9	HSD17B10	chrX	protein_coding	hydroxysteroid (17-beta) dehydrogenase 10
ENSG00000104435.13	-2.88936	-3.57615	0.501046	1	0.02	0	0.02	0	0	0	STMN2	chr8	protein_coding	stathmin 2
ENSG00000272990.1	-0.0738048	-1.2969	1	1	0.67	0.56	0.61	0.84	0.56	0.4	RP11-305K5.1	chr3	antisense	--
ENSG00000223714.1	1.71544	-3.68436	1	1	0	0	0	0.04	0	0	RP5-1172N10.2	chrX	lincRNA	--
ENSG00000234694.1	0.5081	0.257423	0.0668596	0.580848	0.74	1.42	1.59	1.47	2.15	1.77	RP1-92O14.3	chr1	antisense	--
ENSG00000187796.13	0.0962473	-1.68206	1	1	0.05	0.13	0.11	0.14	0.08	0.11	CARD9	chr9	protein_coding	caspase recruitment domain family, member 9
ENSG00000235563.1	-2.07201	-3.68366	1	1	0.02	0	0	0	0	0	RP11-334A14.8	chr1	antisense	--
ENSG00000078070.11	-0.139198	4.46642	0.325619	1	6.68	6.55	6.73	5.08	6.57	6.91	MCCC1	chr3	protein_coding	methylcrotonoyl-CoA carboxylase 1 (alpha)
ENSG00000183044.11	-0.309506	3.47817	0.0374081	0.447343	1.81	1.93	1.81	1.62	1.59	1.36	ABAT	chr16	protein_coding	4-aminobutyrate aminotransferase
ENSG00000278002.1	-1.69381	-3.38253	0.626564	1	0	0.09	0	0.02	0	0	RP11-596C23.2	chr14	lincRNA	--
ENSG00000229672.2	0.898469	-3.38634	1	1	0	0	0.05	0.04	0.06	0	RP11-184A2.3	chr10	antisense	--
ENSG00000199179.2	3.63437	-3.29912	0.12657	0.732822	0	0	0	0.28	0.44	0.62	MIRLET7I	chr12	miRNA	microRNA let-7i
ENSG00000225171.2	0.0901686	-2.38617	1	1	0.41	0.27	0	0.2	0.31	0.22	DUTP6	chr1	processed_pseudogene	deoxyuridine triphosphatase pseudogene 6
ENSG00000231307.1	-1.31086	-3.21157	0.456535	1	0.05	0.17	0	0	0	0.1	RPS3P2	chr20	processed_pseudogene	ribosomal protein S3 pseudogene 2
ENSG00000228404.1	-0.752066	-2.38228	0.273071	0.956874	0.14	0.22	0.42	0.16	0.17	0.12	AP001468.58	chr21	antisense	--
ENSG00000163807.5	0.0118243	5.12746	0.933934	1	6.84	5.75	5.83	6.72	6.28	6.04	KIAA1143	chr3	protein_coding	KIAA1143
ENSG00000180628.14	-0.231502	3.74192	0.116803	0.732822	2.34	1.81	1.24	1.98	1.38	1.35	PCGF5	chr10	protein_coding	polycomb group ring finger 5
ENSG00000119866.20	0.108555	2.73555	0.499586	1	0.88	0.68	0.67	1.02	0.76	0.69	BCL11A	chr2	protein_coding	B-cell CLL/lymphoma 11A (zinc finger protein)
ENSG00000204519.10	0.255291	3.44845	0.0895768	0.658669	1.99	1.78	1.92	2.24	2.37	2.36	ZNF551	chr19	protein_coding	zinc finger protein 551
ENSG00000145491.11	-2.43988	-2.56998	0.00276067	0.096263	0.13	0.06	0.16	0.04	0	0.02	ROPN1L	chr5	protein_coding	rhophilin associated tail protein 1-like
ENSG00000279905.1	-0.458047	-2.9245	0.756448	1	0.01	0.03	0	0	0.01	0.01	RP11-117L5.1	chr12	TEC	--
ENSG00000255071.3	1.71544	-3.68436	1	1	0	0	0	0.04	0	0	SAA2-SAA4	chr11	protein_coding	SAA2-SAA4 readthrough
ENSG00000146409.10	-0.0389882	3.73117	0.803033	1	6.64	4.25	4.47	5.5	4.94	4.88	SLC18B1	chr6	protein_coding	solute carrier family 18, subfamily B, member 1
ENSG00000171540.7	1.71386	-3.68525	1	1	0	0	0	0	0.01	0	OTP	chr5	protein_coding	orthopedia homeobox
ENSG00000225945.1	1.26811	-3.29879	0.626564	1	0.09	0	0	0.07	0.11	0.08	RP3-441A12.1	chr6	antisense	--
ENSG00000231449.1	-1.17392	-3.4768	1	1	0.08	0	0.08	0.07	0	0	AC097359.2	chr3	processed_pseudogene	--
ENSG00000151239.13	-0.132763	5.93807	0.328511	1	24.74	19.13	11.89	23.14	15.08	13.97	TWF1	chr12	protein_coding	twinfilin actin binding protein 1
ENSG00000225546.5	1.71607	-3.684	1	1	0	0	0	0	0	0.02	RP11-328J2.1	chr7	lincRNA	--
ENSG00000206910.1	1.71607	-3.684	1	1	0	0	0	0	0	0.24	SNORA29	chr6	snoRNA	small nucleolar RNA, H/ACA box 29
ENSG00000088002.11	-0.135133	4.24896	0.345888	1	10.53	9.81	11.46	10.94	9.4	9.35	SULT2B1	chr19	protein_coding	sulfotransferase family, cytosolic, 2B, member 1
ENSG00000185262.8	0.0514469	6.4706	0.703066	1	41.15	44.76	45.65	44.66	46.96	48.05	UBALD2	chr17	protein_coding	UBA-like domain containing 2
ENSG00000256314.1	0.403325	-3.47822	1	1	0	0.08	0	0.06	0.05	0	RP11-338E21.3	chr12	antisense	--
ENSG00000280037.1	-1.86175	-3.06002	0.183792	0.874998	0.15	0.08	0.23	0	0.05	0.07	RP11-434P11.1	chr2	TEC	--
ENSG00000230383.1	-1.69279	-3.38232	0.626564	1	0	0.09	0.05	0	0	0.04	AC009245.3	chr7	processed_pseudogene	--
ENSG00000231762.1	-0.0675703	-3.13569	1	1	0	0.05	0	0.03	0.01	0.01	RP11-354K4.1	chr6	processed_pseudogene	--
ENSG00000205707.10	0.145965	1.46601	0.448719	1	1.68	1.33	0.61	1.9	1.19	1.04	LYRM5	chr12	protein_coding	LYR motif containing 5
ENSG00000201343.1	-0.356543	-3.57632	1	1	0	0.37	0	0	0	0.3	Y_RNA	chr3	misc_RNA	--
ENSG00000264364.2	-0.079038	6.87907	0.555647	1	17.21	14.97	16.1	14.86	16	15.93	DYNLL2	chr17	protein_coding	dynein, light chain, LC8-type 2
ENSG00000184194.5	-0.99543	-2.92127	0.553488	1	0.01	0.03	0.02	0.01	0	0.01	GPR173	chrX	protein_coding	G protein-coupled receptor 173
ENSG00000266306.1	1.71544	-3.68436	1	1	0	0	0	0.02	0	0	CTD-2008P7.6	chr17	unprocessed_pseudogene	--
ENSG00000068745.14	0.0181236	6.52651	0.894058	1	20.46	21.6	23.39	22.2	23.07	22.62	IP6K2	chr3	protein_coding	inositol hexakisphosphate kinase 2
ENSG00000169660.15	0.130992	3.08238	0.410988	1	2.9	3.42	3.2	3.9	3.68	3.08	HEXDC	chr17	protein_coding	hexosaminidase (glycosyl hydrolase family 20, catalytic domain) containing
ENSG00000138160.5	0.186042	5.94274	0.169927	0.854405	12.01	10.71	9.4	13.39	12.11	11.94	KIF11	chr10	protein_coding	kinesin family member 11
ENSG00000166225.8	-0.0870286	4.20158	0.552915	1	3.3	2.31	1.88	2.82	2.08	2.34	FRS2	chr12	protein_coding	fibroblast growth factor receptor substrate 2
ENSG00000272764.1	0.324396	-0.699554	0.430478	1	1.23	1.93	1.55	0.99	3.26	1.46	RP11-318E3.9	chr10	lincRNA	--
ENSG00000143228.12	0.147057	5.35051	0.282656	0.972868	20.9	15.62	15.38	19.95	18.49	20.43	NUF2	chr1	protein_coding	NUF2, NDC80 kinetochore complex component
ENSG00000105447.12	-0.185377	6.98699	0.165928	0.841021	20.41	21.14	24.27	18.98	20.41	19.89	GRWD1	chr19	protein_coding	glutamate-rich WD repeat containing 1
ENSG00000196498.13	0.0294627	6.54124	0.827127	1	8.94	9.81	9.97	10.23	9.52	10.29	NCOR2	chr12	protein_coding	nuclear receptor corepressor 2
ENSG00000276121.1	-2.88914	-3.57624	0.501046	1	0.14	0	0	0	0	0	CTD-2008A1.3	chr15	lincRNA	--
ENSG00000279537.1	-0.411566	-3.38275	1	1	0	0.03	0	0	0	0.03	RP11-133K1.8	chr15	TEC	--
ENSG00000095209.11	-0.118529	2.93717	0.464607	1	2.14	1.51	1.48	1.81	1.35	1.71	TMEM38B	chr9	protein_coding	transmembrane protein 38B
ENSG00000224722.3	0.294386	-2.86235	1	1	0.03	0.1	0	0.02	0.08	0.05	RP11-255B23.1	chr8	processed_pseudogene	--
ENSG00000166797.10	0.00262296	5.74772	0.984208	1	25.28	19.12	19.54	26.41	19.17	20.07	FAM96A	chr15	protein_coding	family with sequence similarity 96, member A
ENSG00000253092.1	-2.07201	-3.68366	1	1	0.19	0	0	0	0	0	SNORA81	chr3	snoRNA	small nucleolar RNA, H/ACA box 81
ENSG00000272076.1	2.97289	-3.47881	0.251569	0.920298	0	0	0	0.05	0.04	0.06	RP11-11C20.3	chr8	lincRNA	--
ENSG00000277491.1	1.34408	-2.43826	0.150535	0.798773	0.15	0.08	0.08	0.12	0.48	0.21	RP11-676J12.9	chr17	lincRNA	--
ENSG00000155657.23	-1.00814	1.28446	7.09336e-07	0.000163131	0.02	0.04	0.02	0.02	0.01	0.01	TTN	chr2	protein_coding	titin
ENSG00000226963.1	-3.40826	-3.47585	0.251569	0.920298	0.07	0.07	0.07	0	0	0	AC078883.4	chr2	antisense	--
ENSG00000079435.9	0.29823	-2.86033	1	1	0	0.02	0.02	0.02	0.01	0.03	LIPE	chr19	protein_coding	lipase, hormone-sensitive
ENSG00000144959.9	-0.602117	3.78472	4.0148e-05	0.00472229	3.85	3.15	2.59	2.26	1.99	2.23	NCEH1	chr3	protein_coding	neutral cholesterol ester hydrolase 1
ENSG00000274589.1	3.63374	-3.29948	0.12657	0.732822	0	0	0	0.2	0.16	0.11	Metazoa_SRP	chr11	misc_RNA	--
ENSG00000243251.5	0.205662	1.28768	0.308694	1	0.9	0.89	0.9	0.78	1.06	1.35	PGBD3	chr10	protein_coding	piggyBac transposable element derived 3
ENSG00000182013.17	-0.35718	-3.57669	1	1	0	0.01	0	0.01	0	0	PNMAL1	chr19	protein_coding	paraneoplastic Ma antigen family-like 1
ENSG00000169962.4	0.180911	-2.73826	1	1	0	0.05	0.01	0	0.01	0.06	TAS1R3	chr1	protein_coding	taste receptor, type 1, member 3
ENSG00000261428.2	-0.246212	-1.23428	0.535772	1	0.15	0.17	0.06	0.14	0.12	0.06	RP11-16P6.1	chr2	antisense	--
ENSG00000171403.9	0.307441	-1.89755	0.728514	1	0.1	0.02	0.09	0.03	0.12	0.1	KRT9	chr17	protein_coding	keratin 9, type I
ENSG00000257588.1	0.41889	0.951774	0.0587149	0.561692	0.65	0.96	1.11	1.19	1.25	1.28	RP11-469H8.6	chr12	antisense	--
ENSG00000198399.14	-0.0340879	3.49072	0.833163	1	1.58	1.5	1.35	1.54	1.35	1.55	ITSN2	chr2	protein_coding	intersectin 2
ENSG00000163166.13	0.0441462	5.62689	0.747055	1	15.27	14.18	15.18	15.56	15.54	16.03	IWS1	chr2	protein_coding	IWS1 homolog (S. cerevisiae)
ENSG00000110651.11	-0.136905	9.21554	0.301621	0.990309	246.86	255.57	291.13	239.57	254.99	244.7	CD81	chr11	protein_coding	CD81 molecule
ENSG00000215045.8	0.270215	0.613243	0.266108	0.949808	0.27	0.24	0.35	0.36	0.31	0.41	GRID2IP	chr7	protein_coding	glutamate receptor, ionotropic, delta 2 (Grid2) interacting protein
ENSG00000229950.1	0.601485	0.668083	0.01233	0.244987	0.81	0.6	0.62	0.79	1.26	1.09	TFAP2A-AS1	chr6	antisense	TFAP2A antisense RNA 1
ENSG00000257283.1	1.56081	-3.21702	0.377606	1	0.07	0	0	0	0.13	0.12	RP11-1060G2.1	chr12	antisense	--
ENSG00000257252.5	-0.279025	-0.895129	0.456121	1	0.32	0.75	0.67	0.41	0.7	0.29	RP11-486A14.2	chr12	antisense	--
ENSG00000203279.3	0.289263	0.25234	0.257848	0.933845	0.79	1.52	1.06	1.17	1.26	1.83	RP11-498P14.5	chr9	lincRNA	--
ENSG00000164818.15	0.0246155	5.24876	0.862554	1	8.23	8.6	7.85	8.46	9.12	8.13	DNAAF5	chr7	protein_coding	dynein, axonemal, assembly factor 5
ENSG00000196811.11	-2.07366	-3.29478	0.221685	0.920298	0	0.02	0.05	0.01	0	0	CHRNG	chr2	protein_coding	cholinergic receptor, nicotinic, gamma (muscle)
ENSG00000254793.1	3.34231	-3.38552	0.12657	0.732822	0	0	0	0.03	0.02	0.06	FDPSP4	chr15	processed_pseudogene	farnesyl diphosphate synthase pseudogene 4
ENSG00000107968.9	0.162851	3.91647	0.263804	0.945967	3.72	3.96	3.65	4.16	4.27	4.57	MAP3K8	chr10	protein_coding	mitogen-activated protein kinase kinase kinase 8
ENSG00000215846.6	1.71386	-3.68525	1	1	0	0	0	0	0.04	0	MPTX1	chr1	processed_pseudogene	mucosal pentraxin 1 (pseudogene)
ENSG00000012963.13	0.138085	5.193	0.316411	1	9.23	7.88	8.45	9.74	9.58	9.49	UBR7	chr14	protein_coding	ubiquitin protein ligase E3 component n-recognin 7 (putative)
ENSG00000158470.5	-0.0111131	6.38203	0.935198	1	16.29	16.29	15.55	16.42	16.38	16.13	B4GALT5	chr20	protein_coding	UDP-Gal:betaGlcNAc beta 1,4- galactosyltransferase, polypeptide 5
ENSG00000235010.1	-2.07262	-3.68341	1	1	0	0.05	0	0	0	0	RP11-140A10.3	chr10	antisense	--
ENSG00000226237.1	0.404565	-3.47811	1	1	0.01	0	0	0	0.01	0.01	RP11-276H19.1	chr9	lincRNA	--
ENSG00000134940.13	1.26751	-3.29854	0.626564	1	0	0.02	0	0.01	0.02	0.02	ACRV1	chr11	protein_coding	acrosomal vesicle protein 1
ENSG00000276110.1	0.403931	-3.47847	1	1	0.05	0	0	0.04	0.03	0	RP4-790G17.7	chr1	antisense	--
ENSG00000143742.12	0.161925	7.59595	0.22432	0.920298	120.34	96.24	70.4	130.87	102.94	95.39	SRP9	chr1	protein_coding	signal recognition particle 9kDa
ENSG00000204388.6	-0.248352	6.65746	0.0644227	0.570001	42.98	37.26	37.89	37.27	32.04	32.59	HSPA1B	chr6	protein_coding	heat shock 70kDa protein 1B
ENSG00000127743.5	2.47751	-3.57763	0.501046	1	0	0	0	0.09	0	0	IL17B	chr5	protein_coding	interleukin 17B
ENSG00000223111.1	1.71544	-3.68436	1	1	0	0	0	0.15	0	0	SNORA74	chr10	snoRNA	--
ENSG00000272181.1	1.68206	-2.80495	0.113051	0.729919	0.18	0	0	0.15	0.34	0.16	RP11-245J9.6	chr3	antisense	--
ENSG00000085563.14	0.897135	-3.38731	1	1	0.01	0	0	0	0.01	0	ABCB1	chr7	protein_coding	ATP-binding cassette, sub-family B (MDR/TAP), member 1
ENSG00000197928.10	-0.114561	-1.91927	1	1	0.04	0.03	0.04	0.05	0.01	0.05	ZNF677	chr19	protein_coding	zinc finger protein 677
ENSG00000272630.1	-0.18999	-0.789106	0.610382	1	0.24	0.12	0.13	0.14	0.2	0.09	RP11-344N10.5	chr10	lincRNA	--
ENSG00000131697.17	-0.0880048	2.87284	0.575965	1	1.41	1.4	1.16	1.27	1.36	1.2	NPHP4	chr1	protein_coding	nephronophthisis 4
ENSG00000264730.1	-2.07262	-3.68341	1	1	0	0.43	0	0	0	0	AC017028.4	chr2	miRNA	--
ENSG00000003137.8	-0.656846	-1.92219	0.230387	0.920298	0.05	0.06	0.02	0.03	0.03	0.03	CYP26B1	chr2	protein_coding	cytochrome P450, family 26, subfamily B, polypeptide 1
ENSG00000259038.1	0.426951	-2.02865	0.582566	1	0.4	0.15	0.84	0.65	0.59	0.72	CTD-2325P2.4	chr14	antisense	--
ENSG00000171016.11	0.0841663	-3.29676	1	1	0	0	0	0	0	0.01	PYGO1	chr15	protein_coding	pygopus family PHD finger 1
ENSG00000202111.1	1.27125	-3.29642	0.377606	1	0	0.46	0	0.68	0	0.75	VTRNA1-2	chr5	misc_RNA	vault RNA 1-2
ENSG00000227081.5	-0.130398	2.69688	0.408135	1	11.21	26.77	33.76	19.02	24.57	23.26	RP11-543P15.1	chr12	processed_pseudogene	--
ENSG00000231327.1	-4.55045	-3.13253	0.0082772	0.189925	0.11	0.06	0.24	0	0	0	AC016700.5	chr2	lincRNA	--
ENSG00000163347.5	-0.236962	5.07981	0.0863419	0.642965	10.45	9.65	8.43	8.48	8.23	8.1	CLDN1	chr3	protein_coding	claudin 1
ENSG00000173933.19	-0.0179439	4.49697	0.902551	1	4.38	4.04	4.44	4.2	4.46	4.34	RBM4	chr11	protein_coding	RNA binding motif protein 4
ENSG00000240499.7	1.71607	-3.684	1	1	0	0	0	0	0	0.04	RP5-1101C3.1	chr7	antisense	--
ENSG00000172667.10	-0.125991	5.82855	0.354525	1	6.58	5.19	5.14	5.55	5.16	5.16	ZMAT3	chr3	protein_coding	zinc finger, matrin-type 3
ENSG00000111786.8	0.0318419	7.66833	0.811419	1	163.47	142.8	148.8	167.1	158.06	151.43	SRSF9	chr12	protein_coding	serine/arginine-rich splicing factor 9
ENSG00000133657.14	-0.39025	6.16178	0.0039065	0.121603	9.78	7.49	5.15	7.41	4.97	5.16	ATP13A3	chr3	protein_coding	ATPase type 13A3
ENSG00000176383.8	-0.151226	-1.10203	0.725139	1	0.03	0.15	0.07	0.06	0.11	0.04	B3GNT4	chr12	protein_coding	UDP-GlcNAc:betaGal beta-1,3-N-acetylglucosaminyltransferase 4
ENSG00000260249.2	0.100298	-1.42819	0.893188	1	0.04	0.03	0.07	0.06	0.04	0.07	RP11-401P9.5	chr16	antisense	--
ENSG00000160145.15	-0.463538	2.5464	0.00469392	0.134811	0.35	0.34	0.34	0.26	0.25	0.26	KALRN	chr3	protein_coding	kalirin, RhoGEF kinase
ENSG00000108587.14	-0.0736897	5.25251	0.594392	1	5.62	5.29	4.85	5.37	4.89	5.09	GOSR1	chr17	protein_coding	golgi SNAP receptor complex member 1
ENSG00000269604.1	-0.365262	-2.17426	0.697559	1	0.03	0.05	0.05	0.03	0.04	0.03	AC005523.2	chr19	antisense	--
ENSG00000213977.7	0.121281	7.43443	0.363367	1	105.57	107.43	112.38	117.22	120.86	124.42	TAX1BP3	chr17	protein_coding	Tax1 (human T-cell leukemia virus type I) binding protein 3
ENSG00000223612.3	2.47751	-3.57763	0.501046	1	0	0	0	0.12	0	0	RP11-289I10.2	chr1	processed_pseudogene	--
ENSG00000189430.12	0.470585	-2.99252	1	1	0.05	0.03	0	0.09	0.01	0	NCR1	chr19	protein_coding	natural cytotoxicity triggering receptor 1
ENSG00000128849.10	0.598825	-1.66465	0.355827	1	0.01	0.01	0.05	0.03	0.05	0.02	CGNL1	chr15	protein_coding	cingulin-like 1
ENSG00000145214.13	-0.041152	4.46248	0.772456	1	3.82	4.53	4.71	4.19	4.44	4.37	DGKQ	chr4	protein_coding	diacylglycerol kinase, theta 110kDa
ENSG00000234345.2	-0.451095	-3.06353	0.728829	1	0.07	0.08	0	0.03	0.07	0	LL0XNC01-116E7.1	chrX	processed_pseudogene	--
ENSG00000153048.10	0.10311	6.39632	0.444547	1	17.86	17.33	20.19	20.16	21.18	19.59	CARHSP1	chr16	protein_coding	calcium regulated heat stable protein 1, 24kDa
ENSG00000250448.1	2.96914	-3.48093	0.501046	1	0	0	0	0	0.03	0	RP11-19O2.2	chr5	antisense	--
ENSG00000229556.2	0.505427	-1.16029	0.227609	0.920298	0.18	0.14	0.08	0.27	0.17	0.15	RP11-363G2.4	chr13	lincRNA	--
ENSG00000175602.3	0.267443	5.48508	0.0508721	0.519458	19.69	23.92	28.68	27.84	31.6	29.67	CCDC85B	chr11	protein_coding	coiled-coil domain containing 85B
ENSG00000269151.1	-1.62376	-2.25002	0.012509	0.245493	1	0.65	1.66	0.16	0.5	0.36	AC007193.8	chr19	antisense	--
ENSG00000240758.2	-0.749928	-2.38108	0.273071	0.956874	0.11	0.19	0.35	0.14	0.11	0.15	RP11-155G14.6	chr7	processed_transcript	--
ENSG00000169118.15	0.215645	4.75868	0.123453	0.732822	3.01	2.82	2.41	3.44	3.38	3	CSNK1G1	chr15	protein_coding	casein kinase 1, gamma 1
ENSG00000170153.10	-3.78844	-3.38233	0.12657	0.732822	0.01	0	0	0	0	0	RNF150	chr4	protein_coding	ring finger protein 150
ENSG00000169032.9	-0.0581849	5.65197	0.670796	1	14.35	13.13	12.3	14.06	12.72	12.36	MAP2K1	chr15	protein_coding	mitogen-activated protein kinase kinase 1
ENSG00000110719.9	-0.0479527	5.5464	0.725902	1	13.02	14.15	15.58	13.49	14.82	14.04	TCIRG1	chr11	protein_coding	T-cell, immune regulator 1, ATPase, H+ transporting, lysosomal V0 subunit A3
ENSG00000156802.12	0.159126	4.64192	0.256746	0.931278	4.35	3.3	2.82	4.94	3.76	3.29	ATAD2	chr8	protein_coding	ATPase family, AAA domain containing 2
ENSG00000274937.1	-2.88996	-3.5759	0.501046	1	0	0.05	0.05	0	0	0	CTD-2311M21.4	chr15	lincRNA	--
ENSG00000234678.1	-0.206751	3.06379	0.184172	0.874998	6.63	7.97	8.22	5.91	7.06	7.27	RP11-465N4.4	chr1	antisense	--
ENSG00000266109.1	1.71544	-3.68436	1	1	0	0	0	0.31	0	0	MIR4440	chr2	miRNA	microRNA 4440
ENSG00000129354.11	-0.229594	7.50987	0.0851115	0.638792	101.33	95.59	107.32	88.18	89.89	87.69	AP1M2	chr19	protein_coding	adaptor-related protein complex 1, mu 2 subunit
ENSG00000146755.10	0.404891	-3.47734	1	1	0	0.02	0	0.03	0	0	TRIM50	chr7	protein_coding	tripartite motif containing 50
ENSG00000197380.10	-0.574961	0.785088	0.0104039	0.217072	0.32	0.39	0.32	0.31	0.18	0.23	DACT3	chr19	protein_coding	dishevelled-binding antagonist of beta-catenin 3
ENSG00000135821.16	0.177562	5.22068	0.198064	0.904574	6.1	5.5	5.5	6.21	7.18	6.41	GLUL	chr1	protein_coding	glutamate-ammonia ligase
ENSG00000029363.15	-0.0350062	6.36419	0.796182	1	12.62	9.99	8.39	10.76	10.38	9.86	BCLAF1	chr6	protein_coding	BCL2-associated transcription factor 1
ENSG00000132646.10	0.19635	8.60286	0.139104	0.769221	237.9	203.7	227.83	261.61	264.46	259.39	PCNA	chr20	protein_coding	proliferating cell nuclear antigen
ENSG00000257985.1	1.71544	-3.68436	1	1	0	0	0	0.01	0	0	RP1-228P16.4	chr12	antisense	--
ENSG00000127022.14	-0.290529	8.91584	0.0285716	0.394839	126	106.51	92.2	97.35	87.19	87.49	CANX	chr5	protein_coding	calnexin
ENSG00000162419.12	0.0972041	3.62493	0.515134	1	1.61	1.73	1.66	1.58	1.86	2.03	GMEB1	chr1	protein_coding	glucocorticoid modulatory element binding protein 1
ENSG00000206417.8	0.32212	1.50702	0.0982548	0.688946	0.43	0.74	0.77	0.82	0.84	0.81	H1FX-AS1	chr3	antisense	H1FX antisense RNA 1
ENSG00000162399.6	0.0900911	-2.92452	1	1	0.01	0.01	0.02	0.01	0.01	0.03	BSND	chr1	protein_coding	barttin CLCNK-type chloride channel accessory beta subunit
ENSG00000129351.17	0.163061	8.0989	0.220124	0.920298	29.98	29.55	29.25	34.24	34.3	33.31	ILF3	chr19	protein_coding	interleukin enhancer binding factor 3, 90kDa
ENSG00000243854.3	-0.448947	-3.06291	0.728829	1	0.38	0.14	0	0.2	0.16	0	RN7SL67P	chr12	misc_RNA	RNA, 7SL, cytoplasmic 67, pseudogene
ENSG00000016391.10	-0.0418406	4.17936	0.775958	1	2.07	2.16	2.26	2.08	2.1	2.28	CHDH	chr3	protein_coding	choline dehydrogenase
ENSG00000168778.11	-0.022017	3.61167	0.880536	1	3.73	4.07	3.62	3.76	4.19	3.57	TCTN2	chr12	protein_coding	tectonic family member 2
ENSG00000243508.1	-2.37625	-3.21254	0.127745	0.732822	0.05	0.11	0.11	0	0.03	0	RP11-775J23.2	chr3	processed_pseudogene	--
ENSG00000154845.15	-0.0672452	5.54615	0.6241	1	11.6	10.86	10.5	10.09	10.85	11.27	PPP4R1	chr18	protein_coding	protein phosphatase 4, regulatory subunit 1
ENSG00000163638.13	3.63219	-3.30036	0.12657	0.732822	0	0	0	0	0.01	0	ADAMTS9	chr3	protein_coding	ADAM metallopeptidase with thrombospondin type 1 motif, 9
ENSG00000266767.1	-2.07262	-3.68341	1	1	0	0.02	0	0	0	0	RP11-678G15.2	chr18	antisense	--
ENSG00000163827.12	-0.814757	-2.5747	0.462032	1	0.01	0.03	0.02	0.01	0.01	0.01	LRRC2	chr3	protein_coding	leucine rich repeat containing 2
ENSG00000145391.13	0.572876	5.0035	3.69852e-05	0.00443491	1.82	1.63	1.55	2.74	2.45	2.45	SETD7	chr4	protein_coding	SET domain containing (lysine methyltransferase) 7
ENSG00000171557.16	0.353698	3.31733	0.0196954	0.315082	3.32	3.94	3.9	5.36	4.59	4.68	FGG	chr4	protein_coding	fibrinogen gamma chain
ENSG00000280402.1	0.690962	-1.8987	0.296295	0.982554	0.12	0.1	0.02	0.15	0.17	0.09	RP11-20I23.10	chr16	TEC	--
ENSG00000101940.17	0.0380862	5.30693	0.784837	1	5.28	6.43	6.51	6.46	6.42	6.29	WDR13	chrX	protein_coding	WD repeat domain 13
ENSG00000229659.1	0.0980619	0.759931	0.729755	1	1.29	4.2	4.27	3.25	3.99	3.29	RP11-345K20.2	chr10	processed_pseudogene	--
ENSG00000254985.1	0.175609	-2.74359	1	1	0.27	0	0.07	0.11	0.21	0.06	RSF1-IT2	chr11	sense_intronic	RSF1 intronic transcript 2
ENSG00000235411.1	2.47878	-3.57691	0.501046	1	0	0	0	0	0	0.06	AC007041.2	chr2	processed_pseudogene	--
ENSG00000139973.15	-0.751595	-2.99118	0.511892	1	0	0.01	0	0	0	0	SYT16	chr14	protein_coding	synaptotagmin XVI
ENSG00000173727.11	0.199095	0.941347	0.366754	1	1.3	0.94	0.89	1.33	1.15	1.22	CMB9-22P13.1	chr11	lincRNA	--
ENSG00000184319.15	0.243	4.58659	0.0839298	0.637531	5.11	4.8	5.05	5.93	5.99	6.23	RPL23AP82	chr22	transcribed_unprocessed_pseudogene	ribosomal protein L23a pseudogene 82
ENSG00000201801.1	1.71544	-3.68436	1	1	0	0	0	0.25	0	0	RNU5E-4P	chr1	snRNA	RNA, U5E small nuclear 4, pseudogene
ENSG00000131748.15	-0.389918	5.01051	0.00482267	0.135854	13.7	15.2	16.91	11.94	12.18	11.69	STARD3	chr17	protein_coding	StAR-related lipid transfer (START) domain containing 3
ENSG00000213923.10	0.0601039	6.74815	0.654815	1	20.86	21.55	23.56	22.63	24.11	23.71	CSNK1E	chr22	protein_coding	casein kinase 1, epsilon
ENSG00000246985.7	-0.0431091	4.95665	0.756199	1	7.26	8.05	7.68	7.57	7.94	7.35	SOCS2-AS1	chr12	processed_transcript	SOCS2 antisense RNA 1
ENSG00000218426.5	0.230991	-1.048	0.647667	1	0.42	0.73	1.13	1.22	0.9	0.6	RP11-475C16.1	chr6	processed_pseudogene	--
ENSG00000143847.15	0.0177475	1.2425	1	1	0.22	0.32	0.28	0.3	0.3	0.25	PPFIA4	chr1	protein_coding	protein tyrosine phosphatase, receptor type, f polypeptide (PTPRF), interacting protein (liprin), alpha 4
ENSGR0000182378.12	-0.814916	-3.13513	0.728829	1	0.02	0.01	0	0	0	0.01	PLCXD1	chrY	protein_coding	phosphatidylinositol-specific phospholipase C, X domain containing 1
ENSG00000159674.11	-0.470273	-0.979095	0.275589	0.960291	0.12	0.13	0.31	0.15	0.07	0.23	SPON2	chr4	protein_coding	spondin 2, extracellular matrix protein
ENSG00000165661.15	-0.141534	5.19104	0.304641	0.99725	7.82	7.48	7.65	6.75	7.28	7.28	QSOX2	chr9	protein_coding	quiescin Q6 sulfhydryl oxidase 2
ENSG00000110031.12	0.661124	1.2067	0.0016365	0.068336	0.84	0.69	0.7	1.22	1.34	1.04	LPXN	chr11	protein_coding	leupaxin
ENSG00000164591.13	1.71544	-3.68436	1	1	0	0	0	0.01	0	0	MYOZ3	chr5	protein_coding	myozenin 3
ENSG00000060140.8	-0.17273	1.65611	0.352162	1	1.02	0.98	0.98	0.92	0.95	0.83	STYK1	chr12	protein_coding	serine/threonine/tyrosine kinase 1
ENSG00000265121.1	2.47657	-3.57816	0.501046	1	0	0	0	0	0.04	0.06	RP11-285E9.5	chr17	lincRNA	--
ENSG00000001629.9	-0.162572	4.45435	0.253432	0.924699	4.1	3.42	2.8	3.74	2.73	3	ANKIB1	chr7	protein_coding	ankyrin repeat and IBR domain containing 1
ENSG00000169894.17	0.276156	-1.74528	0.752024	1	0.02	0.03	0	0.01	0.03	0.02	MUC3A	chr7	protein_coding	mucin 3A, cell surface associated
ENSG00000173273.15	0.125436	4.77027	0.37067	1	2.09	1.89	1.71	2.1	2.2	2.06	TNKS	chr8	protein_coding	tankyrase, TRF1-interacting ankyrin-related ADP-ribose polymerase
ENSG00000280394.1	1.71386	-3.68525	1	1	0	0	0	0	0.06	0	CTC-503J8.8	chr19	TEC	--
ENSG00000261093.1	-2.88974	-3.57599	0.501046	1	0.02	0.02	0	0	0	0	CTD-3126B10.1	chr16	antisense	--
ENSG00000234129.7	0.629349	-1.41025	0.172948	0.862496	0.05	0.18	0.05	0.1	0.14	0.19	RP11-120D5.1	chrX	lincRNA	--
ENSG00000204922.4	0.218951	5.42924	0.110177	0.727831	13.47	14.83	16.71	18.05	17.88	17.75	UQCC3	chr11	protein_coding	ubiquinol-cytochrome c reductase complex assembly factor 3
ENSG00000234775.1	1.71386	-3.68525	1	1	0	0	0	0	0.06	0	RP11-335O13.7	chr1	antisense	--
ENSG00000149633.11	0.732015	-1.77718	0.190984	0.888941	0.04	0.01	0.01	0.03	0.05	0.03	KIAA1755	chr20	protein_coding	KIAA1755
ENSG00000152782.16	-0.307848	3.57477	0.0384954	0.451033	1.73	1.66	1.59	1.39	1.36	1.38	PANK1	chr10	protein_coding	pantothenate kinase 1
ENSG00000197119.12	0.118042	5.16282	0.393759	1	5.17	6.01	5.58	6.23	6.22	6.19	SLC25A29	chr14	protein_coding	solute carrier family 25 (mitochondrial carnitine/acylcarnitine carrier), member 29
ENSG00000095485.16	-0.00127148	5.47736	0.995134	1	15.46	14.41	16.07	15.14	15.89	15.96	CWF19L1	chr10	protein_coding	CWF19-like 1, cell cycle control (S. pombe)
ENSG00000108784.9	0.109842	5.07608	0.427836	1	10.38	11.63	12.56	13.52	12.11	12.6	NAGLU	chr17	protein_coding	N-acetylglucosaminidase, alpha
ENSG00000113248.5	0.0406302	-1.57668	1	1	0.08	0.09	0	0.06	0.06	0.07	PCDHB15	chr5	protein_coding	protocadherin beta 15
ENSG00000127720.7	0.33769	2.46321	0.041028	0.45461	1.94	2.01	2.25	2.46	2.28	3.33	METTL25	chr12	protein_coding	methyltransferase like 25
ENSG00000281333.1	0.0875479	-2.92559	1	1	0.08	0.17	0.08	0.06	0.14	0.14	RP11-900F13.3	chr12	antisense	--
ENSG00000143226.13	0.833536	-2.18341	0.319419	1	0	0.08	0.03	0.03	0.13	0.04	FCGR2A	chr1	protein_coding	Fc fragment of IgG, low affinity IIa, receptor (CD32)
ENSG00000164885.12	-0.142691	5.49474	0.296794	0.983241	23.21	23.83	26.01	21.98	23	22.8	CDK5	chr7	protein_coding	cyclin-dependent kinase 5
ENSG00000137252.9	1.71607	-3.684	1	1	0	0	0	0	0	0.02	HCRTR2	chr6	protein_coding	hypocretin (orexin) receptor 2
ENSG00000174238.14	-0.0535319	6.29068	0.691861	1	18.12	17.63	19.48	16.83	19.12	18.55	PITPNA	chr17	protein_coding	phosphatidylinositol transfer protein, alpha
ENSG00000164088.17	0.649004	2.01225	0.00028471	0.0210405	0.84	0.99	1.25	1.49	1.77	1.67	PPM1M	chr3	protein_coding	protein phosphatase, Mg2+/Mn2+ dependent, 1M
ENSG00000151233.10	0.296034	4.91145	0.0331574	0.420845	3.92	3.29	2.55	4.33	4.07	3.87	GXYLT1	chr12	protein_coding	glucoside xylosyltransferase 1
ENSG00000274308.1	-0.776767	-2.47292	0.368754	1	0.09	0.25	0.14	0.19	0.03	0.08	RP11-19G24.1	chr17	processed_pseudogene	--
ENSG00000229063.2	-2.07223	-3.68357	1	1	0	0	0.12	0	0	0	TRBV23OR9-2	chr9	TR_V_gene	T cell receptor beta variable 23/OR9-2 (non-functional)
ENSG00000280634.1	-0.859532	-2.68267	0.430751	1	0.04	0.04	0.08	0.03	0.04	0.02	THRIL	chr12	antisense	TNF and HNRNPL related immunoregulatory long non-coding RNA
ENSG00000245105.2	1.05789	-2.21881	0.142672	0.77848	0.03	0	0.07	0.08	0.08	0.08	A2M-AS1	chr12	antisense	A2M antisense RNA 1 (head to head)
ENSG00000259098.1	-0.815514	-3.13488	0.728829	1	0.11	0.11	0	0	0.03	0.09	RP11-603B24.2	chr15	processed_pseudogene	--
ENSG00000229642.1	0.452391	-1.50731	0.392854	1	0.32	0.53	0.5	0.52	0.76	0.57	AC027119.1	chr3	lincRNA	--
ENSG00000259264.5	0.694675	-2.39204	0.48889	1	0.02	0.04	0.06	0.02	0.14	0.04	RP11-60L3.1	chr15	antisense	--
ENSG00000170190.15	0.190935	3.45327	0.206274	0.920298	2.92	3.87	3.25	3.75	3.72	4.27	SLC16A5	chr17	protein_coding	solute carrier family 16 (monocarboxylate transporter), member 5
ENSG00000275221.1	-0.818347	-2.17223	0.241533	0.920298	0.19	0.94	0.3	0.23	0.36	0.17	HIST1H2AK	chr6	protein_coding	histone cluster 1, H2ak
ENSG00000230515.1	4.57332	-2.93029	0.00420685	0.125514	0	0	0	0.13	0.25	0.21	AC092580.3	chr2	lincRNA	--
ENSG00000126767.17	-0.0251522	4.94006	0.859725	1	8.77	9.58	10.56	9.35	9.53	10.23	ELK1	chrX	protein_coding	ELK1, member of ETS oncogene family
ENSG00000111897.6	-0.150583	5.73789	0.269052	0.955669	20.3	15.07	13.22	17.1	14.27	13.49	SERINC1	chr6	protein_coding	serine incorporator 1
ENSG00000206418.3	0.0798194	3.1302	0.603887	1	4.59	3	3.12	4.74	3.43	3.47	RAB12	chr18	protein_coding	RAB12, member RAS oncogene family
ENSG00000249755.2	-0.929108	-3.2951	1	1	0.06	0	0.12	0	0	0.1	RP11-466G12.2	chr4	processed_pseudogene	--
ENSG00000233539.5	2.47438	-3.57941	0.501046	1	0	0	0	0	0.02	0	AC011294.3	chr7	lincRNA	--
ENSG00000260251.1	-0.985435	-2.29279	0.142672	0.77848	0.26	0.28	0.16	0.17	0.1	0.09	RP11-46D6.4	chr16	unprocessed_pseudogene	--
ENSG00000128699.13	0.00667805	5.05547	0.965075	1	8.93	8.15	7.66	8.84	8.59	8.03	ORMDL1	chr2	protein_coding	ORMDL sphingolipid biosynthesis regulator 1
ENSG00000168061.13	0.222868	4.7911	0.11095	0.729919	14.17	13.86	16.06	16.69	18.94	17.05	SAC3D1	chr11	protein_coding	SAC3 domain containing 1
ENSG00000176102.11	0.041604	5.10036	0.763349	1	8.88	7.66	7.66	8.4	8.16	8.98	CSTF3	chr11	protein_coding	cleavage stimulation factor, 3' pre-RNA, subunit 3, 77kDa
ENSG00000171940.13	-0.00887064	4.87614	0.954343	1	5.37	4.34	4.07	5.36	4.37	4.3	ZNF217	chr20	protein_coding	zinc finger protein 217
ENSG00000166598.12	-0.318182	10.2183	0.0163067	0.280785	438.5	390.69	428.11	327.4	357.92	347.31	HSP90B1	chr12	protein_coding	heat shock protein 90kDa beta (Grp94), member 1
ENSG00000153201.15	0.0036981	6.0139	0.97928	1	5.83	5.05	4.07	5.43	4.97	4.97	RANBP2	chr2	protein_coding	RAN binding protein 2
ENSG00000236279.6	1.71607	-3.684	1	1	0	0	0	0	0	0.02	CLEC2L	chr7	protein_coding	C-type lectin domain family 2, member L
ENSG00000265912.1	-1.17414	-3.47671	1	1	0	0	0.03	0.01	0	0	RP11-583F2.2	chr17	lincRNA	--
ENSG00000136295.14	0.0762677	7.64015	0.567472	1	31.85	34.5	37.16	38.41	37.89	35.52	TTYH3	chr7	protein_coding	tweety family member 3
ENSG00000185737.12	-2.07223	-3.68357	1	1	0	0	0.01	0	0	0	NRG3	chr10	protein_coding	neuregulin 3
ENSG00000214135.8	-0.226748	2.2181	0.179893	0.874998	1.72	2.24	1.65	1.67	1.63	1.6	AC024560.3	chr3	transcribed_unprocessed_pseudogene	--
ENSG00000266283.1	-0.918039	-2.79879	0.393693	1	0.15	0.05	0.15	0.04	0.09	0.04	RP11-627G18.1	chr18	antisense	--
ENSG00000183801.7	1.94042	-2.6872	0.0242406	0.354543	0.03	0	0	0	0.04	0.08	OLFML1	chr11	protein_coding	olfactomedin-like 1
ENSG00000138386.16	-0.114843	3.56263	0.445588	1	3.41	2.25	1.53	2.89	2.15	1.77	NAB1	chr2	protein_coding	NGFI-A binding protein 1 (EGR1 binding protein 1)
ENSG00000139233.6	0.149451	5.63487	0.273409	0.956917	5.55	4.95	5.49	5.91	6.28	5.97	LLPH	chr12	protein_coding	LLP homolog, long-term synaptic facilitation (Aplysia)
ENSG00000271997.1	1.03484	-0.843987	0.00811066	0.189925	0.1	0.07	0.04	0.17	0.16	0.12	RP11-97O12.6	chr15	sense_intronic	--
ENSG00000175820.3	0.296355	-2.8614	1	1	0	0	0	0.01	0	0	CCDC168	chr13	protein_coding	coiled-coil domain containing 168
ENSG00000264991.1	0.22176	-3.06525	1	1	0.44	0.48	0.45	0.35	1.1	0	AP001205.1	chr8	miRNA	--
ENSG00000147697.8	-0.470349	-2.47613	0.48889	1	0.04	0.05	0.04	0.06	0.03	0.01	GSDMC	chr8	protein_coding	gasdermin C
ENSG00000235453.7	0.166173	1.2405	0.462114	1	1.04	1.29	0.97	1.14	1.52	1.08	TOPORS-AS1	chr9	antisense	TOPORS antisense RNA 1
ENSG00000253726.1	1.71544	-3.68436	1	1	0	0	0	0.02	0	0	RP11-313C15.1	chr8	sense_intronic	--
ENSG00000109220.10	0.118647	3.86289	0.418344	1	10.27	10.13	11.16	11.8	11.62	11.68	CHIC2	chr4	protein_coding	cysteine-rich hydrophobic domain 2
ENSG00000280076.1	-0.436607	-3.21402	0.689449	1	0	0.04	0.02	0.03	0.01	0	RP11-326A13.2	chr15	TEC	--
ENSG00000254779.4	-1.31086	-3.21157	0.456535	1	0.05	0.16	0	0	0	0.09	EGLN1P1	chr15	transcribed_processed_pseudogene	egl-9 family hypoxia-inducible factor 1 pseudogene 1
ENSG00000137331.11	0.306399	6.5335	0.0227835	0.34089	53.22	56.61	55.9	70.81	72.85	66.37	IER3	chr6	protein_coding	immediate early response 3
ENSG00000165244.6	0.15637	2.68338	0.328985	1	2.17	1.19	1.1	2.36	1.54	1.2	ZNF367	chr9	protein_coding	zinc finger protein 367
ENSG00000166037.10	0.281348	4.64562	0.0448699	0.482666	5.47	4.31	3.7	6.3	5.49	5	CEP57	chr11	protein_coding	centrosomal protein 57kDa
ENSG00000227383.1	-4.09087	-3.29362	0.0322365	0.4117	0.12	0.5	0	0	0	0	RP11-571F15.2	chr9	processed_pseudogene	--
ENSG00000132840.9	2.47438	-3.57941	0.501046	1	0	0	0	0	0.02	0	BHMT2	chr5	protein_coding	betaine--homocysteine S-methyltransferase 2
ENSG00000134759.13	-0.113344	4.49083	0.42322	1	2.68	2.39	2.24	2.15	2.41	2.37	ELP2	chr18	protein_coding	elongator acetyltransferase complex subunit 2
ENSG00000169919.16	0.0564024	5.60544	0.680442	1	19.23	17.45	19.63	19.92	20.2	19.85	GUSB	chr7	protein_coding	glucuronidase, beta
ENSG00000228205.1	0.222767	-3.06505	1	1	0.05	0	0.11	0	0.13	0.05	RP11-778D9.4	chr3	processed_pseudogene	--
ENSG00000015413.9	0.270635	0.756498	0.253494	0.924817	0.68	0.57	0.85	0.82	0.97	0.79	DPEP1	chr16	protein_coding	dipeptidase 1 (renal)
ENSG00000232526.1	1.71386	-3.68525	1	1	0	0	0	0	0.03	0	VDAC1P13	chr2	processed_pseudogene	voltage-dependent anion channel 1 pseudogene 13
ENSG00000260672.1	1.27122	-3.29703	0.377606	1	0.02	0	0	0.04	0	0.01	RP11-1006G14.1	chr15	lincRNA	--
ENSG00000122691.12	0.403708	-3.47838	1	1	0	0	0.02	0.02	0.01	0	TWIST1	chr7	protein_coding	twist family bHLH transcription factor 1
ENSG00000243742.5	-0.0502929	2.58261	0.767927	1	1.39	1.41	1.85	1.63	1.57	1.39	RPLP0P2	chr11	transcribed_processed_pseudogene	ribosomal protein, large, P0 pseudogene 2
ENSG00000164647.8	-0.0041191	0.699277	1	1	0.86	0.97	1.39	1.36	0.86	1.1	STEAP1	chr7	protein_coding	six transmembrane epithelial antigen of the prostate 1
ENSG00000102763.15	0.100052	4.37298	0.478741	1	2.99	2.29	2	2.89	2.44	2.68	VWA8	chr13	protein_coding	von Willebrand factor A domain containing 8
ENSG00000186409.14	-0.206446	-1.95752	0.859878	1	0.04	0.06	0.04	0.08	0.04	0.01	CCDC30	chr1	protein_coding	coiled-coil domain containing 30
ENSG00000258137.5	-2.07223	-3.68357	1	1	0	0	0.04	0	0	0	RP11-753H16.3	chr12	antisense	--
ENSG00000060982.14	0.856687	0.597859	0.000413202	0.0267327	0.09	0.1	0.08	0.18	0.16	0.15	BCAT1	chr12	protein_coding	branched chain amino-acid transaminase 1, cytosolic
ENSG00000101868.10	-0.0483453	4.26843	0.737275	1	3.28	3.39	3	3.05	3.26	3.26	POLA1	chrX	protein_coding	polymerase (DNA directed), alpha 1, catalytic subunit
ENSG00000228526.3	-0.246509	-2.73668	1	1	0.09	0.1	0.38	0.15	0	0.41	RP3-510D11.1	chr1	lincRNA	--
ENSG00000077800.11	0.403931	-3.47847	1	1	0.02	0	0	0.02	0.01	0	FKBP6	chr7	protein_coding	FK506 binding protein 6, 36kDa
ENSG00000200428.1	1.71607	-3.684	1	1	0	0	0	0	0	0.29	Y_RNA	chr12	misc_RNA	--
ENSG00000174015.9	2.96914	-3.48093	0.501046	1	0	0	0	0	0.03	0	SPERT	chr13	protein_coding	spermatid associated
ENSG00000226251.5	-0.915447	-2.42793	0.17544	0.865184	0.21	0.56	0.43	0.25	0.26	0.09	RP11-15I11.3	chr1	lincRNA	--
ENSG00000205790.1	-0.929743	-3.29546	1	1	0.01	0	0.03	0.01	0	0.01	DPP9-AS1	chr19	antisense	DPP9 antisense RNA 1
ENSG00000234287.1	1.378	-2.92781	0.183792	0.874998	0.15	0	0.15	0.48	0.28	0.13	RP11-761N21.2	chr3	processed_pseudogene	--
ENSG00000100532.11	-0.24247	3.4222	0.107623	0.719755	5.76	4.43	5.09	4.41	4.31	4.53	CGRRF1	chr14	protein_coding	cell growth regulator with ring finger domain 1
ENSG00000183598.3	-1.17262	-0.990523	0.00312665	0.104733	1.83	1.99	0.38	0.88	0.29	0.82	HIST2H3D	chr1	protein_coding	histone cluster 2, H3d
ENSG00000267454.5	-2.88958	-3.57605	0.501046	1	0	0	0.05	0	0	0	ZNF582-AS1	chr19	lincRNA	ZNF582 antisense RNA 1 (head to head)
ENSG00000167613.15	-0.370922	-2.09652	0.708941	1	0.04	0.04	0.01	0.02	0.02	0.03	LAIR1	chr19	protein_coding	leukocyte-associated immunoglobulin-like receptor 1
ENSG00000243568.2	-0.273656	-2.05944	0.854759	1	0.14	0.26	0.24	0.27	0.12	0.17	RP11-2I17.1	chr15	processed_pseudogene	--
ENSG00000157870.14	0.0392902	5.53423	0.775225	1	14.06	14.28	15.51	14.96	15.39	15.8	FAM213B	chr1	protein_coding	family with sequence similarity 213, member B
ENSG00000121380.12	0.0544999	-0.392684	0.865806	1	0.38	0.2	0.16	0.27	0.21	0.32	BCL2L14	chr12	protein_coding	BCL2-like 14 (apoptosis facilitator)
ENSG00000125798.14	-0.137144	3.60722	0.35896	1	4.49	3.91	4.86	3.77	4.21	4.38	FOXA2	chr20	protein_coding	forkhead box A2
ENSG00000231922.1	-2.89034	-3.57574	0.501046	1	0	0.17	0	0	0	0	AL138479.3	chr14	processed_pseudogene	--
ENSG00000228801.5	0.378932	0.396372	0.140003	0.772236	0.52	0.61	0.54	0.73	0.7	0.79	RP11-110G21.1	chr8	antisense	--
ENSG00000252367.1	-0.81522	-3.13473	0.728829	1	0.83	0.9	0	1	0	0	Y_RNA	chr20	misc_RNA	--
ENSG00000132821.11	-0.854721	-2.68133	0.430751	1	0.1	0	0.06	0	0.02	0.07	VSTM2L	chr20	protein_coding	V-set and transmembrane domain containing 2 like
ENSG00000249562.1	-2.07223	-3.68357	1	1	0	0	0.15	0	0	0	RP11-116O11.2	chr5	processed_pseudogene	--
ENSG00000204849.7	1.71607	-3.684	1	1	0	0	0	0	0	0.01	SPATA31A1	chr9	protein_coding	SPATA31 subfamily A, member 1
ENSG00000250266.1	1.71544	-3.68436	1	1	0	0	0	0.06	0	0	RP11-789C1.1	chr4	lincRNA	--
ENSG00000162521.18	0.128539	6.81661	0.337466	1	13.66	11.43	11.35	13.73	13.4	13.67	RBBP4	chr1	protein_coding	retinoblastoma binding protein 4
ENSG00000256196.1	-0.939884	-1.95458	0.0798741	0.620054	0.22	0.33	0.27	0.11	0.19	0.12	RP11-881M11.4	chr11	antisense	--
ENSG00000256973.1	-0.437944	-3.21499	0.689449	1	0.05	0.11	0	0.04	0.06	0	RP11-359J14.2	chr12	lincRNA	--
ENSG00000254911.3	-2.04895	-0.267854	4.35207e-11	2.53052e-08	2.66	6.25	1.43	1.72	0.54	0.28	SCARNA9	chr11	antisense	small Cajal body-specific RNA 9
ENSG00000141441.15	-0.180136	1.24622	0.355618	1	0.37	0.32	0.26	0.25	0.35	0.26	GAREM	chr18	protein_coding	GRB2 associated, regulator of MAPK1
ENSG00000113262.14	0.676908	-2.92637	0.756448	1	0.01	0.01	0	0.01	0.01	0.01	GRM6	chr5	protein_coding	glutamate receptor, metabotropic 6
ENSG00000132405.18	0.103249	5.97648	0.446771	1	10.09	10.02	10.64	11.09	11.52	11.22	TBC1D14	chr4	protein_coding	TBC1 domain family, member 14
ENSG00000257470.1	-2.07223	-3.68357	1	1	0	0	0.14	0	0	0	RP11-397H6.1	chr12	lincRNA	--
ENSG00000249996.1	1.71386	-3.68525	1	1	0	0	0	0	0.04	0	RP11-359P5.1	chr5	antisense	--
ENSG00000260364.1	-1.69219	-3.38257	0.626564	1	0.05	0.05	0.05	0	0	0.04	RP11-256I9.3	chr16	lincRNA	--
ENSG00000269220.1	3.3426	-3.38536	0.12657	0.732822	0	0	0	0.06	0	0	LINC00528	chr22	lincRNA	long intergenic non-protein coding RNA 528
ENSG00000162992.3	-2.88914	-3.57624	0.501046	1	0.03	0	0	0	0	0	NEUROD1	chr2	protein_coding	neuronal differentiation 1
ENSG00000137770.13	-0.0512405	4.34367	0.72606	1	3.44	2.44	2.19	3.43	2.35	2.22	CTDSPL2	chr15	protein_coding	CTD (carboxy-terminal domain, RNA polymerase II, polypeptide A) small phosphatase like 2
ENSG00000118976.5	1.71544	-3.68436	1	1	0	0	0	0.01	0	0	OTUD4P1	chr12	processed_pseudogene	OTUD4 pseudogene 1
ENSG00000224881.1	-0.128109	-1.92537	0.864524	1	0.13	0.32	0.18	0.14	0.24	0.19	AC068279.3	chr2	processed_pseudogene	--
ENSG00000266803.1	0.747693	-3.13625	0.456535	1	0.11	0	0	0.18	0	0.05	RP1-77H15.1	chr17	sense_intronic	--
ENSG00000117266.15	-0.00212626	4.89169	0.989417	1	7.53	8.77	8.59	8.4	8.65	8.4	CDK18	chr1	protein_coding	cyclin-dependent kinase 18
ENSG00000120675.5	0.0220206	7.28894	0.869729	1	18.06	17.85	17.75	18.36	19.03	18.43	DNAJC15	chr13	protein_coding	DnaJ (Hsp40) homolog, subfamily C, member 15
ENSG00000163576.17	-0.23166	-0.711769	0.559655	1	0.17	0.08	0.26	0.14	0.17	0.14	EFHB	chr3	protein_coding	EF-hand domain family, member B
ENSG00000264961.1	-0.358753	-3.57757	1	1	0	0.54	0	0	0.31	0	MIR4730	chr17	miRNA	microRNA 4730
ENSG00000258231.5	-2.07262	-3.68341	1	1	0	0.03	0	0	0	0	RP11-362K2.2	chr12	lincRNA	--
ENSG00000013583.8	0.0484353	5.15704	0.727502	1	12.17	10.84	12.48	11.47	13.21	12.91	HEBP1	chr12	protein_coding	heme binding protein 1
ENSG00000072609.17	-0.198939	-1.95422	1	1	0.02	0.01	0.02	0.02	0.01	0.02	CHFR	chr12	protein_coding	checkpoint with forkhead and ring finger domains, E3 ubiquitin protein ligase
ENSG00000179873.14	-0.569787	-0.105639	0.0460578	0.487128	0.24	0.32	0.27	0.16	0.2	0.22	NLRP11	chr19	protein_coding	NLR family, pyrin domain containing 11
ENSG00000254783.1	0.879132	-2.02978	0.197615	0.903345	0.2	0.22	0	0.33	0.22	0.27	RP11-320L11.2	chr11	processed_pseudogene	--
ENSG00000277959.1	0.257466	-0.775291	0.543656	1	1.02	1.48	1.29	1.92	1.64	1.01	RP11-45A17.2	chr10	antisense	--
ENSG00000158022.6	0.350225	-2.06286	0.708941	1	0.04	0.09	0.09	0.05	0.09	0.15	TRIM63	chr1	protein_coding	tripartite motif containing 63, E3 ubiquitin protein ligase
ENSG00000237271.1	2.97289	-3.47881	0.251569	0.920298	0	0	0	0.06	0.04	0.06	AC009498.1	chr2	lincRNA	--
ENSG00000222522.1	2.47814	-3.57727	0.501046	1	0	0	0	0.28	0	0.31	RNU6-519P	chr8	snRNA	RNA, U6 small nuclear 519, pseudogene
ENSG00000182742.5	0.807284	-0.372816	0.0131196	0.252028	0.08	0.21	0.07	0.24	0.2	0.2	HOXB4	chr17	protein_coding	homeobox B4
ENSG00000196139.11	0.324099	1.52499	0.100479	0.698347	0.97	0.7	1.27	1.02	1.45	1.28	AKR1C3	chr10	protein_coding	aldo-keto reductase family 1, member C3
ENSG00000255823.2	-2.07201	-3.68366	1	1	0.03	0	0	0	0	0	MTRNR2L8	chr11	protein_coding	MT-RNR2-like 8
ENSG00000204872.3	-2.07262	-3.68341	1	1	0	0.06	0	0	0	0	NAT8B	chr2	polymorphic_pseudogene	N-acetyltransferase 8B (GCN5-related, putative, gene/pseudogene)
ENSG00000073803.13	-0.0119252	3.76437	0.949153	1	1.12	0.97	0.97	1.14	0.93	1.05	MAP3K13	chr3	protein_coding	mitogen-activated protein kinase kinase kinase 13
ENSG00000232774.7	0.291204	4.0978	0.0432967	0.469509	5.66	5.63	5.26	6.64	7.13	6.98	FLJ22447	chr14	lincRNA	--
ENSG00000152049.6	0.481559	-2.63183	0.793538	1	0.01	0.05	0	0	0.04	0.04	KCNE4	chr2	protein_coding	potassium channel, voltage gated subfamily E regulatory beta subunit 4
ENSG00000233184.6	0.603271	1.43563	0.00193714	0.0776291	1.17	0.94	0.94	1.54	1.33	1.92	RP11-421L21.3	chr1	antisense	--
ENSG00000129007.14	-0.0860189	2.81151	0.606566	1	1.31	1.34	1.55	1.39	1.27	1.41	CALML4	chr15	protein_coding	calmodulin-like 4
ENSG00000233084.2	1.30265	-2.26183	0.0848656	0.638502	0.24	0.18	0	0.33	0.46	0.29	RPL23AP25	chr1	processed_pseudogene	ribosomal protein L23a pseudogene 25
ENSG00000260880.2	2.97382	-3.47828	0.251569	0.920298	0	0	0	0.08	0	0	HCCAT5	chr16	lincRNA	hepatocellular carcinoma associated transcript 5 (non-protein coding)
ENSG00000249094.2	0.403325	-3.47822	1	1	0	0.06	0	0.04	0.03	0	RP1-7G5.6	chr12	lincRNA	--
ENSG00000198804.2	0.0199429	14.4303	0.880074	1	12907.8	12912.2	12807.2	12979.1	13573.8	13567.7	MT-CO1	chrM	protein_coding	mitochondrially encoded cytochrome c oxidase I
ENSG00000132952.11	0.161279	3.87035	0.270363	0.956874	2.66	2.48	2.26	2.97	2.81	2.7	USPL1	chr13	protein_coding	ubiquitin specific peptidase like 1
ENSG00000198677.10	-0.239223	4.83886	0.0867639	0.644912	6.7	4.56	3.47	5.46	3.7	3.64	TTC37	chr5	protein_coding	tetratricopeptide repeat domain 37
ENSG00000114503.10	-0.0440455	5.91566	0.747164	1	22.72	18.17	17.3	19.62	19.2	18.99	NCBP2	chr3	protein_coding	nuclear cap binding protein subunit 2, 20kDa
ENSG00000183742.12	-0.151952	5.48079	0.267243	0.951985	5.27	4.68	3.83	4.66	4.03	4.02	MACC1	chr7	protein_coding	metastasis associated in colon cancer 1
ENSG00000239040.1	-2.89034	-3.57574	0.501046	1	0	0.79	0	0	0	0	Y_RNA	chr4	misc_RNA	--
ENSG00000071564.14	0.486362	6.95599	0.000287762	0.0210731	16.24	15.67	17.66	24.43	24.04	22.68	TCF3	chr19	protein_coding	transcription factor 3
ENSG00000087245.12	-0.649979	-2.62874	0.612883	1	0.03	0.01	0.02	0.02	0.01	0.01	MMP2	chr16	protein_coding	matrix metallopeptidase 2
ENSG00000270165.1	-1.1743	-3.47664	1	1	0.07	0.07	0	0.05	0	0	RP11-167P11.2	chr16	sense_intronic	--
ENSG00000139988.9	-0.102217	-1.99158	1	1	0.06	0.15	0.06	0.1	0.09	0.07	RDH12	chr14	protein_coding	retinol dehydrogenase 12 (all-trans/9-cis/11-cis)
ENSG00000222627.1	-2.07262	-3.68341	1	1	0	0.23	0	0	0	0	RNU2-37P	chr3	snRNA	RNA, U2 small nuclear 37, pseudogene
ENSG00000225328.1	-0.018139	-0.128977	1	1	1.35	1.27	1.15	1.49	1.32	0.99	LINC01594	chr2	antisense	long intergenic non-protein coding RNA 1594
ENSG00000237522.1	-0.117417	-2.57526	1	1	0.15	0.07	0	0.07	0.04	0.11	NONOP2	chr2	processed_pseudogene	non-POU domain containing, octamer-binding pseudogene 2
ENSG00000261390.5	2.97572	-3.4772	0.251569	0.920298	0	0	0	0	0	0.04	MAFTRR	chr16	lincRNA	MAF transcriptional regulator RNA
ENSG00000266783.1	-0.120189	-1.53325	0.885562	1	0.36	0.16	0.22	0.2	0.38	0.06	RP11-715F3.2	chr18	sense_intronic	--
ENSG00000204271.10	-2.89034	-3.57574	0.501046	1	0	0.07	0	0	0	0	SPIN3	chrX	protein_coding	spindlin family, member 3
ENSG00000106952.7	0.90371	-3.38358	0.626564	1	0.01	0	0	0	0	0.03	TNFSF8	chr9	protein_coding	tumor necrosis factor (ligand) superfamily, member 8
ENSG00000229001.1	-2.07223	-3.68357	1	1	0	0	0.04	0	0	0	ACTBP14	chr10	processed_pseudogene	actin, beta pseudogene 14
ENSG00000270996.1	0.74243	-3.13923	0.689449	1	0.08	0	0	0.07	0.08	0	RP11-342K6.4	chr2	lincRNA	--
ENSG00000177984.6	0.533688	-1.03204	0.21164	0.920298	0.15	0.48	0.56	0.72	0.56	0.48	LCN15	chr9	protein_coding	lipocalin 15
ENSG00000104660.17	0.0488207	5.34621	0.722992	1	8.75	7.28	7.53	8.04	8.43	8.48	LEPROTL1	chr8	protein_coding	leptin receptor overlapping transcript-like 1
ENSG00000104866.10	0.200408	5.67278	0.142048	0.77848	12.22	13.87	14.61	16.15	16.89	14.87	PPP1R37	chr19	protein_coding	protein phosphatase 1, regulatory subunit 37
ENSG00000188559.13	-0.425692	2.52281	0.00997724	0.211211	0.77	1.12	1.01	0.78	0.63	0.81	RALGAPA2	chr20	protein_coding	Ral GTPase activating protein, alpha subunit 2 (catalytic)
ENSG00000253739.1	-2.07262	-3.68341	1	1	0	0.38	0	0	0	0	RNU6-323P	chr8	snRNA	RNA, U6 small nuclear 323, pseudogene
ENSG00000267517.1	-2.07223	-3.68357	1	1	0	0	0.1	0	0	0	CTD-2231E14.4	chr19	lincRNA	--
ENSG00000279336.1	-2.07201	-3.68366	1	1	0.16	0	0	0	0	0	AL353662.2	chr9	pseudogene	--
ENSG00000144589.20	0.0600668	4.16387	0.681717	1	4.01	4.4	4.73	4.54	4.89	4.6	STK11IP	chr2	protein_coding	serine/threonine kinase 11 interacting protein
ENSG00000276231.4	1.26852	-3.29834	0.626564	1	0	0	0.01	0	0.02	0.02	PIK3R6	chr17	protein_coding	phosphoinositide-3-kinase, regulatory subunit 6
ENSG00000237149.5	-0.0886965	2.51246	0.604377	1	1.3	1.99	2.42	1.86	1.72	1.92	ZNF503-AS2	chr10	antisense	ZNF503 antisense RNA 2
ENSG00000274932.1	1.71544	-3.68436	1	1	0	0	0	0.32	0	0	MIR7150	chr9	miRNA	microRNA 7150
ENSG00000152409.8	0.312291	3.35957	0.0381841	0.448958	1.12	0.9	0.7	1.13	1.11	1.23	JMY	chr5	protein_coding	junction mediating and regulatory protein, p53 cofactor
ENSG00000162599.15	0.0962128	3.8638	0.511243	1	1.3	1.29	1.1	1.37	1.3	1.39	NFIA	chr1	protein_coding	nuclear factor I/A
ENSG00000171777.15	-3.18645	-2.92045	0.00214237	0.0819123	0.02	0.05	0.04	0	0.01	0	RASGRP4	chr19	protein_coding	RAS guanyl releasing protein 4
ENSG00000104812.14	0.272522	6.50293	0.0428476	0.46642	18.79	20.21	23.36	26.1	26.15	24.92	GYS1	chr19	protein_coding	glycogen synthase 1 (muscle)
ENSG00000264308.1	-2.07201	-3.68366	1	1	0.42	0	0	0	0	0	AL121897.1	chr20	miRNA	--
ENSG00000091651.8	0.0628115	5.382	0.649065	1	19.47	19.4	21.48	21.89	22	20.68	ORC6	chr16	protein_coding	origin recognition complex, subunit 6
ENSG00000178458.5	0.485272	-2.79708	0.777201	1	0.09	0.1	0.19	0	0.06	0.57	H3F3AP6	chr4	processed_pseudogene	H3 histone, family 3A, pseudogene 6
ENSG00000108576.9	-1.6944	-3.38382	0.626564	1	0.01	0.01	0.01	0	0	0	SLC6A4	chr17	protein_coding	solute carrier family 6 (neurotransmitter transporter), member 4
ENSG00000236807.1	1.71607	-3.684	1	1	0	0	0	0	0	0.11	AC092066.6	chr19	processed_pseudogene	--
ENSG00000130758.7	0.0725865	4.70269	0.608076	1	5.59	6.94	7.48	7.29	7.24	7.03	MAP3K10	chr19	protein_coding	mitogen-activated protein kinase kinase kinase 10
ENSG00000207550.1	-0.154007	-2.99174	1	1	1.07	0.58	0.56	1.73	0.34	0	MIR99B	chr19	miRNA	microRNA 99b
ENSG00000124784.8	-0.122378	4.77334	0.382603	1	10.44	8.44	8.64	7.86	8.89	9.12	RIOK1	chr6	protein_coding	RIO kinase 1
ENSG00000087076.8	0.375042	0.62843	0.112791	0.729919	1.11	0.91	0.71	1.45	1.26	0.91	HSD17B14	chr19	protein_coding	hydroxysteroid (17-beta) dehydrogenase 14
ENSG00000221826.9	-0.205543	-1.40791	0.686997	1	0.19	0.13	0.14	0.14	0.16	0.1	PSG3	chr19	protein_coding	pregnancy specific beta-1-glycoprotein 3
ENSG00000264058.1	-0.989086	-2.29481	0.142672	0.77848	0.08	0.08	0.05	0.04	0.05	0.01	RP5-1028K7.3	chr17	protein_coding	--
ENSG00000111785.18	-0.0561914	3.35977	0.720773	1	1.92	1.81	1.59	1.83	1.57	1.85	RIC8B	chr12	protein_coding	RIC8 guanine nucleotide exchange factor B
ENSG00000258499.1	1.71607	-3.684	1	1	0	0	0	0	0	0.02	RP11-862G15.2	chr14	lincRNA	--
ENSG00000091073.19	0.00188949	5.1139	0.992313	1	10.28	11.35	12.21	11.86	11.38	11.49	DTX2	chr7	protein_coding	deltex 2, E3 ubiquitin ligase
ENSG00000230516.1	-2.07262	-3.68341	1	1	0	0.05	0	0	0	0	RP11-555J4.3	chr9	lincRNA	--
ENSG00000212360.1	-2.07262	-3.68341	1	1	0	0.39	0	0	0	0	RNU6-1177P	chr1	snRNA	RNA, U6 small nuclear 1177, pseudogene
ENSG00000186648.14	0.801989	-0.584942	0.0237996	0.351935	0.11	0.06	0.08	0.13	0.2	0.1	LRRC16B	chr14	protein_coding	leucine rich repeat containing 16B
ENSG00000226017.2	1.19916	-2.99234	0.293159	0.976957	0.02	0.02	0	0.08	0	0	PRICKLE2-AS3	chr3	antisense	PRICKLE2 antisense RNA 3
ENSG00000228007.1	1.71544	-3.68436	1	1	0	0	0	0.09	0	0	AC011933.2	chr17	processed_pseudogene	--
ENSG00000267201.1	-0.4138	-3.3846	1	1	0.1	0.11	0	0.08	0.06	0	AC005624.2	chr19	lincRNA	--
ENSG00000172586.7	-0.0349586	6.07799	0.796543	1	40.48	40.29	44.39	38.24	44.59	42.26	CHCHD1	chr10	protein_coding	coiled-coil-helix-coiled-coil-helix domain containing 1
ENSG00000230312.2	1.71607	-3.684	1	1	0	0	0	0	0	0.04	LL0XNC01-116E7.4	chrX	processed_pseudogene	--
ENSG00000173175.14	-0.35718	-3.57669	1	1	0	0.01	0	0	0	0	ADCY5	chr3	protein_coding	adenylate cyclase 5
ENSG00000070444.14	-0.000838519	3.97197	0.999973	1	2.96	2.87	2.67	3.11	2.89	2.7	MNT	chr17	protein_coding	MAX network transcriptional repressor
ENSG00000275812.1	1.19643	-1.99515	0.0692971	0.585557	0.34	0.12	0.36	0.92	0.43	0.72	RP4-697K14.15	chr20	antisense	--
ENSG00000248275.1	0.0431021	1.80538	0.841075	1	2.89	3.03	2.88	2.94	3.18	3.16	TRIM52-AS1	chr5	processed_transcript	TRIM52 antisense RNA 1 (head to head)
ENSG00000057657.14	-0.122362	4.06598	0.399138	1	3.1	2.93	2.85	3.12	2.59	2.66	PRDM1	chr6	protein_coding	PR domain containing 1, with ZNF domain
ENSG00000270367.1	-0.373532	-0.834046	0.358673	1	0.23	0.46	0.1	0.31	0.12	0.21	RP11-331G2.6	chr3	processed_pseudogene	--
ENSG00000240674.1	-0.931469	-3.29627	1	1	0.16	0.09	0	0	0.05	0.07	RP11-366M4.1	chr4	processed_pseudogene	--
ENSG00000246582.2	-0.12555	2.68079	0.433256	1	3.13	3.49	2.53	2.86	3.02	2.69	RP11-1149O23.3	chr8	processed_transcript	--
ENSG00000267261.5	-0.157231	4.93026	0.257946	0.934091	28.58	29.65	32.81	26.29	28.18	29.14	CTD-2132N18.3	chr17	protein_coding	--
ENSG00000237689.1	-2.89034	-3.57574	0.501046	1	0	0.16	0	0	0	0	AC007064.24	chr22	lincRNA	--
ENSG00000075461.5	1.71607	-3.684	1	1	0	0	0	0	0	0.01	CACNG4	chr17	protein_coding	calcium channel, voltage-dependent, gamma subunit 4
ENSG00000143850.12	0.182817	5.32841	0.183809	0.874998	4.2	4.96	4.5	5.64	5.19	5.07	PLEKHA6	chr1	protein_coding	pleckstrin homology domain containing, family A member 6
ENSG00000204055.4	0.00222694	-1.36276	1	1	0.07	0.16	0.19	0.16	0.15	0.11	RP11-247A12.2	chr9	antisense	--
ENSG00000150459.12	0.0918393	7.72471	0.490611	1	83.61	77.41	80.85	87.34	89.54	87.14	SAP18	chr13	protein_coding	Sin3A-associated protein, 18kDa
ENSG00000231086.1	-0.931503	-3.29688	1	1	0.15	0	0	0.04	0.03	0	TSSK1A	chr22	unitary_pseudogene	testis-specific serine kinase 1A pseudogene
ENSG00000280028.1	0.863633	-2.85998	0.553488	1	0.06	0.14	0	0.15	0.04	0.23	RP11-118E18.1	chr17	TEC	--
ENSG00000268324.2	-0.35718	-3.57669	1	1	0	0.02	0	0.01	0	0	LRRC2-AS1	chr3	antisense	LRRC2 antisense RNA 1
ENSG00000258791.7	-0.448976	-3.06228	0.728829	1	0	0.02	0.05	0.01	0.02	0.01	LINC00520	chr14	lincRNA	long intergenic non-protein coding RNA 520
ENSG00000259024.6	-0.220069	-0.642152	0.509621	1	0.16	0.23	0.21	0.13	0.21	0.18	TVP23C-CDRT4	chr17	protein_coding	TVP23C-CDRT4 readthrough
ENSG00000054179.11	0.00466568	3.01285	1	1	3.23	3.32	3.81	3.91	3.66	3.07	ENTPD2	chr9	protein_coding	ectonucleoside triphosphate diphosphohydrolase 2
ENSG00000117152.13	3.3364	-3.38888	0.251569	0.920298	0	0	0	0	0.03	0	RGS4	chr1	protein_coding	regulator of G-protein signaling 4
ENSG00000212290.1	1.68358	-2.8035	0.231921	0.920298	0.33	0.36	0	0.53	1.03	0.87	RNA5SP424	chr16	rRNA	RNA, 5S ribosomal pseudogene 424
ENSG00000258424.1	-0.068521	-3.13681	1	1	0.13	0.27	0	0.1	0.16	0.11	RP11-471B22.2	chr14	antisense	--
ENSG00000159224.4	0.473977	-0.692886	0.202528	0.914343	0.21	0.8	0.71	0.68	0.96	0.75	GIP	chr17	protein_coding	gastric inhibitory polypeptide
ENSG00000135316.17	-0.100049	7.30947	0.453923	1	22.1	17.33	15.2	18.03	17.4	16.77	SYNCRIP	chr6	protein_coding	synaptotagmin binding, cytoplasmic RNA interacting protein
ENSG00000115239.21	-0.0186487	3.59725	0.90399	1	4.07	3.89	3.72	3.61	4.21	3.97	GPR75-ASB3	chr2	protein_coding	GPR75-ASB3 readthrough
ENSG00000233814.1	1.71607	-3.684	1	1	0	0	0	0	0	0.1	RP11-66C24.1	chr9	processed_pseudogene	--
ENSG00000180458.2	0.74914	-3.13499	0.456535	1	0	0	0.02	0.01	0	0.04	CTD-3064H18.4	chr19	antisense	--
ENSG00000272523.1	0.521851	0.0563403	0.0620392	0.566217	1.04	1.41	2.41	2.36	1.84	3.07	LINC01023	chr5	lincRNA	long intergenic non-protein coding RNA 1023
ENSG00000135776.4	-0.0640047	4.39585	0.662308	1	7.36	4.69	3.05	6.93	3.98	3.93	ABCB10	chr1	protein_coding	ATP-binding cassette, sub-family B (MDR/TAP), member 10
ENSG00000119121.21	0.388755	-2.38643	0.654077	1	0.01	0	0.02	0.01	0.02	0.02	TRPM6	chr9	protein_coding	transient receptor potential cation channel, subfamily M, member 6
ENSG00000167740.9	-0.0115269	2.46686	0.968572	1	2.01	2.56	2.67	2.34	2.31	2.72	CYB5D2	chr17	protein_coding	cytochrome b5 domain containing 2
ENSG00000236936.1	0.34432	-2.68219	0.793538	1	0	0.06	0.22	0.17	0.03	0.19	RP3-329E20.2	chr1	antisense	--
ENSG00000185551.12	-0.0155334	4.22	0.925823	1	3.2	2.4	2.27	3.03	2.33	2.64	NR2F2	chr15	protein_coding	nuclear receptor subfamily 2, group F, member 2
ENSG00000141096.4	-0.930469	-3.29453	1	1	0	0.06	0	0	0	0.03	DPEP3	chr16	protein_coding	dipeptidase 3
ENSG00000255189.1	-2.07201	-3.68366	1	1	0.02	0	0	0	0	0	GLYATL1P1	chr11	unprocessed_pseudogene	glycine-N-acyltransferase-like 1 pseudogene 1
ENSG00000165775.17	-0.138557	5.26631	0.313014	1	5.22	5.61	6.12	5.08	5.54	5.16	FUNDC2	chrX	protein_coding	FUN14 domain containing 2
ENSG00000259424.1	-0.929267	-3.29503	1	1	0.23	0.12	0	0	0	0.2	RP11-35O15.1	chr15	antisense	--
ENSG00000248554.1	1.17161	-2.73991	0.273356	0.956874	0.07	0.14	0	0.42	0	0.12	RP11-159F24.6	chr5	antisense	--
ENSG00000144962.6	2.97352	-3.47845	0.251569	0.920298	0	0	0	0	0.01	0.03	SPATA16	chr3	protein_coding	spermatogenesis associated 16
ENSG00000279571.1	1.01985	-2.80146	0.393693	1	0	0.17	0	0.08	0.13	0.14	RP11-56D16.8	chr9	lincRNA	--
ENSG00000233509.2	-3.40744	-3.47619	0.251569	0.920298	0.18	0	0	0	0	0	ZNF197-AS1	chr3	antisense	ZNF197 antisense RNA 1
ENSG00000267457.1	0.405527	-3.47698	1	1	0	0.08	0	0.06	0	0.06	RP5-837J1.4	chr17	lincRNA	--
ENSG00000186635.14	0.0726877	5.71474	0.595116	1	5.99	6.49	7.25	7.11	7.26	6.89	ARAP1	chr11	protein_coding	ArfGAP with RhoGAP domain, ankyrin repeat and PH domain 1
ENSG00000260643.1	0.0655339	3.98248	0.655004	1	16.88	18.29	18.85	17.92	19.48	20.51	RP11-303E16.8	chr16	processed_transcript	--
ENSG00000179841.8	-0.84833	2.02394	1.38521e-06	0.000290394	0.71	0.7	0.49	0.34	0.37	0.37	AKAP5	chr14	protein_coding	A kinase (PRKA) anchor protein 5
ENSG00000260641.1	-0.641507	-1.35384	0.155168	0.810476	0.05	0.08	0.07	0.03	0.04	0.07	RP11-1299A16.3	chr4	antisense	--
ENSG00000198744.5	0.185143	-0.663773	0.701099	1	0.62	1.2	0.78	0.78	1.3	0.86	RP5-857K21.11	chr1	unprocessed_pseudogene	--
ENSG00000198924.7	0.342354	3.55193	0.0213285	0.33079	2.25	1.94	2	2.55	2.48	3.02	DCLRE1A	chr10	protein_coding	DNA cross-link repair 1A
ENSG00000157326.18	0.0960969	3.66644	0.51997	1	4.75	4.86	4.77	4.92	5.36	5.45	DHRS4	chr14	protein_coding	dehydrogenase/reductase (SDR family) member 4
ENSG00000276691.1	1.56049	-3.21662	0.377606	1	0	0.07	0	0.17	0.09	0	RP5-1057I20.5	chr12	antisense	--
ENSG00000255319.5	0.986441	-3.0648	0.456535	1	0.02	0.03	0	0.04	0.04	0.02	ENPP7P8	chr11	transcribed_unprocessed_pseudogene	ectonucleotide pyrophosphatase/phosphodiesterase 7 pseudogene 8
ENSG00000143553.10	-0.0638229	5.0552	0.645175	1	29.36	29.56	30.56	26.19	31.26	30.2	SNAPIN	chr1	protein_coding	SNAP-associated protein
ENSG00000104863.11	0.108207	3.3036	0.4807	1	10.73	9.39	12.2	11.37	11.49	12.87	LIN7B	chr19	protein_coding	lin-7 homolog B (C. elegans)
ENSG00000187951.10	-0.440436	0.255165	0.0925899	0.672265	0.46	0.98	0.32	0.59	0.35	0.39	ARHGAP11B	chr15	protein_coding	Rho GTPase activating protein 11B
ENSG00000275839.1	-2.07201	-3.68366	1	1	0.08	0	0	0	0	0	CTC-421K24.1	chr17	processed_pseudogene	--
ENSG00000227262.3	1.71544	-3.68436	1	1	0	0	0	0.03	0	0	HCG4B	chr6	unprocessed_pseudogene	HLA complex group 4B (non-protein coding)
ENSG00000261872.1	1.71544	-3.68436	1	1	0	0	0	0.05	0	0	RP5-867C24.5	chr17	antisense	--
ENSG00000126934.13	-0.0507368	7.89149	0.703154	1	115.47	122.22	140.85	122.57	126.95	124.81	MAP2K2	chr19	protein_coding	mitogen-activated protein kinase kinase 2
ENSG00000279901.1	-0.907459	-2.42411	0.273071	0.956874	0.11	0.12	0.02	0.09	0	0.06	CTD-2270P14.2	chr16	TEC	--
ENSG00000177352.9	0.0892612	4.50857	0.529219	1	9.99	11.31	12.23	11.88	12.05	12.61	CCDC71	chr3	protein_coding	coiled-coil domain containing 71
ENSG00000266839.3	-2.88958	-3.57605	0.501046	1	0	0	0.28	0	0	0	RP11-121A13.3	chr17	sense_intronic	--
ENSG00000240618.1	-0.816712	-3.13439	0.728829	1	0	0.55	0	0	0.08	0.23	RP11-206L10.5	chr1	lincRNA	--
ENSG00000279527.1	2.47814	-3.57727	0.501046	1	0	0	0	0.06	0	0.07	RP11-83B20.2	chr12	TEC	--
ENSG00000166024.13	0.0904205	3.8872	0.53713	1	3.65	3.28	3.9	3.79	4.01	4.03	R3HCC1L	chr10	protein_coding	R3H domain and coiled-coil containing 1-like
ENSG00000243297.2	2.97509	-3.47756	0.251569	0.920298	0	0	0	0.08	0	0.18	RPL31P61	chr19	processed_pseudogene	ribosomal protein L31 pseudogene 61
ENSG00000168890.13	0.016712	3.43389	0.912347	1	4.9	5.19	5.13	5.05	4.93	5.83	TMEM150A	chr2	protein_coding	transmembrane protein 150A
ENSG00000261079.1	1.22503	-2.30219	0.122869	0.732822	0.06	0.02	0	0.04	0.08	0.09	RP11-252A24.3	chr16	lincRNA	--
ENSG00000262791.1	-0.996233	-2.92246	0.348854	1	0.08	0.09	0.34	0.07	0.05	0.15	RP11-961A15.1	chr17	antisense	--
ENSG00000147872.9	1.23049	-2.29844	0.0848656	0.638502	0.02	0.02	0.05	0.13	0.03	0.06	PLIN2	chr9	protein_coding	perilipin 2
ENSG00000166396.12	1.26656	-3.29966	0.626564	1	0.02	0	0	0	0.03	0.01	SERPINB7	chr18	protein_coding	serpin peptidase inhibitor, clade B (ovalbumin), member 7
ENSG00000104756.15	0.0644863	4.88547	0.64506	1	8.34	7.75	6.93	8.45	8.2	8.02	KCTD9	chr8	protein_coding	potassium channel tetramerization domain containing 9
ENSG00000282393.1	0.291126	2.20923	0.0932958	0.673935	1.57	1.33	0.76	1.62	1.59	1.38	CTD-3113P16.11	chr19	lincRNA	--
ENSG00000103855.17	0.0655539	6.90971	0.625247	1	21.61	23.88	26.15	25.27	26.15	25.39	CD276	chr15	protein_coding	CD276 molecule
ENSG00000132879.13	-0.879675	-1.1055	0.0273807	0.384766	0.09	0.17	0.15	0.09	0.06	0.09	FBXO44	chr1	protein_coding	F-box protein 44
ENSG00000145217.13	0.534069	-1.26256	0.254976	0.926943	0.04	0.08	0.07	0.05	0.12	0.1	SLC26A1	chr4	protein_coding	solute carrier family 26 (anion exchanger), member 1
ENSG00000225195.2	-0.0689155	-2.6819	1	1	0.13	0.58	0.14	0.22	0.17	0.48	RP11-338E21.2	chr12	sense_intronic	--
ENSG00000118298.10	1.0726	-1.30764	0.0179347	0.296509	0.02	0.12	0.1	0.09	0.21	0.2	CA14	chr1	protein_coding	carbonic anhydrase XIV
ENSG00000130635.15	0.771348	0.813619	0.000768607	0.0422967	0.08	0.15	0.15	0.21	0.25	0.22	COL5A1	chr9	protein_coding	collagen, type V, alpha 1
ENSG00000220891.1	2.47657	-3.57816	0.501046	1	0	0	0	0	0.01	0.01	LL22NC03-63E9.3	chr22	antisense	--
ENSG00000224046.1	0.27078	-1.02588	0.499965	1	0.2	0.53	0.61	0.75	0.4	0.52	AC005076.5	chr7	antisense	--
ENSG00000029153.14	-0.0138441	4.35996	0.926296	1	2.65	2.65	2.78	2.58	2.8	2.8	ARNTL2	chr12	protein_coding	aryl hydrocarbon receptor nuclear translocator-like 2
ENSG00000255537.1	1.68173	-2.80456	0.231921	0.920298	0.01	0.01	0	0.04	0.03	0	AP000708.1	chr11	antisense	--
ENSG00000198618.5	0.248336	0.0396341	0.366318	1	1.28	1.89	1.56	1.46	1.9	2.42	PPIAP22	chr21	processed_pseudogene	peptidylprolyl isomerase A (cyclophilin A) pseudogene 22
ENSG00000177082.12	-0.0330542	5.32507	0.810317	1	6.31	6.86	7.25	6.59	7.14	6.71	WDR73	chr15	protein_coding	WD repeat domain 73
ENSG00000227234.1	0.766586	-0.744667	0.0270966	0.382833	0.8	0.78	0.58	1.16	1.01	1.72	SPANXB1	chrX	protein_coding	SPANX family, member B1
ENSG00000153064.11	-0.928666	-3.29528	1	1	0.03	0	0	0	0	0.02	BANK1	chr4	protein_coding	B-cell scaffold protein with ankyrin repeats 1
ENSG00000279281.1	-0.688541	-0.78648	0.0584273	0.559874	0.24	0.45	0.17	0.19	0.15	0.21	RP11-226M10.3	chr17	TEC	--
ENSG00000120896.13	0.133943	6.06865	0.322848	1	14.23	15.95	17.96	17.52	18.64	17.96	SORBS3	chr8	protein_coding	sorbin and SH3 domain containing 3
ENSG00000176584.15	0.402366	-3.47936	1	1	0.01	0	0	0	0.01	0	DMBT1P1	chr10	transcribed_processed_pseudogene	deleted in malignant brain tumors 1 pseudogene 1
ENSG00000277632.1	0.169287	-1.58244	0.882675	1	0.29	0.16	0.4	0.08	0.49	0.39	CCL3	chr17	protein_coding	chemokine (C-C motif) ligand 3
ENSG00000260711.2	-0.421731	0.269558	0.106585	0.717032	0.24	0.15	0.12	0.17	0.12	0.11	RP11-747H7.3	chr14	sense_intronic	--
ENSG00000239542.3	0.0859491	-3.29597	1	1	0.27	0	0	0.11	0	0.24	RN7SL399P	chr17	misc_RNA	RNA, 7SL, cytoplasmic 399, pseudogene
ENSG00000261779.1	-0.710212	-2.86262	0.553488	1	0.37	0.4	0.38	0	0.57	0	RP11-69H7.3	chr15	antisense	--
ENSG00000137672.12	0.702436	-2.38595	0.368754	1	0	0.05	0	0.04	0.03	0.02	TRPC6	chr11	protein_coding	transient receptor potential cation channel, subfamily C, member 6
ENSG00000248173.5	-0.356797	-3.57684	1	1	0	0	0.05	0.04	0	0	RP11-659O3.1	chr4	lincRNA	--
ENSG00000250144.1	-2.07201	-3.68366	1	1	0.03	0	0	0	0	0	RP11-553P9.1	chr4	processed_pseudogene	--
ENSG00000232196.3	-0.746763	-2.99016	0.756448	1	0.02	0	0.09	0.07	0	0	MTRNR2L4	chr16	protein_coding	MT-RNR2-like 4
ENSG00000232794.1	1.71544	-3.68436	1	1	0	0	0	0.04	0	0	HNRNPDP1	chrX	processed_pseudogene	heterogeneous nuclear ribonucleoprotein D (AU-rich element RNA binding protein 1, 37kDa) pseudogene 1
ENSG00000262587.2	-0.116775	-0.223015	0.754911	1	0.4	0.73	0.86	0.65	0.65	0.57	RP11-266L9.4	chr16	transcribed_unprocessed_pseudogene	--
ENSG00000238039.1	-0.750508	-2.99253	0.511892	1	0.23	0.06	0	0	0.11	0.05	AF011889.2	chrX	lincRNA	--
ENSG00000124535.15	0.000664034	6.18677	0.997669	1	16.94	16.73	17.32	17.39	17.58	17.29	WRNIP1	chr6	protein_coding	Werner helicase interacting protein 1
ENSG00000173349.5	0.0245001	3.40561	0.875259	1	2.57	2.55	2.47	2.35	2.76	2.79	SFT2D3	chr2	protein_coding	SFT2 domain containing 3
ENSG00000228215.2	1.71607	-3.684	1	1	0	0	0	0	0	0.02	RP11-541F9.2	chr1	lincRNA	--
ENSG00000109107.13	0.0186381	3.78023	0.902058	1	5.65	5.6	6.86	6.33	6	6.46	ALDOC	chr17	protein_coding	aldolase C, fructose-bisphosphate
ENSG00000230998.1	-2.07262	-3.68341	1	1	0	0.08	0	0	0	0	RP11-14C22.3	chr10	lincRNA	--
ENSG00000109771.15	-0.351787	-2.25353	0.684831	1	0.02	0.02	0.02	0.01	0.02	0.02	LRP2BP	chr4	protein_coding	LRP2 binding protein
ENSG00000172824.14	-3.40811	-3.47592	0.251569	0.920298	0	0	0.05	0	0	0	CES4A	chr16	protein_coding	carboxylesterase 4A
ENSG00000256288.1	-1.17648	-3.47728	1	1	0	0.13	0	0	0.04	0	RP11-277P12.10	chr12	lincRNA	--
ENSG00000270103.3	-0.812272	-2.17125	0.241533	0.920298	1.44	1.25	1.49	0.93	0.72	0.77	RNU11	chr1	lincRNA	RNA, U11 small nuclear
ENSG00000164825.3	0.471398	-2.99163	1	1	0	0.09	0.16	0.19	0.05	0.14	DEFB1	chr8	protein_coding	defensin, beta 1
ENSG00000090372.14	0.0974464	8.01602	0.463948	1	55.18	59.38	66.84	63.19	68.42	67.19	STRN4	chr19	protein_coding	striatin, calmodulin binding protein 4
ENSG00000198440.9	-0.0607645	2.12614	0.755616	1	0.99	0.71	0.68	0.77	0.75	0.83	ZNF583	chr19	protein_coding	zinc finger protein 583
ENSG00000109323.8	0.00263747	4.64023	0.988329	1	7.95	7.21	8.09	6.93	8.34	8.58	MANBA	chr4	protein_coding	mannosidase, beta A, lysosomal
ENSG00000133256.12	0.676307	-2.92612	0.756448	1	0	0.04	0	0.02	0.02	0.02	PDE6B	chr4	protein_coding	phosphodiesterase 6B, cGMP-specific, rod, beta
ENSG00000230666.5	0.314769	-1.57928	0.559685	1	0.09	0.04	0.06	0.11	0.07	0.07	CEACAM22P	chr19	transcribed_unprocessed_pseudogene	carcinoembryonic antigen-related cell adhesion molecule 22, pseudogene
ENSG00000198547.8	2.97226	-3.47917	0.251569	0.920298	0	0	0	0.01	0	0	C20orf203	chr20	lincRNA	chromosome 20 open reading frame 203
ENSG00000265367.1	0.903076	-3.38394	0.626564	1	0.38	0	0	0.3	0	0.67	AL160269.1	chr9	miRNA	--
ENSG00000089335.20	0.334956	4.77936	0.0163739	0.281111	7.54	6.39	6.05	8.27	8.57	8.98	ZNF302	chr19	protein_coding	zinc finger protein 302
ENSG00000181638.17	0.124326	3.28996	0.419092	1	1.2	1.34	1.52	1.61	1.49	1.42	ZFP41	chr8	protein_coding	ZFP41 zinc finger protein
ENSG00000134108.12	-0.450034	5.39753	0.00102758	0.0511512	17.18	13.91	12.91	11.9	10.69	10.41	ARL8B	chr3	protein_coding	ADP-ribosylation factor-like 8B
ENSG00000113312.10	0.00764046	6.32309	0.956186	1	47.61	46.39	53.79	47.74	52.67	51.73	TTC1	chr5	protein_coding	tetratricopeptide repeat domain 1
ENSG00000273240.1	-0.0659284	-2.3364	1	1	0.19	0.21	0.2	0	0.12	0.5	RP11-455J20.3	chr2	antisense	--
ENSG00000179397.17	1.22276	-2.3027	0.122869	0.732822	0.02	0.02	0.01	0.02	0.06	0.06	C1orf101	chr1	protein_coding	chromosome 1 open reading frame 101
ENSG00000279453.1	-0.0684484	0.876613	0.780747	1	0.86	0.67	0.48	0.76	0.67	0.54	RP3-425C14.4	chr6	TEC	--
ENSG00000237065.2	1.71386	-3.68525	1	1	0	0	0	0	0.03	0	NANOGP4	chr7	transcribed_processed_pseudogene	Nanog homeobox pseudogene 4
ENSG00000266473.1	1.44303	-2.38748	0.068794	0.584673	0.05	0.12	0.06	0.26	0.17	0.24	RP11-401F2.3	chr17	antisense	--
ENSG00000140575.12	-0.0491838	7.43568	0.712799	1	24.28	21.64	20.21	23.06	21.39	21.03	IQGAP1	chr15	protein_coding	IQ motif containing GTPase activating protein 1
ENSG00000158486.13	0.632502	0.75512	0.00533229	0.143893	0.07	0.1	0.1	0.11	0.13	0.19	DNAH3	chr16	protein_coding	dynein, axonemal, heavy chain 3
ENSG00000100647.7	0.0517336	4.40892	0.716278	1	3.71	3.13	3.65	4.03	3.55	3.55	SUSD6	chr14	protein_coding	sushi domain containing 6
ENSG00000275367.1	0.198859	-1.06431	0.729641	1	0.03	0.1	0.17	0.12	0.12	0.12	RP11-266K4.14	chr12	lincRNA	--
ENSG00000242747.1	-1.6159	-3.13554	0.127745	0.732822	0.16	0.26	0	0	0.1	0	RP11-30K9.1	chr15	processed_pseudogene	--
ENSG00000230773.6	1.71607	-3.684	1	1	0	0	0	0	0	0.02	AC079807.4	chr2	lincRNA	--
ENSG00000101216.10	-0.0497302	4.67651	0.724005	1	4.42	5.4	5.16	4.84	4.97	5.02	GMEB2	chr20	protein_coding	glucocorticoid modulatory element binding protein 2
ENSG00000004468.12	-1.21858	-2.09157	0.0411367	0.45461	0.04	0.06	0.01	0.02	0.01	0.02	CD38	chr4	protein_coding	CD38 molecule
ENSG00000170632.13	0.115772	5.3723	0.398696	1	14.39	13.28	13.25	15.04	14.79	15.58	ARMC10	chr7	protein_coding	armadillo repeat containing 10
ENSG00000143374.14	0.277505	5.91603	0.0408573	0.45461	16.96	17.78	18.34	20.76	22.63	22.51	TARS2	chr1	protein_coding	threonyl-tRNA synthetase 2, mitochondrial (putative)
ENSG00000245156.1	0.281254	-2.42806	0.654077	1	0.03	0.06	0.01	0.05	0.02	0.06	RP11-867G23.3	chr11	lincRNA	--
ENSG00000160856.20	-0.358147	-3.57782	1	1	0.01	0	0	0	0.01	0	FCRL3	chr1	protein_coding	Fc receptor-like 3
ENSG00000073331.17	0.518895	1.41142	0.00912862	0.200169	0.47	0.29	0.29	0.48	0.57	0.49	ALPK1	chr4	protein_coding	alpha-kinase 1
ENSG00000225643.1	0.226951	-3.06252	1	1	0.16	0.08	0	0	0.1	0.21	RP11-70P17.1	chr1	lincRNA	--
ENSG00000183484.11	0.00880993	-0.255412	1	1	0.18	0.23	0.14	0.19	0.19	0.19	GPR132	chr14	protein_coding	G protein-coupled receptor 132
ENSG00000274184.1	0.988986	-3.06373	0.456535	1	0.02	0	0.02	0.03	0.02	0.03	RP11-158H5.8	chr18	lincRNA	--
ENSG00000257243.1	-0.411598	-3.38336	1	1	0.07	0.08	0	0.06	0	0.06	RP11-133N21.7	chr12	processed_pseudogene	--
ENSG00000135049.15	-0.131833	3.8337	0.369289	1	3.04	3.03	2.82	2.99	2.65	2.68	AGTPBP1	chr9	protein_coding	ATP/GTP binding protein 1
ENSG00000158571.10	0.185705	-2.13598	0.849081	1	0.05	0.06	0.08	0.13	0.05	0.05	PFKFB1	chrX	protein_coding	6-phosphofructo-2-kinase/fructose-2,6-biphosphatase 1
ENSG00000228744.1	2.97509	-3.47756	0.251569	0.920298	0	0	0	0.04	0	0.08	RPS3AP30	chr8	processed_pseudogene	ribosomal protein S3a pseudogene 30
ENSG00000229931.1	-0.221444	0.0139499	0.485496	1	1.99	1.17	2.46	1.73	1.49	1.77	RP1-151F17.1	chr6	antisense	--
ENSG00000274340.1	-0.86917	-2.33377	0.297234	0.983241	0.05	0.13	0.13	0.08	0.02	0.09	RP11-435J9.2	chr15	lincRNA	--
ENSG00000149435.12	0.0984998	-2.17029	1	1	0.03	0.22	0.06	0.21	0.02	0.13	GGTLC1	chr20	protein_coding	gamma-glutamyltransferase light chain 1
ENSG00000184584.12	-0.753317	-0.422992	0.0131196	0.252028	0.53	0.53	0.29	0.27	0.35	0.17	TMEM173	chr5	protein_coding	transmembrane protein 173
ENSG00000242085.1	-0.0866455	-0.735039	0.922076	1	0.85	1.39	1.98	1.97	0.94	1.23	RPS20P33	chr14	processed_pseudogene	ribosomal protein S20 pseudogene 33
ENSG00000164822.4	3.34323	-3.385	0.12657	0.732822	0	0	0	0.19	0	0.07	DEFA6	chr8	protein_coding	defensin, alpha 6, Paneth cell-specific
ENSG00000153879.8	0.165359	6.55438	0.218716	0.920298	18.86	18.63	17.02	20.88	20.75	21	CEBPG	chr19	protein_coding	CCAAT/enhancer binding protein (C/EBP), gamma
ENSG00000237021.2	1.14982	-2.53026	0.217709	0.920298	0.04	0.02	0.02	0.09	0.06	0.03	RP3-486I3.7	chr6	lincRNA	--
ENSG00000260936.1	-0.934489	-1.12762	0.0190381	0.309439	0.25	0.3	0.64	0.17	0.23	0.22	FTO-IT1	chr16	sense_intronic	FTO intronic transcript 1
ENSG00000226107.1	-0.932291	-3.29593	0.689449	1	0	0.28	0.13	0	0.08	0.12	AC004383.3	chrX	processed_pseudogene	--
ENSG00000267268.1	1.68609	-2.80244	0.151035	0.798773	0.05	0	0.05	0.08	0.12	0.18	AC007204.2	chr19	lincRNA	--
ENSG00000113460.12	0.0623658	5.87424	0.64623	1	28.41	25.87	26.57	27.38	28.7	30.38	BRIX1	chr5	protein_coding	BRX1, biogenesis of ribosomes
ENSG00000090889.11	0.278715	5.21924	0.0429702	0.4669	7.35	6.91	6.71	8.59	8.63	8.84	KIF4A	chrX	protein_coding	kinesin family member 4A
ENSG00000163870.14	-0.0545932	5.52168	0.690347	1	16.04	16.66	19.55	17.08	17.6	16.85	TPRA1	chr3	protein_coding	transmembrane protein, adipocyte asscociated 1
ENSG00000266114.1	-2.07223	-3.68357	1	1	0	0	0.07	0	0	0	RP11-963H4.5	chr17	lincRNA	--
ENSG00000181126.13	-0.0692254	-0.943855	0.827679	1	0.07	0.09	0.06	0.08	0.08	0.05	HLA-V	chr6	transcribed_unprocessed_pseudogene	major histocompatibility complex, class I, V (pseudogene)
ENSG00000258768.2	-0.131179	1.05282	0.552816	1	0.5	0.58	0.42	0.44	0.5	0.46	CTD-2292M16.8	chr14	lincRNA	--
ENSG00000233589.1	-0.451606	1.50613	0.017107	0.288238	3.09	3.45	2.64	2.12	2.46	2.27	RP4-694A7.2	chr1	antisense	--
ENSG00000184730.10	-0.788222	-2.09437	0.260922	0.938495	0.06	0.06	0.03	0.03	0.02	0.04	APOBR	chr16	protein_coding	apolipoprotein B receptor
ENSG00000248309.5	-2.07223	-3.68357	1	1	0	0	0.01	0	0	0	MEF2C-AS1	chr5	antisense	MEF2C antisense RNA 1
ENSG00000241316.6	-0.161317	-2.47693	1	1	0	0.03	0.08	0.03	0.03	0.04	SUCLG2-AS1	chr3	lincRNA	SUCLG2 antisense RNA 1 (head to head)
ENSG00000260771.1	-1.17351	-3.47635	1	1	0	0	0.12	0	0	0.05	RP1-39J2.1	chr6	lincRNA	--
ENSG00000269946.1	1.0151	-1.83635	0.0905318	0.662531	0.32	0.17	0.99	0.64	1.21	1.28	RP11-2B6.3	chr9	lincRNA	--
ENSG00000255089.1	1.71386	-3.68525	1	1	0	0	0	0	0.08	0	RP11-326C3.10	chr11	antisense	--
ENSG00000121073.13	-0.161652	6.01985	0.232225	0.920298	32.65	31.17	36.76	29.52	32.23	30.33	SLC35B1	chr17	protein_coding	solute carrier family 35, member B1
ENSG00000164691.16	-0.35837	-3.57773	1	1	0	0	0.01	0	0.01	0	TAGAP	chr6	protein_coding	T-cell activation RhoGTPase activating protein
ENSG00000140876.11	0.215923	1.76354	0.24031	0.920298	1.68	1.31	2.23	2.19	1.85	2.21	NUDT7	chr16	protein_coding	nudix (nucleoside diphosphate linked moiety X)-type motif 7
ENSG00000167615.16	0.0988486	7.00179	0.461186	1	16.26	20.33	17.27	21.03	20.52	17.61	LENG8	chr19	protein_coding	leukocyte receptor cluster (LRC) member 8
ENSG00000204542.2	0.36001	4.78337	0.00995501	0.211211	16.66	18.57	22	25.23	24.68	25.34	C6orf15	chr6	protein_coding	chromosome 6 open reading frame 15
ENSG00000166428.12	-0.425841	-1.40226	0.424897	1	0.05	0.06	0.04	0.05	0.03	0.04	PLD4	chr14	protein_coding	phospholipase D family, member 4
ENSG00000008056.12	-1.86357	-3.06141	0.0726072	0.587279	0.02	0	0.05	0	0.01	0	SYN1	chrX	protein_coding	synapsin I
ENSG00000238083.7	0.309276	1.40381	0.12566	0.732822	0.31	0.41	0.38	0.44	0.48	0.46	LRRC37A2	chr17	protein_coding	leucine rich repeat containing 37, member A2
ENSG00000166436.15	0.259164	1.78992	0.156492	0.814768	0.31	0.27	0.23	0.37	0.28	0.36	TRIM66	chr11	protein_coding	tripartite motif containing 66
ENSG00000101400.5	-1.11764	-3.06101	0.293159	0.976957	0.03	0.03	0.02	0.03	0.01	0	SNTA1	chr20	protein_coding	syntrophin, alpha 1
ENSG00000187123.14	-0.0629152	3.81947	0.670058	1	3.28	2.99	2.82	2.78	3.13	3.01	LYPD6	chr2	protein_coding	LY6/PLAUR domain containing 6
ENSG00000182606.14	0.168843	5.40193	0.218914	0.920298	3.18	3.36	3.47	3.78	4.02	3.73	TRAK1	chr3	protein_coding	trafficking protein, kinesin binding 1
ENSG00000165029.15	-0.0276059	1.47791	0.945662	1	0.3	0.21	0.14	0.31	0.18	0.18	ABCA1	chr9	protein_coding	ATP-binding cassette, sub-family A (ABC1), member 1
ENSG00000267123.5	-0.0353108	-1.13622	1	1	0.25	0.31	0.33	0.13	0.34	0.42	CTD-2357A8.3	chr17	lincRNA	--
ENSG00000185215.8	0.210713	6.09528	0.119426	0.732822	11.73	12.45	12.54	14.26	14.82	14.44	TNFAIP2	chr14	protein_coding	tumor necrosis factor, alpha-induced protein 2
ENSG00000259423.2	1.71386	-3.68525	1	1	0	0	0	0	0.02	0	RP11-265N7.2	chr15	lincRNA	--
ENSG00000168152.12	-0.060929	1.52156	0.790572	1	0.62	1	0.43	0.76	0.55	0.71	THAP9	chr4	protein_coding	THAP domain containing 9
ENSG00000262362.1	0.236106	-2.57841	1	1	0.19	0.07	0.13	0.2	0.16	0.11	LA16c-380H5.2	chr16	sense_overlapping	--
ENSG00000219445.2	-0.415205	-3.38555	1	1	0	0	0.04	0	0.02	0	RP11-3B12.3	chr7	lincRNA	--
ENSG00000277948.1	0.900882	-3.38519	0.626564	1	0.2	0	0	0.16	0.13	0.18	uc_338	chr2	misc_RNA	--
ENSG00000240687.1	2.97289	-3.47881	0.251569	0.920298	0	0	0	0.04	0.03	0.04	RP11-521D12.1	chr2	lincRNA	--
ENSG00000102103.15	0.0121983	6.08492	0.929156	1	44.7	45.13	51.86	46.95	48.4	50.99	PQBP1	chrX	protein_coding	polyglutamine binding protein 1
ENSG00000161048.11	0.279174	2.10651	0.113305	0.730641	0.8	0.56	0.5	0.87	0.76	0.68	NAPEPLD	chr7	protein_coding	N-acyl phosphatidylethanolamine phospholipase D
ENSG00000136695.14	0.449287	-0.977797	0.268027	0.953235	0.11	0.15	0.1	0.11	0.16	0.23	IL36RN	chr2	protein_coding	interleukin 36 receptor antagonist
ENSG00000257921.5	0.0600073	2.62704	0.719164	1	7.03	7.46	9.41	7.81	8.18	9.58	RP11-571M6.15	chr12	protein_coding	--
ENSG00000128805.14	-0.0715583	-2.68412	1	1	0.01	0.02	0.03	0.03	0.02	0.01	ARHGAP22	chr10	protein_coding	Rho GTPase activating protein 22
ENSG00000260869.1	-0.215352	-1.36094	0.693302	1	0.2	0.54	1.76	0.56	0.82	0.8	AC002310.13	chr16	protein_coding	--
ENSG00000171101.13	1.71607	-3.684	1	1	0	0	0	0	0	0.02	SIGLEC17P	chr19	transcribed_unprocessed_pseudogene	sialic acid binding Ig-like lectin 17, pseudogene
ENSG00000145014.17	-0.0709793	3.45892	0.649119	1	3.03	3.15	2.98	2.91	2.71	3.33	TMEM44	chr3	protein_coding	transmembrane protein 44
ENSG00000029993.14	0.045258	6.90192	0.735772	1	30.21	26.93	28.2	29.28	30.18	30.73	HMGB3	chrX	protein_coding	high mobility group box 3
ENSG00000125378.15	0.111295	5.32166	0.418196	1	16.59	15.58	17.38	17.83	18.35	18.64	BMP4	chr14	protein_coding	bone morphogenetic protein 4
ENSG00000223732.2	-2.07223	-3.68357	1	1	0	0	0.12	0	0	0	RP11-321C24.1	chr13	lincRNA	--
ENSG00000223863.1	1.71386	-3.68525	1	1	0	0	0	0	0.04	0	AC008074.4	chr2	lincRNA	--
ENSG00000169413.2	2.61308	-1.96801	0.000264078	0.0200446	0.07	0.04	0	0.26	0.25	0.25	RNASE6	chr14	protein_coding	ribonuclease, RNase A family, k6
ENSG00000111087.9	-0.0208984	-0.198372	1	1	0.17	0.2	0.24	0.23	0.16	0.23	GLI1	chr12	protein_coding	GLI family zinc finger 1
ENSG00000229503.1	-0.440101	-3.21561	1	1	0	0.26	0	0	0.15	0	AC092155.1	chr2	processed_pseudogene	--
ENSG00000257702.3	0.379665	3.83217	0.00950014	0.204875	5.05	5.47	5.48	6.57	7.32	7.43	LBX2-AS1	chr2	antisense	LBX2 antisense RNA 1
ENSG00000250722.5	-0.625114	-0.507979	0.0511569	0.521675	0.32	0.18	0.29	0.17	0.2	0.15	SEPP1	chr5	protein_coding	selenoprotein P, plasma, 1
ENSG00000253368.3	-0.678902	4.63072	1.33353e-06	0.000283876	13	14.32	15.04	8.59	9.12	9.4	TRNP1	chr1	protein_coding	TMF1-regulated nuclear protein 1
ENSG00000101003.9	-0.0833797	6.2305	0.537803	1	26.18	20.1	18.28	23.73	19.79	18.94	GINS1	chr20	protein_coding	GINS complex subunit 1 (Psf1 homolog)
ENSG00000023171.14	0.0132441	-1.41408	1	1	0.04	0.03	0.02	0.02	0.05	0.02	GRAMD1B	chr11	protein_coding	GRAM domain containing 1B
ENSG00000229127.1	0.734988	-2.5304	0.462032	1	0.02	0.02	0.05	0.01	0.08	0.06	AC007038.7	chr2	antisense	--
ENSG00000215148.7	1.71386	-3.68525	1	1	0	0	0	0	0.02	0	PRSS41	chr16	transcribed_unprocessed_pseudogene	protease, serine, 41
ENSG00000279869.1	-0.356574	-3.57694	1	1	0.08	0	0	0.07	0	0	CTD-2026A21.1	chr5	TEC	--
ENSG00000257818.1	1.3518	-2.43384	0.102472	0.701852	0.07	0.04	0.04	0.08	0.13	0.18	C1GALT1P1	chr12	processed_pseudogene	core 1 synthase, glycoprotein-N-acetylgalactosamine 3-beta-galactosyltransferase 1 pseudogene 1
ENSG00000117013.14	-0.743542	-1.35421	0.116841	0.732822	0.17	0.04	0.07	0.06	0.04	0.07	KCNQ4	chr1	protein_coding	potassium channel, voltage gated KQT-like subfamily Q, member 4
ENSG00000237629.1	2.47594	-3.57852	0.501046	1	0	0	0	0.11	0.08	0	UQCRHP2	chr2	processed_pseudogene	ubiquinol-cytochrome c reductase hinge protein pseudogene 2
ENSG00000183837.9	2.8635	-2.69135	0.00697013	0.172672	0.01	0	0	0.03	0.04	0.02	PNMA3	chrX	protein_coding	paraneoplastic Ma antigen 3
ENSG00000173334.3	-0.0300148	5.4061	0.827123	1	9.85	9.61	10.27	9.17	10.78	9.87	TRIB1	chr8	protein_coding	tribbles pseudokinase 1
ENSG00000204420.8	-0.0955871	0.036757	0.780329	1	0.46	0.21	0.38	0.4	0.38	0.21	C6orf25	chr6	protein_coding	chromosome 6 open reading frame 25
ENSG00000198736.11	-0.0601704	5.3555	0.661386	1	19.66	20.59	23.21	20.71	21.53	20.11	MSRB1	chr16	protein_coding	methionine sulfoxide reductase B1
ENSG00000124915.10	0.987693	-3.06409	0.456535	1	0.02	0.02	0	0	0.03	0.04	DKFZP434K028	chr11	lincRNA	--
ENSG00000236280.1	-0.437564	-3.21514	0.689449	1	0.22	0.24	0.23	0.18	0.27	0	AC114737.3	chr7	processed_pseudogene	--
ENSG00000266200.6	0.923085	-2.62983	0.30933	1	0.08	0	0.03	0.16	0.02	0.05	PNLIPRP2	chr10	polymorphic_pseudogene	pancreatic lipase-related protein 2
ENSG00000260007.1	0.210298	0.207029	0.441264	1	0.94	1.59	1.25	1.48	1.38	1.63	RP11-315D16.2	chr15	protein_coding	--
ENSG00000185495.10	0.205522	2.49136	0.218825	0.920298	2.29	1.66	1.38	2.22	2.11	1.96	RP11-504P24.3	chr1	transcribed_unprocessed_pseudogene	--
ENSG00000230074.1	0.500392	-1.34579	0.356801	1	0.34	0.37	0.35	0.64	0.53	0.35	RP11-195F19.9	chr9	antisense	--
ENSG00000204628.11	-0.0115315	10.9453	0.930572	1	912.91	927.13	1031.88	925.07	998.52	994.27	GNB2L1	chr5	protein_coding	guanine nucleotide binding protein (G protein), beta polypeptide 2-like 1
ENSG00000256651.1	1.71544	-3.68436	1	1	0	0	0	0.03	0	0	RP11-144O23.8	chr12	processed_pseudogene	--
ENSG00000127054.18	0.0260693	6.23357	0.848453	1	18.37	20.21	20.14	20.4	20.63	20.24	CPSF3L	chr1	protein_coding	cleavage and polyadenylation specific factor 3-like
ENSG00000248586.2	1.71544	-3.68436	1	1	0	0	0	0.01	0	0	CTD-2516K3.3	chr5	processed_pseudogene	--
ENSG00000267289.1	0.898086	-3.38618	1	1	0	0.05	0	0.04	0.06	0	CTD-2623N2.11	chr19	lincRNA	--
ENSG00000270120.1	-2.07262	-3.68341	1	1	0	0.05	0	0	0	0	RP11-327F22.6	chr16	sense_intronic	--
ENSG00000065457.10	0.173048	0.701997	0.476927	1	0.85	0.72	0.54	0.84	0.82	0.77	ADAT1	chr16	protein_coding	adenosine deaminase, tRNA-specific 1
ENSG00000176746.6	1.57183	-1.93548	0.0195245	0.313544	0.06	0.04	0.02	0.08	0.17	0.12	MAGEB6	chrX	protein_coding	melanoma antigen family B6
ENSG00000227269.1	1.71607	-3.684	1	1	0	0	0	0	0	0.08	RP11-96L7.2	chr9	lincRNA	--
ENSG00000119231.10	-0.356042	5.08669	0.00999598	0.211211	5.22	5.3	5.9	4.24	4.27	4.64	SENP5	chr3	protein_coding	SUMO1/sentrin specific peptidase 5
ENSG00000188488.13	0.0540085	-0.843595	0.91771	1	0.14	0.17	0.18	0.1	0.17	0.26	SERPINA5	chr14	protein_coding	serpin peptidase inhibitor, clade A (alpha-1 antiproteinase, antitrypsin), member 5
ENSG00000233176.3	2.47438	-3.57941	0.501046	1	0	0	0	0	0.05	0	OR7E157P	chr8	unprocessed_pseudogene	olfactory receptor, family 7, subfamily E, member 157 pseudogene
ENSG00000204564.11	0.116493	4.45587	0.411934	1	8.76	8.94	11.1	10.21	10.96	10.81	C6orf136	chr6	protein_coding	chromosome 6 open reading frame 136
ENSG00000174547.13	0.0450646	6.69151	0.737606	1	52.53	50.78	59.31	54.12	58.42	59.26	MRPL11	chr11	protein_coding	mitochondrial ribosomal protein L11
ENSG00000273409.1	-2.89034	-3.57574	0.501046	1	0	0.16	0	0	0	0	RP11-480C22.1	chr11	lincRNA	--
ENSG00000242889.3	3.34012	-3.38676	0.251569	0.920298	0	0	0	0.11	0.17	0.12	RN7SL449P	chr17	misc_RNA	RNA, 7SL, cytoplasmic 449, pseudogene
ENSG00000267629.3	-0.451176	-2.92159	1	1	0.01	0.02	0.01	0.01	0	0.02	AC138430.4	chr19	processed_transcript	--
ENSG00000167914.10	-0.487646	-0.00119486	0.0792562	0.618808	0.59	0.42	0.38	0.27	0.37	0.37	GSDMA	chr17	protein_coding	gasdermin A
ENSG00000231652.2	1.71544	-3.68436	1	1	0	0	0	0.02	0	0	RP11-553A21.3	chr6	antisense	--
ENSG00000236334.2	-0.779738	-2.47587	0.246661	0.920298	0.03	0.02	0.05	0.04	0.02	0	PPIAL4G	chr1	protein_coding	peptidylprolyl isomerase A (cyclophilin A)-like 4G
ENSG00000231795.1	-0.814552	-3.13376	0.728829	1	0.18	0.59	0	0.15	0	0.32	ITCH-IT1	chr20	sense_intronic	ITCH intronic transcript 1
ENSG00000166558.10	-1.30504	-2.52294	0.102472	0.701852	0.12	0.19	0.03	0.05	0.05	0.03	SLC38A8	chr16	protein_coding	solute carrier family 38, member 8
ENSG00000269933.1	1.71386	-3.68525	1	1	0	0	0	0	0.04	0	RP3-333A15.2	chr1	sense_intronic	--
ENSG00000090581.9	-0.110817	4.88117	0.425368	1	11.53	12.47	14.14	12.23	12.4	11.55	GNPTG	chr16	protein_coding	N-acetylglucosamine-1-phosphate transferase, gamma subunit
ENSG00000279059.1	0.306113	1.44186	0.12416	0.732822	1.35	1.23	1.24	1.82	1.57	1.45	RP11-257O5.2	chr17	TEC	--
ENSG00000100865.14	0.00957167	5.66851	0.945986	1	39.84	39.16	46.52	41.31	44.22	43.85	CINP	chr14	protein_coding	cyclin-dependent kinase 2 interacting protein
ENSG00000057593.13	-0.433146	-3.21206	1	1	0	0.03	0.01	0	0	0.03	F7	chr13	protein_coding	coagulation factor VII (serum prothrombin conversion accelerator)
ENSG00000250456.1	1.71386	-3.68525	1	1	0	0	0	0	0.01	0	AC006552.1	chr4	lincRNA	--
ENSG00000213079.9	0.127833	4.78304	0.360644	1	5.17	4.8	3.46	5.67	4.78	4.6	SCAF8	chr6	protein_coding	SR-related CTD-associated factor 8
ENSG00000159322.17	0.0631244	5.3445	0.646915	1	13.89	13.92	14.04	14.91	14.75	15.12	ADPGK	chr15	protein_coding	ADP-dependent glucokinase
ENSG00000149289.10	-0.186183	1.30838	0.371824	1	0.24	0.23	0.24	0.21	0.21	0.23	ZC3H12C	chr11	protein_coding	zinc finger CCCH-type containing 12C
ENSG00000184845.3	1.71386	-3.68525	1	1	0	0	0	0	0.01	0	DRD1	chr5	protein_coding	dopamine receptor D1
ENSG00000186301.8	0.269252	-0.388928	0.444296	1	0.13	0.27	0.34	0.26	0.32	0.32	MST1P2	chr1	unprocessed_pseudogene	macrophage stimulating 1 (hepatocyte growth factor-like) pseudogene 2
ENSG00000210164.1	-1.12636	-1.44349	0.0210115	0.328353	8.85	5.41	2.86	4.46	1.74	1.97	MT-TG	chrM	Mt_tRNA	mitochondrially encoded tRNA glycine
ENSG00000162300.11	-0.0534104	5.08799	0.699801	1	18.46	18.4	22.05	18.6	20.53	19	ZFPL1	chr11	protein_coding	zinc finger protein-like 1
ENSG00000205488.8	1.20629	-2.14158	0.07056	0.587279	0.02	0.01	0.02	0.04	0.04	0.04	CALML3-AS1	chr10	antisense	CALML3 antisense RNA 1
ENSG00000162706.12	-2.07223	-3.68357	1	1	0	0	0.01	0	0	0	CADM3	chr1	protein_coding	cell adhesion molecule 3
ENSG00000138594.12	-0.0516612	5.67555	0.707822	1	7.41	5.39	4.3	6.72	5.08	5.12	TMOD3	chr15	protein_coding	tropomodulin 3 (ubiquitous)
ENSG00000280189.1	-0.358147	-3.57782	1	1	0.01	0	0	0	0.01	0	RP11-491F9.2	chr16	TEC	--
ENSG00000132356.11	-0.131007	3.83748	0.375785	1	2.98	2.12	1.79	2.4	2	2.05	PRKAA1	chr5	protein_coding	protein kinase, AMP-activated, alpha 1 catalytic subunit
ENSG00000234705.1	1.52011	-1.66379	0.00697031	0.172672	0.34	0.61	0	1.27	0.78	0.8	HMGA1P4	chr9	antisense	high mobility group AT-hook 1 pseudogene 4
ENSG00000236287.7	-0.0296101	4.88346	0.832597	1	9.87	9.69	9.93	10.09	10.2	9.31	ZBED5	chr11	protein_coding	zinc finger, BED-type containing 5
ENSG00000232859.9	0.382034	1.43784	0.0539981	0.533353	0.67	0.93	0.74	0.94	1.01	1.16	LYRM9	chr17	protein_coding	LYR motif containing 9
ENSG00000270307.1	-2.07262	-3.68341	1	1	0	0.06	0	0	0	0	MTATP6P2	chr5	processed_pseudogene	mitochondrially encoded ATP synthase 6 pseudogene 2
ENSG00000268758.5	0.450411	-3.21496	1	1	0	0.03	0	0	0.02	0.02	ADGRE4P	chr19	transcribed_unprocessed_pseudogene	adhesion G protein-coupled receptor E4, pseudogene
ENSG00000070540.12	-0.0378798	3.33851	0.815219	1	5.49	4.56	4.58	5.05	4.6	4.97	WIPI1	chr17	protein_coding	WD repeat domain, phosphoinositide interacting 1
ENSG00000148516.21	-0.146352	-1.6024	0.882675	1	0.06	0.01	0.04	0.05	0.03	0.03	ZEB1	chr10	protein_coding	zinc finger E-box binding homeobox 1
ENSG00000228060.1	0.901292	-3.38473	0.626564	1	0	0	0.07	0	0.04	0.12	RP11-69E11.8	chr1	antisense	--
ENSG00000078081.7	-0.272074	2.24783	0.112444	0.729919	1.64	1.14	1.25	1.14	1.14	1.13	LAMP3	chr3	protein_coding	lysosomal-associated membrane protein 3
ENSG00000235437.7	0.173398	3.7339	0.241376	0.920298	2.94	2.93	3.13	3.22	3.7	3.47	LINC01278	chrX	processed_transcript	long intergenic non-protein coding RNA 1278
ENSG00000068028.17	-0.105374	4.49168	0.454862	1	8.55	9.12	9.24	8.23	8.99	8.39	RASSF1	chr3	protein_coding	Ras association (RalGDS/AF-6) domain family member 1
ENSG00000051341.13	-0.0770916	4.27052	0.59338	1	2.13	1.87	1.91	2.14	1.8	1.81	POLQ	chr3	protein_coding	polymerase (DNA directed), theta
ENSG00000267512.1	-0.960181	-2.5242	0.340861	1	0.25	0	0.6	0.13	0.15	0.15	CTC-250I14.3	chr19	antisense	--
ENSG00000120075.5	0.0806541	4.41448	0.571497	1	9.16	9.09	9.24	9.46	10.02	10.3	HOXB5	chr17	protein_coding	homeobox B5
ENSG00000277050.1	-0.00534455	-2.79994	1	1	0.13	0.2	0	0.15	0.12	0.06	RP11-102G14.1	chr14	antisense	--
ENSG00000113716.12	0.0873744	6.104	0.519528	1	10.08	10.64	11.03	11.15	12.17	11.24	HMGXB3	chr5	protein_coding	HMG box domain containing 3
ENSG00000250011.1	2.97133	-3.47969	0.251569	0.920298	0	0	0	0	0.08	0.05	HMGB1P3	chr2	processed_pseudogene	high mobility group box 1 pseudogene 3
ENSG00000167962.12	-0.0298999	6.1672	0.825699	1	18.78	19.57	20.12	19.48	19.69	19.5	ZNF598	chr16	protein_coding	zinc finger protein 598
ENSG00000154342.5	1.67758	-2.26415	0.0299201	0.403806	0	0	0.05	0.07	0.08	0.02	WNT3A	chr1	protein_coding	wingless-type MMTV integration site family, member 3A
ENSG00000235350.1	1.71544	-3.68436	1	1	0	0	0	0.1	0	0	AF196972.3	chrX	unprocessed_pseudogene	--
ENSG00000267299.1	-2.07223	-3.68357	1	1	0	0	0.12	0	0	0	CTB-66B24.1	chr19	antisense	--
ENSG00000243609.1	-2.88974	-3.57599	0.501046	1	0.04	0.05	0	0	0	0	RPS2P44	chr16	processed_pseudogene	ribosomal protein S2 pseudogene 44
ENSG00000176208.8	0.0989293	3.02512	0.533026	1	1.1	1.16	0.82	1.3	0.99	1.09	ATAD5	chr17	protein_coding	ATPase family, AAA domain containing 5
ENSG00000150594.6	2.47438	-3.57941	0.501046	1	0	0	0	0	0.01	0	ADRA2A	chr10	protein_coding	adrenoceptor alpha 2A
ENSG00000182149.20	0.0394141	6.90576	0.769375	1	18.87	18.02	19.46	18.53	20.83	19.94	IST1	chr16	protein_coding	increased sodium tolerance 1 homolog (yeast)
ENSG00000278974.1	-0.358147	-3.57782	1	1	0.05	0	0	0	0.03	0	RP11-756P10.6	chr4	TEC	--
ENSG00000166548.15	0.129064	3.36106	0.393138	1	1.39	1.45	1.55	1.65	1.58	1.7	TK2	chr16	protein_coding	thymidine kinase 2, mitochondrial
ENSG00000273373.1	0.153956	1.7956	0.419134	1	1.37	1.13	0.55	1.19	1.15	1.14	RP5-1074L1.4	chr1	antisense	--
ENSG00000267627.5	-2.07262	-3.68341	1	1	0	0.06	0	0	0	0	RP11-905K4.1	chr18	lincRNA	--
ENSG00000270099.1	0.48527	-2.10624	0.567683	1	0.08	0.42	0.24	0.31	0.58	0.07	RP11-248J23.7	chr10	protein_coding	--
ENSG00000124831.18	-0.150542	5.41617	0.273693	0.957268	7.89	6.01	4.96	6.4	5.26	5.75	LRRFIP1	chr2	protein_coding	leucine rich repeat (in FLII) interacting protein 1
ENSG00000222858.1	-2.07201	-3.68366	1	1	0.41	0	0	0	0	0	RNU6-920P	chr17	snRNA	RNA, U6 small nuclear 920, pseudogene
ENSG00000259672.1	1.71607	-3.684	1	1	0	0	0	0	0	0.05	RP11-69G7.1	chr15	lincRNA	--
ENSG00000272949.1	0.0355755	2.00871	0.837738	1	0.87	0.94	1.16	0.96	1.03	1.14	RP11-514P8.8	chr7	processed_transcript	--
ENSG00000135318.11	-2.53274	-2.08788	4.36023e-05	0.00505148	0.02	0.14	0.05	0.01	0.02	0	NT5E	chr6	protein_coding	5'-nucleotidase, ecto (CD73)
ENSG00000257407.1	0.743369	-3.13811	0.689449	1	0.05	0.05	0	0.12	0.06	0	RP11-1028N23.4	chr12	lincRNA	--
ENSG00000213471.8	0.126954	-1.89496	0.864524	1	0.12	0.08	0	0.09	0.09	0.05	TTLL13P	chr15	unitary_pseudogene	tubulin tyrosine ligase-like family member 13, pseudogene
ENSG00000257095.1	-2.88958	-3.57605	0.501046	1	0	0	0.13	0	0	0	RP11-364C11.2	chr12	antisense	--
ENSG00000187735.12	0.17833	6.56321	0.184538	0.874998	28.42	23.01	17.88	30.28	26.24	23.89	TCEA1	chr8	protein_coding	transcription elongation factor A (SII), 1
ENSG00000254286.5	1.16293	-2.74522	0.393693	1	0.03	0.04	0.03	0.05	0.12	0.06	RP11-89K10.1	chr8	antisense	--
ENSG00000256925.2	-2.07223	-3.68357	1	1	0	0	0.01	0	0	0	ADGRA1-AS1	chr10	antisense	adhesion G protein-coupled receptor A1 antisense RNA 1
ENSG00000232536.1	-0.678305	-2.74131	0.586231	1	0.07	0.23	0.22	0	0.22	0.06	RP11-74C1.4	chr1	sense_intronic	--
ENSG00000231043.3	-2.07223	-3.68357	1	1	0	0	0.02	0	0	0	AC007238.1	chr2	processed_pseudogene	--
ENSG00000167798.16	1.71544	-3.68436	1	1	0	0	0	0.01	0	0	C3P1	chr19	transcribed_unprocessed_pseudogene	complement component 3 precursor pseudogene
ENSG00000174151.14	0.120355	3.72745	0.417057	1	1.73	1.87	2.42	2.23	2.27	2.21	CYB561D1	chr1	protein_coding	cytochrome b561 family, member D1
ENSG00000184949.15	-0.322755	1.3193	0.103683	0.706114	0.25	0.26	0.21	0.21	0.2	0.17	FAM227A	chr22	protein_coding	family with sequence similarity 227, member A
ENSG00000157617.16	0.385063	3.69983	0.00913559	0.200169	1.6	1.56	1.54	2.15	2.14	1.99	C2CD2	chr21	protein_coding	C2 calcium-dependent domain containing 2
ENSG00000267645.5	0.107513	-0.156153	0.761386	1	0.4	0.36	0.59	0.4	0.49	0.61	POLR2J2	chr7	protein_coding	polymerase (RNA) II (DNA directed) polypeptide J2
ENSG00000167676.4	0.294026	-0.679946	0.436524	1	0.05	0.05	0.1	0.04	0.12	0.09	PLIN4	chr19	protein_coding	perilipin 4
ENSG00000121361.3	1.71386	-3.68525	1	1	0	0	0	0	0.01	0	KCNJ8	chr12	protein_coding	potassium channel, inwardly rectifying subfamily J, member 8
ENSG00000224769.1	0.681539	-0.75018	0.0550271	0.540788	0.31	0.15	0.16	0.27	0.37	0.4	AC069213.1	chr3	unprocessed_pseudogene	--
ENSG00000166483.10	-0.0441925	5.26768	0.750808	1	9.69	8.21	6.97	9.97	7.56	7.21	WEE1	chr11	protein_coding	WEE1 G2 checkpoint kinase
ENSG00000264423.2	2.47878	-3.57691	0.501046	1	0	0	0	0	0	0.22	RN7SL718P	chr19	misc_RNA	RNA, 7SL, cytoplasmic 718, pseudogene
ENSG00000142945.12	0.193042	6.44778	0.151424	0.799598	22.63	21.67	24.1	25.82	26.61	27.64	KIF2C	chr1	protein_coding	kinesin family member 2C
ENSG00000162104.9	0.110154	3.54024	0.463676	1	1.25	1.25	1.4	1.47	1.43	1.42	ADCY9	chr16	protein_coding	adenylate cyclase 9
ENSG00000280113.1	1.71607	-3.684	1	1	0	0	0	0	0	0.05	AL357140.1	chr1	protein_coding	--
ENSG00000213139.7	0.152196	2.42488	0.362129	1	4.2	3.76	3.11	4.64	3.87	4.12	CRYGS	chr3	protein_coding	crystallin, gamma S
ENSG00000157014.10	-0.141011	5.21499	0.307316	1	6.68	6.29	6.7	6.17	5.78	6.34	TATDN2	chr3	protein_coding	TatD DNase domain containing 2
ENSG00000166073.8	0.181834	1.58872	0.350052	1	0.54	0.6	0.42	0.62	0.57	0.62	GPR176	chr15	protein_coding	G protein-coupled receptor 176
ENSG00000223356.1	0.450793	-3.21512	1	1	0	0.09	0.09	0	0.11	0.15	RP11-66D17.5	chr1	antisense	--
ENSG00000106992.17	0.175917	6.33335	0.191942	0.890717	24.96	26.37	29.32	31	31.03	31.31	AK1	chr9	protein_coding	adenylate kinase 1
ENSG00000206846.1	0.0825193	-3.29733	1	1	0.4	0.43	0	0.64	0.25	0	Y_RNA	chr15	misc_RNA	--
ENSG00000201822.1	-0.356574	-3.57694	1	1	0.41	0	0	0.33	0	0	RNA5SP149	chr3	rRNA	RNA, 5S ribosomal pseudogene 149
ENSG00000114349.9	1.55625	-3.2194	0.377606	1	0	0	0.02	0	0.05	0	GNAT1	chr3	protein_coding	guanine nucleotide binding protein (G protein), alpha transducing activity polypeptide 1
ENSG00000183048.11	-0.108916	4.2303	0.44702	1	7.37	9.14	9.6	8.17	8.19	8.44	SLC25A10	chr17	protein_coding	solute carrier family 25 (mitochondrial carrier; dicarboxylate transporter), member 10
ENSG00000228546.2	0.897339	-0.929885	0.0258647	0.370214	0.91	0.66	0.62	1.7	2.02	0.27	CTA-313A17.3	chr7	unprocessed_pseudogene	--
ENSG00000250258.1	2.47594	-3.57852	0.501046	1	0	0	0	0.07	0.05	0	CTC-431G16.2	chr5	antisense	--
ENSG00000237214.3	-0.415205	-3.38555	1	1	0	0	0.13	0	0.08	0	RP11-12M9.3	chr22	processed_pseudogene	--
ENSG00000207639.1	-2.07201	-3.68366	1	1	0.45	0	0	0	0	0	MIR193B	chr16	miRNA	microRNA 193b
ENSG00000277635.1	-2.07201	-3.68366	1	1	0.14	0	0	0	0	0	Metazoa_SRP	chr3	misc_RNA	--
ENSG00000228793.1	1.42022	-2.63269	0.185914	0.874998	0	0	0.15	0.08	0.15	0.21	RP1-223B1.1	chr6	lincRNA	--
ENSG00000232628.5	-1.0337	-1.3734	0.0179347	0.296509	0.57	0.67	0.3	0.23	0.21	0.34	RP11-365O16.3	chr1	sense_intronic	--
ENSG00000270170.1	0.275938	4.45161	0.0518547	0.52566	17.82	18.83	21.64	23.6	26.73	21.91	NCBP2-AS2	chr3	protein_coding	NCBP2 antisense RNA 2 (head to head)
ENSG00000173862.3	-0.0101717	-2.80303	1	1	0.07	0.08	0.04	0.03	0.13	0	RP11-89N17.1	chr7	lincRNA	--
ENSG00000101470.9	0.57433	-0.63853	0.1039	0.706348	0.69	0.42	0.27	0.55	0.76	0.8	TNNC2	chr20	protein_coding	troponin C type 2 (fast)
ENSG00000182575.7	-2.07262	-3.68341	1	1	0	0.01	0	0	0	0	NXPH3	chr17	protein_coding	neurexophilin 3
ENSG00000206888.1	-1.17392	-3.4768	1	1	0.35	0	0.36	0.28	0	0	RNU6-48P	chr1	snRNA	RNA, U6 small nuclear 48, pseudogene
ENSG00000177738.3	-0.317145	-1.40682	0.501614	1	0.18	0.11	0.12	0.13	0.12	0.07	CTD-2201E18.3	chr5	sense_overlapping	--
ENSG00000257636.6	-3.78948	-3.3819	0.0638113	0.566217	0	0.05	0.05	0	0	0	RP11-1103G16.1	chr14	antisense	--
ENSG00000269068.1	-1.31407	-3.21454	0.221685	0.920298	0.21	0.08	0	0	0.09	0	RP11-256I23.2	chr2	antisense	--
ENSG00000171227.6	-0.14988	1.78727	0.419134	1	1.72	1.8	1.96	1.64	1.71	1.7	TMEM37	chr2	protein_coding	transmembrane protein 37
ENSG00000139832.4	0.15043	4.91546	0.278963	0.966129	17.67	16.32	17.06	18.29	19.3	20.45	RAB20	chr13	protein_coding	RAB20, member RAS oncogene family
ENSG00000178802.17	0.076669	4.92012	0.582926	1	3.57	3.6	4.23	4.22	4.08	4.01	MPI	chr15	protein_coding	mannose phosphate isomerase
ENSG00000150093.18	-0.103663	7.9619	0.436131	1	74.81	57.13	46.62	64.18	53.37	52.74	ITGB1	chr10	protein_coding	integrin, beta 1 (fibronectin receptor, beta polypeptide, antigen CD29 includes MDF2, MSK12)
ENSG00000076716.8	-0.0983544	5.45904	0.472618	1	9.08	8.17	7.63	8.08	8.16	7.58	GPC4	chrX	protein_coding	glypican 4
ENSG00000114841.17	-0.332096	0.0732502	0.219741	0.920298	0.05	0.07	0.1	0.06	0.07	0.06	DNAH1	chr3	protein_coding	dynein, axonemal, heavy chain 1
ENSG00000159251.6	1.71544	-3.68436	1	1	0	0	0	0.01	0	0	ACTC1	chr15	protein_coding	actin, alpha, cardiac muscle 1
ENSG00000181029.8	0.302773	-0.148957	0.287362	0.976957	0.11	0.09	0.15	0.13	0.14	0.18	TRAPPC5	chr19	protein_coding	trafficking protein particle complex 5
ENSG00000227953.6	0.0732808	-0.298262	0.808676	1	0.15	0.23	0.35	0.25	0.17	0.4	LINC01341	chr1	processed_transcript	long intergenic non-protein coding RNA 1341
ENSG00000185825.15	-0.116021	8.05564	0.382937	1	109.23	110.05	126.27	106.31	111.46	108.81	BCAP31	chrX	protein_coding	B-cell receptor-associated protein 31
ENSG00000269293.2	0.452805	-0.0124101	0.115134	0.732822	0.33	0.17	0.45	0.43	0.47	0.43	ZSCAN16-AS1	chr6	antisense	ZSCAN16 antisense RNA 1
ENSG00000102978.12	-0.0457751	6.02071	0.737194	1	29.67	25.47	31.93	27.82	28.68	29.87	POLR2C	chr16	protein_coding	polymerase (RNA) II (DNA directed) polypeptide C, 33kDa
ENSG00000174407.11	-2.89034	-3.57574	0.501046	1	0	0.07	0	0	0	0	MIR1-1HG	chr20	antisense	MIR1-1 host gene
ENSG00000167286.9	-0.758736	-1.9578	0.162639	0.831183	0.22	0.28	0.27	0.14	0.25	0.04	CD3D	chr11	protein_coding	CD3d molecule, delta (CD3-TCR complex)
ENSG00000125482.12	0.109846	4.03802	0.451163	1	4.2	4.63	4.72	4.5	5.28	5.19	TTF1	chr9	protein_coding	transcription termination factor, RNA polymerase I
ENSG00000168309.16	-0.358147	-3.57782	1	1	0.01	0	0	0	0	0	FAM107A	chr3	protein_coding	family with sequence similarity 107, member A
ENSG00000261864.1	-0.598508	-2.25385	0.416004	1	0.27	0.37	0.21	0.28	0.22	0.06	RP11-67A1.2	chr16	processed_transcript	--
ENSG00000267752.1	2.47814	-3.57727	0.501046	1	0	0	0	0.06	0	0.07	RPS10P27	chr18	processed_pseudogene	ribosomal protein S10 pseudogene 27
ENSG00000071189.21	0.22598	3.78958	0.121317	0.732822	1.25	0.82	0.69	1.25	1.04	1.03	SNX13	chr7	protein_coding	sorting nexin 13
ENSG00000235888.1	1.8005	-3.14105	0.221685	0.920298	0	0.03	0	0	0.08	0.02	AF064858.8	chr21	lincRNA	--
ENSG00000134186.11	-0.0916834	5.17326	0.50854	1	8.5	7.15	6.74	7.87	6.73	6.92	PRPF38B	chr1	protein_coding	pre-mRNA processing factor 38B
ENSG00000270175.1	0.462189	0.36829	0.0634853	0.566217	1.16	1	1.36	1.76	1.53	1.73	RP11-793H13.11	chr12	antisense	--
ENSG00000266320.1	-2.07223	-3.68357	1	1	0	0	0.33	0	0	0	MIR3909	chr22	miRNA	microRNA 3909
ENSG00000225447.1	-0.437944	-3.21499	0.689449	1	0.1	0.21	0	0.08	0.12	0	RPS15AP10	chr1	processed_pseudogene	ribosomal protein S15a pseudogene 10
ENSG00000273167.1	-0.906936	-1.18062	0.0319878	0.4117	0.06	0.23	0.05	0.08	0.04	0.06	RP11-307N16.6	chr13	protein_coding	--
ENSG00000213638.5	-0.00407746	3.20941	0.979808	1	3.88	5.3	6.25	4.85	5.65	5.23	ADAT3	chr19	protein_coding	adenosine deaminase, tRNA-specific 3
ENSG00000131944.9	0.368825	3.54004	0.0136763	0.256264	3.51	3.74	4.33	4.96	5.34	5	FAAP24	chr19	protein_coding	--
ENSG00000104442.9	0.0472257	4.32019	0.739363	1	7.6	6.15	3.71	8.17	5.25	5.11	ARMC1	chr8	protein_coding	armadillo repeat containing 1
ENSG00000223500.1	2.47814	-3.57727	0.501046	1	0	0	0	0.02	0	0.03	AC083862.6	chr7	processed_pseudogene	--
ENSG00000070985.13	-0.636186	-2.52771	0.462032	1	0.03	0.01	0.05	0.01	0.04	0.01	TRPM5	chr11	protein_coding	transient receptor potential cation channel, subfamily M, member 5
ENSG00000229463.2	-1.17588	-3.47753	1	1	0.07	0.08	0	0	0.05	0	LYST-AS1	chr1	antisense	LYST antisense RNA 1
ENSG00000198034.10	0.0948995	11.0171	0.473133	1	1158.18	1131.12	1279.74	1200.57	1346.11	1356.16	RPS4X	chrX	protein_coding	ribosomal protein S4, X-linked
ENSG00000179133.11	-3.79024	-3.38158	0.0638113	0.566217	0	0.06	0	0	0	0	C10orf67	chr10	protein_coding	chromosome 10 open reading frame 67
ENSG00000270558.1	0.250219	0.476449	0.334292	1	2.28	1.93	1.91	2.86	2.55	2.03	CTD-2124B8.2	chr5	processed_pseudogene	--
ENSG00000155026.16	-1.30928	-3.21222	0.689449	1	0.03	0	0.01	0	0	0.02	RSPH10B	chr7	protein_coding	radial spoke head 10 homolog B (Chlamydomonas)
ENSG00000279159.1	-0.440293	-0.899192	0.290224	0.976957	0.01	0.01	0.01	0.01	0	0.01	RP3-394A18.1	chr22	antisense	--
ENSG00000171488.14	-0.238907	-0.987849	0.658244	1	0.08	0.03	0.06	0.1	0.03	0.03	LRRC8C	chr1	protein_coding	leucine rich repeat containing 8 family, member C
ENSG00000260686.1	0.0673766	-0.87417	0.916519	1	0.16	0.26	0.16	0.22	0.17	0.23	CTB-36H16.2	chr5	sense_overlapping	--
ENSG00000158467.16	-0.0209407	3.05904	0.911624	1	1.35	1.26	1.33	1.43	1.25	1.29	AHCYL2	chr7	protein_coding	adenosylhomocysteinase-like 2
ENSG00000188735.12	-0.127339	4.5506	0.364299	1	2.59	3.25	3.05	2.84	2.86	2.64	TMEM120B	chr12	protein_coding	transmembrane protein 120B
ENSG00000113327.14	-2.07201	-3.68366	1	1	0.01	0	0	0	0	0	GABRG2	chr5	protein_coding	gamma-aminobutyric acid (GABA) A receptor, gamma 2
ENSG00000248863.2	-0.815027	-3.13419	0.728829	1	0	0.07	0.06	0.05	0	0.03	RP11-83A24.1	chr4	transcribed_processed_pseudogene	--
ENSG00000234921.1	-2.07262	-3.68341	1	1	0	0.07	0	0	0	0	RP11-85O21.5	chr9	antisense	--
ENSG00000172315.5	0.0218479	4.73256	0.879398	1	11.72	11.5	12.31	11.87	12.55	12.53	TP53RK	chr20	protein_coding	TP53 regulating kinase
ENSG00000153922.10	0.115387	4.7882	0.406773	1	3.82	3.06	1.99	4.05	2.84	2.97	CHD1	chr5	protein_coding	chromodomain helicase DNA binding protein 1
ENSG00000204172.11	-0.052206	2.85164	0.753286	1	2.31	2.32	2.31	2.17	2.32	2.38	AGAP9	chr10	protein_coding	ArfGAP with GTPase domain, ankyrin repeat and PH domain 9
ENSG00000176108.9	0.0256663	4.55813	0.859843	1	11.69	13.88	12.43	13.02	13.01	13.6	CHMP6	chr17	protein_coding	charged multivesicular body protein 6
ENSG00000117632.20	0.272931	8.55767	0.0398809	0.45461	126.98	117.02	123.9	142.27	159.23	153.71	STMN1	chr1	protein_coding	stathmin 1
ENSG00000007202.14	-0.0273071	6.66218	0.840043	1	11.96	11.68	13.68	12.19	12.29	13.02	KIAA0100	chr17	protein_coding	KIAA0100
ENSG00000254884.1	-1.17427	-3.47603	1	1	0	0.2	0	0	0	0.08	PRR13P2	chr11	processed_pseudogene	proline rich 13 pseudogene 2
ENSG00000212158.1	1.71386	-3.68525	1	1	0	0	0	0	0.31	0	SNORD66	chr3	snoRNA	small nucleolar RNA, C/D box 66
ENSG00000168806.7	-0.109652	4.19625	0.44524	1	2.25	2.46	2.7	2.12	2.41	2.51	LCMT2	chr15	protein_coding	leucine carboxyl methyltransferase 2
ENSG00000158104.11	0.147797	0.223752	0.610351	1	0.67	0.35	0.58	0.55	0.65	0.61	HPD	chr12	protein_coding	4-hydroxyphenylpyruvate dioxygenase
ENSG00000158764.6	-0.21883	-2.29545	0.835564	1	0.07	0.14	0.14	0.13	0.08	0.09	ITLN2	chr1	protein_coding	intelectin 2
ENSG00000036672.15	0.61155	1.00032	0.00473408	0.135312	0.33	0.28	0.38	0.5	0.49	0.58	USP2	chr11	protein_coding	ubiquitin specific peptidase 2
ENSG00000254978.2	-2.89034	-3.57574	0.501046	1	0	0.15	0	0	0	0	ALG1L9P	chr11	transcribed_unprocessed_pseudogene	asparagine-linked glycosylation 1-like 9, pseudogene
ENSG00000186834.3	0.210472	6.02056	0.120053	0.732822	16.05	14.71	14.6	19.26	17.42	17.09	HEXIM1	chr17	protein_coding	hexamethylene bis-acetamide inducible 1
ENSG00000114737.15	0.0873027	2.78468	0.577977	1	3.01	2.41	2.64	2.93	2.59	3.28	CISH	chr3	protein_coding	cytokine inducible SH2-containing protein
ENSG00000154832.14	-0.193903	4.20365	0.173066	0.862587	5.89	5.48	6.71	5.52	5.9	4.75	CXXC1	chr18	protein_coding	CXXC finger protein 1
ENSG00000252662.1	-1.17588	-3.47753	1	1	0.46	0.5	0	0	0.29	0	AC099545.1	chr3	miRNA	--
ENSG00000117360.12	-0.0965461	6.24328	0.474511	1	29.51	27.25	30.63	26.54	29.12	28.02	PRPF3	chr1	protein_coding	pre-mRNA processing factor 3
ENSG00000066044.13	-0.0262366	6.79036	0.845475	1	16.67	15.67	15.11	17.03	15.78	14.93	ELAVL1	chr19	protein_coding	ELAV like RNA binding protein 1
ENSG00000204380.4	2.64201	-2.79948	0.0126343	0.245493	0	0	0.01	0.02	0	0.04	AC005042.4	chr2	antisense	--
ENSG00000266308.2	-1.11823	-3.06076	0.293159	0.976957	0.14	0.47	0.15	0.23	0.09	0	RN7SL510P	chr15	misc_RNA	RNA, 7SL, cytoplasmic 510, pseudogene
ENSG00000171988.17	-0.265149	3.74357	0.0706087	0.587279	1.7	1.54	1.13	1.14	1.3	1.28	JMJD1C	chr10	protein_coding	jumonji domain containing 1C
ENSG00000204528.3	-0.342467	-0.531155	0.322876	1	0.76	0.9	1.58	1.07	0.72	0.85	PSORS1C3	chr6	sense_intronic	psoriasis susceptibility 1 candidate 3 (non-protein coding)
ENSG00000153531.12	0.67985	2.87431	1.9834e-05	0.00262329	2.61	1.9	2.38	3.4	3.86	4.05	ADPRHL1	chr13	protein_coding	ADP-ribosylhydrolase like 1
ENSG00000230894.1	1.71544	-3.68436	1	1	0	0	0	0.01	0	0	RP11-67K19.3	chr9	antisense	--
ENSG00000259181.1	-2.07201	-3.68366	1	1	0.08	0	0	0	0	0	RP11-463I20.3	chr15	lincRNA	--
ENSG00000233585.1	0.67325	-2.92785	0.756448	1	0	0.13	0	0	0.12	0.07	AC115617.2	chrX	processed_pseudogene	--
ENSG00000279273.1	1.71607	-3.684	1	1	0	0	0	0	0	0.02	CTD-2526A2.4	chr17	TEC	--
ENSG00000043093.13	-0.0109832	4.88326	0.942422	1	4.05	3.2	2.67	3.96	3.1	3.03	DCUN1D1	chr3	protein_coding	DCN1, defective in cullin neddylation 1, domain containing 1
ENSG00000278189.1	-4.33951	-3.21063	0.0163184	0.280785	0	0.8	0.76	0	0	0	RNA5-8S5	chr21	rRNA	RNA, 5.8S ribosomal 5
ENSG00000265018.6	0.0958906	-0.861383	0.916519	1	0.17	0.17	0.18	0.21	0.18	0.18	CTGLF12P	chr10	transcribed_unprocessed_pseudogene	centaurin, gamma-like family, member 12 pseudogene
ENSG00000275092.1	-0.192431	-1.25683	0.704959	1	0.63	0.45	0.32	0.38	0.52	0.32	LA16c-329F2.2	chr16	sense_intronic	--
ENSG00000099968.17	0.246241	5.00161	0.0758985	0.602664	3.7	3.79	3.77	4.29	4.76	4.62	BCL2L13	chr22	protein_coding	BCL2-like 13 (apoptosis facilitator)
ENSG00000196636.7	-0.0614351	3.03057	0.703029	1	4.06	3.57	2.88	4.84	3.06	2.43	SDHAF3	chr7	protein_coding	succinate dehydrogenase complex assembly factor 3
ENSG00000272419.5	0.109082	0.415247	0.683773	1	0.29	0.29	0.29	0.38	0.3	0.3	RP11-403I13.8	chr1	processed_transcript	--
ENSG00000130643.8	0.368686	-2.52803	0.806835	1	0.03	0	0.05	0.05	0.03	0.02	CALY	chr10	protein_coding	calcyon neuron-specific vesicular protein
ENSG00000186715.10	0.198464	-1.06616	0.729641	1	0.1	0.08	0.03	0.12	0.08	0.04	MST1L	chr1	transcribed_unprocessed_pseudogene	macrophage stimulating 1-like
ENSG00000111846.15	0.00322931	-0.830339	1	1	0.04	0.09	0.05	0.03	0.07	0.08	GCNT2	chr6	protein_coding	glucosaminyl (N-acetyl) transferase 2, I-branching enzyme (I blood group)
ENSG00000126970.15	-0.324269	-0.113301	0.264869	0.946939	0.35	0.21	0.27	0.2	0.24	0.23	ZC4H2	chrX	protein_coding	zinc finger, C4H2 domain containing
ENSG00000196110.7	-1.03782	-2.38295	0.122869	0.732822	0.03	0.02	0.08	0.02	0.04	0.01	ZNF699	chr19	protein_coding	zinc finger protein 699
ENSG00000259175.1	-1.17367	-3.47628	1	1	0.01	0.02	0	0	0	0.01	RP11-379K22.2	chr15	antisense	--
ENSG00000184106.8	0.403931	-3.47847	1	1	0.04	0	0	0.03	0.02	0	TREML3P	chr6	transcribed_unprocessed_pseudogene	triggering receptor expressed on myeloid cells-like 3, pseudogene
ENSG00000141699.10	0.0117657	5.18522	0.933907	1	8.79	7.6	9.17	8.24	9.06	9.08	FAM134C	chr17	protein_coding	family with sequence similarity 134, member C
ENSG00000167491.17	0.0402592	6.50567	0.76511	1	13.1	12.6	13.29	13.74	13.33	13.99	GATAD2A	chr19	protein_coding	GATA zinc finger domain containing 2A
ENSG00000119705.9	0.0284322	7.43716	0.831629	1	101.38	98.31	117.86	102.03	113.93	115.62	SLIRP	chr14	protein_coding	SRA stem-loop interacting RNA binding protein
ENSG00000099365.9	0.781259	0.879236	0.000503532	0.0303073	0.23	0.23	0.25	0.42	0.36	0.47	STX1B	chr16	protein_coding	syntaxin 1B
ENSG00000204003.8	0.44823	-3.21619	1	1	0	0.03	0	0	0.03	0.01	RP11-216L13.16	chr9	protein_coding	--
ENSG00000273151.1	0.0746286	-0.104535	0.823746	1	0.13	0.08	0.12	0.11	0.14	0.11	RP11-449P15.2	chr7	antisense	--
ENSG00000278737.1	-2.07404	-3.29463	0.221685	0.920298	0	0.13	0.13	0.05	0	0	RP11-325L12.7	chr15	lincRNA	--
ENSG00000276237.1	-0.32412	-2.42888	0.654077	1	0.7	0.76	1.8	0.56	0.88	1.24	AP003307.1	chr11	miRNA	--
ENSG00000260017.1	-2.07201	-3.68366	1	1	0.1	0	0	0	0	0	RP11-1035H13.2	chr16	antisense	--
ENSG00000134058.10	0.0529246	5.7401	0.699186	1	25.64	26.16	25.21	25.55	28.52	27.77	CDK7	chr5	protein_coding	cyclin-dependent kinase 7
ENSG00000140832.9	0.0316512	4.88491	0.825753	1	5.36	5.32	5.82	5.17	6.45	5.65	MARVELD3	chr16	protein_coding	MARVEL domain containing 3
ENSG00000275695.1	-3.40766	-3.4761	0.251569	0.920298	0.16	0	0.09	0	0	0	UBE2Q2P6	chr15	transcribed_unprocessed_pseudogene	ubiquitin-conjugating enzyme E2Q family member 2 pseudogene 6
ENSG00000257022.1	1.71386	-3.68525	1	1	0	0	0	0	0.05	0	RP11-729I10.2	chr12	antisense	--
ENSG00000263776.1	-1.54828	-2.57219	0.0530272	0.527652	0.55	2.07	0.56	0.44	0.34	0.24	SNORA4	chr3	snoRNA	small nucleolar RNA, H/ACA box 4
ENSG00000198270.12	0.214522	2.23291	0.213259	0.920298	2.52	2.84	2.25	2.86	2.92	3.28	TMEM116	chr12	protein_coding	transmembrane protein 116
ENSG00000180539.7	1.68776	-2.80112	0.151035	0.798773	0.01	0.01	0	0.05	0	0	C9orf139	chr9	antisense	chromosome 9 open reading frame 139
ENSG00000236961.1	1.26571	-3.29993	0.626564	1	0	0	0.11	0.09	0.2	0	RP1-261G23.5	chr6	lincRNA	--
ENSG00000276171.1	0.0844731	-0.189872	0.817413	1	10.15	14.92	8.66	15.87	9.01	12.24	AC114498.1	chr1	miRNA	--
ENSG00000120910.14	-0.209501	2.04281	0.238132	0.920298	1.79	1.37	1.46	1.31	1.42	1.36	PPP3CC	chr8	protein_coding	protein phosphatase 3, catalytic subunit, gamma isozyme
ENSG00000140553.16	0.187911	6.40161	0.163086	0.832472	17.18	17.22	18.6	20.19	21.31	20.35	UNC45A	chr15	protein_coding	unc-45 homolog A (C. elegans)
ENSG00000236698.1	1.71607	-3.684	1	1	0	0	0	0	0	0.08	EIF1AXP1	chr1	processed_pseudogene	eukaryotic translation initiation factor 1A, X-linked pseudogene 1
ENSG00000105879.11	-0.103117	4.33801	0.470471	1	4.87	4.53	3.4	4.51	3.89	3.82	CBLL1	chr7	protein_coding	Cbl proto-oncogene-like 1, E3 ubiquitin protein ligase
ENSG00000163682.15	0.111364	9.86925	0.400345	1	657.19	635.2	747.33	687.64	792.59	775.73	RPL9	chr4	protein_coding	ribosomal protein L9
ENSG00000206625.1	1.71386	-3.68525	1	1	0	0	0	0	0.22	0	RNU6-1	chr15	snRNA	RNA, U6 small nuclear 1
ENSG00000279613.1	2.47657	-3.57816	0.501046	1	0	0	0	0	0.01	0.02	RP13-638C3.5	chr17	TEC	--
ENSG00000138709.17	-0.0930159	3.38464	0.539723	1	1.45	1.14	1.1	1.26	1.17	1.12	LARP1B	chr4	protein_coding	La ribonucleoprotein domain family, member 1B
ENSG00000152056.16	-0.0994631	3.4227	0.520115	1	5.24	3.66	4.01	4.98	3.55	3.86	AP1S3	chr2	protein_coding	adaptor-related protein complex 1, sigma 3 subunit
ENSG00000263142.5	-1.92715	-2.79569	0.0409551	0.45461	0.01	0.01	0.05	0.01	0	0	LRRC37A17P	chr17	transcribed_unprocessed_pseudogene	leucine rich repeat containing 37, member A17, pseudogene
ENSG00000244256.3	0.296514	-2.86173	1	1	0.25	0.27	0	0.2	0.23	0.22	RN7SL130P	chr1	misc_RNA	RNA, 7SL, cytoplasmic 130, pseudogene
ENSG00000151665.12	0.103611	4.02155	0.476021	1	10.9	9.46	8.28	10.4	10.76	10.37	PIGF	chr2	protein_coding	phosphatidylinositol glycan anchor biosynthesis, class F
ENSG00000282508.1	0.164651	1.85126	0.385966	1	0.58	0.79	0.47	0.79	0.7	0.62	LINC01002	chr19	processed_transcript	long intergenic non-protein coding RNA 1002
ENSG00000230042.1	-1.09974	-2.73551	0.273356	0.956874	0.11	0.37	0	0.14	0	0.1	AK3P3	chr7	processed_pseudogene	adenylate kinase 3 pseudogene 3
ENSG00000236412.1	1.71544	-3.68436	1	1	0	0	0	0.03	0	0	RP11-132N15.2	chr3	lincRNA	--
ENSG00000234585.6	0.208909	3.68075	0.157635	0.818753	2.78	3.02	2.37	3.29	3.08	3.33	CCT6P3	chr7	transcribed_unprocessed_pseudogene	chaperonin containing TCP1, subunit 6 (zeta) pseudogene 3
ENSG00000180638.17	-0.358753	-3.57757	1	1	0	0.02	0	0	0.01	0	SLC47A2	chr17	protein_coding	solute carrier family 47 (multidrug and toxin extrusion), member 2
ENSG00000128714.5	0.405274	-3.4775	1	1	0	0	0.02	0.03	0	0	HOXD13	chr2	protein_coding	homeobox D13
ENSG00000155561.14	-0.0074715	6.11464	0.957522	1	10.5	9.63	9.96	9.76	10.41	10.49	NUP205	chr7	protein_coding	nucleoporin 205kDa
ENSG00000229876.1	1.71607	-3.684	1	1	0	0	0	0	0	0.02	CASC20	chr20	lincRNA	cancer susceptibility candidate 20 (non-protein coding)
ENSG00000248762.2	-2.07262	-3.68341	1	1	0	0.04	0	0	0	0	RP11-31K23.2	chr8	lincRNA	--
ENSG00000182685.7	-0.400775	2.11978	0.0195553	0.313659	1.88	2.1	2.43	1.54	1.82	1.59	BRICD5	chr16	protein_coding	BRICHOS domain containing 5
ENSG00000171105.13	-0.167287	3.89635	0.250165	0.920298	1.58	1.5	1.62	1.41	1.47	1.4	INSR	chr19	protein_coding	insulin receptor
ENSG00000241255.1	2.35009	-2.93215	0.0726072	0.587279	0	0.1	0	0.15	0.41	0	RP1-89D4.1	chr11	processed_pseudogene	--
ENSG00000081026.18	-0.300149	2.88459	0.0556988	0.544566	1.23	1.11	0.84	0.93	0.95	0.76	MAGI3	chr1	protein_coding	membrane associated guanylate kinase, WW and PDZ domain containing 3
ENSG00000266173.5	0.282224	4.63526	0.0443835	0.478909	6.06	6.04	6.81	7.54	7.88	8.14	STRADA	chr17	protein_coding	STE20-related kinase adaptor alpha
ENSG00000251185.1	1.71544	-3.68436	1	1	0	0	0	0.06	0	0	RP11-542G1.1	chr4	lincRNA	--
ENSG00000204933.3	0.745637	-3.13719	0.689449	1	0.04	0	0.04	0	0.05	0.11	CD177P1	chr19	unprocessed_pseudogene	CD177 molecule pseudogene 1
ENSG00000213185.6	0.801167	-1.39152	0.0789939	0.617386	0.3	0.11	0.36	0.2	0.53	0.67	FAM24B	chr10	protein_coding	family with sequence similarity 24, member B
ENSG00000076344.15	3.63311	-3.29984	0.12657	0.732822	0	0	0	0.04	0.02	0	RGS11	chr16	protein_coding	regulator of G-protein signaling 11
ENSG00000136237.18	0.00703714	2.23973	1	1	0.6	0.48	0.39	0.61	0.5	0.42	RAPGEF5	chr7	protein_coding	Rap guanine nucleotide exchange factor (GEF) 5
ENSG00000198972.2	-2.89034	-3.57574	0.501046	1	0	0.75	0	0	0	0	MIRLET7E	chr19	miRNA	microRNA let-7e
ENSG00000185697.16	0.104391	2.13504	0.534943	1	1.07	0.66	0.42	1	0.65	0.73	MYBL1	chr8	protein_coding	v-myb avian myeloblastosis viral oncogene homolog-like 1
ENSG00000170561.12	0.0791894	4.28627	0.577699	1	5.89	4.48	4.8	6.01	5.14	5.28	IRX2	chr5	protein_coding	iroquois homeobox 2
ENSG00000177302.14	-0.00359699	4.2557	0.981289	1	4.19	4.39	3.99	4.09	4.57	4.19	TOP3A	chr17	protein_coding	topoisomerase (DNA) III alpha
ENSG00000172548.14	3.33949	-3.38712	0.251569	0.920298	0	0	0	0.02	0.01	0	NIPAL4	chr5	protein_coding	NIPA-like domain containing 4
ENSG00000184857.7	-0.257374	3.92663	0.0756589	0.601388	9.92	9.57	11.51	7.64	9.62	9.28	TMEM186	chr16	protein_coding	transmembrane protein 186
ENSG00000160401.14	-1.86137	-3.06018	0.183792	0.874998	0.04	0	0.09	0	0.01	0.02	C9orf117	chr9	protein_coding	chromosome 9 open reading frame 117
ENSG00000091181.19	-1.01349	0.131963	0.000278379	0.0207719	0.04	0.16	0.39	0.07	0.07	0.17	IL5RA	chr3	protein_coding	interleukin 5 receptor, alpha
ENSG00000130768.14	-0.0656907	4.22636	0.647762	1	6.91	7.47	8.4	7.83	7.39	7.08	SMPDL3B	chr1	protein_coding	sphingomyelin phosphodiesterase, acid-like 3B
ENSG00000146648.15	-0.148794	5.06656	0.282937	0.972868	2.92	2.77	2.43	2.41	2.46	2.64	EGFR	chr7	protein_coding	epidermal growth factor receptor
ENSG00000063169.10	0.24698	5.26967	0.0728965	0.588888	4.48	5.64	5.55	6.04	6.49	6.52	GLTSCR1	chr19	protein_coding	glioma tumor suppressor candidate region gene 1
ENSG00000138231.12	0.150646	3.8286	0.304637	0.99725	4.7	4.26	4.68	5.59	5.13	4.79	DBR1	chr3	protein_coding	debranching RNA lariats 1
ENSG00000132872.11	1.71544	-3.68436	1	1	0	0	0	0.01	0	0	SYT4	chr18	protein_coding	synaptotagmin IV
ENSG00000255275.3	-0.190927	3.43257	0.20493	0.919681	2.31	2.59	2.23	2.16	2.16	2.07	RP13-279N23.2	chr1	protein_coding	--
ENSG00000232600.3	1.56151	-3.21642	0.377606	1	0	0	0.09	0.14	0.11	0.08	TONSL-AS1	chr8	antisense	TONSL antisense RNA 1
ENSG00000134717.17	0.0932382	6.28496	0.489269	1	15.59	12.56	11.68	15.44	14.09	14	BTF3L4	chr1	protein_coding	basic transcription factor 3-like 4
ENSG00000172382.9	0.311947	2.47219	0.0630568	0.566217	3.96	4.41	3.31	4.32	5.65	4.83	PRSS27	chr16	protein_coding	protease, serine 27
ENSG00000104518.10	0.273492	4.44164	0.0539785	0.53333	6.05	7.19	6.75	8.8	8.42	7.55	GSDMD	chr8	protein_coding	gasdermin D
ENSG00000261526.2	0.133294	0.995909	0.59832	1	1.36	1.13	1.32	1.42	1.75	1.06	CTB-31O20.2	chr19	lincRNA	--
ENSG00000120942.13	-0.23948	4.63009	0.0873639	0.648027	6.03	5.64	6.82	4.96	5.73	5.33	UBIAD1	chr1	protein_coding	UbiA prenyltransferase domain containing 1
ENSG00000211818.1	0.863548	-2.86056	0.553488	1	0	0	0.35	0.37	0.07	0.3	TRAV39	chr14	TR_V_gene	T cell receptor alpha variable 39
ENSG00000232940.5	0.733225	-2.53088	0.462032	1	0.08	0.12	0	0.09	0.17	0.07	HCG25	chr6	antisense	HLA complex group 25 (non-protein coding)
ENSG00000178502.5	-1.18317	-0.219987	6.6136e-05	0.00710144	0.57	0.5	0.25	0.25	0.15	0.2	KLHL11	chr17	protein_coding	kelch-like family member 11
ENSG00000274001.1	0.486365	-2.63085	0.612883	1	0.34	0.09	0	0.13	0.21	0.3	RP11-5G9.5	chr13	sense_intronic	--
ENSG00000106524.8	0.132325	3.83823	0.368487	1	4.94	4.31	4.34	4.94	5.39	4.92	ANKMY2	chr7	protein_coding	ankyrin repeat and MYND domain containing 2
ENSG00000267332.1	1.71607	-3.684	1	1	0	0	0	0	0	0.1	BOLA3P2	chr19	processed_pseudogene	bolA family member 3 pseudogene 2
ENSG00000166863.11	0.342356	-0.207861	0.307565	1	0.65	0.32	0.49	0.48	0.8	0.61	TAC3	chr12	protein_coding	tachykinin 3
ENSG00000140274.13	-0.211109	-2.86001	1	1	0.02	0.02	0.07	0.09	0.01	0	DUOXA2	chr15	protein_coding	dual oxidase maturation factor 2
ENSG00000260725.1	1.04804	-2.38831	0.17544	0.865184	0	0.05	0.07	0.06	0.11	0.11	AC005307.1	chr19	lincRNA	--
ENSG00000223959.8	-0.0708736	1.69816	0.71559	1	1.26	0.92	1.43	1.44	1.24	0.84	AFG3L1P	chr16	unitary_pseudogene	AFG3-like AAA ATPase 1, pseudogene
ENSG00000263456.1	-2.07262	-3.68341	1	1	0	0.36	0	0	0	0	MIR5189	chr16	miRNA	microRNA 5189
ENSG00000234119.1	-0.35718	-3.57669	1	1	0	0.03	0	0.02	0	0	AC079248.1	chr2	processed_pseudogene	--
ENSG00000224315.2	-2.83651	-3.0581	0.04084	0.45461	0.11	0.29	0	0.04	0	0	RPL7P7	chr1	processed_pseudogene	ribosomal protein L7 pseudogene 7
ENSG00000115091.11	-0.130036	7.3077	0.330449	1	26.1	20.49	18.22	22.25	19	19.42	ACTR3	chr2	protein_coding	ARP3 actin-related protein 3 homolog (yeast)
ENSG00000189280.3	-0.227917	1.53156	0.233185	0.920298	1.97	1.81	2.36	1.45	2.08	1.81	GJB5	chr1	protein_coding	gap junction protein, beta 5, 31.1kDa
ENSG00000183605.16	-0.172835	5.15031	0.210214	0.920298	24.5	23.75	26.69	20.46	23.78	23.83	SFXN4	chr10	protein_coding	sideroflexin 4
ENSG00000278840.1	0.301428	-2.85954	1	1	0.33	0.12	0	0.18	0.07	0.39	RP11-345N11.1	chr15	sense_intronic	--
ENSG00000235670.1	-0.435847	-3.21433	1	1	0	0	0.24	0.13	0.05	0	RPL21P40	chr3	processed_pseudogene	ribosomal protein L21 pseudogene 40
ENSG00000216867.2	-2.07262	-3.68341	1	1	0	0.11	0	0	0	0	AC114776.1	chr2	processed_pseudogene	--
ENSG00000152256.13	-0.0477569	2.66523	0.765043	1	0.42	0.38	0.42	0.44	0.42	0.34	PDK1	chr2	protein_coding	pyruvate dehydrogenase kinase, isozyme 1
ENSG00000273521.1	-0.121607	-2.57683	1	1	0.1	0.11	0.04	0.14	0.06	0.03	RP11-45A17.4	chr10	antisense	--
ENSG00000263033.2	-0.413387	-3.38415	1	1	0	0.04	0.04	0	0.02	0.03	RP11-396B14.2	chr16	lincRNA	--
ENSG00000100711.13	0.280242	5.58366	0.0401217	0.45461	27.6	24.43	25.17	31.66	33.05	31.31	ZFYVE21	chr14	protein_coding	zinc finger, FYVE domain containing 21
ENSG00000196620.8	-0.35837	-3.57773	1	1	0	0	0.02	0	0.01	0	UGT2B15	chr4	protein_coding	UDP glucuronosyltransferase 2 family, polypeptide B15
ENSG00000099910.16	0.00520265	3.65459	0.97891	1	4.07	4.33	4.59	4.53	4.34	4.48	KLHL22	chr22	protein_coding	kelch-like family member 22
ENSG00000163218.14	1.71607	-3.684	1	1	0	0	0	0	0	0.02	PGLYRP4	chr1	protein_coding	peptidoglycan recognition protein 4
ENSG00000264047.2	-0.358753	-3.57757	1	1	0	0.14	0	0	0.08	0	RN7SL455P	chr2	misc_RNA	RNA, 7SL, cytoplasmic 455, pseudogene
ENSG00000125414.18	0.451908	-3.2153	1	1	0.01	0	0	0.01	0	0	MYH2	chr17	protein_coding	myosin, heavy chain 2, skeletal muscle, adult
ENSG00000112787.12	0.161329	5.77276	0.236022	0.920298	7.81	8.57	8.76	9.92	9.6	9.29	FBRSL1	chr12	protein_coding	fibrosin-like 1
ENSG00000141127.14	0.110869	4.85615	0.426244	1	13.25	11.72	9.68	13.11	12.47	12.76	PRPSAP2	chr17	protein_coding	phosphoribosyl pyrophosphate synthetase-associated protein 2
ENSG00000273143.1	0.225721	-3.06264	1	1	0.06	0.13	0	0.05	0.08	0.11	RP11-525A16.4	chr10	lincRNA	--
ENSG00000203760.8	-0.359261	5.46074	0.00862625	0.192262	57.72	54.65	56.74	42.51	46.54	45.95	CENPW	chr6	protein_coding	centromere protein W
ENSG00000258640.3	-4.33945	-3.21065	0.0163184	0.280785	0.16	0.35	0	0	0	0	RPL21P5	chr14	processed_pseudogene	ribosomal protein L21 pseudogene 5
ENSG00000203880.11	-0.0306746	3.70622	0.851263	1	4.14	2.85	1.78	4.13	2.41	2.3	PCMTD2	chr20	protein_coding	protein-L-isoaspartate (D-aspartate) O-methyltransferase domain containing 2
ENSG00000279648.1	-1.69305	-3.38284	0.626564	1	0	0.02	0.04	0.01	0	0	AP000432.3	chr21	TEC	--
ENSG00000223404.3	0.228277	-3.06156	1	1	0.06	0.06	0.06	0.05	0.04	0.16	LINC00397	chr13	lincRNA	long intergenic non-protein coding RNA 397
ENSG00000170185.9	0.0344013	4.64795	0.805603	1	3.7	2.83	2.21	3.95	2.63	2.6	USP38	chr4	protein_coding	ubiquitin specific peptidase 38
ENSG00000133773.11	0.205543	5.27224	0.135	0.756416	17.81	16.78	14.46	19.23	19.1	19.62	CCDC59	chr12	protein_coding	coiled-coil domain containing 59
ENSG00000171970.12	0.214503	2.56606	0.191666	0.890717	2.2	2.66	2.05	2.23	2.69	3.3	ZNF57	chr19	protein_coding	zinc finger protein 57
ENSG00000164778.4	1.71544	-3.68436	1	1	0	0	0	0.01	0	0	EN2	chr7	protein_coding	engrailed homeobox 2
ENSG00000185986.11	0.0197408	1.43235	0.944365	1	1.83	2.16	2.06	1.99	1.89	2.43	SDHAP3	chr5	transcribed_unprocessed_pseudogene	succinate dehydrogenase complex, subunit A, flavoprotein pseudogene 3
ENSG00000137871.19	0.0620971	3.7449	0.675943	1	1.23	1.11	0.98	1.16	1.17	1.22	ZNF280D	chr15	protein_coding	zinc finger protein 280D
ENSG00000101266.16	-0.114642	7.4428	0.390192	1	35.24	34.02	34.82	31.88	33.21	33.37	CSNK2A1	chr20	protein_coding	casein kinase 2, alpha 1 polypeptide
ENSG00000278952.1	0.0609846	-0.359603	0.933706	1	0.89	0.82	0.63	1.13	0.65	0.75	RP11-399J13.2	chr11	TEC	--
ENSG00000257859.1	-0.358147	-3.57782	1	1	0.02	0	0	0	0.01	0	CASC18	chr12	lincRNA	cancer susceptibility candidate 18 (non-protein coding)
ENSG00000064995.16	0.0981209	5.37742	0.47557	1	22.71	22.17	24.04	23.06	26.43	26.05	TAF11	chr6	protein_coding	TAF11 RNA polymerase II, TATA box binding protein (TBP)-associated factor, 28kDa
ENSG00000134987.11	-0.224352	4.65938	0.109995	0.727208	4.01	3.43	3.03	3.45	2.86	2.89	WDR36	chr5	protein_coding	WD repeat domain 36
ENSG00000140285.9	0.452096	-3.21476	1	1	0	0	0.01	0.01	0	0.01	FGF7	chr15	protein_coding	fibroblast growth factor 7
ENSG00000224546.2	0.986219	-3.06471	0.456535	1	0	0.02	0.02	0.03	0.04	0.02	EIF4BP3	chr9	processed_pseudogene	eukaryotic translation initiation factor 4B pseudogene 3
ENSG00000138735.15	-0.2114	1.85009	0.252651	0.923164	0.53	0.49	0.32	0.41	0.4	0.37	PDE5A	chr4	protein_coding	phosphodiesterase 5A, cGMP-specific
ENSG00000134201.10	-0.434581	-3.21361	1	1	0	0	0.03	0	0.01	0.02	GSTM5	chr1	protein_coding	glutathione S-transferase mu 5
ENSG00000226944.1	-0.475435	-2.3849	0.512278	1	0.4	0.32	0.31	0.16	0.38	0.18	RP1-120G22.11	chr1	antisense	--
ENSG00000131409.12	1.14059	0.241641	2.45042e-05	0.00313339	0.17	0.22	0.19	0.3	0.41	0.61	LRRC4B	chr19	protein_coding	leucine rich repeat containing 4B
ENSG00000250329.1	-1.16959	-2.02034	0.0493245	0.508883	0.1	0.22	0.15	0.02	0.08	0.11	KDELC1P1	chr5	processed_pseudogene	KDEL (Lys-Asp-Glu-Leu) containing 1 pseudogene 1
ENSG00000154118.12	-2.07223	-3.68357	1	1	0	0	0.01	0	0	0	JPH3	chr16	protein_coding	junctophilin 3
ENSG00000273416.1	0.240597	-1.9252	0.728514	1	0.09	0.67	0.36	0.35	0.44	0.55	RP4-597N16.4	chr1	lincRNA	--
ENSG00000250350.1	-2.89034	-3.57574	0.501046	1	0	0.5	0	0	0	0	RP11-731D1.3	chr4	unprocessed_pseudogene	--
ENSG00000271095.1	-1.1743	-3.47664	1	1	0.03	0.03	0	0.03	0	0	BNIP3P28	chr19	processed_pseudogene	BCL2/adenovirus E1B 19kDa interacting protein 3 pseudogene 28
ENSG00000275718.1	1.71544	-3.68436	1	1	0	0	0	0.03	0	0	CCL15	chr17	protein_coding	chemokine (C-C motif) ligand 15
ENSG00000265083.1	-2.07262	-3.68341	1	1	0	0.45	0	0	0	0	MIR3691	chr6	miRNA	microRNA 3691
ENSG00000221955.10	-0.0226318	3.84356	0.883551	1	3.67	3.53	3.43	3.66	3.51	3.55	SLC12A8	chr3	protein_coding	solute carrier family 12, member 8
ENSG00000131484.4	0.436007	-1.08673	0.352029	1	0.48	0.82	0.36	0.33	0.95	0.98	RP11-798G7.5	chr17	antisense	--
ENSG00000154608.13	-0.0660471	-3.13542	1	1	0.01	0.02	0	0.03	0	0	CEP170P1	chr4	transcribed_unprocessed_pseudogene	centrosomal protein 170kDa pseudogene 1
ENSG00000166246.13	0.960359	-2.42957	0.17544	0.865184	0.01	0	0.06	0.02	0.03	0.11	C16orf71	chr16	protein_coding	chromosome 16 open reading frame 71
ENSG00000169299.13	-0.11641	5.12516	0.401044	1	11.31	9.42	8.14	10.08	8.53	8.69	PGM2	chr4	protein_coding	phosphoglucomutase 2
ENSG00000278861.1	0.404891	-3.47734	1	1	0	0.07	0	0.1	0	0	RP11-338K17.6	chr12	TEC	--
ENSG00000254429.1	1.71607	-3.684	1	1	0	0	0	0	0	0.07	CTD-2562J17.7	chr11	antisense	--
ENSG00000251314.2	1.71607	-3.684	1	1	0	0	0	0	0	0.02	CTD-2337A12.1	chr5	antisense	--
ENSG00000213762.10	0.123185	4.63066	0.381206	1	4.44	3.94	4.35	4.54	4.86	4.79	ZNF134	chr19	protein_coding	zinc finger protein 134
ENSG00000125508.3	1.71544	-3.68436	1	1	0	0	0	0.02	0	0	SRMS	chr20	protein_coding	src-related kinase lacking C-terminal regulatory tyrosine and N-terminal myristylation sites
ENSG00000230465.1	-1.69283	-3.38293	0.626564	1	0.04	0.04	0.04	0.03	0	0	VENTXP4	chr3	processed_pseudogene	VENT homeobox pseudogene 4
ENSG00000111199.10	0.161793	-1.3392	0.794753	1	0.05	0.11	0.09	0.06	0.09	0.14	TRPV4	chr12	protein_coding	transient receptor potential cation channel, subfamily V, member 4
ENSG00000165501.16	-0.023259	5.91012	0.864634	1	31.73	29.18	33.39	30.38	33.68	30.96	LRR1	chr14	protein_coding	leucine rich repeat protein 1
ENSG00000106263.17	0.067462	8.01051	0.612197	1	72.65	71.24	79.92	78.53	81.52	80.15	EIF3B	chr7	protein_coding	eukaryotic translation initiation factor 3, subunit B
ENSG00000234241.1	-2.07201	-3.68366	1	1	0.02	0	0	0	0	0	RP4-775C13.1	chr20	processed_pseudogene	--
ENSG00000166762.16	0.187287	0.999489	0.407205	1	0.37	0.59	0.26	0.51	0.42	0.49	CATSPER2	chr15	protein_coding	cation channel, sperm associated 2
ENSG00000143344.15	0.0593673	2.76653	0.703018	1	1.56	0.82	0.99	1.18	1.27	1.15	RGL1	chr1	protein_coding	ral guanine nucleotide dissociation stimulator-like 1
ENSG00000132386.10	0.341258	1.53378	0.0774711	0.610439	1	1.58	1.76	1.86	1.88	1.88	SERPINF1	chr17	protein_coding	serpin peptidase inhibitor, clade F (alpha-2 antiplasmin, pigment epithelium derived factor), member 1
ENSG00000169508.6	1.26852	-3.29834	0.626564	1	0	0	0.02	0	0.03	0.04	GPR183	chr13	protein_coding	G protein-coupled receptor 183
ENSG00000240015.2	-3.78948	-3.3819	0.0638113	0.566217	0	0.13	0.13	0	0	0	RP11-90P5.5	chr8	antisense	--
ENSG00000261448.1	-2.07223	-3.68357	1	1	0	0	0.06	0	0	0	CTD-2576D5.4	chr16	antisense	--
ENSG00000063438.16	-0.147248	0.0917987	0.637492	1	0.17	0.18	0.11	0.12	0.12	0.19	AHRR	chr5	protein_coding	aryl-hydrocarbon receptor repressor
ENSG00000168090.9	0.0517736	7.07017	0.699278	1	81.92	78.83	89.55	82.09	93.17	90.39	COPS6	chr7	protein_coding	COP9 signalosome subunit 6
ENSG00000279228.1	-2.07201	-3.68366	1	1	0.09	0	0	0	0	0	RP11-345J4.4	chr16	TEC	--
ENSG00000003393.14	-0.136252	4.669	0.332545	1	3.36	3.15	2.45	2.9	2.67	2.78	ALS2	chr2	protein_coding	amyotrophic lateral sclerosis 2 (juvenile)
ENSG00000169246.16	0.079379	2.11598	0.69939	1	1.03	1.9	1.48	1.52	1.8	1.42	NPIPB3	chr16	protein_coding	nuclear pore complex interacting protein family, member B3
ENSG00000277253.1	-2.07201	-3.68366	1	1	0.01	0	0	0	0	0	RP13-580B18.2	chr7	processed_pseudogene	--
ENSG00000119720.17	-0.113196	3.85148	0.443325	1	0.92	1	0.93	0.86	0.85	0.99	NRDE2	chr14	protein_coding	NRDE-2, necessary for RNA interference, domain containing
ENSG00000114480.12	-0.0474109	3.95387	0.763425	1	6.08	3.5	2.47	5.27	3.14	3.58	GBE1	chr3	protein_coding	glucan (1,4-alpha-), branching enzyme 1
ENSG00000265600.1	-0.358753	-3.57757	1	1	0	0.41	0	0	0.24	0	AC006480.1	chr7	miRNA	--
ENSG00000238837.3	-2.07201	-3.68366	1	1	0.06	0	0	0	0	0	RP11-646E18.2	chr3	lincRNA	--
ENSG00000267030.1	-1.31212	-3.21382	0.377606	1	0.21	0	0.07	0.06	0.04	0	CTB-50L17.7	chr19	antisense	--
ENSG00000204267.13	-0.21315	3.73833	0.14585	0.789643	2.05	2.26	1.97	1.79	1.91	1.85	TAP2	chr6	protein_coding	transporter 2, ATP-binding cassette, sub-family B (MDR/TAP)
ENSG00000269867.1	-0.285159	-2.06649	0.708941	1	0.33	0.3	0.11	0.13	0.38	0.05	CTD-2583A14.8	chr19	sense_intronic	--
ENSG00000109181.11	1.71386	-3.68525	1	1	0	0	0	0	0.01	0	UGT2B10	chr4	protein_coding	UDP glucuronosyltransferase 2 family, polypeptide B10
ENSG00000133794.17	0.032203	2.80859	0.846432	1	2.15	1.88	2.12	2.3	2.09	2.06	ARNTL	chr11	protein_coding	aryl hydrocarbon receptor nuclear translocator-like
ENSG00000116514.16	-0.177071	5.25516	0.198075	0.904574	13.7	14.64	13.79	12.05	12.77	13.36	RNF19B	chr1	protein_coding	ring finger protein 19B
ENSG00000254486.1	-0.461731	-2.79815	0.777201	1	0.02	0.05	0	0.03	0.01	0.01	RP13-631K18.2	chr11	lincRNA	--
ENSG00000132481.6	-0.201498	4.87228	0.147324	0.792335	12.35	11.22	13.96	11.23	11.41	10.77	TRIM47	chr17	protein_coding	tripartite motif containing 47
ENSG00000197261.11	0.162312	0.237404	0.570535	1	0.52	0.79	0.64	0.84	0.67	0.74	C6orf141	chr6	protein_coding	chromosome 6 open reading frame 141
ENSG00000129933.20	1.51674e-05	4.74444	1	1	4.41	5.1	5.03	4.97	5.09	4.84	MAU2	chr19	protein_coding	MAU2 sister chromatid cohesion factor
ENSG00000131724.10	-0.113975	5.25753	0.409118	1	9.29	8.32	7.67	7.74	7.78	8.41	IL13RA1	chrX	protein_coding	interleukin 13 receptor, alpha 1
ENSG00000131475.6	0.234657	6.68965	0.0805074	0.622584	74.98	76.07	82.79	89.32	97	95.47	VPS25	chr17	protein_coding	vacuolar protein sorting 25 homolog (S. cerevisiae)
ENSG00000153093.18	-0.630925	-2.52275	0.48889	1	0.02	0.05	0.01	0.02	0.01	0.02	ACOXL	chr2	protein_coding	acyl-CoA oxidase-like
ENSG00000279377.1	2.97133	-3.47969	0.251569	0.920298	0	0	0	0	0.02	0.01	AC003973.3	chr19	TEC	--
ENSG00000214832.5	0.0819158	-3.29708	1	1	0	0.06	0	0.04	0.02	0	UPF3AP2	chr17	transcribed_processed_pseudogene	UPF3A pseudogene 2
ENSG00000255292.6	1.71544	-3.68436	1	1	0	0	0	0.05	0	0	AP002884.2	chr11	protein_coding	--
ENSG00000106305.9	-0.239176	6.01398	0.0772252	0.609279	44.8	44.02	49.28	38.98	40.58	40.26	AIMP2	chr7	protein_coding	aminoacyl tRNA synthetase complex-interacting multifunctional protein 2
ENSG00000163739.4	-0.234805	1.87178	0.194366	0.895867	4.22	2.98	2.45	2.87	2.84	2.69	CXCL1	chr4	protein_coding	chemokine (C-X-C motif) ligand 1 (melanoma growth stimulating activity, alpha)
ENSG00000237991.3	-3.40849	-3.47576	0.251569	0.920298	0	0.11	0.21	0	0	0	RPL35P1	chr1	processed_pseudogene	ribosomal protein L35 pseudogene 1
ENSG00000223457.1	-2.89034	-3.57574	0.501046	1	0	0.08	0	0	0	0	HTATSF1P1	chr6	processed_pseudogene	HIV-1 Tat specific factor 1 pseudogene 1
ENSG00000108448.20	-0.141244	6.11837	0.295658	0.982455	15.64	18.46	18.48	15.2	17.06	16.58	TRIM16L	chr17	protein_coding	tripartite motif containing 16-like
ENSG00000157426.13	0.0827061	3.14117	0.597121	1	2.1	1.6	2.16	2.06	2.11	2.19	AASDH	chr4	protein_coding	aminoadipate-semialdehyde dehydrogenase
ENSG00000146005.3	-2.07262	-3.68341	1	1	0	0.01	0	0	0	0	PSD2	chr5	protein_coding	pleckstrin and Sec7 domain containing 2
ENSG00000236197.2	-3.40925	-3.47545	0.251569	0.920298	0	0.05	0	0	0	0	AC002429.5	chr7	antisense	--
ENSG00000065308.4	-0.305367	5.45222	0.0254994	0.366519	6.26	6.49	6.27	4.98	5.55	5.24	TRAM2	chr6	protein_coding	translocation associated membrane protein 2
ENSG00000104723.20	0.40941	-2.14277	0.697559	1	0.04	0.01	0.04	0.05	0.06	0.01	TUSC3	chr8	protein_coding	tumor suppressor candidate 3
ENSG00000228620.1	-2.88958	-3.57605	0.501046	1	0	0	0.14	0	0	0	RP3-434P1.6	chr22	antisense	--
ENSG00000069122.18	-0.453882	-2.92232	0.756448	1	0	0.02	0.01	0.02	0	0.01	ADGRF5	chr6	protein_coding	adhesion G protein-coupled receptor F5
ENSG00000135469.13	-0.114466	3.33535	0.460796	1	4.98	4.99	4.82	4.43	4.53	5.05	COQ10A	chr12	protein_coding	coenzyme Q10 homolog A (S. cerevisiae)
ENSG00000255893.1	-1.21958	-2.42526	0.122869	0.732822	0.06	0.63	0.13	0.1	0.12	0.12	RP11-685N10.1	chr11	antisense	--
ENSG00000106692.13	-0.0144872	3.04018	0.944086	1	1.17	1.05	0.76	1.11	0.88	1.03	FKTN	chr9	protein_coding	fukutin
ENSG00000057757.9	0.248878	5.70931	0.0674485	0.583373	26.3	23.44	25.52	30.87	29.89	30.85	PITHD1	chr1	protein_coding	PITH (C-terminal proteasome-interacting domain of thioredoxin-like) domain containing 1
ENSG00000235733.2	-2.07262	-3.68341	1	1	0	0.05	0	0	0	0	RP3-522P13.3	chr6	antisense	--
ENSG00000251281.1	-2.07201	-3.68366	1	1	0.09	0	0	0	0	0	CTD-2066L21.2	chr5	lincRNA	--
ENSG00000124557.12	-1.11567	-1.94998	0.0798741	0.620054	0.18	0.04	0.03	0.07	0.01	0.05	BTN1A1	chr6	protein_coding	butyrophilin, subfamily 1, member A1
ENSG00000150672.16	-0.0713126	-2.33866	1	1	0	0.02	0.01	0.01	0.01	0.01	DLG2	chr11	protein_coding	discs, large homolog 2 (Drosophila)
ENSG00000122034.12	0.148171	7.47785	0.266615	0.950872	109.95	103.44	118.77	118.71	129.33	128.86	GTF3A	chr13	protein_coding	general transcription factor IIIA
ENSG00000100379.17	0.141767	4.2509	0.323345	1	8.69	8.49	10.54	10	11.15	10.15	KCTD17	chr22	protein_coding	potassium channel tetramerization domain containing 17
ENSG00000257553.1	0.0974281	-2.17238	1	1	0.26	0.38	0.27	0.21	0.22	0.62	RP11-603J24.17	chr12	antisense	--
ENSG00000134042.12	-0.449898	-3.06403	1	1	0.03	0	0	0.01	0.01	0	MRO	chr18	protein_coding	maestro
ENSG00000170946.14	0.0517717	1.98869	0.775866	1	1.9	1.61	1.67	1.83	1.69	2.01	DNAJC24	chr11	protein_coding	DnaJ (Hsp40) homolog, subfamily C, member 24
ENSG00000198482.10	-0.144942	2.17178	0.41447	1	1.03	1.21	0.92	1.01	0.88	1.05	ZNF808	chr19	protein_coding	zinc finger protein 808
ENSG00000187688.14	0.788915	-0.831335	0.0289262	0.399023	0.13	0.13	0.07	0.23	0.13	0.26	TRPV2	chr17	protein_coding	transient receptor potential cation channel, subfamily V, member 2
ENSG00000274079.1	-0.35837	-3.57773	1	1	0	0	0.14	0	0.08	0	Metazoa_SRP	chr15	misc_RNA	--
ENSG00000225914.1	-0.458367	1.55382	0.0172364	0.289938	0.76	1.32	0.56	0.78	0.53	0.68	XXbac-BPG154L12.4	chr6	antisense	--
ENSG00000135932.10	-0.110455	5.65151	0.418828	1	13.53	10.38	8.64	11.62	9.9	9.38	CAB39	chr2	protein_coding	calcium binding protein 39
ENSG00000235370.6	0.755157	-2.22156	0.416004	1	0	0.02	0	0.01	0.03	0.01	DNM1P51	chr15	transcribed_unprocessed_pseudogene	dynamin 1 pseudogene 51
ENSG00000171517.5	-2.37371	-3.21207	0.127745	0.732822	0.02	0	0.03	0.01	0	0	LPAR3	chr1	protein_coding	lysophosphatidic acid receptor 3
ENSG00000137875.4	2.96914	-3.48093	0.501046	1	0	0	0	0	0.05	0	BCL2L10	chr15	protein_coding	BCL2-like 10 (apoptosis facilitator)
ENSG00000144655.14	-0.356913	3.92877	0.0134744	0.255119	5.01	4.65	4.78	3.73	4.22	3.58	CSRNP1	chr3	protein_coding	cysteine-serine-rich nuclear protein 1
ENSG00000260235.1	0.228185	-3.06125	1	1	0.07	0.15	0	0.22	0	0.06	CTD-2026K11.3	chr15	antisense	--
ENSG00000213030.5	-1.16722	-2.57297	0.217709	0.920298	0.13	0.09	0.22	0.14	0.03	0.04	CGB8	chr19	protein_coding	chorionic gonadotropin, beta polypeptide 8
ENSG00000279838.1	0.705817	-2.38613	0.368754	1	0.06	0.04	0.02	0.06	0.06	0.08	RP4-635A23.6	chr1	TEC	--
ENSG00000274918.1	-1.69241	-3.38248	0.626564	1	0	0.09	0.17	0	0	0.07	RP11-54G14.1	chr18	lincRNA	--
ENSG00000171311.12	-0.0119168	6.291	0.930104	1	74.77	74.08	82.42	74.54	83.35	77.02	EXOSC1	chr10	protein_coding	exosome component 1
ENSG00000156990.14	0.239903	5.86808	0.0773111	0.60949	31.09	34.96	38.45	41.97	42.01	42.44	RPUSD3	chr3	protein_coding	RNA pseudouridylate synthase domain containing 3
ENSG00000238578.1	0.162259	-0.99215	0.738099	1	4.18	6.24	4.87	6.31	5.25	6.05	SNORD4A	chr17	snoRNA	small nucleolar RNA, C/D box 4A
ENSG00000255343.1	0.0921954	0.343101	0.763829	1	2.26	4.27	3.45	3.55	3.59	3.71	RP11-299M14.2	chr8	3prime_overlapping_ncrna	--
ENSG00000109667.11	0.682451	-2.92381	0.756448	1	0.04	0.02	0	0.01	0.01	0.08	SLC2A9	chr4	protein_coding	solute carrier family 2 (facilitated glucose transporter), member 9
ENSG00000159197.3	-3.18605	-2.91909	0.0126343	0.245493	0	0.23	0.11	0.03	0	0	KCNE2	chr21	protein_coding	potassium channel, voltage gated subfamily E regulatory beta subunit 2
ENSG00000121316.10	-0.222363	2.58699	0.173381	0.863598	2.31	2.41	2.47	1.86	2.31	2.13	PLBD1	chr12	protein_coding	phospholipase B domain containing 1
ENSG00000242299.1	-0.0321081	2.81178	0.846886	1	6.56	16.74	18.42	12.68	14.06	14.97	RP11-234A1.1	chr3	processed_pseudogene	--
ENSG00000259556.2	-0.336325	-2.33751	0.835564	1	0.18	0.08	0.11	0	0.09	0.23	RP11-56B16.2	chr15	unprocessed_pseudogene	--
ENSG00000253227.1	1.71544	-3.68436	1	1	0	0	0	0.05	0	0	RP11-383J24.1	chr8	lincRNA	--
ENSG00000226570.2	-2.88958	-3.57605	0.501046	1	0	0	0.1	0	0	0	RP11-505O17.1	chr1	processed_pseudogene	--
ENSG00000103495.13	0.0517128	8.61235	0.696934	1	107.07	103.42	114.62	115.5	115.12	114.53	MAZ	chr16	protein_coding	MYC-associated zinc finger protein (purine-binding transcription factor)
ENSG00000163714.17	-0.125398	6.39331	0.352399	1	13.31	10.27	9.14	11.88	9.59	9.27	U2SURP	chr3	protein_coding	U2 snRNP-associated SURP domain containing
ENSG00000100314.3	-0.0673195	-3.1373	1	1	0.03	0	0	0.01	0.01	0.01	CABP7	chr22	protein_coding	calcium binding protein 7
ENSG00000112759.16	0.107124	5.54617	0.434182	1	12.86	12.76	14.61	13.25	15.88	15.24	SLC29A1	chr6	protein_coding	solute carrier family 29 (equilibrative nucleoside transporter), member 1
ENSG00000180346.3	0.0889719	3.32853	0.564148	1	2.77	2.74	2.64	3.03	2.98	2.88	TIGD2	chr4	protein_coding	tigger transposable element derived 2
ENSG00000068697.6	-0.0225521	6.92502	0.86722	1	67.19	58.22	63.07	64.01	63.05	62.97	LAPTM4A	chr2	protein_coding	lysosomal protein transmembrane 4 alpha
ENSG00000154764.5	4.0843	-3.14061	0.0322365	0.4117	0	0	0	0.03	0.02	0	WNT7A	chr3	protein_coding	wingless-type MMTV integration site family, member 7A
ENSG00000281041.2	-2.88996	-3.5759	0.501046	1	0	0.03	0.03	0	0	0	RP11-470E16.2	chr1	lincRNA	--
ENSG00000139168.7	0.238904	5.44438	0.0807549	0.624019	21.96	17.72	19.59	23.37	23.68	24.58	ZCRB1	chr12	protein_coding	zinc finger CCHC-type and RNA binding motif 1
ENSG00000215369.3	1.71544	-3.68436	1	1	0	0	0	0.1	0	0	RPL37P3	chr21	processed_pseudogene	ribosomal protein L37 pseudogene 3
ENSG00000240463.1	-0.148769	1.12848	0.513567	1	2.39	4.26	7.15	3.85	4.13	4.79	RPS19P3	chr14	processed_pseudogene	ribosomal protein S19 pseudogene 3
ENSG00000197696.9	-0.157901	3.7464	0.279333	0.966346	10.56	13.56	13.38	11.98	11.96	10.46	NMB	chr15	protein_coding	neuromedin B
ENSG00000201217.1	-3.40826	-3.47585	0.251569	0.920298	0.33	0.36	0.34	0	0	0	Y_RNA	chr3	misc_RNA	--
ENSG00000186367.6	1.71386	-3.68525	1	1	0	0	0	0	0.01	0	KIAA1024L	chr5	protein_coding	KIAA1024-like
ENSG00000281531.1	-1.55964	-2.73646	0.0966703	0.68187	0.25	0.69	0.26	0.31	0.08	0	Metazoa_SRP	chr10	misc_RNA	--
ENSG00000176236.6	0.357954	-1.96294	0.719201	1	0.04	0.1	0.11	0.09	0.15	0.08	C10orf111	chr10	antisense	chromosome 10 open reading frame 111
ENSG00000203797.9	0.741851	-3.13837	0.689449	1	0	0.04	0	0.01	0.03	0.02	DDO	chr6	protein_coding	D-aspartate oxidase
ENSG00000235635.1	1.71386	-3.68525	1	1	0	0	0	0	0.05	0	AC016644.1	chr5	antisense	--
ENSG00000278022.1	-0.0683619	-3.13687	1	1	0	0.09	0.17	0.07	0.1	0.07	RP11-35O15.2	chr15	sense_intronic	--
ENSG00000147570.9	-0.356574	-3.57694	1	1	0.03	0	0	0.02	0	0	DNAJC5B	chr8	protein_coding	DnaJ (Hsp40) homolog, subfamily C, member 5 beta
ENSG00000072135.12	0.196868	4.0457	0.174486	0.865184	3.68	3.92	3.73	4.47	4.58	4.25	PTPN18	chr2	protein_coding	protein tyrosine phosphatase, non-receptor type 18 (brain-derived)
ENSG00000112984.11	0.210979	6.14025	0.118554	0.732822	18.85	17.62	18.96	20.73	22.66	22.3	KIF20A	chr5	protein_coding	kinesin family member 20A
ENSG00000262292.2	-2.88914	-3.57624	0.501046	1	0.05	0	0	0	0	0	RP11-160E2.11	chr17	lincRNA	--
ENSG00000115386.5	0.997653	-0.04211	0.000650649	0.0367235	0.88	0.51	0.53	0.9	1.58	1.45	REG1A	chr2	protein_coding	regenerating islet-derived 1 alpha
ENSG00000187790.10	-0.219662	2.72442	0.169556	0.85321	0.97	0.89	0.73	0.7	0.81	0.77	FANCM	chr14	protein_coding	Fanconi anemia, complementation group M
ENSG00000275379.1	-2.17305	-0.353465	4.93585e-11	2.80727e-08	2.47	4.87	1.14	0.88	0.29	0.82	HIST1H3I	chr6	protein_coding	histone cluster 1, H3i
ENSG00000270964.1	1.00517	-1.43459	0.0376794	0.447394	0.05	0.19	0.1	0.2	0.2	0.31	RP11-502I4.3	chr15	lincRNA	--
ENSG00000110848.8	-2.07201	-3.68366	1	1	0.02	0	0	0	0	0	CD69	chr12	protein_coding	CD69 molecule
ENSG00000235672.1	-0.0697524	-3.13692	1	1	0	0.21	0	0.1	0.08	0	AC090286.2	chr17	transcribed_processed_pseudogene	--
ENSG00000243175.1	-1.36547	-2.98891	0.348854	1	0.03	0.1	0.06	0.07	0	0	RP11-58H15.1	chr4	transcribed_processed_pseudogene	--
ENSG00000244144.1	0.903104	-3.38333	0.626564	1	0	0.08	0	0	0	0.19	RP11-757F18.3	chr3	processed_pseudogene	--
ENSG00000106608.16	0.14023	5.1221	0.311008	1	4.68	4.85	4.71	5.43	5.43	5.23	URGCP	chr7	protein_coding	upregulator of cell proliferation
ENSG00000198663.16	-0.209651	5.65051	0.123691	0.732822	6.45	6.32	7.16	5.55	6.18	5.92	C6orf89	chr6	protein_coding	chromosome 6 open reading frame 89
ENSG00000276751.1	1.71386	-3.68525	1	1	0	0	0	0	0.21	0	AC011498.1	chr19	miRNA	--
ENSG00000121101.15	0.334012	-1.71764	0.640218	1	0.04	0.04	0.03	0.05	0.06	0.03	TEX14	chr17	protein_coding	testis expressed 14
ENSG00000101945.16	-0.0813802	4.39169	0.569079	1	5.98	5.69	6.67	5.52	6.03	6.2	SUV39H1	chrX	protein_coding	suppressor of variegation 3-9 homolog 1 (Drosophila)
ENSG00000181220.15	0.174928	4.79446	0.21051	0.920298	2.77	2.84	3.07	3.36	3.33	3.34	ZNF746	chr7	protein_coding	zinc finger protein 746
ENSG00000240922.1	2.14866	-2.58485	0.0379784	0.447394	0.07	0	0.07	0.22	0.34	0.12	LSAMP-AS1	chr3	antisense	LSAMP antisense RNA 1
ENSG00000184454.6	-1.31466	-3.21429	0.221685	0.920298	0.02	0.02	0	0	0.01	0	NCMAP	chr1	protein_coding	noncompact myelin associated protein
ENSG00000186207.4	-0.333046	-0.44869	0.299688	0.987654	0.73	1	0.76	0.59	0.72	0.7	LCE5A	chr1	protein_coding	late cornified envelope 5A
ENSG00000160113.5	0.0106126	6.92683	0.937793	1	41.41	43.53	52.01	47.51	47.58	46.22	NR2F6	chr19	protein_coding	nuclear receptor subfamily 2, group F, member 6
ENSG00000254860.5	-0.46789	-2.57571	0.806835	1	0.11	0.12	0.07	0.09	0.07	0.06	TMEM9B-AS1	chr11	antisense	TMEM9B antisense RNA 1
ENSG00000254038.1	1.71544	-3.68436	1	1	0	0	0	0.05	0	0	RP11-419C23.1	chr8	lincRNA	--
ENSG00000140104.13	-0.0230209	3.97424	0.879042	1	2.87	3.12	3.24	3.12	3.05	3.13	C14orf79	chr14	protein_coding	chromosome 14 open reading frame 79
ENSG00000183476.12	-2.88936	-3.57615	0.501046	1	0.01	0	0.01	0	0	0	SH2D7	chr15	protein_coding	SH2 domain containing 7
ENSG00000258555.4	-0.449978	0.261811	0.0821259	0.629323	0.16	0.22	0.2	0.15	0.12	0.17	SPECC1L-ADORA2A	chr22	protein_coding	SPECC1L-ADORA2A readthrough (NMD candidate)
ENSG00000119574.12	0.100141	5.52298	0.465522	1	11.52	13.14	16.04	14.29	15.67	14.71	ZBTB45	chr19	protein_coding	zinc finger and BTB domain containing 45
ENSG00000248050.1	2.47438	-3.57941	0.501046	1	0	0	0	0	0.02	0	RP11-422N16.3	chr8	antisense	--
ENSG00000162520.14	0.0123583	0.312548	0.951447	1	0.34	0.28	0.31	0.29	0.29	0.39	SYNC	chr1	protein_coding	syncoilin, intermediate filament protein
ENSG00000050165.17	-0.45906	0.211432	0.073769	0.592478	0.27	0.41	0.48	0.24	0.31	0.31	DKK3	chr11	protein_coding	dickkopf WNT signaling pathway inhibitor 3
ENSG00000198826.10	-0.00897398	5.38223	0.952958	1	7.55	5.56	4.97	7	5.57	5.85	ARHGAP11A	chr15	protein_coding	Rho GTPase activating protein 11A
ENSG00000066230.10	2.97289	-3.47881	0.251569	0.920298	0	0	0	0.01	0.01	0.01	SLC9A3	chr5	protein_coding	solute carrier family 9, subfamily A (NHE3, cation proton antiporter 3), member 3
ENSG00000086827.8	0.619852	4.43005	1.27596e-05	0.00187245	4.75	5.2	5.36	7.66	8.12	8.33	ZW10	chr11	protein_coding	zw10 kinetochore protein
ENSG00000279459.1	1.71386	-3.68525	1	1	0	0	0	0	0.02	0	RP11-826F13.1	chr11	TEC	--
ENSG00000198556.13	0.00768836	3.363	0.972438	1	1.89	1.95	2.26	2.02	2.19	2.07	ZNF789	chr7	protein_coding	zinc finger protein 789
ENSG00000206954.1	-2.88974	-3.57599	0.501046	1	0.35	0.38	0	0	0	0	RNU6-1201P	chr17	snRNA	RNA, U6 small nuclear 1201, pseudogene
ENSG00000145545.11	0.357506	3.58008	0.0157451	0.280473	1.53	1.15	1.27	1.89	1.64	1.66	SRD5A1	chr5	protein_coding	steroid-5-alpha-reductase, alpha polypeptide 1 (3-oxo-5 alpha-steroid delta 4-dehydrogenase alpha 1)
ENSG00000280901.1	1.71386	-3.68525	1	1	0	0	0	0	0.22	0	Y_RNA	chr13	misc_RNA	--
ENSG00000280159.1	-2.07223	-3.68357	1	1	0	0	0.02	0	0	0	CTD-2591A1.1	chr5	TEC	--
ENSG00000267049.1	-1.1761	-3.47744	1	1	0	0.1	0.09	0	0.06	0	AC002398.13	chr19	antisense	--
ENSG00000248223.1	1.71386	-3.68525	1	1	0	0	0	0	0.03	0	CTD-2139B15.2	chr5	lincRNA	--
ENSG00000279591.1	-0.26765	-0.0426075	0.312681	1	0.97	1.31	0.52	1.16	0.83	0.35	AC002044.1	chr16	TEC	--
ENSG00000206013.2	-0.35718	-3.57669	1	1	0	0.06	0	0.04	0	0	IFITM5	chr11	protein_coding	interferon induced transmembrane protein 5
ENSG00000165832.5	-0.304342	3.10353	0.0533513	0.529509	3.81	2.35	1.37	2.71	1.6	1.98	TRUB1	chr10	protein_coding	TruB pseudouridine (psi) synthase family member 1
ENSG00000178607.15	0.227362	2.42274	0.186995	0.87795	0.37	0.53	0.45	0.54	0.59	0.48	ERN1	chr17	protein_coding	endoplasmic reticulum to nucleus signaling 1
ENSG00000258809.1	-3.40864	-3.4757	0.251569	0.920298	0.07	0.14	0	0	0	0	CTD-2555O16.1	chr14	lincRNA	--
ENSG00000280614.1	3.56292	-1.7052	1.01108e-07	2.96746e-05	0	0.04	0.04	0	0	1.34	CH507-513H4.4	chr21	lincRNA	--
ENSG00000175344.16	-0.36863	-0.836168	0.411379	1	0.1	0.06	0.1	0.11	0.04	0.07	CHRNA7	chr15	protein_coding	cholinergic receptor, nicotinic, alpha 7 (neuronal)
ENSG00000208023.2	-2.07223	-3.68357	1	1	0	0	0.36	0	0	0	MIR185	chr22	miRNA	microRNA 185
ENSG00000017260.19	-0.227945	5.74473	0.0938009	0.674443	10.35	8.72	6.48	8.36	7.2	6.8	ATP2C1	chr3	protein_coding	ATPase, Ca++ transporting, type 2C, member 1
ENSG00000231294.1	-1.6116	-3.13365	0.293159	0.976957	0.07	0.08	0.23	0.06	0	0.07	AC006994.2	chr2	antisense	--
ENSG00000273013.1	-1.20985	-2.85863	0.231921	0.920298	0.19	0.14	0.13	0	0.08	0.11	CTD-2002J20.1	chr3	antisense	--
ENSG00000054611.13	0.0977786	4.81076	0.485953	1	5.22	6	6.09	6.18	6.45	6.34	TBC1D22A	chr22	protein_coding	TBC1 domain family, member 22A
ENSG00000151553.14	-0.168082	4.09844	0.244734	0.920298	3.5	2.67	1.73	2.84	2.25	2.12	FAM160B1	chr10	protein_coding	family with sequence similarity 160, member B1
ENSG00000238113.6	0.366809	-2.52873	0.806835	1	0.03	0.01	0.04	0.04	0.04	0.02	LINC01410	chr9	lincRNA	long intergenic non-protein coding RNA 1410
ENSG00000127578.6	0.184953	-1.02693	0.653059	1	0.2	0.14	0.17	0.25	0.16	0.2	WFIKKN1	chr16	protein_coding	WAP, follistatin/kazal, immunoglobulin, kunitz and netrin domain containing 1
ENSG00000273056.1	1.27037	-3.2973	0.377606	1	0	0	0.07	0.21	0	0	RP11-77E14.2	chr9	lincRNA	--
ENSG00000134874.17	-2.83587	-3.05774	0.04084	0.45461	0.01	0.03	0	0	0	0	DZIP1	chr13	protein_coding	DAZ interacting zinc finger protein 1
ENSG00000137492.7	0.104899	4.72677	0.453015	1	8.34	6.77	5.82	7.87	7.47	7.74	PRKRIR	chr11	protein_coding	protein-kinase, interferon-inducible double stranded RNA dependent inhibitor, repressor of (P58 repressor)
ENSG00000142065.13	0.142398	2.77131	0.390383	1	0.74	0.89	0.6	0.91	0.83	0.77	ZFP14	chr19	protein_coding	ZFP14 zinc finger protein
ENSG00000168903.8	0.0870041	-1.83322	1	1	0.08	0.12	0.03	0.09	0.11	0.04	BTNL3	chr5	protein_coding	butyrophilin-like 3
ENSG00000037749.11	0.0123837	2.358	0.932989	1	1.89	1.29	1.49	1.57	1.5	1.76	MFAP3	chr5	protein_coding	microfibrillar-associated protein 3
ENSG00000273619.1	0.217315	0.730627	0.319588	1	1.8	2.57	1.57	2.22	1.81	3.16	RP5-908M14.9	chr20	antisense	--
ENSG00000227888.4	-1.17306	-3.47653	1	1	0.06	0	0	0	0	0.03	FAM66A	chr8	lincRNA	family with sequence similarity 66, member A
ENSG00000100804.18	-0.0726531	8.00302	0.58485	1	153.85	160.14	173.98	150.33	167.41	157.56	PSMB5	chr14	protein_coding	proteasome (prosome, macropain) subunit, beta type, 5
ENSG00000128872.9	-0.0544769	1.90314	0.765152	1	0.41	0.41	0.27	0.37	0.38	0.34	TMOD2	chr15	protein_coding	tropomodulin 2 (neuronal)
ENSG00000213120.3	1.71386	-3.68525	1	1	0	0	0	0	0.06	0	LIN28AP1	chr2	processed_pseudogene	LIN28A pseudogene 1
ENSG00000198954.6	-0.00248847	5.22843	0.988471	1	14.58	13.09	12.33	14.7	13.35	12.87	KIF1BP	chr10	protein_coding	KIF1 binding protein
ENSG00000184831.13	-0.0272685	4.76787	0.846009	1	20.39	22.56	23.73	21.42	23.52	22.06	APOO	chrX	protein_coding	apolipoprotein O
ENSG00000101000.4	-0.119515	6.50615	0.373827	1	62.3	64.55	63.8	57.8	63.21	58.78	PROCR	chr20	protein_coding	protein C receptor, endothelial
ENSG00000261734.1	-2.07201	-3.68366	1	1	0.02	0	0	0	0	0	RP11-669C19.1	chr3	lincRNA	--
ENSG00000213513.3	-0.618865	-2.42975	0.368754	1	0.07	0.03	0.15	0.1	0.06	0	RP13-39P12.2	chr10	processed_pseudogene	--
ENSG00000139985.6	0.937564	-0.372455	0.00372943	0.117998	0.17	0.15	0.15	0.39	0.25	0.3	ADAM21	chr14	protein_coding	ADAM metallopeptidase domain 21
ENSG00000144596.11	-1.45163	-1.98541	0.0132848	0.253655	0.02	0.03	0.05	0.01	0.01	0.01	GRIP2	chr3	protein_coding	glutamate receptor interacting protein 2
ENSG00000154330.12	0.0813427	-3.29836	1	1	0.01	0	0.01	0.01	0.01	0	PGM5	chr9	protein_coding	phosphoglucomutase 5
ENSG00000226126.2	-2.07201	-3.68366	1	1	0.03	0	0	0	0	0	PSMC1P12	chr1	processed_pseudogene	proteasome (prosome, macropain) 26S subunit, ATPase, 1 pseudogene 12
ENSG00000271778.1	0.370374	-2.52519	0.635133	1	0	0.28	0.13	0.31	0.08	0.17	RP11-379F4.8	chr3	sense_intronic	--
ENSG00000163701.18	-0.215649	3.70335	0.141735	0.777747	3.44	4.27	5.59	3.93	4.06	3.73	IL17RE	chr3	protein_coding	interleukin 17 receptor E
ENSG00000180822.11	0.191345	4.55178	0.175426	0.865184	3.1	3.51	3.58	3.56	4.17	4.17	PSMG4	chr6	protein_coding	proteasome (prosome, macropain) assembly chaperone 4
ENSG00000198722.12	-0.0710313	4.26892	0.61941	1	2.61	2.8	2.81	2.52	2.79	2.71	UNC13B	chr9	protein_coding	unc-13 homolog B (C. elegans)
ENSG00000123643.12	-0.513891	3.69469	0.000475726	0.0290939	2.26	1.86	2.31	1.45	1.55	1.62	SLC36A1	chr5	protein_coding	solute carrier family 36 (proton/amino acid symporter), member 1
ENSG00000173264.13	0.0928126	5.10961	0.503469	1	9.4	11.12	12.61	11.66	12.17	12.36	GPR137	chr11	protein_coding	G protein-coupled receptor 137
ENSG00000122679.8	-2.07201	-3.68366	1	1	0.03	0	0	0	0	0	RAMP3	chr7	protein_coding	receptor (G protein-coupled) activity modifying protein 3
ENSG00000134490.13	-0.281047	3.23447	0.0668737	0.580848	2.89	3.15	3.13	2.39	2.51	2.84	TMEM241	chr18	protein_coding	transmembrane protein 241
ENSG00000226699.1	1.26533	-3.29978	0.626564	1	0	0.22	0	0.16	0.39	0	RP11-122K13.7	chr10	antisense	--
ENSG00000064607.16	0.135053	5.59631	0.322547	1	5.64	6.03	5.83	6.75	6.26	6.68	SUGP2	chr19	protein_coding	SURP and G patch domain containing 2
ENSG00000231073.1	0.474376	-2.8031	0.777201	1	0.2	0.22	0	0	0.39	0.18	RP11-316M1.3	chr1	antisense	--
ENSG00000165457.13	-0.356574	-3.57694	1	1	0.03	0	0	0.02	0	0	FOLR2	chr11	protein_coding	folate receptor 2 (fetal)
ENSG00000109066.13	-0.0693731	4.22505	0.635583	1	3.42	3.22	3.94	3.7	3.08	3.55	TMEM104	chr17	protein_coding	transmembrane protein 104
ENSG00000280006.1	-1.38648	-1.37061	0.0025794	0.0931881	0.59	1.61	1.33	0.56	0.37	0.44	AC009060.2	chr16	protein_coding	--
ENSG00000171735.18	0.0903008	5.10174	0.514707	1	3.54	3.35	3.08	3.63	3.64	3.61	CAMTA1	chr1	protein_coding	calmodulin binding transcription activator 1
ENSG00000166685.11	0.228212	4.30722	0.110057	0.727208	4.87	4.96	4.78	5.33	6.33	5.86	COG1	chr17	protein_coding	component of oligomeric golgi complex 1
ENSG00000085552.16	-0.352571	4.62109	0.0118516	0.238091	5.49	6.34	6.66	4.7	5.15	4.99	IGSF9	chr1	protein_coding	immunoglobulin superfamily, member 9
ENSG00000129437.9	-0.776201	2.51465	1.95421e-06	0.000391057	5.03	5.89	6.05	3.71	3.79	2.57	KLK14	chr19	protein_coding	kallikrein-related peptidase 14
ENSG00000152207.7	2.47657	-3.57816	0.501046	1	0	0	0	0	0	0.01	CYSLTR2	chr13	protein_coding	cysteinyl leukotriene receptor 2
ENSG00000231887.6	0.12959	0.593424	0.593576	1	1.43	1.18	1.2	1.56	1.24	1.52	PRH1	chr12	protein_coding	proline-rich protein HaeIII subfamily 1
ENSG00000140398.13	0.120901	3.02494	0.451775	1	1.52	1.58	1.68	1.73	1.95	1.63	NEIL1	chr15	protein_coding	nei endonuclease VIII-like 1 (E. coli)
ENSG00000228462.1	0.0829301	-3.29687	1	1	0	0.1	0.1	0.08	0.06	0.08	RP11-445N18.3	chr10	processed_pseudogene	--
ENSG00000281406.1	0.499278	2.74983	0.00192369	0.0772913	1.55	1.91	1.51	2.48	2.34	2.37	BLACAT1	chr1	lincRNA	bladder cancer associated transcript 1 (non-protein coding)
ENSG00000230113.1	1.71386	-3.68525	1	1	0	0	0	0	0.04	0	AC091177.1	chr17	antisense	--
ENSG00000030066.13	-0.0803659	5.03054	0.565663	1	6.17	4.46	4.27	5.68	4.37	4.39	NUP160	chr11	protein_coding	nucleoporin 160kDa
ENSG00000146453.12	0.154174	-2.47842	1	1	0.04	0.08	0.02	0.05	0.06	0.05	PNLDC1	chr6	protein_coding	poly(A)-specific ribonuclease (PARN)-like domain containing 1
ENSG00000170340.10	-0.200108	4.81827	0.152405	0.802633	13.78	9.37	5.45	11.8	7.33	6.42	B3GNT2	chr2	protein_coding	UDP-GlcNAc:betaGal beta-1,3-N-acetylglucosaminyltransferase 2
ENSG00000243844.1	2.47878	-3.57691	0.501046	1	0	0	0	0	0	0.12	RPL17P33	chr8	processed_pseudogene	ribosomal protein L17 pseudogene 33
ENSG00000156671.12	-0.316352	4.54337	0.0248049	0.360232	3.49	3.41	2.88	2.86	2.47	2.73	SAMD8	chr10	protein_coding	sterile alpha motif domain containing 8
ENSG00000196376.10	1.69216	-2.79839	0.151035	0.798773	0	0.01	0.01	0.03	0	0.03	SLC35F1	chr6	protein_coding	solute carrier family 35, member F1
ENSG00000135052.16	-0.23025	6.84029	0.0857328	0.641114	37.56	34.14	34.27	30.98	31.4	30.17	GOLM1	chr9	protein_coding	golgi membrane protein 1
ENSG00000260955.2	-0.573973	-2.02298	0.376297	1	0.43	0.65	0.27	0.07	0.32	0.53	RP11-30L15.6	chr8	lincRNA	--
ENSG00000254219.1	-0.356543	-3.57632	1	1	0	0.07	0	0	0	0.06	GS1-251I9.2	chr8	processed_transcript	--
ENSG00000176390.11	-0.163807	3.20099	0.285223	0.976792	3.52	2.58	2.77	3.15	2.64	2.33	CRLF3	chr17	protein_coding	cytokine receptor-like factor 3
ENSG00000100058.12	0.0741199	4.35177	0.608303	1	8.81	9.28	9.62	9.44	10.83	9.59	CRYBB2P1	chr22	transcribed_unprocessed_pseudogene	crystallin, beta B2 pseudogene 1
ENSG00000139921.12	-0.611846	5.51702	7.85902e-06	0.00126802	16.93	11.72	9.02	10.23	7.79	7.26	TMX1	chr14	protein_coding	thioredoxin-related transmembrane protein 1
ENSG00000136867.10	0.143342	3.49689	0.339901	1	5.79	4.99	5.41	5.94	6.17	6.22	SLC31A2	chr9	protein_coding	solute carrier family 31 (copper transporter), member 2
ENSG00000185345.18	0.29823	-2.86033	1	1	0	0.02	0.02	0.01	0.01	0.02	PARK2	chr6	protein_coding	parkin RBR E3 ubiquitin protein ligase
ENSG00000100263.13	-0.0136099	4.8341	0.92373	1	11.74	16.13	15.42	15	14.39	14.55	RHBDD3	chr22	protein_coding	rhomboid domain containing 3
ENSG00000185958.9	-1.31413	-3.21452	0.377606	1	0	0	0.01	0	0.01	0	FAM186A	chr12	protein_coding	family with sequence similarity 186, member A
ENSG00000250264.1	-0.053202	4.80625	0.705605	1	9.32	9.78	9.46	9.01	9.33	9.85	XXbac-BPG246D15.9	chr6	protein_coding	--
ENSG00000206337.10	0.264634	4.14697	0.0649121	0.572766	5.29	4.69	6.37	6.1	6.86	7.16	HCP5	chr6	sense_overlapping	HLA complex P5 (non-protein coding)
ENSG00000272779.1	0.326833	3.70235	0.0271097	0.382833	8.25	9.66	9.83	11.68	12.3	11.66	LL22NC03-80A10.6	chr22	transcribed_unprocessed_pseudogene	--
ENSG00000103550.13	-0.144825	5.51805	0.288802	0.976957	6.4	6.36	6.64	5.7	6.37	5.91	KNOP1	chr16	protein_coding	lysine-rich nucleolar protein 1
ENSG00000238273.3	3.3364	-3.38888	0.251569	0.920298	0	0	0	0	0.04	0	AC012360.6	chr2	antisense	--
ENSG00000276900.1	0.359988	1.07127	0.106636	0.717196	0.74	0.76	0.78	0.89	1.25	0.83	RP11-467L13.7	chr12	antisense	--
ENSG00000269376.1	-0.338768	-1.68077	0.64932	1	0.41	0.57	0.18	0.61	0.22	0.1	RP11-120K24.5	chr13	sense_intronic	--
ENSG00000154639.18	-0.142961	6.4347	0.288977	0.976957	16.99	12.14	7.77	15.55	9.79	8.94	CXADR	chr21	protein_coding	coxsackie virus and adenovirus receptor
ENSG00000221986.6	0.950376	-1.99094	0.109242	0.723982	0.03	0.18	0.03	0.11	0.09	0.29	MYBPHL	chr1	protein_coding	myosin binding protein H-like
ENSG00000213279.2	0.402143	-3.47926	1	1	0	0	0.02	0	0.02	0	RP1-29C18.9	chr22	lincRNA	--
ENSG00000197757.7	0.219504	1.94833	0.232042	0.920298	0.98	0.94	0.98	1.2	1.2	1.06	HOXC6	chr12	protein_coding	homeobox C6
ENSG00000226239.1	1.71544	-3.68436	1	1	0	0	0	0.02	0	0	RP1-310O13.7	chr20	antisense	--
ENSG00000112592.12	0.0803678	4.59628	0.572621	1	11.87	12.07	9.44	11.03	13.19	11.92	TBP	chr6	protein_coding	TATA box binding protein
ENSG00000120907.17	2.47878	-3.57691	0.501046	1	0	0	0	0	0	0.01	ADRA1A	chr8	protein_coding	adrenoceptor alpha 1A
ENSG00000260836.1	2.47438	-3.57941	0.501046	1	0	0	0	0	0.05	0	RP11-152F13.10	chr15	protein_coding	--
ENSG00000256588.1	-3.78784	-3.38258	0.12657	0.732822	0.24	0	0	0	0	0	RP11-613F22.8	chr11	sense_intronic	--
ENSG00000114251.13	2.47751	-3.57763	0.501046	1	0	0	0	0.01	0	0	WNT5A	chr3	protein_coding	wingless-type MMTV integration site family, member 5A
ENSG00000042062.11	0.881729	-2.30591	0.273071	0.956874	0.02	0.02	0.01	0.01	0.06	0.01	FAM65C	chr20	protein_coding	family with sequence similarity 65, member C
ENSG00000166387.11	0.00321276	4.48167	0.987665	1	4.76	4.93	4.93	4.93	5.11	4.96	PPFIBP2	chr11	protein_coding	PTPRF interacting protein, binding protein 2 (liprin beta 2)
ENSG00000205334.2	-1.69257	-3.38242	0.626564	1	0.01	0.03	0	0	0	0.01	LINC01460	chr2	lincRNA	long intergenic non-protein coding RNA 1460
ENSG00000140694.16	-0.0606595	5.0376	0.662675	1	10.12	8.87	10.47	9.27	10.12	9.54	PARN	chr16	protein_coding	poly(A)-specific ribonuclease
ENSG00000214465.3	0.0896839	-2.92497	1	1	0.06	0.03	0.03	0.05	0.04	0.06	SMARCE1P6	chr2	processed_pseudogene	SWI/SNF related, matrix associated, actin dependent regulator of chromatin, subfamily e, member 1 pseudogene 6
ENSG00000125656.8	-0.0904453	6.28133	0.502358	1	53.36	57.49	67.69	58.13	58.82	54.84	CLPP	chr19	protein_coding	caseinolytic mitochondrial matrix peptidase proteolytic subunit
ENSG00000274444.1	1.42267	-2.63136	0.124207	0.732822	0.19	0.1	0	0.38	0.18	0.34	RP11-128A17.2	chr15	lincRNA	--
ENSG00000108384.14	0.0894094	4.6825	0.525251	1	7.55	6.95	8.28	7.73	8.63	8.45	RAD51C	chr17	protein_coding	RAD51 paralog C
ENSG00000260774.1	-0.432179	-1.26838	0.316604	1	0.09	0.23	0.07	0.12	0.07	0.1	CTD-2083E4.4	chr5	processed_transcript	--
ENSG00000131931.8	-0.167994	2.95752	0.288064	0.976957	4.77	3.16	2.33	4.05	2.96	2.34	THAP1	chr8	protein_coding	THAP domain containing, apoptosis associated protein 1
ENSG00000257222.1	2.9707	-3.48005	0.501046	1	0	0	0	0.08	0.13	0	RP11-554E23.4	chr12	antisense	--
ENSG00000208036.1	-0.449734	-3.06197	0.728829	1	0	1.5	0.48	0.37	0.58	0.41	MIR106B	chr7	miRNA	microRNA 106b
ENSG00000137571.10	3.63528	-3.2986	0.12657	0.732822	0	0	0	0.01	0	0	SLCO5A1	chr8	protein_coding	solute carrier organic anion transporter family, member 5A1
ENSG00000198673.10	1.19825	-2.99285	0.293159	0.976957	0.01	0.01	0	0.03	0.01	0.01	FAM19A2	chr12	protein_coding	family with sequence similarity 19 (chemokine (C-C motif)-like), member A2
ENSG00000204438.10	-0.123444	3.72775	0.402569	1	3.38	3.46	3.89	3.3	3.43	3.35	GPANK1	chr6	protein_coding	G patch domain and ankyrin repeats 1
ENSG00000134709.10	-0.204197	4.07167	0.156861	0.815864	3.49	2.79	2.04	2.75	2.4	2.26	HOOK1	chr1	protein_coding	hook microtubule-tethering protein 1
ENSG00000143458.11	0.295771	2.68603	0.0699477	0.587279	0.58	0.68	0.46	0.64	0.74	0.77	GABPB2	chr1	protein_coding	GA binding protein transcription factor, beta subunit 2
ENSG00000179611.3	-2.88958	-3.57605	0.501046	1	0	0	0.03	0	0	0	DGKZP1	chr13	processed_pseudogene	diacylglycerol kinase, zeta pseudogene 1
ENSG00000198198.13	-0.063521	3.93952	0.657897	1	0.89	1.33	1.04	1.04	1.14	1.03	SZT2	chr1	protein_coding	seizure threshold 2 homolog (mouse)
ENSG00000270720.1	-0.0115184	-1.60433	1	1	0.96	0.07	0.13	0.21	0.44	0.57	RP11-84C13.2	chr4	lincRNA	--
ENSG00000263969.2	2.47751	-3.57763	0.501046	1	0	0	0	0.2	0	0	RN7SL678P	chr21	misc_RNA	RNA, 7SL, cytoplasmic 678, pseudogene
ENSG00000278588.1	-1.52359	-0.332092	2.29862e-06	0.000449967	1.78	5.79	0.72	1.83	0.06	1.23	HIST1H2BI	chr6	protein_coding	histone cluster 1, H2bi
ENSG00000255320.1	-2.88914	-3.57624	0.501046	1	0.19	0	0	0	0	0	RP11-755F10.1	chr11	antisense	--
ENSG00000163877.9	-0.0312248	3.83981	0.835532	1	3	2.78	2.8	2.62	3.01	2.96	SNIP1	chr1	protein_coding	Smad nuclear interacting protein 1
ENSG00000121578.12	0.135746	4.96669	0.329362	1	4.32	4.34	3.98	4.72	4.87	4.62	B4GALT4	chr3	protein_coding	UDP-Gal:betaGlcNAc beta 1,4- galactosyltransferase, polypeptide 4
ENSG00000232396.2	-0.355937	-3.57657	1	1	0.06	0	0	0	0	0.06	RP1-76B20.11	chr22	antisense	--
ENSG00000139112.10	-0.0855195	5.34349	0.534152	1	12.77	11.34	13.85	11.94	12.63	12.05	GABARAPL1	chr12	protein_coding	GABA(A) receptor-associated protein like 1
ENSG00000177551.5	-2.07486	-3.29582	0.377606	1	0	0	0.02	0	0	0	NHLH2	chr1	protein_coding	nescient helix loop helix 2
ENSG00000063180.8	0.0140885	5.3909	0.921383	1	18.52	20.15	22.75	21.46	21.57	20.5	CA11	chr19	protein_coding	carbonic anhydrase XI
ENSG00000204424.9	1.71386	-3.68525	1	1	0	0	0	0	0.03	0	LY6G6F	chr6	protein_coding	lymphocyte antigen 6 complex, locus G6F
ENSG00000261135.1	0.0426176	0.713196	0.88048	1	0.95	1.36	1.47	1.34	1.17	1.51	RP4-798A10.7	chr1	lincRNA	--
ENSG00000235631.1	-0.702191	-2.8587	0.553488	1	0.09	0.03	0.06	0.05	0.02	0.05	RNF148	chr7	protein_coding	ring finger protein 148
ENSG00000100418.7	0.0368605	5.74865	0.788217	1	11.71	11.89	13.98	12.98	13.45	13.06	DESI1	chr22	protein_coding	desumoylating isopeptidase 1
ENSG00000179709.8	-0.00278294	-2.79828	1	1	0.01	0.03	0.01	0.02	0.01	0.03	NLRP8	chr19	protein_coding	NLR family, pyrin domain containing 8
ENSG00000165507.8	-0.314451	2.75676	0.0477386	0.501247	2.39	3.55	3.62	2.2	2.75	2.91	C10orf10	chr10	protein_coding	chromosome 10 open reading frame 10
ENSG00000202402.1	2.47814	-3.57727	0.501046	1	0	0	0	0.3	0	0.33	Y_RNA	chr14	misc_RNA	--
ENSG00000239672.7	0.000449194	8.564	0.997603	1	167.77	163.1	191.06	163.81	186.35	184.39	NME1	chr17	protein_coding	NME/NM23 nucleoside diphosphate kinase 1
ENSG00000271430.1	-0.245307	2.01722	0.161227	0.829585	1.16	1.27	0.6	1.16	0.89	0.56	RP3-368A4.5	chrX	sense_intronic	--
ENSG00000143756.11	-0.0626886	4.98123	0.654218	1	6.39	5.47	4.19	5.9	4.96	4.89	FBXO28	chr1	protein_coding	F-box protein 28
ENSG00000277075.1	-1.69685	0.821352	3.02179e-13	2.58674e-10	5.74	10.92	2.38	3.55	0.84	1.79	HIST1H2AE	chr6	protein_coding	histone cluster 1, H2ae
ENSG00000273328.5	1.62854	-2.53418	0.0817059	0.627288	0.01	0.01	0.01	0.05	0.05	0	RP11-141M3.6	chr3	processed_transcript	--
ENSG00000103326.10	0.010463	6.29873	0.940872	1	12.26	16.13	16.47	15.77	16.11	14.43	CAPN15	chr16	protein_coding	calpain 15
ENSG00000280064.1	0.640736	-2.74172	0.586231	1	0.02	0.03	0.02	0.05	0.03	0.03	RP11-205M5.3	chr8	TEC	--
ENSG00000236869.1	-2.07262	-3.68341	1	1	0	0.09	0	0	0	0	RP11-944L7.4	chr3	antisense	--
ENSG00000005059.15	-0.0872753	4.60948	0.538389	1	10.35	9.38	10.19	8.97	9.49	10.4	CCDC109B	chr4	protein_coding	coiled-coil domain containing 109B
ENSG00000278862.1	-0.222111	-2.29736	0.835564	1	0.04	0.06	0.01	0.06	0.03	0	RP11-571O6.2	chr16	TEC	--
ENSG00000114316.12	0.0344862	4.33269	0.812479	1	3.82	3.47	3.55	3.67	3.88	3.8	USP4	chr3	protein_coding	ubiquitin specific peptidase 4 (proto-oncogene)
ENSG00000249207.1	-0.358753	-3.57757	1	1	0	0.04	0	0	0.02	0	RP11-360F5.1	chr4	antisense	--
ENSG00000138678.10	-0.528185	2.69426	0.00101187	0.0508694	2.43	2.5	2.4	1.66	1.76	1.79	AGPAT9	chr4	protein_coding	1-acylglycerol-3-phosphate O-acyltransferase 9
ENSG00000061676.14	-0.0246531	6.73513	0.85589	1	6	4.5	3.56	5.64	4.28	4.25	NCKAP1	chr2	protein_coding	NCK-associated protein 1
ENSG00000124193.14	-0.00201322	7.338	0.988475	1	35.42	32.35	33.92	34.64	35.73	33.63	SRSF6	chr20	protein_coding	serine/arginine-rich splicing factor 6
ENSG00000160789.19	0.0444706	9.62558	0.737134	1	159.03	164.83	178.39	173.58	178.48	178.52	LMNA	chr1	protein_coding	lamin A/C
ENSG00000104774.12	0.027922	5.14093	0.842679	1	9.52	9.86	10.37	9.32	10.85	10.9	MAN2B1	chr19	protein_coding	mannosidase, alpha, class 2B, member 1
ENSG00000197746.13	-0.0465952	9.60695	0.725056	1	251.18	237.49	258.7	241.21	251.51	248.37	PSAP	chr10	protein_coding	prosaposin
ENSG00000184719.11	-2.88958	-3.57605	0.501046	1	0	0	0.02	0	0	0	RNLS	chr10	protein_coding	renalase, FAD-dependent amine oxidase
ENSG00000225718.1	1.71607	-3.684	1	1	0	0	0	0	0	0.03	RP11-3P22.2	chr7	lincRNA	--
ENSG00000248840.2	0.471619	-2.99172	1	1	0.07	0.07	0.07	0.17	0.04	0.12	RP11-357G3.2	chr4	transcribed_processed_pseudogene	--
ENSG00000236255.1	-0.217011	0.0941914	0.417244	1	0.17	0.27	0.29	0.21	0.23	0.19	AC009404.2	chr2	lincRNA	--
ENSG00000254568.1	2.47438	-3.57941	0.501046	1	0	0	0	0	0.06	0	RP11-664I21.5	chr11	antisense	--
ENSG00000070729.13	1.19994	-2.99205	0.293159	0.976957	0	0	0.01	0.03	0	0.01	CNGB1	chr16	protein_coding	cyclic nucleotide gated channel beta 1
ENSG00000212126.3	2.47751	-3.57763	0.501046	1	0	0	0	0.06	0	0	TAS2R50	chr12	protein_coding	taste receptor, type 2, member 50
ENSG00000165698.15	-0.0907486	1.52224	0.641005	1	0.81	1	0.98	0.88	0.93	0.87	C9orf9	chr9	protein_coding	chromosome 9 open reading frame 9
ENSG00000177575.12	1.26998	-3.29714	0.377606	1	0	0.01	0	0.03	0	0	CD163	chr12	protein_coding	CD163 molecule
ENSG00000102387.15	-0.0731088	-2.68558	1	1	0.03	0.02	0.04	0.04	0.03	0	TAF7L	chrX	protein_coding	TAF7-like RNA polymerase II, TATA box binding protein (TBP)-associated factor, 50kDa
ENSG00000167110.16	0.287798	5.35449	0.0360846	0.437803	7.52	7.5	7.31	9.67	9.34	8.93	GOLGA2	chr9	protein_coding	golgin A2
ENSG00000177679.15	0.392972	-2.26185	0.835564	1	0.02	0.06	0.01	0	0.08	0.03	SRRM3	chr7	protein_coding	serine/arginine repetitive matrix 3
ENSG00000231988.1	-2.07262	-3.68341	1	1	0	0.05	0	0	0	0	OFD1P3Y	chrY	unprocessed_pseudogene	OFD1 pseudogene 3, Y-linked
ENSG00000275759.1	-0.132636	-1.65686	0.879581	1	0.51	0.14	0.53	0.31	0.4	0.4	RP11-131L12.3	chr12	lincRNA	--
ENSG00000240366.1	-2.88936	-3.57615	0.501046	1	0.12	0	0.12	0	0	0	RPL36AP45	chr15	processed_pseudogene	ribosomal protein L36a pseudogene 45
ENSG00000277246.1	-0.00527657	-2.80085	1	1	0.27	0.1	0.09	0.07	0.23	0.16	RP11-153I24.4	chr13	sense_intronic	--
ENSG00000175595.14	0.00719557	2.22806	1	1	0.65	0.57	0.39	0.67	0.52	0.47	ERCC4	chr16	protein_coding	excision repair cross-complementation group 4
ENSG00000118407.14	-0.306397	-2.52593	0.806835	1	0.01	0.01	0.01	0.01	0.01	0.01	FILIP1	chr6	protein_coding	filamin A interacting protein 1
ENSG00000153165.18	-0.958012	-2.52212	0.246661	0.920298	0.03	0.02	0.02	0.02	0	0.01	RGPD3	chr2	protein_coding	RANBP2-like and GRIP domain containing 3
ENSG00000145041.15	-0.0338852	4.37831	0.812276	1	2.95	2.72	2.65	2.98	2.88	2.47	VPRBP	chr3	protein_coding	Vpr (HIV-1) binding protein
ENSG00000238287.1	-0.033791	-2.43132	1	1	0.06	0.41	0.06	0.15	0.23	0.11	RP11-656D10.3	chr1	antisense	--
ENSG00000279504.1	0.314492	-0.911992	0.44927	1	0.34	0.47	0.6	0.66	0.57	0.56	AD001527.4	chr19	TEC	--
ENSG00000231121.3	2.47751	-3.57763	0.501046	1	0	0	0	0.06	0	0	RP1-34H18.1	chr12	lincRNA	--
ENSG00000250376.1	-2.88914	-3.57624	0.501046	1	0.11	0	0	0	0	0	CTD-2005D20.1	chr4	unprocessed_pseudogene	--
ENSG00000139675.11	0.197435	1.65805	0.303861	0.995861	0.92	0.72	0.93	1.08	1.04	0.9	HNRNPA1L2	chr13	protein_coding	heterogeneous nuclear ribonucleoprotein A1-like 2
ENSG00000237877.6	0.859127	-1.81053	0.17704	0.869318	0.1	0.06	0.11	0.21	0.24	0.02	LINC01473	chr2	lincRNA	long intergenic non-protein coding RNA 1473
ENSG00000083635.7	-0.00131602	4.30482	0.998336	1	5.3	5.02	5.01	5.26	5.17	5.26	NUFIP1	chr13	protein_coding	nuclear fragile X mental retardation protein interacting protein 1
ENSG00000272948.2	0.410385	-1.3942	0.501614	1	0.21	0.29	0.49	0.51	0.63	0.14	AP001412.1	chr21	antisense	--
ENSG00000256546.1	0.92716	-0.911936	0.0174048	0.291661	0.14	0.16	0.15	0.23	0.22	0.46	AC156455.1	chr12	processed_transcript	--
ENSG00000122733.12	-0.358753	-3.57757	1	1	0	0.01	0	0	0	0	PHF24	chr9	protein_coding	--
ENSG00000188766.12	-0.331316	1.16747	0.101068	0.698864	0.41	0.48	0.38	0.29	0.36	0.37	SPRED3	chr19	protein_coding	sprouty-related, EVH1 domain containing 3
ENSG00000236136.1	-1.17351	-3.47635	1	1	0	0	0.09	0	0	0.04	ADORA2BP1	chr1	processed_pseudogene	adenosine A2b receptor pseudogene 1
ENSG00000150201.14	-0.377017	-0.627317	0.260724	0.938495	0.32	0.89	0.99	0.62	0.69	0.37	FXYD4	chr10	protein_coding	FXYD domain containing ion transport regulator 4
ENSG00000255835.1	0.381368	4.7905	0.00633541	0.1637	12.87	13.33	13.81	17.89	17.97	17.53	RP4-559A3.7	chr1	protein_coding	--
ENSG00000145495.14	0.0672929	6.36548	0.618052	1	7.94	7.46	6.82	8.21	7.88	7.77	2020-03-06	chr5	protein_coding	membrane-associated ring finger (C3HC4) 6, E3 ubiquitin protein ligase
ENSG00000076641.4	1.19579	-2.99484	0.293159	0.976957	0.01	0	0	0.01	0.01	0	PAG1	chr8	protein_coding	phosphoprotein membrane anchor with glycosphingolipid microdomains 1
ENSG00000183625.14	-0.214941	-1.31278	0.798798	1	0.18	0.11	0.14	0.09	0.09	0.21	CCR3	chr3	protein_coding	chemokine (C-C motif) receptor 3
ENSG00000261522.5	0.46691	-2.99401	1	1	0.02	0.04	0	0.04	0.03	0	RP11-407P15.1	chr2	transcribed_unprocessed_pseudogene	--
ENSG00000175592.8	0.0879234	5.84818	0.518984	1	26.55	27.01	28.79	28.59	31.98	29.07	FOSL1	chr11	protein_coding	FOS-like antigen 1
ENSG00000236990.1	-2.07223	-3.68357	1	1	0	0	0.02	0	0	0	RP11-433J20.1	chr10	lincRNA	--
ENSG00000275657.1	-0.065958	-3.13573	1	1	0.6	0.65	0.62	0.48	0.38	1.06	MIR6758	chr12	miRNA	microRNA 6758
ENSG00000156968.8	-0.734215	-1.88666	0.245679	0.920298	0.04	0.06	0.03	0.02	0.02	0.03	MPV17L	chr16	protein_coding	MPV17 mitochondrial membrane protein-like
ENSG00000157911.9	0.142688	4.90075	0.306061	0.999883	8.16	9.15	9.1	9.78	10.03	10.06	PEX10	chr1	protein_coding	peroxisomal biogenesis factor 10
ENSG00000169435.13	0.0445089	1.17865	0.841782	1	0.37	0.29	0.3	0.43	0.32	0.26	RASSF6	chr4	protein_coding	Ras association (RalGDS/AF-6) domain family member 6
ENSG00000168273.7	0.200983	4.19514	0.161734	0.829585	6.51	7.69	8.91	9.03	9.23	8.95	SMIM4	chr3	protein_coding	small integral membrane protein 4
ENSG00000167900.11	0.0554122	7.93713	0.677427	1	116.97	122.69	138.42	131.77	138.71	131.97	TK1	chr17	protein_coding	thymidine kinase 1, soluble
ENSG00000230937.9	1.00871	3.07148	1.8565e-10	9.91697e-08	4.29	4.27	3.53	7.17	9.06	8.67	MIR205HG	chr1	processed_transcript	MIR205 host gene
ENSG00000241399.6	0.542082	0.995277	0.0117871	0.23695	0.44	0.3	0.3	0.45	0.52	0.6	CD302	chr2	protein_coding	CD302 molecule
ENSG00000268916.5	-0.617862	-2.42774	0.368754	1	0.14	0.26	0.1	0.04	0.12	0.17	CSAG3	chrX	transcribed_processed_pseudogene	CSAG family, member 3
ENSG00000262967.1	0.982143	-3.06665	0.456535	1	0	0.12	0	0.05	0.18	0	RP11-294J22.6	chr17	antisense	--
ENSG00000248905.8	0.431299	2.10291	0.0136793	0.256264	0.17	0.21	0.13	0.24	0.21	0.26	FMN1	chr15	protein_coding	formin 1
ENSG00000115641.18	0.0617004	7.10348	0.644921	1	20.29	19.24	19.88	20.43	21.71	21.38	FHL2	chr2	protein_coding	four and a half LIM domains 2
ENSG00000174469.17	-0.0976101	5.23827	0.480423	1	3.83	3.24	3.26	3.22	3.23	3.44	CNTNAP2	chr7	protein_coding	contactin associated protein-like 2
ENSG00000231774.1	-2.07177	-3.29495	0.377606	1	0.68	0	0	0	0	0.15	RP11-402P6.11	chrX	lincRNA	--
ENSG00000104880.17	-0.117307	0.228793	0.656844	1	0.18	0.17	0.19	0.14	0.19	0.16	ARHGEF18	chr19	protein_coding	Rho/Rac guanine nucleotide exchange factor (GEF) 18
ENSG00000246067.7	0.248401	3.14039	0.109199	0.723982	3.77	4.12	3.78	4.76	4.67	4.79	RAB30-AS1	chr11	lincRNA	RAB30 antisense RNA 1 (head to head)
ENSG00000124657.1	-0.453859	-2.92384	0.756448	1	0.08	0	0.12	0.1	0.03	0.04	OR2B6	chr6	protein_coding	olfactory receptor, family 2, subfamily B, member 6
ENSG00000176248.8	-0.0648809	5.40737	0.636568	1	12.96	15.53	16.23	14.89	14.47	14.45	ANAPC2	chr9	protein_coding	anaphase promoting complex subunit 2
ENSG00000225616.2	-2.07223	-3.68357	1	1	0	0	0.12	0	0	0	RP4-604A21.1	chr1	processed_pseudogene	--
ENSG00000103152.11	0.0542568	5.48396	0.695221	1	26.75	30.23	34.01	30.77	35.08	30.91	MPG	chr16	protein_coding	N-methylpurine-DNA glycosylase
ENSG00000126562.16	0.0390301	-0.292303	1	1	0.19	0.16	0.15	0.17	0.21	0.13	WNK4	chr17	protein_coding	WNK lysine deficient protein kinase 4
ENSG00000047662.4	0.0795721	-1.2744	0.899588	1	0.06	0.03	0.05	0.05	0.04	0.06	FAM184B	chr4	protein_coding	family with sequence similarity 184, member B
ENSG00000282317.1	-1.17527	-3.47778	1	1	0.13	0	0	0	0.04	0	RP11-173A6.3	chr1	lincRNA	--
ENSG00000108771.12	-0.189418	2.66048	0.245212	0.920298	2.18	2.39	2.37	2.18	2.02	2.04	DHX58	chr17	protein_coding	DEXH (Asp-Glu-X-His) box polypeptide 58
ENSG00000255449.1	-0.234645	-2.21025	0.842731	1	0.32	0.23	0.05	0.21	0.07	0.28	RP11-91P24.6	chr11	antisense	--
ENSG00000208892.1	-0.747008	-2.98882	0.756448	1	0.28	1.2	0	0.45	0	0.49	SNORA49	chr12	snoRNA	small nucleolar RNA, H/ACA box 49
ENSG00000155961.4	-0.930979	-3.29557	1	1	0	0.01	0.02	0.02	0	0	RAB39B	chrX	protein_coding	RAB39B, member RAS oncogene family
ENSG00000274678.1	0.166952	-1.9596	0.859878	1	0.14	0.37	0.36	0.39	0.35	0.25	RP11-2C24.7	chr16	lincRNA	--
ENSG00000258233.1	0.986463	-3.0642	0.456535	1	0	0.03	0	0.01	0.02	0.02	ARHGAP42P5	chr14	processed_pseudogene	Rho GTPase activating protein 42 pseudogene 5
ENSG00000123191.13	-0.116801	2.55522	0.488505	1	0.86	0.8	0.82	0.86	0.73	0.75	ATP7B	chr13	protein_coding	ATPase, Cu++ transporting, beta polypeptide
ENSG00000246662.6	2.47438	-3.57941	0.501046	1	0	0	0	0	0.02	0	LINC00535	chr8	antisense	long intergenic non-protein coding RNA 535
ENSG00000104969.9	0.0123257	6.98965	0.92754	1	44.31	48.99	54.16	50.01	51.14	51.21	SGTA	chr19	protein_coding	small glutamine-rich tetratricopeptide repeat (TPR)-containing, alpha
ENSG00000230561.3	0.545205	-1.53184	0.312619	1	0.1	0.13	0.08	0.14	0.17	0.14	LINC01183	chr5	lincRNA	long intergenic non-protein coding RNA 1183
ENSG00000099795.6	-0.0246422	6.16957	0.855669	1	108.3	122.93	139.89	119.69	129.97	124.03	NDUFB7	chr19	protein_coding	NADH dehydrogenase (ubiquinone) 1 beta subcomplex, 7, 18kDa
ENSG00000272196.2	-1.5395	-2.42298	0.0456188	0.48427	0.07	0.8	0.07	0.05	0.08	0.18	HIST2H2AA4	chr1	protein_coding	histone cluster 2, H2aa4
[truncated: 28,632 more rows]
