# Supplementary material for: KRT18 Modulates Alternative Splicing of Genes Involved in Proliferation and Apoptosis Processes in Both Gastric Cancer Cells and Clinical Samples
Source: Front Genet. 2021 Jul 5;12:635429. doi: 10.3389/fgene.2021.635429 (PMC8287183; doi:10.3389/fgene.2021.635429)
Supplement: Supplementary file 2 [file Data_Sheet_2.ZIP › Table S3.xlsx]

## Sheet: Sheet1
Table S3 Classification of all the detected alternative splicing events (ASEs).
Known
Sample	3pMXE	5pMXE	A3SS	A3SS&ES	A5SS	A5SS&ES	ES	IntronR	MXE	cassetteExon	Total ASEs	Detected junction
siCtrl_1st
siCtrl_2nd	254	319	1989	217	1985	291	1573	1060	176	1047	8911	123724
siCtrl_3rd	244	299	1991	222	2026	310	1533	1059	167	1052	8903	117921
siKRT18_1st	281	335	2234	249	2343	320	1703	1085	200	1161	9911	126257
siKRT18_2nd	304	406	2501	289	2595	360	1883	1077	243	1311	10969	126576
siKRT18_3rd	269	357	2171	237	2323	324	1676	1089	205	1149	9800	123480
Total	429	574	3324	376	3499	486	2503	1528	327	1738	14784	153133
Novel
Sample	3pMXE	5pMXE	A3SS	A3SS&ES	A5SS	A5SS&ES	ES	IntronR	MXE	cassetteExon	Total ASEs	Detected junction
siCtrl_1st
siCtrl_2nd	447	738	3249	300	2928	344	1223	4987	90	395	14701	37378
siCtrl_3rd	475	744	3291	319	2882	338	1132	3747	97	341	13366	37161
siKRT18_1st	548	886	3662	321	3294	351	1208	4728	128	432	15558	46076
siKRT18_2nd	707	973	4290	394	3644	409	1230	4044	136	502	16329	54116
siKRT18_3rd	546	848	3595	344	3201	318	1167	4066	124	404	14613	44154
Total	1570	2479	10720	1128	9596	1123	3512	11470	348	1208	43154	136429
