# Supplementary material for: KRT18 Modulates Alternative Splicing of Genes Involved in Proliferation and Apoptosis Processes in Both Gastric Cancer Cells and Clinical Samples
Source: Front Genet. 2021 Jul 5;12:635429. doi: 10.3389/fgene.2021.635429 (PMC8287183; doi:10.3389/fgene.2021.635429)
Supplement: Supplementary file 2 [file Data_Sheet_2.ZIP › Table S4.xlsx]

## Sheet: siKRT18_vs_ctrl_NIR_RAS_p0.05
X.ID	Chr	Ass1	Ass2	Strand	Mss1	Mss2	Type	Isoform	KorN	siCtrl_1st.Ratio	siCtrl_1st.Alt_average_sj	siCtrl_1st.Model_average_sj	siCtrl_1st.Alt_sj	siCtrl_1st.Model_sj	siCtrl_1st.isfiltered	siCtrl_2nd.Ratio	siCtrl_2nd.Alt_average_sj	siCtrl_2nd.Model_average_sj	siCtrl_2nd.Alt_sj	siCtrl_2nd.Model_sj	siCtrl_2nd.isfiltered	siCtrl_3rd.Ratio	siCtrl_3rd.Alt_average_sj	siCtrl_3rd.Model_average_sj	siCtrl_3rd.Alt_sj	siCtrl_3rd.Model_sj	siCtrl_3rd.isfiltered	siKRT18_1st.Ratio	siKRT18_1st.Alt_average_sj	siKRT18_1st.Model_average_sj	siKRT18_1st.Alt_sj	siKRT18_1st.Model_sj	siKRT18_1st.isfiltered	siKRT18_2nd.Ratio	siKRT18_2nd.Alt_average_sj	siKRT18_2nd.Model_average_sj	siKRT18_2nd.Alt_sj	siKRT18_2nd.Model_sj	siKRT18_2nd.isfiltered	siKRT18_3rd.Ratio	siKRT18_3rd.Alt_average_sj	siKRT18_3rd.Model_average_sj	siKRT18_3rd.Alt_sj	siKRT18_3rd.Model_sj	siKRT18_3rd.isfiltered	Pvalue	Tvalue	DiffType	Gene
known_NIR_10	chr1	101077508;101080613	101080389;101083461	+	101077508	101083461	cassetteExon	ENST00000446527.5	known	1	1	0	0;2	0	n	-	-	-	-	-	-	1	1.5	0	1;2	0	n	0.24	2.5	8	5;0	8	n	0	0	10	0;0	10	n	0.58	7	5	6;8	5	y	0.0496555	-4.31874	down	ENSG00000233184.6
known_NIR_36	chr1	109659110	109665011	+	109659110	109661165	3pMXE	ENST00000369836.8	known	0.07	92	1281	92	1281	y	0.07	71	996	71	996	y	0.07	102	1317	102	1317	y	0.03	87	2424	87	2424	y	0.05	102	1870	102	1870	y	0.03	52	1930	52	1930	y	0.0377496	-5	down	ENSG00000168765.15
known_NIR_49	chr1	109925202	109926063	+	109925202	109928852	A3SS	ENST00000329608.10	known	0.33	2	4	2	4	n	0.3	10	23	10	23	y	0.4	10	15	10	15	y	0.05	1	19	1	19	n	0.05	2	39	2	39	y	0.17	6	30	6	30	y	0.00872326	-5.08934	down	ENSG00000184371.13
known_NIR_58	chr1	110381143	110389237	-	110381143;110381795	110381652;110389237	ES	ENST00000541986.5	known	0.15	1	5.5	1	9;2	n	0.22	2	7	2	12;2	y	0.17	2	9.5	2	19;0	n	0	0	7	0	12;2	n	0	0	6.5	0	9;4	n	0	0	15.5	0	27;4	n	0.013112	-8.64692	down	ENSG00000168679.17
known_NIR_74	chr1	112703806	112707078	-	112703806	112705100	A5SS&ES	ENST00000369632.6	known	0.28	141	359	141	359	y	0.31	215	472	215	472	y	0.29	178	434	178	434	y	0.26	120	341	120	341	y	0.25	181	554	181	554	y	0.22	106	373	106	373	y	0.0324471	-3.3541	down	ENSG00000155366.16
known_NIR_75	chr1	112703806	112707078	-	112703806;112705168	112705100;112707078	ES	ENST00000339083.11	known	0.41	141	199	141	359;39	y	0.44	215	274	215	472;76	y	0.41	178	251.5	178	434;69	y	0.37	120	206	120	341;71	y	0.36	181	320.5	181	554;87	y	0.33	106	215	106	373;57	y	0.0139495	-4.26401	down	ENSG00000155366.16
known_NIR_122	chr1	1263386	1264783	-	1263386	1273666	A5SS	ENST00000400929.6	known	-	-	-	-	-	-	0.4	6	9	6	9	y	0.4	8	12	8	12	y	0.3	3	7	3	7	y	0.23	6	20	6	20	y	0.23	3	10	3	10	y	0.0243878	-6.28571	down	ENSG00000160087.20
known_NIR_143	chr1	1392803	1393396	-	1390865	1393396	A3SS	ENST00000400809.7	known	0.67	49	24	49	24	y	0.69	42	19	42	19	y	0.82	49	11	49	11	y	0.5	34	34	34	34	y	0.52	51	48	51	48	y	0.51	44	43	44	43	y	0.0421968	-4.57338	down	ENSG00000221978.11
known_NIR_166	chr1	145317150	145317781	-	145317150	145320969	A5SS	ENST00000622803.4	known	0.72	33	13	33	13	y	0.73	32	12	32	12	y	0.72	13	5	13	5	y	0.67	30	15	30	15	y	0.61	28	18	28	18	y	0.63	24	14	24	14	y	0.0351257	-4.82808	down	ENSG00000162825.16
known_NIR_280	chr1	149520683	149521319	+	149520683	149554495	A3SS	ENST00000611931.4	known	0.41	18	26	18	26	y	0.34	23	45	23	45	y	0.35	19	35	19	35	y	0.19	13	55	13	55	y	0.17	21	106	21	106	y	0.26	11	31	11	31	y	0.0113815	-4.57662	down	ENSG00000271383.6
known_NIR_334	chr1	150969091	150974619	-	150969131	150974619	A3SS	ENST00000271688.10	known	0.94	118	8	118	8	y	0.93	85	6	85	6	y	0.93	105	8	105	8	y	0.99	152	1	152	1	n	0.96	142	6	142	6	y	0.97	107	3	107	3	y	0.0326719	4.24264	up	ENSG00000143418.19
known_NIR_342	chr1	151199081	151224248	+	151199081	151224245	A3SS	ENST00000409426.5	known	0.58	15	11	15	11	y	0.25	3	9	3	9	y	0.14	2	12	2	12	y	0.9	18	2	18	2	y	1	9	0	9	0	n	0.92	22	2	22	2	y	0.0372381	4.54475	up	ENSG00000143398.19
known_NIR_419	chr1	154159048	154170400	-	154169383	154170400	A3SS&ES	ENST00000328159.8	known	0.32	43	90	43	90	y	0.32	23	49	23	49	y	0.32	23	49	23	49	y	0.47	34	39	34	39	y	0.43	59	79	59	79	y	0.52	43	39	43	39	y	0.0276384	5.8897	up	ENSG00000143549.19
known_NIR_437	chr1	154966080	154966162	-	154966077	154966162	A3SS	ENST00000368445.9	known	0.58	183	132	183	132	y	0.6	180	122	180	122	y	0.6	173	113	173	113	y	0.67	232	112	232	112	y	0.66	319	163	319	163	y	0.66	233	118	233	118	y	0.00277135	9.39149	up	ENSG00000160691.18
known_NIR_446	chr1	155052777	155053910	+	155052777;155053493	155053417;155053910	ES	ENST00000356955.6	known	0	0	113.5	0	89;138	n	0	0	90.5	0	89;92	n	0.02	2	110	2	100;120	y	0.02	4	202	4	179;225	y	0.04	8	210	8	201;219	y	0.04	6	164.5	6	148;181	y	0.0474207	2.82843	up	ENSG00000143537.13
known_NIR_458	chr1	155060832	155062245	+	155060832;155061975	155061904;155062245	ES	ENST00000359280.8	known	0.82	520	116.5	520	72;161	y	0.81	457	110	457	49;171	y	0.83	672	133.5	672	80;187	y	0.8	890	226.5	890	138;315	y	0.78	1178	335	1178	204;466	y	0.78	726	200	726	120;280	y	0.0201689	-3.77964	down	ENSG00000143537.13
known_NIR_531	chr1	155709824;155717128	155717006;155725382	+	155709824;155721618	155721517;155725382	MXE	ENST00000471642.6	known	0.41	61	86.5	111;11	10;163	y	0.46	73.5	85.5	141;6	19;152	y	0.42	67	92	114;20	8;176	y	0.36	69	122.5	130;8	29;216	y	0.32	84	175	143;25	20;330	y	0.37	67.5	113.5	127;8	17;210	y	0.0207757	-3.70328	down	ENSG00000132676.15
known_NIR_588	chr1	15942441	15942529	-	15942420	15942529	A3SS	ENST00000375743.8	known	0.08	9	97	9	97	y	0.06	6	94	6	94	y	0.1	15	142	15	142	y	0.02	3	131	3	131	y	0.05	11	203	11	203	y	0.04	5	124	5	124	y	0.0442361	-2.9824	down	ENSG00000116809.11
known_NIR_599	chr1	160279634	160279801	-	160278191	160279801	A3SS	ENST00000556710.5	known	1	96	0	96	0	n	1	117	0	117	0	n	1	123	0	123	0	n	0.97	100	3	100	3	y	0.98	104	2	104	2	y	0.98	121	3	121	3	y	0.0198039	-7	down	ENSG00000258465.6
known_NIR_622	chr1	161166672	161166840	+	161166611	161166840	A5SS	ENST00000352210.9	known	0.5	3	3	3	3	n	0.67	8	4	8	4	y	0.67	2	1	2	1	n	0.9	18	2	18	2	y	1	27	0	27	0	n	1	9	0	9	0	n	0.0103549	5.37441	up	ENSG00000143224.17
known_NIR_658	chr1	16391424	16393231	+	16391424	16393228	A3SS	ENST00000401088.8	known	0.55	36	30	36	30	y	0.52	32	29	32	29	y	0.45	30	37	30	37	y	0.36	26	46	26	46	y	0.41	58	83	58	83	y	0.33	25	51	25	51	y	0.0226564	-3.71231	down	ENSG00000055070.16
known_NIR_659	chr1	1642001	1642347	-	1642001	1642386	A5SS	ENST00000341832.10	known	0.15	14	80	14	80	y	0.19	19	79	19	79	y	0.17	20	96	20	96	y	0.13	21	135	21	135	y	0.12	17	125	17	125	y	0.12	17	122	17	122	y	0.0469438	-3.8829	down	ENSG00000248333.7
known_NIR_665	chr1	1655484;1657302	1657256;1657375	-	1655484	1657375	cassetteExon	ENST00000341832.10	known	0.19	6.5	28	6;7	28	y	0.17	5	24	7;3	24	y	0.22	4.5	16	5;4	16	y	0.04	1.5	40	3;0	40	n	0.12	5	35	4;6	35	y	0.11	3	24	3;3	24	y	0.0341774	-3.55594	down	ENSG00000248333.7
known_NIR_666	chr1	165631293	165649841	+	165632274	165649841	5pMXE	ENST00000627653.1	known	0.93	769	60	769	60	y	0.92	634	56	634	56	y	0.92	898	74	898	74	y	0.91	964	92	964	92	y	0.9	1271	145	1271	145	y	0.91	922	92	922	92	y	0.0241101	-3.53553	down	ENSG00000143198.12
known_NIR_667	chr1	165631293;165632274	165632231;165649841	+	165631293	165649841	cassetteExon	ENST00000367889.7	known	0.04	34.5	769	9;60	769	y	0.05	31.5	634	7;56	634	y	0.04	40.5	898	7;74	898	y	0.05	52.5	964	13;92	964	y	0.06	84.5	1271	24;145	1271	y	0.06	56	922	20;92	922	y	0.0474207	2.82843	up	ENSG00000143198.12
known_NIR_677	chr1	167765749	167772275	+	167765749	167787820	A3SS	ENST00000392121.7	known	0.92	129	11	129	11	y	0.94	133	8	133	8	y	0.94	171	10	171	10	y	0.84	190	35	190	35	y	0.87	228	34	228	34	y	0.88	142	20	142	20	y	0.0132454	-5.09325	down	ENSG00000197965.11
known_NIR_695	chr1	1709133	1709479	-	1709133	1709518	A5SS	ENST00000356200.7	known	0.17	14	67	14	67	y	0.22	19	66	19	66	y	0.19	20	87	20	87	y	0.15	20	114	20	114	y	0.11	14	117	14	117	y	0.13	16	106	16	106	y	0.0291453	-3.4125	down	ENSG00000008128.22
known_NIR_730	chr1	175000599	175004614	+	175000195	175004614	A5SS	ENST00000367679.6	known	0	0	323	0	323	n	0.01	5	340	5	340	y	0	0	480	0	480	n	0.04	16	441	16	441	y	0.02	15	631	15	631	y	0.03	11	429	11	429	y	0.0248175	4	up	ENSG00000116161.17
known_NIR_741	chr1	179852811	179877239	-	179865854	179877239	3pMXE	ENST00000482587.5	known	0.06	2	29	2	29	y	0.08	2	24	2	24	y	0.13	5	33	5	33	y	0.03	1	30	1	30	n	0	0	17	0	17	n	0	0	10	0	10	n	0.0432425	-3.4641	down	ENSG00000169905.12
known_NIR_742	chr1	179852811;179865854	179865436;179877239	-	179852811	179877239	cassetteExon	ENST00000367612.7	known	0.89	15.5	2	2;29	2	y	0.87	13.5	2	3;24	2	y	0.77	16.5	5	0;33	5	n	0.94	15	1	0;30	1	n	1	12.5	0	8;17	0	n	1	8	0	6;10	0	n	0.0462407	3.24133	up	ENSG00000169905.12
known_NIR_774	chr1	193020381	193021097	-	193016395	193021097	A3SS	ENST00000367455.8	known	0.19	67	283	67	283	y	0.21	54	205	54	205	y	0.21	60	232	60	232	y	0.16	53	277	53	277	y	0.18	83	383	83	383	y	0.18	58	256	58	256	y	0.0334717	-3.18198	down	ENSG00000116750.13
known_NIR_824	chr1	206012406	206013772	-	206012406;206012649	206012508;206013772	ES	ENST00000358184.6	known	0.58	434	313	434	403;223	y	0.55	350	282	350	312;252	y	0.53	393	347.5	393	416;279	y	0.49	367	377.5	367	479;276	y	0.52	599	555	599	684;426	y	0.48	334	359.5	334	467;252	y	0.0415357	-3.0052	down	ENSG00000196188.10
known_NIR_926	chr1	224365991	224375795	+	224365991	224379069	A3SS	ENST00000366858.7	known	0.91	86	8	86	8	y	0.92	98	8	98	8	y	0.96	76	3	76	3	y	1	103	0	103	0	n	1	183	0	183	0	n	1	110	0	110	0	n	0.0444669	4.58258	up	ENSG00000143771.11
known_NIR_957	chr1	228108318	228109149	-	228108318	228108955	5pMXE	ENST00000366738.5	known	0.37	126	216	126	216	y	0.42	184	250	184	250	y	0.41	189	275	189	275	y	0.33	178	357	178	357	y	0.31	221	488	221	488	y	0.31	145	329	145	329	y	0.0191214	-5	down	ENSG00000162910.18
known_NIR_958	chr1	228108318	228109149	-	228108318;228109021	228108437;228109149	ES	ENST00000366731.9	known	0.51	126	121.5	126	67;176	y	0.59	184	128	184	76;180	y	0.52	189	177	189	122;232	y	0.45	178	213.5	178	105;322	y	0.42	221	300.5	221	198;403	y	0.44	145	187.5	145	95;280	y	0.0423356	-3.875	down	ENSG00000162910.18
known_NIR_974	chr1	228108318;228109021	228108955;228109149	-	228108318	228109149	cassetteExon	ENST00000348259.9	known	0.61	196	126	216;176	126	y	0.54	215	184	250;180	184	y	0.57	253.5	189	275;232	189	y	0.66	339.5	178	357;322	178	y	0.67	445.5	221	488;403	221	y	0.68	304.5	145	329;280	145	y	0.0332439	4.5853	up	ENSG00000162910.18
known_NIR_984	chr1	228108474	228108955	-	228108508	228108955	A3SS	ENST00000366736.5	known	1	30	0	30	0	n	1	24	0	24	0	n	1	38	0	38	0	n	0.95	36	2	36	2	y	0.94	61	4	61	4	y	0.92	34	3	34	3	y	0.0188442	-7.18132	down	ENSG00000162910.18
known_NIR_1003	chr1	228147699;228148456	228148234;228148665	+	228147699	228148665	cassetteExon	ENST00000366728.6	known	0.8	811.5	204	0;1623	204	n	0.81	822.5	197	0;1645	197	n	0.8	903.5	228	0;1807	228	n	0.82	1084	239	0;2168	239	n	0.82	1321.5	293	21;2622	293	y	0.82	970	212	0;1940	212	n	0.0377496	5	up	ENSG00000143774.16
known_NIR_1022	chr1	23338608	23344211	-	23338608	23340852	5pMXE	ENST00000427764.3	known	0.5	12	12	12	12	y	0.41	11	16	11	16	y	0.52	11	10	11	10	y	0.32	18	39	18	39	y	0.37	10	17	10	17	y	0.33	12	24	12	24	y	0.039338	-3.68191	down	ENSG00000125944.18
known_NIR_1023	chr1	23338608;23341017	23340852;23344211	-	23338608	23344211	cassetteExon	ENST00000478691.5	known	0.4	8	12	12;4	12	y	0.44	8.5	11	16;1	11	n	0.31	5	11	10;0	11	n	0.58	25	18	39;11	18	y	0.62	16	10	17;15	10	y	0.59	17	12	24;10	12	y	0.022832	5.29668	up	ENSG00000125944.18
known_NIR_1025	chr1	23341020	23344211	-	23341017	23344211	A3SS	ENST00000374616.7	known	0.56	5	4	5	4	n	0.75	3	1	3	1	n	1	2	0	2	0	n	0.15	2	11	2	11	y	0.12	2	15	2	15	y	0.09	1	10	1	10	n	0.0342988	-5.05514	down	ENSG00000125944.18
known_NIR_1150	chr1	31728277	31728598	-	31728280	31728598	A3SS	ENST00000398556.7	known	0.6	3	2	3	2	n	0.57	13	10	13	10	y	0.26	7	20	7	20	y	0	0	17	0	17	n	0.25	5	15	5	15	y	0	0	5	0	5	n	0.0490296	-2.87208	down	ENSG00000121753.12
known_NIR_1152	chr1	31910112;31915987	31915895;31918970	-	31910112;31911826	31911696;31918970	MXE	ENST00000457805.6	known	0.34	206.5	396	3;410	722;70	y	0.33	165	338.5	7;323	621;56	y	0.35	193	358	0;386	682;34	n	0.37	267	464.5	0;534	854;75	n	0.37	378.5	657	6;751	1197;117	y	0.36	248	438	0;496	797;79	n	0.0248175	4	up	ENSG00000184007.17
known_NIR_1221	chr1	39563741	39564423	-	39563741	39563836	A5SS&ES	ENST00000372857.7	known	0.31	152	331	152	331	y	0.35	172	314	172	314	y	0.37	197	333	197	333	y	0.25	187	573	187	573	y	0.28	267	684	267	684	y	0.26	168	490	168	490	y	0.0280208	-4.05674	down	ENSG00000090621.13
known_NIR_1223	chr1	39563741	39564423	-	39563741;39563922	39563836;39564423	ES	ENST00000372858.7	known	0.34	152	301.5	152	331;272	y	0.37	172	294	172	314;274	y	0.4	197	293.5	197	333;254	y	0.28	187	486	187	573;399	y	0.32	267	557.5	267	684;431	y	0.29	168	409	168	490;328	y	0.0305569	-3.47851	down	ENSG00000090621.13
known_NIR_1258	chr1	41143112;41151684	41151614;41160875	-	41143112	41160875	cassetteExon	ENST00000361191.9	known	0.43	3	4	4;2	4	y	0.3	3	7	6;0	7	n	0.41	5.5	8	11;0	8	n	0.75	6	2	12;0	2	n	0.92	11	1	19;3	1	n	0.58	5.5	4	9;2	4	y	0.0480722	3.48581	up	ENSG00000010803.16
known_NIR_1264	chr1	42456628	42457247	+	42457073	42457247	A5SS	ENST00000372560.3	known	0.27	18	49	18	49	y	0.28	18	47	18	47	y	0.25	23	69	23	69	y	0.22	23	82	23	82	y	0.21	24	88	24	88	y	0.23	22	74	22	74	y	0.0159022	-4.42719	down	ENSG00000127125.8
known_NIR_1332	chr1	46558800	46561478	-	46558800;46560277	46560234;46561478	ES	ENST00000341183.9	known	0.53	16	14	16	14;14	y	0.48	15	16	15	19;13	y	0.56	11	8.5	11	14;3	y	0.28	13	33	13	36;30	y	0.23	14	47	14	44;50	y	0.42	14	19.5	14	23;16	y	0.0486636	-3.47089	down	ENSG00000079277.19
known_NIR_1335	chr1	46645256	46652581	-	46635970	46652581	A3SS	ENST00000329231.8	known	0.84	59	11	59	11	y	0.84	66	13	66	13	y	0.87	77	12	77	12	y	0.9	99	11	99	11	y	0.95	118	6	118	6	y	0.9	73	8	73	8	y	0.0362929	3.42997	up	ENSG00000123472.12
known_NIR_1337	chr1	47263062	47269635	-	47263113	47269635	A3SS	ENST00000360380.7	known	0	0	2	0	2	n	-	-	-	-	-	-	0	0	12	0	12	n	0.29	4	10	4	10	y	0.35	6	11	6	11	y	0.47	8	9	8	9	y	0.0198461	6.99234	up	ENSG00000123473.15
known_NIR_1338	chr1	47263062	47269635	-	47263116	47269635	A3SS	ENST00000337817.9	known	0	0	1	0	1	n	0	0	1	0	1	n	0	0	2	0	2	n	0.44	4	5	4	5	n	0.6	6	4	6	4	y	0.89	8	1	8	1	n	0.0394443	4.8849	up	ENSG00000123473.15
known_NIR_1353	chr1	52436975	52438220	-	52436978	52438220	A3SS	ENST00000257177.8	known	0.27	3	8	3	8	y	0.5	2	2	2	2	n	0.29	4	10	4	10	y	0	0	5	0	5	n	0	0	6	0	6	n	-	-	-	-	-	-	0.0407142	-4.80332	down	ENSG00000134744.13
known_NIR_1383	chr1	65622981	65633152	+	65622981	65630202	3pMXE	ENST00000371059.7	known	0	0	13	0	13	n	0	0	14	0	14	n	0	0	10	0	10	n	0.11	2	17	2	17	y	0.11	2	17	2	17	y	0.09	2	21	2	21	y	0.00413652	15.5	up	ENSG00000116678.18
known_NIR_1405	chr1	70355111	70366444	+	70355208	70366444	A5SS	ENST00000359875.9	known	0.56	5	4	5	4	n	0.6	3	2	3	2	n	0.33	1	2	1	2	n	1	13	0	13	0	n	1	20	0	20	0	n	0.71	10	4	10	4	y	0.0346505	3.17338	up	ENSG00000197568.13
known_NIR_1430	chr1	829104;847806	847654;851927	+	829104	851927	cassetteExon	ENST00000445118.6	known	1	3	0	1;5	0	n	1	7	0	6;8	0	n	1	9	0	10;8	0	n	0.75	6	2	5;7	2	y	0.67	8	4	9;7	4	y	0.78	3.5	1	6;1	1	n	0.0148202	-8.12277	down	ENSG00000228794.8
known_NIR_1612	chr10	13338808	13348000	-	13338808;13345028	13344758;13348000	ES	ENST00000327347.9	known	0	0	132.5	0	239;26	n	0	0	108	0	174;42	n	0	0	130.5	0	235;26	n	0.03	5	162.5	5	278;47	y	0.02	4	227.5	4	385;70	y	0.03	6	185.5	6	284;87	y	0.0152681	8	up	ENSG00000086475.14
known_NIR_1635	chr10	24466790	24473228	+	24438479	24473228	A5SS	ENST00000376462.5	known	0.25	1	3	1	3	n	0.5	6	6	6	6	y	0	0	9	0	9	n	0.74	14	5	14	5	y	0.71	5	2	5	2	n	1	14	0	14	0	n	0.0378265	3.30987	up	ENSG00000120549.15
known_NIR_1696	chr10	34336243	34337278	-	34336243	34337275	A5SS	ENST00000545693.5	known	0.15	15	85	15	85	y	0.16	16	85	16	85	y	0.18	22	100	22	100	y	0.13	22	141	22	141	y	0.09	17	176	17	176	y	0.12	18	133	18	133	y	0.0324471	-3.3541	down	ENSG00000148498.15
known_NIR_1727	chr10	43396590	43409090	-	43396590	43407717	5pMXE	ENST00000357065.8	known	0.15	2	11	2	11	y	0.2	5	20	5	20	y	0.07	2	28	2	28	y	0.28	9	23	9	23	y	0.29	17	41	17	41	y	0.41	17	24	17	24	y	0.0300423	3.31135	up	ENSG00000169813.16
known_NIR_1792	chr10	72216138	72223888	+	72216138;72220379	72220054;72223888	ES	ENST00000621663.4	known	0.53	83	73	83	39;107	y	0.6	70	46.5	70	27;66	y	0.59	100	68.5	100	49;88	y	0.44	67	85	67	68;102	y	0.49	119	125	119	112;138	y	0.46	83	97	83	87;107	y	0.0184156	-4.191	down	ENSG00000166295.8
known_NIR_1821	chr10	78037304	78040204	+	78037304	78040201	A3SS	ENST00000435275.5	known	0.36	1110	1982	1110	1982	y	0.37	906	1567	906	1567	y	0.35	1057	1936	1057	1936	y	0.42	1441	2005	1441	2005	y	0.41	1925	2805	1925	2805	y	0.39	1333	2062	1333	2062	y	0.0159022	4.42719	up	ENSG00000138326.18
known_NIR_1863	chr10	97446353	97451671	+	97446353;97450536	97450357;97451671	ES	ENST00000393760.5	known	0.52	8	7.5	8	3;12	y	0.68	22	10.5	22	13;8	y	0.71	27	11	27	0;22	n	0.92	66	5.5	66	0;11	n	0.88	64	9	64	9;9	y	0.85	63	11	63	10;12	y	0.0409596	3.95547	up	ENSG00000171307.18
known_NIR_1926	chr11	114443933	114444586	+	114443933	114444541	A3SS	ENST00000611665.4	known	0	0	388	0	388	n	0.01	4	344	4	344	y	0	0	397	0	397	n	0.02	9	355	9	355	y	0.01	6	529	6	529	y	0.02	7	357	7	357	y	0.0474207	2.82843	up	ENSG00000076043.9
known_NIR_1946	chr11	118104820	118107789	+	118104820	118107774	A3SS	ENST00000618855.4	known	0.08	4	45	4	45	y	0.13	10	68	10	68	y	0.15	13	75	13	75	y	0.01	1	74	1	74	n	0.05	6	117	6	117	y	0.07	6	79	6	79	y	0.0498161	-2.8099	down	ENSG00000137648.16
known_NIR_1964	chr11	119085157	119088255	+	119085066	119088255	A5SS	ENST00000278715.7	known	0	0	127	0	127	n	0.01	1	100	1	100	n	0.02	3	158	3	158	y	0.04	7	172	7	172	y	0.04	7	187	7	187	y	0.06	10	148	10	148	y	0.0147784	4.15761	up	ENSG00000256269.6
known_NIR_1983	chr11	125572569	125575305	+	125572569	125575263	A3SS	ENST00000278903.10	known	0.01	2	145	2	145	y	0.02	3	133	3	133	y	0	0	98	0	98	n	0.03	6	171	6	171	y	0.03	7	196	7	196	y	0.05	10	172	10	172	y	0.0400537	3.02372	up	ENSG00000149547.14
known_NIR_2021	chr11	13421838	13463092	-	13421838;13445181	13445024;13463092	ES	ENST00000278174.9	known	0.52	12	11	12	11;11	y	0.63	13	7.5	13	10;5	y	0.6	3	2	3	4;0	n	0.32	3	6.5	3	8;5	y	0.32	5	10.5	5	15;6	y	0.33	4	8	4	3;13	y	0.0148281	-7.87919	down	ENSG00000148925.10
known_NIR_2075	chr11	2945646;2949264	2949227;2951259	-	2945646	2951259	cassetteExon	ENST00000620138.4	known	0.22	100	346	114;86	346	y	0.21	80.5	297	87;74	297	y	0.21	89	331	95;83	331	y	0.16	99.5	531	106;93	531	y	0.15	112.5	627	125;100	627	y	0.14	76.5	460	88;65	460	y	0.0018875	-9.5	down	ENSG00000205531.12
known_NIR_2122	chr11	36594592	36610081	+	36594761	36610081	A5SS	ENST00000446510.6	known	0.82	32	7	32	7	y	0.88	14	2	14	2	y	1	32	0	32	0	n	0.68	21	10	21	10	y	0.68	42	20	42	20	y	0.59	19	13	19	13	y	0.0235125	-4.10997	down	ENSG00000166352.15
known_NIR_2158	chr11	46347820	46367291	+	46345585	46367291	A5SS	ENST00000532868.6	known	1	10	0	10	0	n	0.96	23	1	23	1	n	1	12	0	12	0	n	0.88	21	3	21	3	y	0.88	22	3	22	3	y	0.78	21	6	21	6	y	0.0379607	-3.8996	down	ENSG00000149091.15
known_NIR_2186	chr11	47216472	47232814	+	47216472	47216858	A3SS&ES	ENST00000378600.7	known	0.03	5	138	5	138	y	0.05	8	161	8	161	y	0.03	5	178	5	178	y	0	0	234	0	234	n	0	1	328	1	328	n	0	0	234	0	234	n	0.031504	-5.5	down	ENSG00000134574.11
known_NIR_2187	chr11	47216472	47232814	+	47216472;47217049	47216858;47232814	ES	ENST00000256996.8	known	0.03	5	194	5	138;250	y	0.04	8	198.5	8	161;236	y	0.02	5	214	5	178;250	y	0	0	318.5	0	234;403	n	0	1	437.5	1	328;547	n	0	0	338.5	0	234;443	n	0.0350987	-5.19615	down	ENSG00000134574.11
known_NIR_2224	chr11	504996	507113	-	504996	506609	5pMXE	ENST00000397615.6	known	0.34	32	62	32	62	y	0.34	39	76	39	76	y	0.41	79	116	79	116	y	0.25	31	95	31	95	y	0.26	51	145	51	145	y	0.23	36	120	36	120	y	0.0260345	-4.67707	down	ENSG00000023191.16
known_NIR_2326	chr11	62854551	62855133	-	62854551;62854938	62854888;62855133	ES	ENST00000539921.5	known	0.33	69	140	69	137;143	y	0.36	72	127.5	72	141;114	y	0.31	68	149.5	68	166;133	y	0.4	102	154.5	102	159;150	y	0.44	152	195.5	152	212;179	y	0.39	92	143.5	92	137;150	y	0.0221253	3.63662	up	ENSG00000255717.6
known_NIR_2330	chr11	62856381;62871669	62871577;62881019	+	62856381	62881019	cassetteExon	ENST00000377889.6	known	0.84	109	20	102;116	20	y	0.89	107.5	13	130;85	13	y	0.88	126	18	134;118	18	y	0.73	112.5	41	95;130	41	y	0.76	209.5	65	200;219	65	y	0.77	108.5	33	105;112	33	y	0.00459864	-6.00245	down	ENSG00000168003.16
known_NIR_2338	chr11	63753708	63758156	+	63756170	63758156	A5SS&ES	ENST00000354497.4	known	0.04	13	306	13	306	y	0.05	18	339	18	339	y	0.05	17	339	17	339	y	0.02	7	392	7	392	y	0.02	11	635	11	635	y	0.03	13	418	13	418	y	0.0077626	-4.94975	down	ENSG00000133318.13
known_NIR_2339	chr11	63753708;63756170	63756112;63758156	+	63753708	63758156	cassetteExon	ENST00000341307.6	known	0.96	279.5	13	253;306	13	y	0.94	289.5	18	240;339	18	y	0.95	321	17	303;339	17	y	0.98	357	7	322;392	7	y	0.98	568	11	501;635	11	y	0.97	365.5	13	313;418	13	y	0.0248175	4	up	ENSG00000133318.13
known_NIR_2368	chr11	64271803;64277043	64276904;64284182	-	64271803	64284182	cassetteExon	ENST00000394532.7	known	0.02	3	147	2;4	147	y	0.01	1.5	164	0;3	164	n	0.01	3.5	248	7;0	248	n	0.04	12.5	276	19;6	276	y	0.05	13.5	280	11;16	280	y	0.04	8.5	193	13;4	193	y	0.00312559	6.36396	up	ENSG00000002330.13
known_NIR_2370	chr11	64285380	64286510	+	64285262	64286510	A5SS	ENST00000539851.5	known	1	22	0	22	0	n	1	24	0	24	0	n	1	39	0	39	0	n	0.86	43	7	43	7	y	0.74	50	18	50	18	y	0.77	30	9	30	9	y	0.0282359	-5.82435	down	ENSG00000173264.13
known_NIR_2388	chr11	64776626	64778362	-	64776626	64777987	A5SS	ENST00000377387.5	known	0.9	71	8	71	8	y	0.93	63	5	63	5	y	0.92	101	9	101	9	y	0.88	129	17	129	17	y	0.88	114	15	114	15	y	0.89	87	11	87	11	y	0.0493723	-3.53553	down	ENSG00000168066.20
known_NIR_2449	chr11	65893296	65896809	-	65893296;65894121	65894014;65896809	ES	ENST00000312562.6	known	0.13	20	139	20	159;119	y	0.12	19	145	19	178;112	y	0.15	26	144.5	26	156;133	y	0.08	16	175.5	16	191;160	y	0.05	15	258	15	311;205	y	0.1	20	176	20	227;125	y	0.0387552	-3.33397	down	ENSG00000175592.8
known_NIR_2450	chr11	65893296;65894116	65894014;65896809	-	65893296	65896809	cassetteExon	ENST00000531493.5	known	0.8	81.5	20	159;4	20	y	0.83	91	19	178;4	19	y	0.76	81	26	156;6	26	y	0.86	97.5	16	191;4	16	y	0.91	159.5	15	311;8	15	y	0.85	117	20	227;7	20	y	0.0497887	2.78916	up	ENSG00000175592.8
known_NIR_2495	chr11	66617057;66623968	66623901;66624214	+	66617057	66624214	cassetteExon	ENST00000310137.4	known	0	0	100	0;0	100	n	0	0	74	0;0	74	n	0.01	1	76	2;0	76	n	0.03	3	89	0;6	89	n	0.04	3.5	76	3;4	76	y	0.05	5	93	4;6	93	y	0.00996386	5.5	up	ENSG00000239306.4
known_NIR_2521	chr11	66801102	66803995	+	66801102	66803998	A3SS	ENST00000525908.5	known	0.71	22	9	22	9	y	0.83	40	8	40	8	y	0.81	47	11	47	11	y	0.68	32	15	32	15	y	0.65	41	22	41	22	y	0.55	33	27	33	27	y	0.0443735	-2.89814	down	ENSG00000173715.15
known_NIR_2602	chr11	72095096	72095694	+	72095096	72095379	A3SS	ENST00000289488.6	known	0	0	17	0	17	n	0	0	13	0	13	n	0	0	28	0	28	n	0.26	14	39	14	39	y	0.17	10	49	10	49	y	0.23	9	31	9	31	y	0.0141564	8.31522	up	ENSG00000184154.12
known_NIR_2633	chr11	73873394	73876757	-	73873394	73876479	5pMXE	ENST00000545127.1	known	0.9	298	33	298	33	y	0.88	262	37	262	37	y	0.91	428	40	428	40	y	0.85	421	76	421	76	y	0.85	529	93	529	93	y	0.82	405	88	405	88	y	0.0136006	-4.25	down	ENSG00000181924.6
known_NIR_2634	chr11	73873394;73876575	73876479;73876757	-	73873394	73876757	cassetteExon	ENST00000355693.4	known	0.08	27.5	298	33;22	298	y	0.09	26.5	262	37;16	262	y	0.08	36.5	428	40;33	428	y	0.12	59.5	421	76;43	421	y	0.14	88	529	93;83	529	y	0.13	63	405	88;38	405	y	0.00483389	7	up	ENSG00000181924.6
known_NIR_2667	chr11	77323154	77332730	-	77323360	77332730	A3SS	ENST00000356341.7	known	0.04	8	192	8	192	y	0.03	4	150	4	150	y	0.05	9	180	9	180	y	0	0	185	0	185	n	0	0	257	0	257	n	0	0	193	0	193	n	0.0202041	-6.9282	down	ENSG00000149269.9
known_NIR_2669	chr11	77325376	77332730	-	77323154	77332730	A3SS	ENST00000530617.5	known	0.76	26	8	26	8	y	0.79	15	4	15	4	y	0.69	20	9	20	9	y	1	17	0	17	0	n	1	21	0	21	0	n	1	9	0	9	0	n	0.0134029	8.55067	up	ENSG00000149269.9
known_NIR_2683	chr11	77842628	77855345	+	77842628	77872175	A3SS	ENST00000525409.5	known	0.21	6	22	6	22	y	0.26	10	28	10	28	y	0.11	5	42	5	42	y	0.42	16	22	16	22	y	0.6	37	25	37	25	y	0.41	18	26	18	26	y	0.0241479	3.73469	up	ENSG00000087884.14
known_NIR_2731	chr11	85648089;85650341	85650249;85654063	+	85648089	85654063	cassetteExon	ENST00000528105.5	known	0.9	173	20	122;224	20	y	0.89	92.5	11	56;129	11	y	0.88	163.5	22	122;205	22	y	0.94	158.5	11	118;199	11	y	0.96	176.5	8	117;236	8	y	0.93	125	9	81;169	9	y	0.0105551	5.05964	up	ENSG00000171202.6
known_NIR_2733	chr11	85976682	85981129	-	85976682;85978093	85978070;85981129	ES	ENST00000532317.5	known	0.33	17	34	17	33;35	y	0.14	6	35.5	6	40;31	y	0.21	13	50	13	54;46	y	0.59	33	22.5	33	26;19	y	0.48	45	49	45	52;46	y	0.43	32	42	32	41;43	y	0.0208517	3.75059	up	ENSG00000073921.17
known_NIR_2743	chr11	864511	865694	+	864511;865614	865513;865694	ES	ENST00000397397.6	known	0	0	239.5	0	222;257	n	0.01	2	262.5	2	246;279	y	0	0	331.5	0	290;373	n	0.02	7	328	7	315;341	y	0.01	7	465	7	431;499	y	0.02	5	287.5	5	262;313	y	0.0474207	2.82843	up	ENSG00000214063.10
known_NIR_2805	chr12	103956748	103957140	-	103956748	103957069	A5SS	ENST00000378090.8	known	0.02	1	59	1	59	n	0	0	46	0	46	n	0.05	4	71	4	71	y	0.09	5	48	5	48	y	0.07	7	88	7	88	y	0.08	5	54	5	54	y	0.0451284	3.62441	up	ENSG00000204954.9
known_NIR_2832	chr12	108567268	108567920	+	108567268	108567658	A3SS	ENST00000535729.5	known	0.31	5	11	5	11	y	0.21	6	22	6	22	y	0.29	8	20	8	20	y	0	0	16	0	16	n	0.17	5	25	5	25	y	0.06	2	30	2	30	y	0.0391181	-3.31023	down	ENSG00000136003.15
known_NIR_2863	chr12	110496203	110498820	-	110496203	110499535	A5SS	ENST00000621131.4	known	0.11	18	148	18	148	y	0.07	11	137	11	137	y	0.09	15	148	15	148	y	0.14	28	172	28	172	y	0.15	43	249	43	249	y	0.17	34	164	34	164	y	0.0139818	4.3589	up	ENSG00000111237.18
known_NIR_2926	chr12	121210298;121217002	121216955;121217134	+	121210298	121217134	cassetteExon	ENST00000337233.8	known	0	0	7	0;0	7	n	0.03	0.5	16	0;1	16	n	0.06	1	15	0;2	15	n	0.08	1	11	0;2	11	n	0.12	3	21	2;4	21	y	0.14	2.5	16	0;5	16	n	0.028032	3.371	up	ENSG00000135124.14
known_NIR_2989	chr12	123484272	123485633	-	123484272	123484815	5pMXE	ENST00000544468.1	known	0.94	31	2	31	2	y	0.93	42	3	42	3	y	0.88	46	6	46	6	y	1	48	0	48	0	n	1	77	0	77	0	n	1	43	0	43	0	n	0.0461905	4.49013	up	ENSG00000188026.11
known_NIR_3028	chr12	132690376	132701250	+	132690376;132696046	132695884;132701250	ES	ENST00000317479.7	known	0	0	225.5	0	224;227	n	0.01	2	187	2	170;204	y	0.01	2	236.5	2	220;253	y	0.04	11	264	11	238;290	y	0.04	14	381	14	385;377	y	0.02	5	253.5	5	218;289	y	0.038561	3.57771	up	ENSG00000176894.9
known_NIR_3048	chr12	25245395	25250764	-	25245395	25250751	A5SS	ENST00000311936.7	known	0.04	1	27	1	27	n	0	0	6	0	6	n	0	0	23	0	23	n	0.18	2	9	2	9	y	0.14	3	19	3	19	y	0.09	1	10	1	10	n	0.0246747	4.21654	up	ENSG00000133703.11
known_NIR_3052	chr12	27664446	27667166	+	27664437	27667166	A5SS	ENST00000537927.5	known	0.82	9	2	9	2	y	1	3	0	3	0	n	1	4	0	4	0	n	0.5	2	2	2	2	n	0.71	5	2	5	2	n	0.5	7	7	7	7	y	0.0166994	-4.01321	down	ENSG00000110841.13
known_NIR_3055	chr12	28362515;28391411	28391304;28450161	+	28362515	28450161	cassetteExon	ENST00000539107.5	known	1	15.5	0	15;16	0	n	1	26.5	0	15;38	0	n	1	18.5	0	20;17	0	n	0.79	22	6	19;25	6	y	0.75	18	6	14;22	6	y	0.74	8.5	3	7;10	3	y	0.00402648	-15.7117	down	ENSG00000123106.10
known_NIR_3207	chr12	53442586	53442695	+	53441792	53442695	A5SS	ENST00000429243.6	known	0.1	31	294	31	294	y	0.15	43	250	43	250	y	0.1	34	321	34	321	y	0.16	61	320	61	320	y	0.2	116	455	116	455	y	0.18	70	314	70	314	y	0.0414893	3.12358	up	ENSG00000205352.10
known_NIR_3220	chr12	53443773	53454726	+	53443773	53446015	3pMXE	ENST00000429243.6	known	0.01	11	1245	11	1245	y	0	0	1094	0	1094	n	0	0	1249	0	1249	n	0.01	17	1308	17	1308	y	0.02	30	1877	30	1877	y	0.02	25	1271	25	1271	y	0.0474207	2.82843	up	ENSG00000205352.10
known_NIR_3227	chr12	53467293	53468777	+	53467293;53467843	53467805;53468777	ES	ENST00000359282.9	known	0.19	363	1502.5	363	1676;1329	y	0.18	310	1418.5	310	1667;1170	y	0.21	468	1731.5	468	1940;1523	y	0.22	634	2196.5	634	2469;1924	y	0.22	881	3109	881	3538;2680	y	0.24	661	2136.5	661	2416;1857	y	0.043162	3.01511	up	ENSG00000197111.15
known_NIR_3302	chr12	56160320	56161387	+	56160320	56160626	3pMXE	ENST00000548293.5	known	0.46	8256	9756	8256	9756	y	0.45	6763	8252	6763	8252	y	0.46	8205	9787	8205	9787	y	0.48	8733	9332	8733	9332	y	0.49	12554	13029	12554	13029	y	0.49	8489	8918	8489	8918	y	0.00312559	6.36396	up	ENSG00000092841.18
known_NIR_3303	chr12	56160320	56161387	+	56160320;56160670	56160626;56161387	ES	ENST00000550697.5	known	0.46	8256	9654	8256	9756;9552	y	0.45	6763	8220	6763	8252;8188	y	0.45	8205	9843.5	8205	9787;9900	y	0.48	8733	9352.5	8733	9332;9373	y	0.49	12554	13174.5	12554	13029;13320	y	0.49	8489	8870	8489	8918;8822	y	0.00211065	7.07107	up	ENSG00000092841.18
known_NIR_3446	chr12	6907445	6913891	+	6907445;6910026	6909890;6913891	ES	ENST00000323702.9	known	0.53	9	8	9	8;8	y	0.82	7	1.5	7	2;1	n	0.75	12	4	12	8;0	n	0.37	5	8.5	5	13;4	y	0.43	13	17.5	13	22;13	y	0.22	4	14	4	24;4	y	0.033172	-3.35216	down	ENSG00000010626.14
known_NIR_3502	chr12	93566970;93567159	93567064;93571567	-	93566970	93571567	cassetteExon	ENST00000499137.6	known	0.8	16	4	24;8	4	y	0.85	49.5	9	68;31	9	y	0.86	35.5	6	55;16	6	y	0.98	52	1	71;33	1	n	0.91	61.5	6	85;38	6	y	0.97	55.5	2	78;33	2	y	0.0160565	4.06867	up	ENSG00000246985.7
known_NIR_3505	chr12	93571216	93572685	+	93570198	93572685	A5SS	ENST00000340600.6	known	0.45	14	17	14	17	y	0.38	6	10	6	10	y	0.47	8	9	8	9	y	0.21	7	26	7	26	y	0.24	20	62	20	62	y	0.27	8	22	8	22	y	0.0065648	-5.98224	down	ENSG00000120833.13
known_NIR_3507	chr12	93571914	93572685	+	93570198	93572685	A5SS	ENST00000340600.6	known	0.54	20	17	20	17	y	0.6	15	10	15	10	y	0.61	14	9	14	9	y	0.42	19	26	19	26	y	0.37	37	62	37	62	y	0.45	18	22	18	22	y	0.00608934	-5.31712	down	ENSG00000120833.13
known_NIR_3564	chr13	19960026;19970071	19970025;19993063	+	19960026	19993063	cassetteExon	ENST00000610343.4	known	0.5	2	2	2;2	2	n	0.41	3.5	5	2;5	5	y	0.33	0.5	1	0;1	1	n	0	0	7	0;0	7	n	0	0	2	0;0	2	n	-	-	-	-	-	-	0.013821	-8.41767	down	ENSG00000121741.16
known_NIR_3596	chr13	32522270	32527408	-	32522270	32527458	A5SS	ENST00000357505.10	known	0.89	171	22	171	22	y	0.88	126	18	126	18	y	0.89	157	19	157	19	y	0.91	236	24	236	24	y	0.9	335	36	335	36	y	0.92	240	21	240	21	y	0.0356527	3.5	up	ENSG00000244754.8
known_NIR_3652	chr13	52012462	52015783	+	52012462	52028319	A3SS	ENST00000523764.1	known	0	0	8	0	8	n	-	-	-	-	-	-	0	0	2	0	2	n	0.08	1	11	1	11	n	0.18	2	9	2	9	y	0.14	2	12	2	12	y	0.044363	4.58831	up	ENSG00000253710.2
known_NIR_3653	chr13	52012462	52018913	+	52012462	52015783	3pMXE	ENST00000616513.1	known	1	7	0	7	0	n	1	2	0	2	0	n	1	3	0	3	0	n	0.67	2	1	2	1	n	0.78	7	2	7	2	n	0.85	11	2	11	2	y	0.046891	-4.45399	down	ENSG00000253710.2
known_NIR_3674	chr13	79354561	79355220	-	79354570	79355220	A3SS	ENST00000438724.5	known	0	0	9	0	9	n	0	0	11	0	11	n	0.13	3	20	3	20	y	0.26	8	23	8	23	y	0.45	9	11	9	11	y	0.44	8	10	8	10	y	0.0137961	4.50781	up	ENSG00000139746.15
known_NIR_3732	chr14	103679518	103700655	+	103687211	103700655	A5SS&ES	ENST00000452929.6	known	0.42	74	104	74	104	y	0.39	55	87	55	87	y	0.45	99	122	99	122	y	0.6	151	102	151	102	y	0.52	187	170	187	170	y	0.52	131	122	131	122	y	0.0219822	3.98348	up	ENSG00000126214.20
known_NIR_3734	chr14	103679518;103687211	103687081;103700655	+	103679518	103700655	cassetteExon	ENST00000557450.5	known	0.52	81	74	58;104	74	y	0.56	69	55	51;87	55	y	0.46	83	99	44;122	99	y	0.36	84.5	151	67;102	151	y	0.43	139	187	108;170	187	y	0.42	94	131	66;122	131	y	0.0428915	-3.02511	down	ENSG00000126214.20
known_NIR_3745	chr14	103679545;103687211	103687081;103700655	+	103679545	103700655	cassetteExon	ENST00000348520.10	known	0.44	88.5	113	73;104	113	y	0.42	85.5	116	84;87	116	y	0.46	104	121	86;122	121	y	0.34	110	217	118;102	217	y	0.38	148.5	244	127;170	244	y	0.38	110.5	182	99;122	182	y	0.0147784	-4.15761	down	ENSG00000126214.20
known_NIR_3746	chr14	103687211	103700655	+	103687211;103692425	103692359;103700655	ES	ENST00000555836.5	known	0.72	104	40	104	66;14	y	0.66	87	44	87	69;19	y	0.71	122	49.5	122	88;11	y	0.65	102	56	102	104;8	y	0.62	170	103.5	170	163;44	y	0.61	122	78.5	122	132;25	y	0.0421533	-3.16587	down	ENSG00000126214.20
known_NIR_3751	chr14	103729182	103732620	+	103729182;103729846	103729793;103732620	ES	ENST00000216602.10	known	0.83	155	32	155	36;28	y	0.82	135	30.5	135	32;29	y	0.84	127	24.5	127	25;24	y	0.86	232	38	232	35;41	y	0.89	331	42	331	47;37	y	0.9	230	24.5	230	23;26	y	0.0302764	4	up	ENSG00000100711.13
known_NIR_3872	chr14	22955176	22956746	-	22955176	22956924	A5SS	ENST00000206474.11	known	0.43	26	34	26	34	y	0.31	23	52	23	52	y	0.43	23	31	23	31	y	0.18	14	65	14	65	y	0.2	27	107	27	107	y	0.29	36	87	36	87	y	0.0347919	-3.18142	down	ENSG00000092036.16
known_NIR_3893	chr14	23955212	23965762	+	23955212;23960003	23959902;23965762	ES	ENST00000313250.9	known	0.02	2	86	2	110;62	y	0.03	2	67	2	74;60	y	0.03	2	73.5	2	87;60	y	0.06	7	116.5	7	132;101	y	0.08	14	158	14	167;149	y	0.05	6	117.5	6	115;120	y	0.0398716	3.88909	up	ENSG00000157326.18
known_NIR_3918	chr14	24139614	24140889	-	24139789	24140889	A3SS	ENST00000560403.5	known	0.8	267	66	267	66	y	0.81	228	55	228	55	y	0.83	271	55	271	55	y	0.86	389	61	389	61	y	0.86	537	86	537	86	y	0.85	381	65	381	65	y	0.0271218	4.59619	up	ENSG00000100908.13
known_NIR_3966	chr14	33931215	33950678	-	33931215	33950396	A5SS	ENST00000250457.7	known	0.08	9	98	9	98	y	0.14	13	83	13	83	y	0.11	16	127	16	127	y	0	0	133	0	133	n	0.05	10	179	10	179	y	0.06	8	130	8	130	y	0.0448738	-2.88874	down	ENSG00000129521.13
known_NIR_4005	chr14	49674216	49679725	-	49674216;49674427	49674350;49679725	ES	ENST00000216367.9	known	0.17	4	19.5	4	22;17	y	0	0	10	0	13;7	n	0	0	5	0	4;6	n	0.4	5	7.5	5	10;5	y	0.21	7	26.5	7	31;22	y	0.29	8	19.5	8	18;21	y	0.036996	3.07932	up	ENSG00000100479.12
known_NIR_4055	chr14	58411971	58424008	-	58411971	58427392	A5SS	ENST00000555593.5	known	1	229	0	229	0	n	1	135	0	135	0	n	1	220	0	220	0	n	0.98	269	5	269	5	y	0.98	354	9	354	9	y	0.99	250	3	250	3	y	0.0377496	-5	down	ENSG00000100575.13
known_NIR_4057	chr14	58411971	58427392	-	58411971	58427054	5pMXE	ENST00000555404.5	known	0	0	33	0	33	n	0	0	40	0	40	n	0	0	23	0	23	n	0.14	5	30	5	30	y	0.2	9	37	9	37	y	0.13	3	20	3	20	y	0.0189153	7.16743	up	ENSG00000100575.13
known_NIR_4058	chr14	58411971;58427242	58427054;58427392	-	58411971	58427392	cassetteExon	ENST00000555593.5	known	1	18.5	0	33;4	0	n	1	22	0	40;4	0	n	1	11.5	0	23;0	0	n	0.76	16	5	30;2	5	y	0.74	25	9	37;13	9	y	0.8	12	3	20;4	3	y	0.00566577	-13.2288	down	ENSG00000100575.13
known_NIR_4060	chr14	59474526	59475869	-	59473090	59475869	A3SS	ENST00000247194.8	known	0	0	11	0	11	n	0	0	9	0	9	n	0	0	22	0	22	n	0.14	4	25	4	25	y	0.13	3	20	3	20	y	0.1	2	18	2	18	y	0.00936283	10.262	up	ENSG00000126790.11
known_NIR_4122	chr14	69091156	69091674	-	69075411	69091674	A3SS	ENST00000341516.9	known	0	0	25	0	25	n	0	0	23	0	23	n	0	0	17	0	17	n	0.2	4	16	4	16	y	0.11	2	17	2	17	y	0.18	4	18	4	18	y	0.0267888	5.9863	up	ENSG00000139990.17
known_NIR_4203	chr14	77321183	77326838	+	77321183;77324921	77324870;77326838	ES	ENST00000216465.9	known	0.02	2	116.5	2	121;112	y	0.04	3	71	3	65;77	y	0.04	4	102.5	4	99;106	y	0	0	144	0	139;149	n	0	1	224.5	1	206;243	n	0	0	134	0	130;138	n	0.0377496	-5	down	ENSG00000100577.18
known_NIR_4424	chr15	49137458	49139528	-	49137437	49139528	A3SS	ENST00000388901.9	known	0.05	2	35	2	35	y	0.24	9	28	9	28	y	0.07	1	14	1	14	n	0.47	20	23	20	23	y	0.36	22	39	22	39	y	0.35	14	26	14	26	y	0.0252571	3.82327	up	ENSG00000166200.14
known_NIR_4425	chr15	49170358	49201162	+	49156016	49201162	A5SS	ENST00000327171.7	known	0	0	2	0	2	n	0	0	1	0	1	n	0	0	1	0	1	n	0.8	4	1	4	1	n	1	3	0	3	0	n	0.45	9	11	9	11	y	0.0429863	4.66628	up	ENSG00000156958.14
known_NIR_4426	chr15	49170358	49201162	+	49170375	49201162	A5SS	ENST00000560031.5	known	0	0	6	0	6	n	0	0	2	0	2	n	0	0	4	0	4	n	0.57	4	3	4	3	n	0.27	3	8	3	8	y	0.5	9	9	9	9	y	0.038778	4.92927	up	ENSG00000156958.14
known_NIR_4505	chr15	66494552	66497642	-	66494552;66495419	66495330;66497642	ES	ENST00000563480.6	known	0.24	15	47.5	15	66;29	y	0.21	14	53.5	14	75;32	y	0.24	15	46.5	15	73;20	y	0.13	10	68.5	10	93;44	y	0.15	20	113.5	20	136;91	y	0.08	6	73	6	94;52	y	0.0193192	-4.76314	down	ENSG00000174446.12
known_NIR_4550	chr15	73703997	73704176	+	73702593	73704176	A5SS	ENST00000318424.9	known	0.47	58	65	58	65	y	0.42	50	70	50	70	y	0.41	79	112	79	112	y	0.51	94	92	94	92	y	0.57	123	91	123	91	y	0.58	93	68	93	68	y	0.0146356	4.18491	up	ENSG00000103855.17
known_NIR_4561	chr15	74033422	74034478	+	74033414	74034478	A5SS	ENST00000395135.7	known	0.16	16	83	16	83	y	0.13	14	90	14	90	y	0.13	13	86	13	86	y	0.08	9	102	9	102	y	0.04	7	181	7	181	y	0.06	7	112	7	112	y	0.00671538	-5.23723	down	ENSG00000140464.19
known_NIR_4601	chr15	75356449	75356606	-	75356380	75356606	A3SS	ENST00000569482.5	known	0.9	73	8	73	8	y	0.92	87	8	87	8	y	0.96	68	3	68	3	y	0.83	90	18	90	18	y	0.86	131	21	131	21	y	0.87	89	13	89	13	y	0.0321674	-3.43582	down	ENSG00000140400.14
known_NIR_4624	chr15	78111276	78131165	-	78111276;78123739	78123705;78131165	ES	ENST00000258930.7	known	0.03	1	29	1	29;29	n	0	0	19.5	0	21;18	n	0	0	31	0	30;32	n	0.12	3	22	3	17;27	y	0.23	12	39.5	12	38;41	y	0.12	5	37.5	5	35;40	y	0.048771	3.85906	up	ENSG00000136425.12
known_NIR_4667	chr15	84203020;84204331	84204177;84204426	-	84203020	84204426	cassetteExon	ENST00000559668.5	known	0.59	14.5	10	13;16	10	y	0.58	14	10	15;13	10	y	0.68	10.5	5	10;11	5	y	0.81	13	3	10;16	3	y	0.71	12.5	5	14;11	5	y	0.75	12	4	16;8	4	y	0.0317422	3.25006	up	ENSG00000225151.10
known_NIR_4668	chr15	84204516	84204787	-	84204516;84204691	84204600;84204787	ES	ENST00000559668.5	known	0.56	9	7	9	9;5	y	0.36	8	14	8	11;17	y	0.49	11	11.5	11	5;18	y	0.28	5	13	5	14;12	y	0.19	4	17.5	4	15;20	y	0.23	6	20.5	6	19;22	y	0.039643	-3.69111	down	ENSG00000225151.10
known_NIR_4689	chr15	89871546;89878300	89878265;89888521	-	89871546	89888521	cassetteExon	ENST00000336418.8	known	0	0	31	0;0	31	n	0	0	51	0;0	51	n	0	0	50	0;0	50	n	0.05	2	38	1;3	38	n	0.04	2	47	2;2	47	y	0.05	2	39	2;2	39	y	0.00506332	14	up	ENSG00000157823.16
known_NIR_4725	chr16	10473534	10480879	+	10473534;10473989	10473923;10480879	ES	ENST00000396560.6	known	0.18	7	31.5	7	34;29	y	0.1	3	27.5	3	21;34	y	0.14	2	12	2	11;13	y	0	0	40	0	39;41	n	0	0	52.5	0	47;58	n	0.07	2	28	2	18;38	y	0.0237236	-3.55371	down	ENSG00000166669.13
known_NIR_4735	chr16	11556735	11587151	-	11556735	11586886	5pMXE	ENST00000622633.4	known	0.29	7	17	7	17	y	0.16	3	16	3	16	y	0.29	6	15	6	15	y	0	0	9	0	9	n	0.05	2	35	2	35	y	0	0	10	0	10	n	0.0223576	-4.95391	down	ENSG00000189067.12
known_NIR_4744	chr16	1309773;1312558	1312347;1314020	+	1309773	1314020	cassetteExon	ENST00000397514.7	known	0.05	16	305	19;13	305	y	0.04	17.5	393	17;18	393	y	0.04	14	340	12;16	340	y	0.03	12	438	10;14	438	y	0.03	21	654	13;29	654	y	0.02	10.5	431	11;10	431	y	0.0241101	-3.53553	down	ENSG00000103275.18
known_NIR_4947	chr16	2977031	2979808	-	2977031	2979648	A5SS	ENST00000431515.6	known	0.06	6	90	6	90	y	0.06	7	114	7	114	y	0.07	13	170	13	170	y	0.03	6	181	6	181	y	0.03	10	286	10	286	y	0.05	9	188	9	188	y	0.038561	-3.57771	down	ENSG00000127564.16
known_NIR_4977	chr16	30064505	30067234	+	30065927	30067234	5pMXE	ENST00000564546.5	known	0.31	943	2091	943	2091	y	0.3	857	1970	857	1970	y	0.31	1199	2637	1199	2637	y	0.33	1398	2850	1398	2850	y	0.32	1837	3847	1837	3847	y	0.33	1275	2634	1275	2634	y	0.0132356	4.24264	up	ENSG00000149925.16
known_NIR_4979	chr16	30064505;30065927	30065876;30067234	+	30064505	30067234	cassetteExon	ENST00000338110.9	known	0.53	1052.5	943	14;2091	943	y	0.54	990.5	857	11;1970	857	y	0.53	1335	1199	33;2637	1199	y	0.51	1436	1398	22;2850	1398	y	0.51	1930.5	1837	14;3847	1837	y	0.51	1322	1275	10;2634	1275	y	0.0198039	-7	down	ENSG00000149925.16
known_NIR_5037	chr16	3065494;3065710	3065621;3065781	+	3065494	3065781	cassetteExon	ENST00000613483.4	known	0.16	12.5	66	3;22	66	y	0.19	10	44	8;12	44	y	0.19	11.5	50	6;17	50	y	0.14	6	37	2;10	37	y	0.14	11	67	15;7	67	y	0.12	9.5	71	9;10	71	y	0.0230373	-3.8829	down	ENSG00000008517.16
known_NIR_5043	chr16	3065655	3065784	+	3065687	3065784	A5SS	ENST00000529550.5	known	0.12	33	246	33	246	y	0.07	23	310	23	310	y	0.09	25	250	25	250	y	0.15	40	221	40	221	y	0.14	49	300	49	300	y	0.16	49	257	49	257	y	0.0451284	3.62441	up	ENSG00000008517.16
known_NIR_5047	chr16	3065710	3065784	+	3065655	3065784	A5SS	ENST00000530890.5	known	0.69	72	33	72	33	y	0.71	56	23	56	23	y	0.73	66	25	66	25	y	0.6	60	40	60	40	y	0.6	72	49	72	49	y	0.51	51	49	51	49	y	0.0302881	-4.3552	down	ENSG00000008517.16
known_NIR_5084	chr16	3112682	3113417	+	3112682	3113349	A3SS	ENST00000382192.7	known	-	-	-	-	-	-	0.25	1	3	1	3	n	0.25	3	9	3	9	y	0.81	30	7	30	7	y	0.64	18	10	18	10	y	0.68	15	7	15	7	y	0.0122173	8.96406	up	ENSG00000122386.10
known_NIR_5088	chr16	31885256;31890250	31890207;31914476	+	31885256	31914476	cassetteExon	ENST00000300870.14	known	0	0	57	0;0	57	n	0	0	50	0;0	50	n	0	0	64	0;0	64	n	0.06	5	75	2;8	75	y	0.05	5.5	114	2;9	114	y	0.07	5	65	0;10	65	n	0.00913261	10.3923	up	ENSG00000185947.14
known_NIR_5093	chr16	3404648	3408321	+	3404648	3404909	3pMXE	ENST00000575752.5	known	0.56	19	15	19	15	y	0.46	16	19	16	19	y	0.54	33	28	33	28	y	0.3	20	46	20	46	y	0.38	29	48	29	48	y	0.35	20	37	20	37	y	0.0117728	-4.59568	down	ENSG00000103343.12
known_NIR_5203	chr16	57430339	57432487	-	57430339;57431266	57431151;57432487	ES	ENST00000394391.8	known	0.07	16	220	16	257;183	y	0.09	15	158	15	199;117	y	0.06	14	206	14	241;171	y	0.03	8	262	8	315;209	y	0.04	13	276.5	13	337;216	y	0.05	12	211	12	265;157	y	0.0419145	-3.16228	down	ENSG00000005194.14
known_NIR_5239	chr16	662331	662679	+	662331	662673	A3SS	ENST00000549091.5	known	0	0	15	0	15	n	0.07	1	14	1	14	n	0	0	21	0	21	n	0.2	4	16	4	16	y	0.14	4	25	4	25	y	0.23	7	23	7	23	y	0.00949307	4.72456	up	ENSG00000161996.17
known_NIR_5301	chr16	68539479	68539758	+	68539469	68539758	A5SS	ENST00000570495.5	known	0	0	4	0	4	n	-	-	-	-	-	-	0	0	2	0	2	n	0.67	2	1	2	1	n	0.47	8	9	8	9	y	1	1	0	1	0	n	0.0438613	4.61632	up	ENSG00000184939.15
known_NIR_5379	chr16	77735986	77741582	+	77735986;77736743	77736650;77741582	ES	ENST00000564085.5	known	0.22	1	3.5	1	5;2	n	0	0	3.5	0	4;3	n	0	0	0.5	0	0;1	n	0.5	4	4	4	5;3	y	0.55	3	2.5	3	3;2	n	1	4	0	4	0;0	n	0.0441159	3.48398	up	ENSG00000140876.11
known_NIR_5413	chr16	84180080	84180170	-	84180083	84180170	A3SS	ENST00000541676.5	known	0	0	7	0	7	n	0	0	14	0	14	n	0	0	36	0	36	n	0.07	2	28	2	28	y	0.11	4	32	4	32	y	0.07	2	28	2	28	y	0.0246571	6.25	up	ENSG00000103168.16
known_NIR_5444	chr16	88033245	88035323	+	88033245	88035332	A3SS	ENST00000286122.11	known	0.51	19	18	19	18	y	0.51	19	18	19	18	y	0.46	11	13	11	13	y	0.81	35	8	35	8	y	0.65	34	18	34	18	y	0.72	23	9	23	9	y	0.0263073	4.741	up	ENSG00000172530.19
known_NIR_5535	chr17	15629198	15631619	-	15629198	15636036	A5SS	ENST00000579219.5	known	0.98	477	8	477	8	y	0.99	445	5	445	5	y	0.98	425	8	425	8	y	1	512	0	512	0	n	1	684	3	684	3	y	0.99	448	3	448	3	y	0.0474207	2.82843	up	ENSG00000221926.11
known_NIR_5536	chr17	15632674	15636036	-	15629198	15636036	A3SS	ENST00000579219.5	known	0.98	381	8	381	8	y	0.98	323	5	323	5	y	0.97	289	8	289	8	y	1	374	0	374	0	n	0.99	468	3	468	3	y	0.99	411	3	411	3	y	0.0241101	3.53553	up	ENSG00000221926.11
known_NIR_5541	chr17	16058599	16061758	-	16058599	16061401	A5SS	ENST00000268712.7	known	0.1	2	18	2	18	y	0.15	6	35	6	35	y	0.2	5	20	5	20	y	0	0	18	0	18	n	0	0	34	0	34	n	0	0	21	0	21	n	0.0350987	-5.19615	down	ENSG00000141027.20
known_NIR_5552	chr17	16439414	16440185	+	16439414	16439528	A3SS&ES	ENST00000484836.1	known	0.73	1199	454	1199	454	y	0.73	1088	411	1088	411	y	0.72	1445	553	1445	553	y	0.78	1757	482	1757	482	y	0.75	2593	859	2593	859	y	0.76	1896	599	1896	599	y	0.0398716	3.88909	up	ENSG00000175061.17
known_NIR_5682	chr17	32594566	32605087	-	32494915	32605087	A3SS	ENST00000318217.9	known	0.31	28	61	28	61	y	0.23	17	56	17	56	y	0.24	19	59	19	59	y	0.14	15	93	15	93	y	0.16	27	145	27	145	y	0.15	20	111	20	111	y	0.0425894	-4.26028	down	ENSG00000176658.16
known_NIR_5683	chr17	327579;333934	333759;352712	-	327579	352712	cassetteExon	ENST00000618002.4	known	0.14	0.5	3	1;0	3	n	0	0	5	0;0	5	n	0.14	0.5	3	1;0	3	n	-	-	-	-	-	-	0.41	7	10	12;2	10	y	0.5	1	1	2;0	1	n	0.0145577	5.57879	up	ENSG00000181031.15
known_NIR_5714	chr17	3648931	3650174	+	3648931	3654998	A3SS	ENST00000046640.7	known	0.14	2	12	2	12	y	0.25	2	6	2	6	n	0.13	2	13	2	13	y	0.42	13	18	13	18	y	0.33	5	10	5	10	y	0.42	8	11	8	11	y	0.0128619	4.44331	up	ENSG00000040531.14
known_NIR_5856	chr17	44187109	44189022	+	44187109	44187676	A3SS&ES	ENST00000446571.7	known	0.6	3	2	3	2	n	0.5	2	2	2	2	n	0.6	6	4	6	4	y	0.33	1	2	1	2	n	0.4	4	6	4	6	y	0.33	1	2	1	2	n	0.00854785	-5.24308	down	ENSG00000168591.15
known_NIR_5871	chr17	44323590	44324711	-	44321767	44324711	A3SS	ENST00000586016.5	known	-	-	-	-	-	-	0.03	1	31	1	31	n	0.15	5	28	5	28	y	1	4	0	4	0	n	1	11	0	11	0	n	1	2	0	2	0	n	0.0419143	15.1667	up	ENSG00000013306.15
known_NIR_6034	chr17	59131367	59154956	-	59131367	59155131	A5SS	ENST00000330137.11	known	0.11	18	147	18	147	y	0.11	9	75	9	75	y	0.07	9	120	9	120	y	0.19	41	178	41	178	y	0.14	38	229	38	229	y	0.15	37	213	37	213	y	0.0362882	3.12358	up	ENSG00000182628.12
known_NIR_6131	chr17	73209768;73212740	73212678;73227165	-	73209768	73227165	cassetteExon	ENST00000403627.7	known	0.18	13	61	15;11	61	y	0.11	6	51	5;7	51	y	0.13	11.5	76	11;12	76	y	0.37	37.5	65	32;43	65	y	0.27	36.5	100	38;35	100	y	0.29	26.5	66	32;21	66	y	0.0134517	4.59852	up	ENSG00000133193.12
known_NIR_6145	chr17	738047	741301	+	738047;740600	740505;741301	ES	ENST00000308278.12	known	0	0	88	0	92;84	n	0	0	68	0	62;74	n	0	0	70.5	0	59;82	n	0.06	6	90	6	80;100	y	0.03	4	126.5	4	115;138	y	0.05	5	101.5	5	91;112	y	0.0339082	5.2915	up	ENSG00000167695.14
known_NIR_6149	chr17	7394271	7394477	-	7394159	7394477	A3SS	ENST00000324822.15	known	0.29	6	15	6	15	y	0.19	5	21	5	21	y	0.17	4	19	4	19	y	0.33	8	16	8	16	y	0.47	27	30	27	30	y	0.36	12	21	12	21	y	0.0404734	3.01043	up	ENSG00000187838.16
known_NIR_6150	chr17	7394271	7394477	-	7394267	7394477	A3SS	ENST00000535512.5	known	0.18	6	28	6	28	y	0.16	5	27	5	27	y	0.1	4	37	4	37	y	0.22	8	28	8	28	y	0.33	27	54	27	54	y	0.36	12	21	12	21	y	0.0457194	3.20537	up	ENSG00000187838.16
known_NIR_6168	chr17	74866544	74866784	-	74866568	74866784	A3SS	ENST00000293195.9	known	0.04	10	239	10	239	y	0.05	10	202	10	202	y	0.05	13	271	13	271	y	0.03	14	427	14	427	y	0.03	13	492	13	492	y	0.02	6	356	6	356	y	0.0132356	-4.24264	down	ENSG00000161513.11
known_NIR_6272	chr17	76737883	76738282	+	76738165	76738282	A5SS	ENST00000355954.7	known	0	0	3	0	3	n	0	0	1	0	1	n	0.25	2	6	2	6	n	0.82	9	2	9	2	y	1	1	0	1	0	n	1	6	0	6	0	n	0.00169501	8.34257	up	ENSG00000092931.11
known_NIR_6315	chr17	7948619	7949085	+	7948685	7949085	A5SS	ENST00000380262.7	known	0.92	81	7	81	7	y	0.9	97	11	97	11	y	0.9	83	9	83	9	y	0.93	111	9	111	9	y	0.95	191	11	191	11	y	0.95	98	5	98	5	y	0.0177043	3.88909	up	ENSG00000170037.13
known_NIR_6359	chr17	81824390	81824499	-	81824405	81824499	A3SS	ENST00000457257.5	known	0.04	6	141	6	141	y	0.05	8	149	8	149	y	0.03	5	151	5	151	y	0	0	197	0	197	n	0	0	265	0	265	n	0	0	231	0	231	n	0.0202041	-6.9282	down	ENSG00000225663.7
known_NIR_6366	chr17	81891833	81893552	+	81891705	81893552	A5SS	ENST00000572639.5	known	1	223	1	223	1	n	1	179	0	179	0	n	1	242	0	242	0	n	0.98	212	4	212	4	y	0.97	411	12	411	12	y	0.98	218	4	218	4	y	0.0198039	-7	down	ENSG00000141552.17
known_NIR_6377	chr17	81891863	81893552	+	81891705	81893552	A5SS	ENST00000572639.5	known	0.99	100	1	100	1	n	1	117	0	117	0	n	1	74	0	74	0	n	0.97	117	4	117	4	y	0.95	217	12	217	12	y	0.95	84	4	84	4	y	0.0133217	-5.36656	down	ENSG00000141552.17
known_NIR_6384	chr17	81892106	81893552	+	81891705	81893552	A5SS	ENST00000572639.5	known	0.98	64	1	64	1	n	1	60	0	60	0	n	1	82	0	82	0	n	0.95	74	4	74	4	y	0.91	122	12	122	12	y	0.94	60	4	60	4	y	0.0204306	-4.36564	down	ENSG00000141552.17
known_NIR_6394	chr17	81893187	81893552	+	81891705	81893552	A5SS	ENST00000572639.5	known	0.89	8	1	8	1	n	1	25	0	25	0	n	1	22	0	22	0	n	0.82	18	4	18	4	y	0.68	26	12	26	12	y	0.82	18	4	18	4	y	0.0354922	-3.20144	down	ENSG00000141552.17
known_NIR_6401	chr17	81906898;81907257	81907204;81907554	-	81906898	81907554	cassetteExon	ENST00000538936.6	known	0.3	54.5	128	46;63	128	y	0.38	66	107	61;71	107	y	0.32	65.5	141	76;55	141	y	0.44	110	138	97;123	138	y	0.44	135.5	170	136;135	170	y	0.5	127.5	125	120;135	125	y	0.016504	4.05081	up	ENSG00000185813.10
known_NIR_6415	chr17	82019381;82019694	82019641;82019858	-	82019381	82019858	cassetteExon	ENST00000580435.5	known	0.37	158	274	147;169	274	y	0.39	142	223	139;145	223	y	0.32	141	301	138;144	301	y	0.42	208	283	212;204	283	y	0.46	253	303	258;248	303	y	0.47	223.5	250	229;218	250	y	0.0289781	3.48569	up	ENSG00000169689.14
known_NIR_6429	chr17	82244831	82248875	-	82240062	82248875	A3SS	ENST00000398519.9	known	0.89	40	5	40	5	y	0.84	32	6	32	6	y	0.85	33	6	33	6	y	0.92	22	2	22	2	y	1	33	0	33	0	n	1	30	0	30	0	n	0.0312418	3.68782	up	ENSG00000141551.14
known_NIR_6430	chr17	82244831;82246039	82245976;82248875	-	82244831	82248875	cassetteExon	ENST00000314028.10	known	0.94	604.5	40	687;522	40	y	0.94	521	32	576;466	32	y	0.95	610.5	33	680;541	33	y	0.97	673.5	22	752;595	22	y	0.97	1032	33	1163;901	33	y	0.96	653	30	753;553	30	y	0.0077626	4.94975	up	ENSG00000141551.14
known_NIR_6595	chr18	50272955	50273564	-	50272955;50273471	50273334;50273564	ES	ENST00000585672.5	known	0.29	8	19.5	8	24;15	y	0.17	9	45	9	50;40	y	0.28	11	29	11	41;17	y	0.1	7	63.5	7	94;33	y	0.05	4	82.5	4	91;74	y	0.13	6	39.5	6	50;29	y	0.0364834	-3.40975	down	ENSG00000141644.17
known_NIR_6640	chr18	9195698	9208657	+	9195698;9204544	9204476;9208657	ES	ENST00000262126.8	known	0	0	0.5	0	0;1	n	0	0	1	0	0;2	n	-	-	-	-	-	-	0.67	1	0.5	1	1;0	n	0.63	6	3.5	6	4;3	y	-	-	-	-	-	-	0.0195821	32.5	up	ENSG00000101745.15
known_NIR_6658	chr19	10500080	10502697	-	10500080	10503241	A5SS	ENST00000171111.9	known	0.32	8	17	8	17	y	0.35	8	15	8	15	y	0.32	6	13	6	13	y	0.45	10	12	10	12	y	0.52	13	12	13	12	y	0.53	16	14	16	14	y	0.0121051	6.27767	up	ENSG00000079999.13
known_NIR_6695	chr19	11345628	11346334	-	11345628	11346208	5pMXE	ENST00000586590.5	known	0	0	42	0	42	n	0	0	33	0	33	n	0	0	53	0	53	n	0.26	11	32	11	32	y	0.25	28	86	28	86	y	0.19	7	29	7	29	y	0.00866166	10.6749	up	ENSG00000105518.13
known_NIR_6747	chr19	12720990	12722477	-	12720990	12723249	A5SS	ENST00000425528.5	known	-	-	-	-	-	-	0	0	3	0	3	n	0	0	3	0	3	n	0.5	14	14	14	14	y	0.89	8	1	8	1	n	0.67	4	2	4	2	n	0.0259802	6.08255	up	ENSG00000105576.15
known_NIR_6814	chr19	1598326	1599412	-	1598215	1599412	A3SS	ENST00000591899.7	known	0	0	3330	0	3330	n	0.01	44	3435	44	3435	y	0	0	3780	0	3780	n	0.02	71	4198	71	4198	y	0.02	100	6167	100	6167	y	0.02	67	3857	67	3857	y	0.0377496	5	up	ENSG00000127540.11
known_NIR_6895	chr19	18900449	18904771	-	18900449;18903423	18903268;18904771	ES	ENST00000262812.8	known	0.11	94	779	94	925;633	y	0.11	103	804.5	103	974;635	y	0.1	121	1094	121	1425;763	y	0.07	84	1179.5	84	1385;974	y	0.08	144	1575	144	2007;1143	y	0.08	93	1089.5	93	1362;817	y	0.00312559	-6.36396	down	ENSG00000105669.12
known_NIR_6896	chr19	18905629	18905867	-	18905629	18910971	A5SS	ENST00000351079.8	known	0.16	5	26	5	26	y	0.19	5	21	5	21	y	0.15	3	17	3	17	y	0.25	16	48	16	48	y	0.21	11	42	11	42	y	0.26	11	32	11	32	y	0.0215564	3.77297	up	ENSG00000105669.12
known_NIR_6916	chr19	19132508	19132657	-	19121819	19132657	A3SS	ENST00000450333.6	known	1	96	0	96	0	n	1	95	0	95	0	n	1	96	0	96	0	n	0.97	148	4	148	4	y	0.98	262	6	262	6	y	0.97	124	4	124	4	y	0.0152681	-8	down	ENSG00000064545.14
known_NIR_6986	chr19	30012531	30014887	+	30012531	30015536	A3SS	ENST00000360605.8	known	0.58	234	172	234	172	y	0.64	266	147	266	147	y	0.59	225	154	225	154	y	0.55	328	269	328	269	y	0.49	388	405	388	405	y	0.54	329	284	329	284	y	0.0432001	-2.921	down	ENSG00000105176.17
known_NIR_7000	chr19	33374613	33379144	+	33373895	33379144	A5SS	ENST00000284000.8	known	0	0	95	0	95	n	0	0	102	0	102	n	0	0	127	0	127	n	0.02	4	182	4	182	y	0.02	4	212	4	212	y	0.03	5	178	5	178	y	0.0198039	7	up	ENSG00000153879.8
known_NIR_7011	chr19	3452666	3453763	+	3452666	3462752	A3SS	ENST00000341919.7	known	0.21	3	11	3	11	y	0.24	4	13	4	13	y	0.36	5	9	5	9	y	0.44	16	20	16	20	y	0.47	17	19	17	19	y	0.62	15	9	15	9	y	0.0307929	3.3282	up	ENSG00000141905.17
known_NIR_7034	chr19	35259064	35261925	+	35259064	35266359	A3SS	ENST00000360798.7	known	0.08	85	936	85	936	y	0.09	97	928	97	928	y	0.08	100	1089	100	1089	y	0.09	122	1189	122	1189	y	0.1	174	1502	174	1502	y	0.1	115	1086	115	1086	y	0.0474207	2.82843	up	ENSG00000105699.16
known_NIR_7037	chr19	35262692	35266359	+	35250659	35266359	A5SS	ENST00000427250.5	known	0.91	324	31	324	31	y	0.91	352	35	352	35	y	0.89	439	53	439	53	y	0.92	478	44	478	44	y	0.93	675	54	675	54	y	0.94	463	28	463	28	y	0.0400537	3.02372	up	ENSG00000105699.16
known_NIR_7094	chr19	35877825	35878082	+	35877825	35878085	A3SS	ENST00000537454.6	known	0.24	10	32	10	32	y	0.21	13	50	13	50	y	0.26	25	71	25	71	y	0.16	9	46	9	46	y	0.18	13	61	13	61	y	0.2	15	60	15	60	y	0.0404668	-3.05329	down	ENSG00000105290.11
known_NIR_7142	chr19	38212361	38213644	-	38212391	38213644	A3SS	ENST00000420980.6	known	0.91	50	5	50	5	y	0.95	38	2	38	2	y	0.89	32	4	32	4	y	0.77	27	8	27	8	y	0.66	31	16	31	16	y	0.67	20	10	20	10	y	0.0122953	-5.51323	down	ENSG00000011332.19
known_NIR_7152	chr19	38305507;38306990	38306914;38307428	-	38305507	38307428	cassetteExon	ENST00000592694.5	known	0.08	31	369	26;36	369	y	0.08	36.5	445	25;48	445	y	0.09	42.5	431	23;62	431	y	0.1	59.5	554	33;86	554	y	0.1	79.5	729	50;109	729	y	0.11	50.5	407	29;72	407	y	0.0132356	4.24264	up	ENSG00000167645.16
known_NIR_7157	chr19	38309643	38315747	-	38309643	38315860	A5SS	ENST00000339413.10	known	0.32	23	50	23	50	y	0.4	22	33	22	33	y	0.4	21	31	21	31	y	0.48	31	33	31	33	y	0.51	44	42	44	42	y	0.61	37	24	37	24	y	0.0341383	3.36894	up	ENSG00000167645.16
known_NIR_7291	chr19	42907176	42907576	-	42907176	42926438	A5SS	ENST00000617049.4	known	0.29	29	71	29	71	y	0.38	38	62	38	62	y	0.29	42	104	42	104	y	0.49	63	66	63	66	y	0.44	73	92	73	92	y	0.45	49	60	49	60	y	0.0257559	4.15862	up	ENSG00000221878.10
known_NIR_7361	chr19	44955467	44961963	+	44955085	44961963	A5SS	ENST00000541297.6	known	1	86	0	86	0	n	1	95	0	95	0	n	1	97	0	97	0	n	0.96	133	5	133	5	y	0.94	147	9	147	9	y	0.94	104	7	104	7	y	0.0152681	-8	down	ENSG00000104853.15
known_NIR_7435	chr19	4676656	4679835	-	4676575	4679835	A3SS	ENST00000594671.5	known	1	151	0	151	0	n	1	166	0	166	0	n	1	144	0	144	0	n	0.93	252	18	252	18	y	0.92	276	23	276	23	y	0.9	176	19	176	19	y	0.0110153	-9.44911	down	ENSG00000142002.16
known_NIR_7473	chr19	48345354	48363291	-	48345354;48360176	48360072;48363291	ES	ENST00000293261.7	known	0.55	3	2.5	3	2;3	n	0.62	10	6	10	5;7	y	0.43	3	4	3	4;4	y	0.15	2	11.5	2	14;9	y	0	0	10	0	4;16	n	0.22	5	18	5	25;11	y	0.00916147	-4.80234	down	ENSG00000161558.10
known_NIR_7476	chr19	4852265	4859590	-	4852301	4859590	A3SS	ENST00000221957.8	known	0.01	3	197	3	197	y	0	0	150	0	150	n	0	0	191	0	191	n	0.04	12	287	12	287	y	0.05	15	315	15	315	y	0.04	9	243	9	243	y	0.00105756	8.48528	up	ENSG00000105355.8
known_NIR_7492	chr19	48807074	48810984	-	48807074;48808236	48807756;48810984	ES	ENST00000402551.5	known	0.88	132	17.5	132	31;4	y	0.85	99	17.5	99	35;0	n	0.87	191	29.5	191	51;8	y	0.92	172	15.5	172	26;5	y	0.91	244	25.5	244	43;8	y	0.89	162	20.5	162	39;2	y	0.0326779	3.20713	up	ENSG00000105552.14
known_NIR_7519	chr19	49355419	49357252	-	49355419;49355970	49355959;49357252	ES	ENST00000598810.5	known	0.59	73	50	73	50;50	y	0.6	62	42	62	46;38	y	0.62	71	43	71	40;46	y	0.72	118	47	118	48;46	y	0.68	154	71	154	69;73	y	0.74	110	39	110	38;40	y	0.0119878	5.57802	up	ENSG00000074219.13
known_NIR_7533	chr19	49556993	49557090	-	49556993	49557081	A5SS	ENST00000339093.7	known	0.91	960	93	960	93	y	0.92	966	88	966	88	y	0.93	1100	89	1100	89	y	0.9	1445	158	1445	158	y	0.9	1934	223	1934	223	y	0.89	1353	170	1353	170	y	0.0356527	-3.5	down	ENSG00000142546.13
known_NIR_7537	chr19	49659833;49660828	49660713;49662425	-	49659833;49662328	49661948;49662425	MXE	ENST00000600911.5	known	0.59	585	409.5	1094;76	23;796	y	0.6	629.5	420	1179;80	29;811	y	0.59	685	476	1270;100	49;903	y	0.61	901	568.5	1712;90	39;1098	y	0.62	1264.5	782	2408;121	51;1513	y	0.62	850.5	524	1610;91	37;1011	y	0.0077626	4.94975	up	ENSG00000126456.15
known_NIR_7540	chr19	49660828	49662425	-	49662328	49662425	A3SS&ES	ENST00000601291.5	known	0.09	76	796	76	796	y	0.09	80	811	80	811	y	0.1	100	903	100	903	y	0.08	90	1098	90	1098	y	0.07	121	1513	121	1513	y	0.08	91	1011	91	1011	y	0.0241101	-3.53553	down	ENSG00000126456.15
known_NIR_7626	chr19	50480977	50482149	+	50480977;50481947	50481861;50482149	ES	ENST00000376918.7	known	0.85	252	45.5	252	61;30	y	0.88	215	30	215	40;20	y	0.89	326	40	326	64;16	y	0.76	209	67	209	87;47	y	0.81	289	66.5	289	97;36	y	0.8	185	45	185	62;28	y	0.0143404	-4.28746	down	ENSG00000161671.16
known_NIR_7637	chr19	51000258	51001098	-	51000258;51000718	51000424;51001098	ES	ENST00000391806.6	known	0.03	1	34.5	1	58;11	n	0	0	29	0	50;8	n	0.11	6	47.5	6	75;20	y	0.21	13	47.5	13	73;22	y	0.3	29	66.5	29	104;29	y	0.19	8	34	8	51;17	y	0.0167096	3.9598	up	ENSG00000129455.15
known_NIR_7639	chr19	51000258;51000583	51000424;51001098	-	51000258	51001098	cassetteExon	ENST00000291726.11	known	0.98	45.5	1	58;33	1	n	1	38.5	0	50;27	0	n	0.88	45	6	75;15	6	y	0.8	50.5	13	73;28	13	y	0.71	72	29	104;40	29	y	0.82	37.5	8	51;24	8	y	0.0248446	-3.51773	down	ENSG00000129455.15
known_NIR_7655	chr19	52169781	52171332	-	52169781	52171336	A5SS	ENST00000594362.1	known	0.23	7	23	7	23	y	0.15	5	29	5	29	y	0.26	9	26	9	26	y	0.02	1	46	1	46	n	0.12	8	57	8	57	y	0.05	2	39	2	39	y	0.0279262	-3.392	down	ENSG00000267827.5
known_NIR_7746	chr19	5685119	5686900	+	5685119	5690031	A3SS	ENST00000577222.5	known	-	-	-	-	-	-	1	1	0	1	0	n	1	7	0	7	0	n	-	-	-	-	-	-	0.5	3	3	3	3	n	0.52	11	10	11	10	y	0.0129904	-49	down	ENSG00000130255.12
known_NIR_7822	chr19	5915065	5915221	+	5915146	5915221	A5SS	ENST00000588776.5	known	0	0	4	0	4	n	0	0	7	0	7	n	0	0	11	0	11	n	0.04	1	24	1	24	n	0.06	2	33	2	33	y	0.05	1	19	1	19	n	0.0130725	8.66025	up	ENSG00000105519.12
known_NIR_7827	chr19	6373739	6374203	+	6373024	6374203	A5SS	ENST00000245812.7	known	0.06	12	175	12	175	y	0.06	14	224	14	224	y	0.06	13	214	13	214	y	0	0	241	0	241	n	0.02	7	302	7	302	y	0.01	2	239	2	239	y	0.0130725	-8.66025	down	ENSG00000125652.7
known_NIR_7851	chr19	7904068;7905855	7905808;7909755	+	7904068	7909755	cassetteExon	ENST00000397981.7	known	0	0	4	0;0	4	n	0	0	7	0;0	7	n	0.07	1	13	1;1	13	n	0.16	1.5	8	2;1	8	n	0.25	2	6	0;4	6	n	0.22	2	7	2;2	7	y	0.0063925	5.2915	up	ENSG00000076984.17
known_NIR_7856	chr19	805187;805569	805513;806408	+	805187	806408	cassetteExon	ENST00000349038.8	known	0.58	70	50	2;138	50	y	0.59	78	55	6;150	55	y	0.58	94	69	2;186	69	y	0.49	97.5	100	1;194	100	n	0.45	106.5	131	7;206	131	y	0.5	82.5	82	1;164	82	n	0.0174769	-6.60922	down	ENSG00000011304.16
known_NIR_7900	chr2	101859864	101864930	+	101859864;101860986	101860825;101864930	ES	ENST00000350878.8	known	0.14	3	18.5	3	19;18	y	0.11	2	16	2	13;19	y	0.22	6	21	6	14;28	y	0.36	11	19.5	11	15;24	y	0.26	7	20	7	9;31	y	0.36	16	28.5	16	29;28	y	0.0220982	3.6336	up	ENSG00000071054.15
known_NIR_7904	chr2	101870415	101873647	+	101870415;101871685	101871494;101873647	ES	ENST00000350878.8	known	0.62	43	26.5	43	27;26	y	0.61	68	43	68	41;45	y	0.56	53	41	53	31;51	y	0.67	93	46	93	38;54	y	0.69	99	44.5	99	38;51	y	0.72	107	42.5	107	34;51	y	0.0166226	4.10122	up	ENSG00000071054.15
known_NIR_7909	chr2	105386540	105396647	-	105386540	105399222	A5SS	ENST00000409177.5	known	0.97	117	4	117	4	y	1	81	0	81	0	n	0.94	134	9	134	9	y	0.93	122	9	122	9	y	0.89	174	22	174	22	y	0.86	132	21	132	21	y	0.0465575	-2.875	down	ENSG00000115641.18
known_NIR_7917	chr2	105396697	105398970	-	105396697	105398842	A5SS	ENST00000344213.8	known	0.18	22	97	22	97	y	0.17	10	49	10	49	y	0.21	21	77	21	77	y	0.14	15	95	15	95	y	0.15	18	101	18	101	y	0.13	10	68	10	68	y	0.0421716	-3.5	down	ENSG00000115641.18
known_NIR_7919	chr2	105855289	105881328	+	105855289	105892982	A3SS	ENST00000451463.6	known	0.38	17	28	17	28	y	0.38	15	25	15	25	y	0.38	21	34	21	34	y	0.62	43	26	43	26	y	0.68	43	20	43	20	y	0.69	45	20	45	20	y	0.00589895	12.9624	up	ENSG00000071051.13
known_NIR_7920	chr2	105855289	105892982	+	105855289;105882049	105881328;105892982	ES	ENST00000233154.8	known	0.46	28	32.5	28	17;48	y	0.5	25	25	25	15;35	y	0.52	34	32	34	21;43	y	0.32	26	54.5	26	43;66	y	0.25	20	61	20	43;79	y	0.27	20	53	20	45;61	y	0.0016102	-7.81884	down	ENSG00000071051.13
known_NIR_7921	chr2	105882049	105892982	+	105855289	105892982	A5SS	ENST00000451463.6	known	0.63	48	28	48	28	y	0.58	35	25	35	25	y	0.56	43	34	43	34	y	0.72	66	26	66	26	y	0.8	79	20	79	20	y	0.75	61	20	61	20	y	0.00618418	5.33002	up	ENSG00000071051.13
known_NIR_7992	chr2	119367060	119368188	+	119367644	119368188	A5SS&ES	ENST00000535757.5	known	0.99	1025	15	1025	15	y	0.98	1105	25	1105	25	y	0.98	1244	28	1244	28	y	0.96	1316	52	1316	52	y	0.97	1945	64	1945	64	y	0.97	1401	50	1401	50	y	0.0241101	-3.53553	down	ENSG00000155368.16
known_NIR_8056	chr2	149130953	149205253	+	149130953;149160835	149160764;149205253	ES	ENST00000409642.7	known	0.23	6	20	6	11;29	y	0.09	1	10	1	8;12	n	0.33	12	24	12	17;31	y	0.61	15	9.5	15	6;13	y	0.61	36	23.5	36	16;31	y	0.58	22	16	22	14;18	y	0.0293008	5.45152	up	ENSG00000150556.16
known_NIR_8072	chr2	161160484	161179614	+	161161412	161179614	A5SS&ES	ENST00000406287.5	known	0.11	1	8	1	8	n	0	0	12	0	12	n	0.25	3	9	3	9	y	0.6	3	2	3	2	n	0.42	5	7	5	7	y	0.33	2	4	2	4	n	0.0376137	3.07282	up	ENSG00000136560.13
known_NIR_8138	chr2	190931637	190932716	+	190931637	190953565	A3SS	ENST00000320717.7	known	0.82	28	6	28	6	y	0.91	70	7	70	7	y	0.85	58	10	58	10	y	0.74	32	11	32	11	y	0.69	49	22	49	22	y	0.61	34	22	34	22	y	0.0217024	-3.89711	down	ENSG00000115419.12
known_NIR_8204	chr2	20701652	20774810	-	20701652;20740205	20739971;20774810	ES	ENST00000619656.4	known	0	0	8	0	12;4	n	0.1	1	9	1	7;11	n	0	0	4.5	0	3;6	n	0.27	2	5.5	2	5;6	y	0.29	6	14.5	6	17;12	y	0.25	1	3	1	4;2	n	0.0120763	6.70887	up	ENSG00000118961.14
known_NIR_8222	chr2	208253959	208254031	-	208253959	208254939	A5SS	ENST00000345146.6	known	0	0	88	0	88	n	0	0	56	0	56	n	0	0	51	0	51	n	0.14	20	122	20	122	y	0.09	13	127	13	127	y	0.07	10	134	10	134	y	0.0407058	4.80384	up	ENSG00000138413.13
known_NIR_8268	chr2	218660421	218660939	+	218660245	218660939	A5SS	ENST00000392111.6	known	0.74	14	5	14	5	y	0.83	10	2	10	2	y	0.77	10	3	10	3	y	0.69	25	11	25	11	y	0.65	17	9	17	9	y	0.68	19	9	19	9	y	0.0394251	-3.67065	down	ENSG00000074582.12
known_NIR_8270	chr2	218753669	218754134	+	218753669	218754231	A3SS	ENST00000457313.5	known	0.96	234	11	234	11	y	0.96	216	8	216	8	y	0.95	272	15	272	15	y	0.94	267	17	267	17	y	0.95	431	21	431	21	y	0.94	314	20	314	20	y	0.0474207	-2.82843	down	ENSG00000135912.10
known_NIR_8294	chr2	227325427	227330626	+	227325427;227328789	227328678;227330626	ES	ENST00000304593.13	known	0.12	7	52.5	7	34;71	y	0.11	5	41	5	34;48	y	0.11	6	50.5	6	52;49	y	0	0	70	0	66;74	n	0.03	3	92.5	3	80;105	y	0.06	6	89.5	6	73;106	y	0.0365046	-4.72456	down	ENSG00000168958.19
known_NIR_8354	chr2	237518648	237525601	+	237518648	237519910	A3SS&ES	ENST00000410032.5	known	0.06	11	169	11	169	y	0.04	7	176	7	176	y	0.04	6	149	6	149	y	0.1	20	180	20	180	y	0.11	28	228	28	228	y	0.08	15	183	15	183	y	0.0125409	4.52267	up	ENSG00000115648.13
known_NIR_8355	chr2	237518648	237525601	+	237518648;237520029	237519910;237525601	ES	ENST00000264605.7	known	0.07	11	157	11	169;145	y	0.04	7	161	7	176;146	y	0.04	6	134	6	149;119	y	0.11	20	170	20	180;160	y	0.11	28	217	28	228;206	y	0.08	15	164	15	183;145	y	0.0241101	3.53553	up	ENSG00000115648.13
known_NIR_8361	chr2	237540533	237542567	+	237540533;237540957	237540802;237542567	ES	ENST00000410032.5	known	0.35	95	173	95	195;151	y	0.36	99	174	99	222;126	y	0.4	119	176.5	119	209;144	y	0.24	75	244	75	271;217	y	0.28	111	279.5	111	327;232	y	0.27	72	196	72	196;196	y	0.00627293	-5.48795	down	ENSG00000115648.13
known_NIR_8391	chr2	238433695	238444342	+	238433695;238436013	238435711;238444342	ES	ENST00000264607.8	known	0.31	19	42.5	19	32;53	y	0.22	12	41.5	12	36;47	y	0.29	25	62.5	25	57;68	y	0.17	18	86	18	67;105	y	0.18	21	93.5	21	90;97	y	0.08	6	65	6	56;74	y	0.0372561	-3.10267	down	ENSG00000065802.11
known_NIR_8448	chr2	25388361;25419535	25419515;25427535	-	25388361	25427535	cassetteExon	ENST00000496972.6	known	0.05	4.5	85	2;7	85	y	0.04	4	96	0;8	96	n	0.03	2	73	1;3	73	n	0.07	7	88	0;14	88	n	0.1	13	111	7;19	111	y	0.09	7.5	77	0;15	77	n	0.0159022	4.42719	up	ENSG00000138101.18
known_NIR_8450	chr2	26263479;26269997	26269953;26273651	+	26263479	26273651	cassetteExon	ENST00000537713.5	known	1	113	0	110;116	0	n	1	80	0	86;74	0	n	1	110	0	119;101	0	n	0.96	129.5	6	130;129	6	y	0.98	127	3	135;119	3	y	0.97	111.5	3	119;104	3	y	0.0350987	-5.19615	down	ENSG00000138029.13
known_NIR_8535	chr2	39299801	39309461	-	39299801;39308005	39307943;39309461	ES	ENST00000263881.7	known	1	9	0	9	0;0	n	0.63	6	3.5	6	5;2	y	0.67	1	0.5	1	1;0	n	0.4	2	3	2	2;4	n	0.24	2	6.5	2	3;10	y	0.18	1	4.5	1	2;7	n	0.0323467	-3.67143	down	ENSG00000011566.14
known_NIR_8564	chr2	54115756	54135453	+	54057360	54135453	A5SS	ENST00000607452.5	known	1	10	0	10	0	n	1	16	0	16	0	n	1	3	0	3	0	n	0.94	17	1	17	1	n	0.91	20	2	20	2	y	0.9	19	2	19	2	y	0.0201727	-6.93375	down	ENSG00000170634.12
known_NIR_8576	chr2	58146474;58154802	58154754;58159349	+	58146474	58159349	cassetteExon	ENST00000435505.6	known	0.13	19	130	15;23	130	y	0.16	19.5	103	17;22	103	y	0.16	25	127	18;32	127	y	0.09	15	148	8;22	148	y	0.11	28	217	24;32	217	y	0.12	22.5	163	16;29	163	y	0.0320899	-3.25	down	ENSG00000028116.16
known_NIR_8581	chr2	60452666	60462282	-	60452666	60460682	A5SS	ENST00000356842.8	known	1	23	0	23	0	n	1	16	0	16	0	n	0.92	22	2	22	2	y	0.56	20	16	20	16	y	0.71	36	15	36	15	y	0.81	30	7	30	7	y	0.0478076	-3.61814	down	ENSG00000119866.20
known_NIR_8760	chr2	98546694	98552786	+	98546694;98548969	98548955;98552786	ES	ENST00000409016.8	known	1	4	0	4	0;0	n	1	8	0	8	0;0	n	1	1	0	1	0;0	n	0.5	1	1	1	0;2	n	0.56	5	4	5	3;5	y	0.71	6	2.5	6	2;3	y	0.0224231	-6.56525	down	ENSG00000040933.15
known_NIR_8775	chr20	1372240	1392834	-	1372240;1375603	1375491;1392834	ES	ENST00000400137.8	known	0.03	25	964.5	25	1337;592	y	0.02	16	882	16	1156;608	y	0.03	27	966.5	27	1195;738	y	0.01	16	1122.5	16	1477;768	y	0.01	16	1524.5	16	2034;1015	y	0.02	17	968.5	17	1288;649	y	0.0474207	-2.82843	down	ENSG00000088832.14
known_NIR_8776	chr20	1372240	1392834	-	1375603	1392834	3pMXE	ENST00000614856.1	known	0.04	25	592	25	592	y	0.03	16	608	16	608	y	0.04	27	738	27	738	y	0.02	16	768	16	768	y	0.02	16	1015	16	1015	y	0.03	17	649	17	649	y	0.0474207	-2.82843	down	ENSG00000088832.14
known_NIR_8790	chr20	17968161	17968375	-	17957037	17968375	A3SS	ENST00000377759.8	known	0.04	2	51	2	51	y	0.03	3	84	3	84	y	0.03	2	78	2	78	y	0.18	13	59	13	59	y	0.13	21	139	21	139	y	0.11	13	103	13	103	y	0.0332706	5.05964	up	ENSG00000089006.16
known_NIR_8792	chr20	17968289	17968375	-	17968161	17968375	A3SS	ENST00000606602.1	known	0.75	6	2	6	2	n	0.73	8	3	8	3	y	0.83	10	2	10	2	y	0.48	12	13	12	13	y	0.47	19	21	19	21	y	0.54	15	13	15	13	y	0.00275547	-7.27632	down	ENSG00000089006.16
known_NIR_8840	chr20	3209617;3213383	3213169;3213985	+	3209617	3213985	cassetteExon	ENST00000399838.3	known	0.91	526	49	438;614	49	y	0.89	429	52	377;481	52	y	0.9	504.5	54	407;602	54	y	0.92	671	60	581;761	60	y	0.94	964.5	63	797;1132	63	y	0.93	648	47	525;771	47	y	0.0213116	3.67423	up	ENSG00000125877.12
known_NIR_8898	chr20	35698590	35699310	-	35698590	35699192	A5SS	ENST00000374092.8	known	0	0	14	0	14	n	0	0	18	0	18	n	0	0	17	0	17	n	0.09	2	21	2	21	y	0.08	3	36	3	36	y	0.16	3	16	3	16	y	0.0485606	4.37096	up	ENSG00000244005.12
known_NIR_8903	chr20	35709256	35713019	-	35709274	35713019	A3SS	ENST00000253363.10	known	0.48	291	312	291	312	y	0.49	281	288	281	288	y	0.46	281	332	281	332	y	0.54	361	306	361	306	y	0.53	573	506	573	506	y	0.53	373	333	373	333	y	0.0142927	6.01041	up	ENSG00000131051.20
known_NIR_8917	chr20	36545068	36549077	+	36545068;36548193	36548032;36549077	ES	ENST00000279022.6	known	0.06	114	1823	114	1920;1726	y	0.06	105	1723	105	1676;1770	y	0.07	154	1972.5	154	2018;1927	y	0.05	106	2181.5	106	2242;2121	y	0.05	156	2863.5	156	2858;2869	y	0.04	77	1952	77	1945;1959	y	0.0241101	-3.53553	down	ENSG00000101335.9
known_NIR_8956	chr20	38421098;38426048	38425935;38426419	-	38421098;38422241	38422092;38426419	MXE	ENST00000436764.5	known	0.59	71	49.5	73;69	61;38	y	0.64	71	40	71;71	41;39	y	0.64	74.5	42.5	84;65	47;38	y	0.68	110.5	53	132;89	62;44	y	0.69	123.5	56.5	121;126	65;48	y	0.7	96	40.5	103;89	44;37	y	0.0450451	3.77964	up	ENSG00000196756.11
known_NIR_9012	chr20	45365686	45408460	+	45365686	45366875	3pMXE	ENST00000372727.5	known	0.08	8	93	8	93	y	0.11	8	68	8	68	y	0.1	9	82	9	82	y	0.06	6	101	6	101	y	0.04	6	137	6	137	y	0.07	7	89	7	89	y	0.0326779	-3.20713	down	ENSG00000204070.9
known_NIR_9016	chr20	45406732	45408460	+	45365686	45408460	A5SS	ENST00000452133.1	known	0.93	99	8	99	8	y	0.95	139	8	139	8	y	0.93	125	9	125	9	y	0.97	196	6	196	6	y	0.98	252	6	252	6	y	0.96	155	7	155	7	y	0.0201689	3.77964	up	ENSG00000254806.5
known_NIR_9084	chr20	50940933;50941209	50941129;50942031	-	50940933	50942031	cassetteExon	ENST00000371588.9	known	0.02	10	552	8;12	552	y	0.03	16.5	543	16;17	543	y	0.02	10.5	641	12;9	641	y	0.05	31.5	650	30;33	650	y	0.05	55	1056	63;47	1056	y	0.04	30	693	28;32	693	y	0.0077626	4.94975	up	ENSG00000000419.12
known_NIR_9280	chr21	37232451	37238460	-	37232451;37233442	37233362;37238460	ES	ENST00000309117.10	known	0	0	16.5	0	20;13	n	0	0	23.5	0	27;20	n	0	0	20.5	0	26;15	n	0.14	5	30.5	5	37;24	y	0.07	4	54.5	4	63;46	y	0.13	5	34	5	36;32	y	0.0352426	5.18495	up	ENSG00000157538.13
known_NIR_9298	chr21	43471318	43471512	-	43462261	43471512	A3SS	ENST00000332440.3	known	0	0	6	0	6	n	0	0	2	0	2	n	0.55	6	5	6	5	y	1	7	0	7	0	n	1	8	0	8	0	n	0.67	4	2	4	2	n	0.0400687	3.30525	up	ENSG00000185186.8
known_NIR_9360	chr22	15785057	15791017	+	15785057	15787172	A3SS&ES	ENST00000413768.5	known	0	0	16	0	16	n	0	0	18	0	18	n	0	0	15	0	15	n	0.1	2	19	2	19	y	0.06	2	33	2	33	y	0.05	1	21	1	21	n	0.0444669	4.58258	up	ENSG00000206195.10
known_NIR_9389	chr22	17739488;17744013	17743803;17774381	-	17739488;17750174	17750105;17774381	MXE	ENST00000614949.4	known	0.7	157.5	69	315;0	11;127	n	0.68	146	68	287;5	4;132	y	0.69	164	73.5	318;10	8;139	y	0.65	215.5	114	420;11	4;224	y	0.65	275	147	550;0	16;278	n	0.65	169.5	90	333;6	0;180	n	0.0202041	-6.9282	down	ENSG00000015475.18
known_NIR_9395	chr22	19178240	19178387	-	19178240	19178580	A5SS	ENST00000215882.9	known	0.09	14	147	14	147	y	0.08	14	157	14	157	y	0.07	17	219	17	219	y	0.05	15	281	15	281	y	0.04	16	392	16	392	y	0.03	7	217	7	217	y	0.00804989	-4.89898	down	ENSG00000100075.9
known_NIR_9411	chr22	19880717	19881081	-	19880717	19883325	A5SS	ENST00000400518.5	known	0.33	44	88	44	88	y	0.31	47	105	47	105	y	0.22	45	156	45	156	y	0.06	13	190	13	190	y	0.19	53	229	53	229	y	0.12	27	194	27	194	y	0.0324478	-3.23096	down	ENSG00000184470.19
known_NIR_9472	chr22	24171995	24177504	+	24171995;24176275	24176111;24177504	ES	ENST00000263119.9	known	0.09	27	262.5	27	232;293	y	0.08	18	213.5	18	201;226	y	0.11	31	262.5	31	246;279	y	0.03	12	350.5	12	361;340	y	0.06	28	425	28	428;422	y	0.06	22	327.5	22	326;329	y	0.0320899	-3.25	down	ENSG00000099991.16
known_NIR_9519	chr22	30286098	30286825	-	30286098;30286376	30286263;30286825	ES	ENST00000407689.7	known	0.15	4	22	4	22;22	y	0.14	3	19	3	20;18	y	0.06	1	15	1	16;14	n	0.22	9	32.5	9	27;38	y	0.28	18	45.5	18	43;48	y	0.21	6	23	6	23;23	y	0.0317317	3.34252	up	ENSG00000239282.7
known_NIR_9541	chr22	31275308	31278297	+	31275308	31276789	3pMXE	ENST00000406516.5	known	0.55	34	28	34	28	y	0.68	58	27	58	27	y	0.55	37	30	37	30	y	0.4	29	43	29	43	y	0.48	69	75	69	75	y	0.37	35	60	35	60	y	0.0347754	-3.24964	down	ENSG00000182541.17
known_NIR_9578	chr22	37060922;37061175	37061104;37061539	+	37060922	37061539	cassetteExon	ENST00000402077.7	known	0.23	8	27	4;12	27	y	0.22	6.5	23	5;8	23	y	0.32	9.5	20	7;12	20	y	0.39	15	23	10;20	23	y	0.53	39.5	35	23;56	35	y	0.43	20.5	27	11;30	27	y	0.0236253	3.69045	up	ENSG00000100379.17
known_NIR_9774	chr3	114065278	114066228	+	114065457	114066228	A5SS	ENST00000485050.5	known	0	0	9	0	9	n	0	0	6	0	6	n	0	0	13	0	13	n	0.08	2	23	2	23	y	0.08	2	24	2	24	y	0.07	2	25	2	25	y	0.00188502	23	up	ENSG00000151576.10
known_NIR_9787	chr3	121790215	121795457	-	121790215	121807344	A5SS	ENST00000349820.10	known	0.96	45	2	45	2	y	0.94	48	3	48	3	y	1	36	0	36	0	n	0.87	69	10	69	10	y	0.92	89	8	89	8	y	0.86	43	7	43	7	y	0.0313536	-3.25472	down	ENSG00000173226.16
known_NIR_9854	chr3	132719830	132721963	-	132721774	132721963	3pMXE	ENST00000383282.3	known	0	0	2	0	2	n	-	-	-	-	-	-	0	0	1	0	1	n	0.2	2	8	2	8	y	0.25	2	6	2	6	n	0.38	3	5	3	5	n	0.0356006	5.15737	up	ENSG00000274810.3
known_NIR_9865	chr3	134482931	134485701	-	134482931	134485320	A5SS	ENST00000510994.5	known	0.12	3	22	3	22	y	0	0	15	0	15	n	0.18	5	23	5	23	y	0.27	13	35	13	35	y	0.39	31	49	31	49	y	0.31	9	20	9	20	y	0.0308221	3.51175	up	ENSG00000129055.12
known_NIR_9891	chr3	136862353	136927984	+	136862319	136927984	A5SS	ENST00000288986.6	known	0.3	3	7	3	7	y	0	0	1	0	1	n	0	0	2	0	2	n	-	-	-	-	-	-	0.5	2	2	2	2	n	0.67	2	1	2	1	n	0.0363386	3.69541	up	ENSG00000158092.6
known_NIR_9893	chr3	138187599;138188530	138188455;138209817	+	138187599	138209817	cassetteExon	ENST00000538260.5	known	1	1.5	0	0;3	0	n	1	5	0	0;10	0	n	1	0.5	0	1;0	0	n	0.47	3.5	4	2;5	4	y	0.75	6	2	5;7	2	y	0.56	2.5	2	0;5	2	n	0.0388038	-4.92753	down	ENSG00000114098.17
known_NIR_9938	chr3	15096710	15099035	-	15096710;15098274	15098119;15099035	ES	ENST00000253699.7	known	0	0	3	0	6;0	n	0	0	6.5	0	10;3	n	0.13	2	13.5	2	11;16	y	0.4	5	7.5	5	5;10	y	0.53	20	17.5	20	17;18	y	0.23	3	10	3	13;7	y	0.039755	3.53703	up	ENSG00000131381.12
known_NIR_9988	chr3	179025225	179027423	-	179025228	179027423	A3SS	ENST00000311417.6	known	0.83	30	6	30	6	y	0.72	13	5	13	5	y	0.74	23	8	23	8	y	0.42	10	14	10	14	y	0.61	20	13	20	13	y	0.53	16	14	16	14	y	0.0274572	-3.76469	down	ENSG00000172667.10
known_NIR_10026	chr3	184365226	184368177	+	184365226	184366717	A3SS&ES	ENST00000429568.1	known	0.01	8	770	8	770	y	0	2	629	2	629	y	0	0	821	0	821	n	0.02	19	975	19	975	y	0.02	30	1360	30	1360	y	0.01	7	1004	7	1004	y	0.0474207	2.82843	up	ENSG00000163882.9
known_NIR_10027	chr3	184365226	184368177	+	184365226;184366800	184366717;184368177	ES	ENST00000456318.5	known	0.01	8	809	8	770;848	y	0	2	672	2	629;715	y	0	0	848.5	0	821;876	n	0.02	19	984.5	19	975;994	y	0.02	30	1384	30	1360;1408	y	0.01	7	1041.5	7	1004;1079	y	0.0474207	2.82843	up	ENSG00000163882.9
known_NIR_10068	chr3	196939432	196941709	-	196939432	196942160	A5SS	ENST00000447325.5	known	0	0	12	0	12	n	0	0	6	0	6	n	-	-	-	-	-	-	0.43	3	4	3	4	n	0.5	11	11	11	11	y	0.8	4	1	4	1	n	0.0366115	5.08165	up	ENSG00000114503.10
known_NIR_10069	chr3	196939432	196941709	-	196939432	196942426	A5SS	ENST00000321256.9	known	0	0	102	0	102	n	0	0	42	0	42	n	0	0	58	0	58	n	0.04	3	65	3	65	y	0.08	11	120	11	120	y	0.05	4	80	4	80	y	0.0421585	4.71495	up	ENSG00000114503.10
known_NIR_10083	chr3	20171232	20174249	-	20171232	20176601	A5SS	ENST00000306698.6	known	0.6	32	21	32	21	y	0.64	41	23	41	23	y	0.6	33	22	33	22	y	0.73	68	25	68	25	y	0.68	84	39	84	39	y	0.74	50	18	50	18	y	0.0132882	4.52181	up	ENSG00000129810.14
known_NIR_10099	chr3	25719635	25729133	-	25719635;25720191	25720014;25729133	ES	ENST00000428257.5	known	0.3	58	132.5	58	167;98	y	0.34	54	106.5	54	139;74	y	0.33	60	119.5	60	125;114	y	0.22	42	147	42	195;99	y	0.27	91	240.5	91	300;181	y	0.23	52	174	52	212;136	y	0.0143404	-4.28746	down	ENSG00000151092.16
known_NIR_10136	chr3	37947211;37957143	37957111;37964571	+	37947211	37964571	cassetteExon	ENST00000443503.6	known	0.47	22.5	25	17;28	25	y	0.54	22.5	19	18;27	19	y	0.47	15	17	13;17	17	y	0.31	16.5	37	17;16	37	y	0.36	26	47	24;28	47	y	0.24	8.5	27	8;9	27	y	0.014339	-4.53468	down	ENSG00000144677.14
known_NIR_10178	chr3	47511226	47513321	-	47511226	47513537	A5SS	ENST00000296149.8	known	0.02	2	81	2	81	y	0	0	69	0	69	n	0.04	4	95	4	95	y	0.12	11	77	11	77	y	0.09	17	181	17	181	y	0.09	10	97	10	97	y	0.00671538	5.23723	up	ENSG00000163832.15
known_NIR_10227	chr3	48922811;48924839	48924718;48927462	+	48922811	48927462	cassetteExon	ENST00000356401.8	known	0.68	15	7	15;15	7	y	0.74	14.5	5	20;9	5	y	0.64	16	9	14;18	9	y	0.53	27.5	24	22;33	24	y	0.55	36.5	30	42;31	30	y	0.42	13.5	19	9;18	19	y	0.0237063	-3.75004	down	ENSG00000177479.19
known_NIR_10261	chr3	50174350;50175188	50175096;50176768	+	50174350	50176768	cassetteExon	ENST00000413852.5	known	0.38	2.5	4	3;2	4	n	0.41	3.5	5	5;2	5	y	0.58	5.5	4	5;6	4	y	0.83	9.5	2	12;7	2	y	0.67	8	4	12;4	4	y	0.65	11	6	13;9	6	y	0.0372919	3.08081	up	ENSG00000001617.11
known_NIR_10291	chr3	51671547	51674271	+	51672301	51674271	A5SS&ES	ENST00000611400.4	known	0	0	3	0	3	n	0	0	8	0	8	n	0	0	9	0	9	n	0.18	2	9	2	9	y	0.2	2	8	2	8	y	0.2	3	12	3	12	y	0.00118694	29	up	ENSG00000164081.12
known_NIR_10296	chr3	51958152	51958790	-	51958349	51958790	A3SS	ENST00000355852.6	known	0.1	28	260	28	260	y	0.08	24	270	24	270	y	0.05	18	323	18	323	y	0.16	57	296	57	296	y	0.15	65	382	65	382	y	0.11	44	340	44	340	y	0.0399056	3.00416	up	ENSG00000090097.20
known_NIR_10298	chr3	51961304	51961941	-	51961304	51962810	A5SS	ENST00000428823.6	known	0.63	12	7	12	7	y	0.6	15	10	15	10	y	0.51	35	34	35	34	y	0.72	21	8	21	8	y	0.78	31	9	31	9	y	0.71	10	4	10	4	y	0.0288716	3.71568	up	ENSG00000090097.20
known_NIR_10300	chr3	51961304	51967326	-	51961304	51962810	5pMXE	ENST00000428823.6	known	0.82	33	7	33	7	y	0.8	41	10	41	10	y	0.73	90	34	90	34	y	0.87	52	8	52	8	y	0.89	76	9	76	9	y	0.94	59	4	59	4	y	0.0303043	3.3995	up	ENSG00000090097.20
known_NIR_10303	chr3	51961304;51962892	51962810;51967326	-	51961304;51962088	51961941;51967326	MXE	ENST00000461554.5	known	0.4	6	9	7;5	12;6	y	0.33	8	16	10;6	15;17	y	0.45	18.5	23	34;3	35;11	y	0.18	4.5	21	8;1	21;21	n	0.29	11	27	9;13	31;23	y	0.17	3	15	4;2	10;20	y	0.0259594	-3.47125	down	ENSG00000090097.20
known_NIR_10413	chr3	9754885;9756816	9756471;9765809	+	9754885	9765809	cassetteExon	ENST00000349503.9	known	0.95	42	2	81;3	2	y	0.94	31.5	2	59;4	2	y	0.91	31	3	62;0	3	n	1	55	0	99;11	0	n	1	64.5	0	125;4	0	n	1	60	0	117;3	0	n	0.0309968	5.547	up	ENSG00000114026.21
known_NIR_10422	chr3	9793181	9797659	+	9792705	9797659	A5SS	ENST00000498623.6	known	0	0	5	0	5	n	0	0	8	0	8	n	0	0	9	0	9	n	0.49	27	28	27	28	y	0.43	15	20	15	20	y	0.5	16	16	16	16	y	0.00212572	21.6548	up	ENSG00000241553.12
known_NIR_10423	chr3	9793181	9797659	+	9793124	9797659	A5SS	ENST00000397261.7	known	0	0	109	0	109	n	0	0	81	0	81	n	0	0	144	0	144	n	0.16	27	144	27	144	y	0.08	15	172	15	172	y	0.12	16	116	16	116	y	0.0350987	5.19615	up	ENSG00000241553.12
known_NIR_10454	chr4	102826636	102827735	-	102826636	102827427	A5SS	ENST00000453744.6	known	0	0	109	0	109	n	0	0	150	0	150	n	0	0	179	0	179	n	0.02	3	169	3	169	y	0.03	8	249	8	249	y	0.02	4	171	4	171	y	0.0198039	7	up	ENSG00000109332.19
known_NIR_10455	chr4	102826636	102827735	-	102826636	102827592	A5SS	ENST00000394801.8	known	0	0	86	0	86	n	0	0	69	0	69	n	0	0	83	0	83	n	0.03	3	116	3	116	y	0.05	8	145	8	145	y	0.04	4	97	4	97	y	0.0202041	6.9282	up	ENSG00000109332.19
known_NIR_10456	chr4	102826636	102827735	-	102826636	102827944	A5SS	ENST00000394803.9	known	0	0	67	0	67	n	0	0	50	0	50	n	0	0	41	0	41	n	0.08	3	34	3	34	y	0.09	8	85	8	85	y	0.1	4	37	4	37	y	0.00409	15.5885	up	ENSG00000109332.19
known_NIR_10457	chr4	102826636	102827735	-	102826636	102868715	A5SS	ENST00000338145.7	known	0	0	4	0	4	n	0	0	8	0	8	n	-	-	-	-	-	-	0.38	3	5	3	5	n	0.29	8	20	8	20	y	0.29	4	10	4	10	y	0.00867486	10.6667	up	ENSG00000109332.19
known_NIR_10473	chr4	108620712	108621951	+	108620600	108621951	A5SS	ENST00000394667.7	known	0.23	414	1383	414	1383	y	0.23	449	1511	449	1511	y	0.22	532	1911	532	1911	y	0.2	467	1877	467	1877	y	0.21	691	2590	691	2590	y	0.19	461	1962	461	1962	y	0.0248175	-4	down	ENSG00000109475.16
known_NIR_10515	chr4	139295960	139300964	-	139295960	139296332	A5SS&ES	ENST00000394228.5	known	-	-	-	-	-	-	0	0	11	0	11	n	0	0	10	0	10	n	1	15	0	15	0	n	0.61	20	13	20	13	y	1	12	0	12	0	n	0.0216069	6.69231	up	ENSG00000109390.11
known_NIR_10516	chr4	139295960	139300964	-	139295960	139297385	A5SS&ES	ENST00000544855.5	known	0	0	15	0	15	n	0	0	21	0	21	n	0	0	17	0	17	n	0.38	15	25	15	25	y	0.43	20	27	20	27	y	0.3	12	28	12	28	y	0.0103083	9.77301	up	ENSG00000109390.11
known_NIR_10517	chr4	139295960	139300964	-	139295960	139300602	A5SS	ENST00000539002.5	known	0	0	20	0	20	n	0	0	25	0	25	n	0	0	24	0	24	n	0.41	15	22	15	22	y	0.36	20	36	20	36	y	0.25	12	36	12	36	y	0.0187771	7.19453	up	ENSG00000109390.11
known_NIR_10518	chr4	139295960	139300964	-	139295960	139302416	A5SS	ENST00000539387.5	known	0	0	23	0	23	n	0	0	24	0	24	n	0	0	48	0	48	n	0.18	15	69	15	69	y	0.22	20	69	20	69	y	0.23	12	41	12	41	y	0.00524938	13.7477	up	ENSG00000109390.11
known_NIR_10523	chr4	139297443	139302416	-	139297443	139300602	5pMXE	ENST00000544855.5	known	0.3	3	7	3	7	y	0.5	4	4	4	4	n	0	0	6	0	6	n	0.9	9	1	9	1	n	0.89	8	1	8	1	n	0.58	7	5	7	5	y	0.0485452	2.91894	up	ENSG00000109390.11
known_NIR_10557	chr4	165327764	165337789	+	165327764;165333625	165333340;165337789	ES	ENST00000261507.10	known	0.04	3	64	3	22;106	y	0	0	35.5	0	15;56	n	0	0	61	0	28;94	n	0.13	10	67	10	20;114	y	0.17	13	63.5	13	27;100	y	0.07	4	57.5	4	35;80	y	0.0456491	3.44049	up	ENSG00000052802.12
known_NIR_10582	chr4	183445634	183446088	+	183445665	183446088	A5SS	ENST00000504169.1	known	0	0	6	0	6	n	-	-	-	-	-	-	0	0	1	0	1	n	0.33	2	4	2	4	n	0.45	5	6	5	6	y	0.41	7	10	7	10	y	0.00781644	11.2444	up	ENSG00000168564.5
known_NIR_10635	chr4	39306704	39308636	-	39306701	39308636	A3SS	ENST00000349703.6	known	0.8	8	2	8	2	y	1	1	0	1	0	n	0.67	2	1	2	1	n	0.2	2	8	2	8	y	0.08	1	12	1	12	n	0.33	3	6	3	6	n	0.0081573	-5.16268	down	ENSG00000035928.14
known_NIR_10723	chr4	82829058	82842185	-	82829058	82842140	A5SS	ENST00000348405.8	known	0.19	22	92	22	92	y	0.21	31	120	31	120	y	0.21	33	124	33	124	y	0.28	44	114	44	114	y	0.28	74	194	74	194	y	0.25	52	155	52	155	y	0.00768099	5.547	up	ENSG00000138674.16
known_NIR_10780	chr5	103088172	103096541	-	103088172	103104541	A5SS	ENST00000508629.5	known	0.92	35	3	35	3	y	0.91	41	4	41	4	y	0.93	43	3	43	3	y	0.82	32	7	32	7	y	0.8	79	20	79	20	y	0.83	43	9	43	9	y	0.00122715	-9.80306	down	ENSG00000145723.16
known_NIR_10794	chr5	115832664	115841390	-	115832664;115837764	115837628;115841390	ES	ENST00000509910.1	known	0.04	7	158.5	7	173;144	y	0.03	5	163	5	145;181	y	0.03	7	199.5	7	231;168	y	0.07	16	217.5	16	224;211	y	0.06	20	337	20	368;306	y	0.05	11	222.5	11	248;197	y	0.0248175	4	up	ENSG00000145782.12
known_NIR_10910	chr5	140547840	140548906	+	140542281	140548906	A5SS	ENST00000532219.5	known	0	0	138	0	138	n	0	0	145	0	145	n	0	0	165	0	165	n	0.05	10	194	10	194	y	0.08	21	257	21	257	y	0.05	11	190	11	190	y	0.0266715	6	up	ENSG00000254996.5
known_NIR_10920	chr5	140678015	140679062	-	140678015	140679002	A5SS	ENST00000504156.5	known	0	0	102	0	102	n	0	0	81	0	81	n	0	0	117	0	117	n	0.07	9	120	9	120	y	0.05	11	212	11	212	y	0.06	6	97	6	97	y	0.00913261	10.3923	up	ENSG00000170445.12
known_NIR_10960	chr5	150392176	150392705	+	150392176	150392708	A3SS	ENST00000377797.7	known	0.75	103	34	103	34	y	0.74	76	27	76	27	y	0.79	100	26	100	26	y	0.67	136	67	136	67	y	0.71	221	89	221	89	y	0.66	147	75	147	75	y	0.0207757	-3.70328	down	ENSG00000070814.17
known_NIR_10991	chr5	157139448	157142401	-	157139448	157142820	A5SS	ENST00000286317.5	known	0	0	26	0	26	n	0	0	43	0	43	n	0.12	6	42	6	42	y	0.24	5	16	5	16	y	0.19	11	48	11	48	y	0.28	13	34	13	34	y	0.0198487	4.12074	up	ENSG00000155868.7
known_NIR_10999	chr5	160422155	160422302	+	160421891	160422302	A5SS	ENST00000352433.9	known	0.05	20	357	20	357	y	0.03	8	306	8	306	y	0.02	10	429	10	429	y	0.08	34	404	34	404	y	0.06	41	651	41	651	y	0.06	28	454	28	454	y	0.043162	3.01511	up	ENSG00000164611.12
known_NIR_11016	chr5	172959468	172959865	+	172959007	172959865	A5SS	ENST00000521476.5	known	0.75	27	9	27	9	y	0.66	33	17	33	17	y	0.78	58	16	58	16	y	0.59	48	33	48	33	y	0.64	81	46	81	46	y	0.55	62	50	62	50	y	0.0421468	-3.07308	down	ENSG00000037241.7
known_NIR_11070	chr5	177136030	177136873	+	177136030	177191884	A3SS	ENST00000354179.8	known	0.71	15	6	15	6	y	0.47	16	18	16	18	y	0.56	18	14	18	14	y	0.89	16	2	16	2	y	1	19	0	19	0	n	0.76	16	5	16	5	y	0.0370033	3.07812	up	ENSG00000165671.18
known_NIR_11105	chr5	180236531	180238332	-	180236526	180238332	A3SS	ENST00000452135.6	known	0.23	34	112	34	112	y	0.17	24	121	24	121	y	0.18	31	145	31	145	y	0.11	22	184	22	184	y	0.11	32	251	32	251	y	0.09	20	203	20	203	y	0.0287658	-4.56383	down	ENSG00000050748.17
known_NIR_11149	chr5	32585625	32588512	+	32571174	32588512	A5SS	ENST00000512913.5	known	1	799	3	799	3	y	0.99	748	4	748	4	y	1	845	0	845	0	n	0.98	1030	19	1030	19	y	0.98	1450	32	1450	32	y	0.98	1124	24	1124	24	y	0.0377496	-5	down	ENSG00000113387.11
known_NIR_11163	chr5	36153042	36166519	+	36153042;36163756	36163645;36166519	ES	ENST00000274254.9	known	0.04	2	46.5	2	44;49	y	0	0	33	0	31;35	n	0	0	35.5	0	34;37	n	0.08	4	44	4	42;46	y	0.06	5	77.5	5	67;88	y	0.12	7	52	7	51;53	y	0.032811	3.31662	up	ENSG00000145604.15
known_NIR_11176	chr5	41934308	41941192	+	41934308;41939616	41939441;41941192	ES	ENST00000281623.7	known	0	0	39.5	0	30;49	n	0.05	1	20	1	21;19	n	0.09	4	41	4	36;46	y	0.19	10	41.5	10	38;45	y	0.15	9	50	9	44;56	y	0.12	7	52	7	54;50	y	0.0346883	3.23249	up	ENSG00000151876.12
known_NIR_11258	chr5	70942870;70944753	70944658;70946066	+	70942870	70946066	cassetteExon	ENST00000503079.6	known	0.96	326.5	15	309;344	15	y	0.97	278.5	9	276;281	9	y	0.97	281.5	10	232;331	10	y	0.96	454	20	431;477	20	y	0.95	733	39	678;788	39	y	0.95	460	24	444;476	24	y	0.0474207	-2.82843	down	ENSG00000172062.16
known_NIR_11279	chr5	75389687	75400205	-	75389687;75399387	75399310;75400205	ES	ENST00000380494.9	known	0.52	8	7.5	8	10;5	y	0.67	12	6	12	6;6	y	0.59	5	3.5	5	3;4	y	0.8	6	1.5	6	1;2	n	0.87	20	3	20	6;0	n	1	11	0	11	0;0	n	0.0179396	4.07077	up	ENSG00000113163.15
known_NIR_11293	chr5	81301670	81304741	+	81301698	81304741	A5SS	ENST00000407610.7	known	0.15	4	23	4	23	y	0.24	6	19	6	19	y	0.17	5	24	5	24	y	0.56	5	4	5	4	n	0.35	13	24	13	24	y	0.48	12	13	12	13	y	0.030107	4.1294	up	ENSG00000131732.11
known_NIR_11296	chr5	83077615	83104910	+	83077662	83104910	A5SS	ENST00000282268.7	known	0.87	13	2	13	2	y	1	6	0	6	0	n	1	7	0	7	0	n	0.68	13	6	13	6	y	0.69	11	5	11	5	y	0.69	9	4	9	4	y	0.0242408	-6.21242	down	ENSG00000152422.15
known_NIR_11340	chr6	10723241	10724570	+	10723241	10724556	A3SS	ENST00000541412.5	known	0.97	288	9	288	9	y	0.96	329	14	329	14	y	0.96	496	22	496	22	y	0.98	486	11	486	11	y	0.97	696	22	696	22	y	0.98	518	13	518	13	y	0.0474207	2.82843	up	ENSG00000111843.13
known_NIR_11348	chr6	109155307	109159025	+	109155307	109155791	3pMXE	ENST00000521277.5	known	0	0	10	0	10	n	0	0	8	0	8	n	0	0	18	0	18	n	0.05	1	20	1	20	n	0.09	4	42	4	42	y	0.11	2	16	2	16	y	0.0419979	4.72456	up	ENSG00000183137.14
known_NIR_11349	chr6	109155307	109159025	+	109155307;109155877	109155791;109159025	ES	ENST00000517392.5	known	0	0	15	0	10;20	n	0	0	9	0	8;10	n	0	0	20.5	0	18;23	n	0.04	1	25.5	1	20;31	n	0.09	4	42.5	4	42;43	y	0.09	2	20.5	2	16;25	y	0.0479669	4.4	up	ENSG00000183137.14
known_NIR_11378	chr6	127267095	127280231	+	127266925	127280231	A5SS	ENST00000368314.5	known	1	2	0	2	0	n	1	4	0	4	0	n	-	-	-	-	-	-	0.77	10	3	10	3	y	0.8	8	2	8	2	y	0.6	3	2	3	2	n	0.0471094	-4.44289	down	ENSG00000118518.15
known_NIR_11385	chr6	127331030	127342356	-	127331030	127343336	A5SS	ENST00000454859.7	known	0	0	23	0	23	n	0.03	1	30	1	30	n	0	0	28	0	28	n	0.15	6	33	6	33	y	0.08	5	56	5	56	y	0.12	4	28	4	28	y	0.0191745	4.71814	up	ENSG00000093144.18
known_NIR_11487	chr6	169457634	169582836	-	169457634;169572540	169572419;169582836	ES	ENST00000448612.5	known	0.75	3	1	3	2;0	n	1	6	0	6	0;0	n	1	9	0	9	0;0	n	0.48	6	6.5	6	3;10	y	0.58	9	6.5	9	0;13	n	0.6	9	6	9	1;11	n	0.0329243	-3.98277	down	ENSG00000184465.15
known_NIR_11522	chr6	2959342	2968779	-	2959342	2961894	5pMXE	ENST00000380524.5	known	0.33	8	16	8	16	y	0.27	4	11	4	11	y	0.27	3	8	3	8	y	0.04	1	24	1	24	n	0.12	7	52	7	52	y	0.2	6	24	6	24	y	0.0498261	-3.37756	down	ENSG00000124570.17
known_NIR_11529	chr6	2959342	2971491	-	2959342	2961894	5pMXE	ENST00000380524.5	known	0.6	24	16	24	16	y	0.61	17	11	17	11	y	0.64	14	8	14	8	y	0.4	16	24	16	24	y	0.35	28	52	28	52	y	0.5	24	24	24	24	y	0.037549	-4.37595	down	ENSG00000124570.17
known_NIR_11554	chr6	3006559;3006935	3006816;3010025	+	3006559	3010025	cassetteExon	ENST00000338130.6	known	0.02	7.5	411	5;10	411	y	0.02	6.5	348	2;11	348	y	0.01	5.5	439	2;9	439	y	0	2.5	534	3;2	534	y	0.01	6	750	6;6	750	y	0	0.5	489	0;1	489	n	0.0474207	-2.82843	down	ENSG00000124588.19
known_NIR_11731	chr6	39105776	39114883	-	39105776	39109314	5pMXE	ENST00000373249.5	known	0.65	31	17	31	17	y	0.6	32	21	32	21	y	0.56	25	20	25	20	y	0.76	47	15	47	15	y	0.73	82	30	82	30	y	0.69	60	27	60	27	y	0.0223725	3.73756	up	ENSG00000112167.9
known_NIR_11768	chr6	43056445	43058065	-	43054486	43058065	A3SS	ENST00000489623.1	known	0.84	400	75	400	75	y	0.84	378	71	378	71	y	0.83	351	71	351	71	y	0.85	545	95	545	95	y	0.86	693	112	693	112	y	0.86	445	72	445	72	y	0.0132356	4.24264	up	ENSG00000112651.11
known_NIR_11962	chr7	102640773	102666077	-	102640773	102642630	5pMXE	ENST00000519541.1	known	0.17	22	108	22	108	y	0.13	14	91	14	91	y	0.16	24	125	24	125	y	0.29	49	119	49	119	y	0.24	43	134	43	134	y	0.28	51	133	51	133	y	0.00459864	6.00245	up	ENSG00000205236.6
known_NIR_11977	chr7	1127386	1137315	-	1127386	1138189	A5SS	ENST00000357429.10	known	0.23	24	82	24	82	y	0.23	20	68	20	68	y	0.19	13	57	13	57	y	0.11	10	83	10	83	y	0.12	21	159	21	159	y	0.15	13	73	13	73	y	0.0076277	-5.01377	down	ENSG00000146540.14
known_NIR_11979	chr7	1127386	1138218	-	1127386	1138189	A5SS	ENST00000357429.10	known	0.3	35	82	35	82	y	0.27	25	68	25	68	y	0.19	13	57	13	57	y	0.1	9	83	9	83	y	0.11	19	159	19	159	y	0.14	12	73	12	73	y	0.040316	-3.9092	down	ENSG00000146540.14
known_NIR_12029	chr7	135167807	135168969	-	135167807	135168786	A5SS	ENST00000393114.7	known	0.41	13	19	13	19	y	0.36	14	25	14	25	y	0.28	16	41	16	41	y	0.6	25	17	25	17	y	0.49	33	35	33	35	y	0.72	29	11	29	11	y	0.0416412	3.31376	up	ENSG00000122783.16
known_NIR_12035	chr7	135388894	135393918	-	135363186	135393918	A3SS	ENST00000356162.5	known	0.78	14	4	14	4	y	0.8	8	2	8	2	y	0.68	13	6	13	6	y	0.41	7	10	7	10	y	0.47	19	21	19	21	y	0.48	12	13	12	13	y	0.00471755	-6.96441	down	ENSG00000080802.18
known_NIR_12036	chr7	135388894	135393918	-	135364066	135393918	A3SS	ENST00000451834.5	known	0.61	14	9	14	9	y	0.62	8	5	8	5	y	0.72	13	5	13	5	y	0.88	7	1	7	1	n	0.95	19	1	19	1	n	0.75	12	4	12	4	y	0.0484862	3.07409	up	ENSG00000080802.18
known_NIR_12068	chr7	141738678	141739124	+	141738410	141739124	A5SS	ENST00000265304.10	known	0	0	444	0	444	n	0	0	420	0	420	n	0	0	500	0	500	n	0.11	76	592	76	592	y	0.06	44	702	44	702	y	0.06	33	555	33	555	y	0.0441526	4.6	up	ENSG00000106028.10
known_NIR_12070	chr7	141738678	141739124	+	141738593	141739124	A5SS	ENST00000612337.4	known	0	0	69	0	69	n	0	0	39	0	39	n	0	0	43	0	43	n	0.43	76	99	76	99	y	0.28	44	113	44	113	y	0.32	33	71	33	71	y	0.0166364	7.65593	up	ENSG00000106028.10
known_NIR_12241	chr7	43887485;43887816	43887790;43906562	-	43887485	43906562	cassetteExon	ENST00000603700.1	known	1	4	0	4;4	0	n	1	4.5	0	7;2	0	n	1	4	0	7;1	0	n	0.27	3	8	3;3	8	y	0.68	15	7	20;10	7	y	0.5	2	2	2;2	2	n	0.0489008	-4.35455	down	ENSG00000270617.1
known_NIR_12243	chr7	44013679	44016434	-	44014783	44016434	A3SS	ENST00000326391.6	known	0.21	16	60	16	60	y	0.22	17	61	17	61	y	0.2	18	73	18	73	y	0.26	29	81	29	81	y	0.32	81	170	81	170	y	0.32	29	61	29	61	y	0.0374188	4.32346	up	ENSG00000272655.1
known_NIR_12248	chr7	44051942;44056903	44056757;44057782	+	44051942;44052941	44052867;44057782	MXE	ENST00000456905.5	known	0.58	141	102	0;282	195;9	n	0.59	153	105.5	0;306	203;8	n	0.58	129	94	0;258	188;0	n	0.56	175	140	3;347	267;13	y	0.55	231.5	187.5	10;453	361;14	y	0.55	171	140.5	2;340	268;13	y	0.00312559	-6.36396	down	ENSG00000136279.18
known_NIR_12283	chr7	45064646	45068443	+	45064646	45072726	A3SS	ENST00000544363.5	known	0.99	78	1	78	1	n	0.97	69	2	69	2	y	0.98	82	2	82	2	y	0.94	117	7	117	7	y	0.94	129	8	129	8	y	0.91	82	8	82	8	y	0.0198868	-4.33013	down	ENSG00000136280.15
known_NIR_12284	chr7	45069961	45072726	+	45064646	45072726	A5SS	ENST00000544363.5	known	0.99	138	1	138	1	n	0.98	98	2	98	2	y	0.99	161	2	161	2	y	0.97	205	7	205	7	y	0.96	211	8	211	8	y	0.95	160	8	160	8	y	0.0248175	-4	down	ENSG00000136280.15
known_NIR_12298	chr7	50703908	50732272	-	50703908	50705140	5pMXE	ENST00000398810.6	known	0.2	1	4	1	4	n	0	0	7	0	7	n	0	0	1	0	1	n	0.83	5	1	5	1	n	0.4	4	6	4	6	y	1	5	0	5	0	n	0.0492989	3.55049	up	ENSG00000106070.17
known_NIR_12300	chr7	50703908	50793224	-	50703908	50732272	5pMXE	ENST00000398812.6	known	0.75	3	1	3	1	n	1	2	0	2	0	n	1	2	0	2	0	n	0.5	5	5	5	5	y	0.43	3	4	3	4	n	0.44	4	5	4	5	n	0.0250831	-5.33938	down	ENSG00000106070.17
known_NIR_12308	chr7	54757594	54759038	-	54757594	54759158	A5SS	ENST00000352861.8	known	0.1	86	734	86	734	y	0.11	90	728	90	728	y	0.13	133	876	133	876	y	0.15	182	1045	182	1045	y	0.16	268	1382	268	1382	y	0.14	155	960	155	960	y	0.0321988	3.47851	up	ENSG00000132432.13
known_NIR_12311	chr7	55978265	55981473	+	55978265;55978395	55978350;55981473	ES	ENST00000322090.7	known	0.06	2	34	2	33;35	y	0.08	3	34.5	3	39;30	y	0.05	2	37.5	2	40;35	y	0.04	2	52.5	2	53;52	y	0	0	93.5	0	90;97	n	0	0	41	0	36;46	n	0.0428328	-3.12772	down	ENSG00000146729.9
known_NIR_12329	chr7	6009498	6017814	+	6009498;6015352	6015146;6017814	ES	ENST00000223029.7	known	0.07	20	263.5	20	166;361	y	0.07	19	244.5	19	182;307	y	0.07	22	306.5	22	252;361	y	0.09	30	288.5	30	214;363	y	0.11	52	405.5	52	262;549	y	0.1	30	282	30	205;359	y	0.0350987	5.19615	up	ENSG00000106305.9
known_NIR_12330	chr7	6009498	6017814	+	6015352	6017814	A5SS&ES	ENST00000400479.6	known	0.05	20	361	20	361	y	0.06	19	307	19	307	y	0.06	22	361	22	361	y	0.08	30	363	30	363	y	0.09	52	549	52	549	y	0.08	30	359	30	359	y	0.00481268	5.65685	up	ENSG00000106305.9
known_NIR_12337	chr7	64815044	64831451	+	64815044;64815653	64815576;64831451	ES	ENST00000307355.11	known	0.41	15	22	15	10;34	y	0.4	9	13.5	9	9;18	y	0.38	16	26	16	16;36	y	0.26	12	34.5	12	24;45	y	0.21	12	44	12	20;68	y	0.27	10	27	10	13;41	y	0.00622956	-7.29996	down	ENSG00000197008.9
known_NIR_12340	chr7	64815044;64815653	64815572;64831451	+	64815044	64831451	cassetteExon	ENST00000440155.6	known	0.62	24.5	15	15;34	15	y	0.5	9	9	0;18	9	n	0.58	22.5	16	9;36	16	y	0.73	32.5	12	20;45	12	y	0.82	53.5	12	39;68	12	y	0.73	26.5	10	12;41	10	y	0.0147366	4.17493	up	ENSG00000197008.9
known_NIR_12355	chr7	66086662	66087334	+	66086662;66086821	66086744;66087334	ES	ENST00000304874.13	known	0.19	21	89	21	93;85	y	0.21	23	89	23	78;100	y	0.24	37	120	37	128;112	y	0.29	49	120.5	49	114;127	y	0.26	64	180.5	64	156;205	y	0.29	56	136	56	125;147	y	0.0241464	3.77964	up	ENSG00000126522.16
known_NIR_12411	chr7	76030527	76047812	-	76030524	76047812	A3SS	ENST00000340062.9	known	0.27	18	48	18	48	y	0.35	23	43	23	43	y	0.28	16	42	16	42	y	0.45	47	57	47	57	y	0.36	46	83	46	83	y	0.45	37	46	37	46	y	0.0389991	3.06452	up	ENSG00000127952.16
known_NIR_12558	chr8	123416856	123427924	+	123416932	123427924	A5SS	ENST00000287387.6	known	0.44	11	14	11	14	y	0.58	11	8	11	8	y	0.36	5	9	5	9	y	0.05	2	37	2	37	y	0.17	9	43	9	43	y	0.14	4	24	4	24	y	0.0172763	-4.6126	down	ENSG00000156795.6
known_NIR_12565	chr8	124523002	124538928	-	124523002	124539025	A5SS	ENST00000630259.1	known	0	0	17	0	17	n	0	0	34	0	34	n	0	0	28	0	28	n	0.06	4	59	4	59	y	0.04	3	66	3	66	y	0.08	2	24	2	24	y	0.0350987	5.19615	up	ENSG00000147687.16
known_NIR_12572	chr8	127736623	127738251	+	127736623	127738248	A3SS	ENST00000259523.10	known	0.21	26	100	26	100	y	0.17	24	118	24	118	y	0.15	28	165	28	165	y	0.29	54	134	54	134	y	0.22	57	199	57	199	y	0.26	61	178	61	178	y	0.041857	2.97683	up	ENSG00000136997.14
known_NIR_12607	chr8	143018586	143020917	+	143018586	143018833	A3SS&ES	ENST00000520466.5	known	0.58	7	5	7	5	y	1	8	0	8	0	n	0.7	7	3	7	3	y	0	0	5	0	5	n	0	0	12	0	12	n	0	0	15	0	15	n	0.0259612	-6.08487	down	ENSG00000160932.10
known_NIR_12608	chr8	143018586	143020917	+	143018586	143020262	A3SS&ES	ENST00000521699.5	known	0.33	7	14	7	14	y	0.47	8	9	8	9	y	0.44	7	9	7	9	y	0	0	10	0	10	n	0	0	27	0	27	n	0	0	9	0	9	n	0.0104353	-9.71243	down	ENSG00000160932.10
known_NIR_12609	chr8	143018586	143020917	+	143018586	143020883	A3SS	ENST00000292494.10	known	0.02	7	334	7	334	y	0.02	8	323	8	323	y	0.01	7	498	7	498	y	0	0	482	0	482	n	0	0	672	0	672	n	0	0	510	0	510	n	0.0377496	-5	down	ENSG00000160932.10
known_NIR_12610	chr8	143018586	143020917	+	143018586	143020888	A3SS	ENST00000429120.6	known	0.05	7	139	7	139	y	0.04	8	173	8	173	y	0.03	7	207	7	207	y	0	0	221	0	221	n	0	0	319	0	319	n	0	0	171	0	171	n	0.0202041	-6.9282	down	ENSG00000160932.10
known_NIR_12650	chr8	143818534	143821597	-	143818534;143820716	143820666;143821597	ES	ENST00000526683.5	known	0.36	66	117	66	122;112	y	0.39	88	137	88	159;115	y	0.38	97	161	97	178;144	y	0.44	113	142	113	154;130	y	0.48	173	190.5	173	201;180	y	0.44	92	115.5	92	129;102	y	0.0122823	4.79583	up	ENSG00000179950.13
known_NIR_12719	chr8	25268885	25275386	+	25268885	25270790	3pMXE	ENST00000410074.5	known	0.04	3	66	3	66	y	0.03	2	59	2	59	y	0	0	66	0	66	n	0.1	6	57	6	57	y	0.12	11	77	11	77	y	0.1	6	54	6	54	y	0.00800096	6.06339	up	ENSG00000147459.17
known_NIR_12737	chr8	30684199;30689319	30689161;30696380	-	30684199	30696380	cassetteExon	ENST00000537535.5	known	1	65.5	0	124;7	0	n	1	49	0	98;0	0	n	0.95	58	3	116;0	3	n	0.87	80.5	12	161;0	12	n	0.92	121	11	227;15	11	y	0.91	86	8	172;0	8	n	0.0213723	-3.68605	down	ENSG00000104687.12
known_NIR_12739	chr8	30684199;30693055	30692969;30696380	-	30684199	30696380	cassetteExon	ENST00000537535.5	known	1	40.5	0	0;81	0	n	1	33	0	0;66	0	n	0.93	37	3	0;74	3	n	0.8	49.5	12	0;99	12	n	0.88	80	11	6;154	11	y	0.86	51	8	0;102	8	n	0.0178612	-3.88065	down	ENSG00000104687.12
known_NIR_12928	chr9	108942834	108942961	-	108942871	108942961	A3SS	ENST00000374595.8	known	0.97	519	16	519	16	y	0.96	351	16	351	16	y	0.96	509	22	509	22	y	0.95	609	32	609	32	y	0.94	893	54	893	54	y	0.93	638	50	638	50	y	0.0356527	-3.5	down	ENSG00000119326.14
known_NIR_12960	chr9	121286761	121301963	+	121281562	121301963	A5SS	ENST00000373823.7	known	0.09	5	49	5	49	y	0	0	24	0	24	n	0.05	2	38	2	38	y	0.18	9	41	9	41	y	0.34	16	31	16	31	y	0.25	12	36	12	36	y	0.0264111	3.95297	up	ENSG00000148180.16
known_NIR_13039	chr9	128689655	128691170	+	128684007	128691170	A5SS	ENST00000372692.8	known	0.55	198	159	198	159	y	0.62	181	111	181	111	y	0.55	169	140	169	140	y	0.67	286	143	286	143	y	0.64	389	215	389	215	y	0.67	288	142	288	142	y	0.0489792	3.41397	up	ENSG00000119335.16
known_NIR_13094	chr9	131473724	131474454	+	131473724	131477744	A3SS	ENST00000405995.5	known	1	4	0	4	0	n	1	8	0	8	0	n	0.8	4	1	4	1	n	0.53	8	7	8	7	y	0.67	6	3	6	3	n	0.5	8	8	8	8	y	0.0139601	-4.32455	down	ENSG00000130723.17
known_NIR_13095	chr9	131473724	131477744	+	131473724;131476535	131474454;131477744	ES	ENST00000357304.8	known	0	0	8	0	4;12	n	0	0	9	0	8;10	n	0.13	1	6.5	1	4;9	n	0.4	7	10.5	7	8;13	y	0.35	3	5.5	3	6;5	y	0.67	8	4	8	8;0	n	0.0339186	3.96595	up	ENSG00000130723.17
known_NIR_13130	chr9	136791424	136791947	+	136791424;136791777	136791711;136791947	ES	ENST00000290079.8	known	0.12	42	298	42	252;344	y	0.15	59	328	59	242;414	y	0.16	79	400.5	79	328;473	y	0.08	49	567.5	49	413;722	y	0.11	84	706	84	536;876	y	0.09	48	506.5	48	353;660	y	0.0324471	-3.3541	down	ENSG00000244187.7
known_NIR_13221	chr9	36589652	36597222	+	36589652;36594771	36594628;36597222	ES	ENST00000298048.6	known	0.37	13	22	13	11;33	y	0.28	7	18	7	12;24	y	0.35	9	16.5	9	10;23	y	0.15	4	22.5	4	14;31	y	0.22	10	36.5	10	28;45	y	0.25	9	27.5	9	25;30	y	0.035007	-3.1449	down	ENSG00000165304.7
known_NIR_13281	chr9	77390142	77403236	+	77382087	77403236	A5SS	ENST00000376636.7	known	0.17	2	10	2	10	y	0.13	2	13	2	13	y	0	0	12	0	12	n	0.29	4	10	4	10	y	0.25	4	12	4	12	y	0.37	7	12	7	12	y	0.0368832	3.26526	up	ENSG00000197969.11
known_NIR_13283	chr9	78265543;78265906	78265859;78266442	+	78265543	78266442	cassetteExon	ENST00000424347.6	known	0.33	27	55	26;28	55	y	0.22	9.5	34	10;9	34	y	0.27	27	72	27;27	72	y	0.38	40.5	67	40;41	67	y	0.37	53	89	50;56	89	y	0.43	41	55	36;46	55	y	0.042587	3.25929	up	ENSG00000148019.12
known_NIR_13289	chr9	83969380	83970162	-	83969440	83970162	A3SS	ENST00000376281.8	known	0.54	2015	1685	2015	1685	y	0.53	1481	1308	1481	1308	y	0.53	1681	1513	1681	1513	y	0.52	2143	1939	2143	1939	y	0.52	2964	2683	2964	2683	y	0.51	2058	1965	2058	1965	y	0.0241101	-3.53553	down	ENSG00000165119.18
known_NIR_13294	chr9	86274242	86281969	-	86274242	86282378	A5SS	ENST00000375991.8	known	0.03	2	75	2	75	y	0	0	60	0	60	n	0.03	4	138	4	138	y	0.08	13	160	13	160	y	0.06	8	132	8	132	y	0.1	14	124	14	124	y	0.0178099	3.92792	up	ENSG00000135070.13
known_NIR_13299	chr9	92079566	92080016	-	92068098	92080016	A3SS	ENST00000262554.6	known	0.76	39	12	39	12	y	0.81	29	7	29	7	y	0.8	56	14	56	14	y	0.7	43	18	43	18	y	0.69	63	28	63	28	y	0.74	45	16	45	16	y	0.0207757	-3.70328	down	ENSG00000090054.13
known_NIR_13305	chr9	94801002	94923986	+	94801002	94955177	A3SS	ENST00000297979.9	known	0.82	9	2	9	2	y	0.8	12	3	12	3	y	0.71	12	5	12	5	y	0.64	14	8	14	8	y	0.64	7	4	7	4	y	0.6	3	2	3	2	n	0.0337066	-4.12514	down	ENSG00000148120.14
known_NIR_13315	chr9	96503789;96515792	96515649;96522506	-	96503789;96509789	96509673;96522506	MXE	ENST00000375241.5	known	0.81	28.5	6.5	26;31	11;2	y	0.91	25	2.5	10;40	3;2	y	0.92	32.5	3	14;51	3;3	y	0.65	24.5	13	16;33	14;12	y	0.71	45.5	18.5	30;61	25;12	y	0.75	22.5	7.5	8;37	5;10	y	0.0191039	-3.87574	down	ENSG00000081377.16
known_NIR_13343	chrX	103629573	103629885	+	103629561	103629885	A5SS	ENST00000372626.7	known	0	0	20	0	20	n	0.17	2	10	2	10	y	0	0	26	0	26	n	0.33	17	35	17	35	y	0.32	26	55	26	55	y	0.23	6	20	6	20	y	0.0329763	3.64222	up	ENSG00000172465.13
known_NIR_13525	chrX	41553915	41557032	-	41553915;41555635	41555600;41557032	ES	ENST00000378163.5	known	0.74	13	4.5	13	7;2	y	0.63	6	3.5	6	7;0	n	0.63	13	7.5	13	12;3	y	0.8	12	3	12	6;0	n	0.92	18	1.5	18	3;0	n	0.79	11	3	11	5;1	n	0.038539	3.05878	up	ENSG00000147044.20
known_NIR_13526	chrX	41553915;41557100	41557032;41559779	-	41553915;41555635	41555600;41559779	MXE	ENST00000421587.6	known	0.62	12	7.5	13;11	7;8	y	0.46	6	7	6;6	7;7	y	0.51	12.5	12	13;12	12;12	y	0.76	13	4	12;14	6;2	y	0.84	15.5	3	18;13	3;3	y	0.68	9.5	4.5	11;8	5;4	y	0.0253598	3.48059	up	ENSG00000147044.20
known_NIR_13527	chrX	41555635;41557100	41557032;41559779	-	41555635	41559779	cassetteExon	ENST00000421587.6	known	0.45	6.5	8	2;11	8	y	0.3	3	7	0;6	7	n	0.38	7.5	12	3;12	12	y	0.78	7	2	0;14	2	n	0.68	6.5	3	0;13	3	n	0.53	4.5	4	1;8	4	n	0.0376883	3.38887	up	ENSG00000147044.20
known_NIR_13538	chrX	47194024	47198803	+	47190950	47198803	A5SS	ENST00000377351.8	known	0.84	54	10	54	10	y	0.86	51	8	51	8	y	0.89	66	8	66	8	y	0.95	79	4	79	4	y	0.92	69	6	69	6	y	1	60	0	60	0	n	0.0360456	3.3955	up	ENSG00000130985.16
known_NIR_13580	chrX	52956755	52957088	-	52956346	52957088	A3SS	ENST00000596733.7	known	0	0	2	0	2	n	0	0	2	0	2	n	0	0	17	0	17	n	0.14	2	12	2	12	y	0.22	2	7	2	7	n	0.12	2	15	2	15	y	0.0345784	5.23723	up	ENSG00000268350.7
known_NIR_13597	chrX	63432491;63517082	63516910;63560832	-	63432491	63560832	cassetteExon	ENST00000610088.5	known	0.26	6	17	9;3	17	y	0.1	1.5	14	2;1	14	n	0.19	2.5	11	5;0	11	n	0.5	12	12	15;9	12	y	0.33	10	20	13;7	20	y	0.55	8.5	7	4;13	7	y	0.0322602	3.41128	up	ENSG00000235437.7
novel_NIR_154	chr1	11023329	11023867	+	11023329	11024064	A3SS	ENST00000614757.4	novel	0.11	1	8	1	8	n	0.33	2	4	2	4	y	0.18	2	9	2	9	y	0.65	22	12	22	12	y	0.62	33	20	33	20	y	0.73	35	13	35	13	y	0.00830824	6.32522	up	ENSG00000277726.4
novel_NIR_170	chr1	111125650	111126227	-	111124881	111126227	A3SS	ENST00000286692.8	novel	0.15	15	88	15	88	y	0.2	16	63	16	63	y	0.15	14	77	14	77	y	0.06	8	125	8	125	n	0.1	19	170	19	170	n	0.08	12	131	12	131	n	0.0165308	-4.27437	down	ENSG00000156171.14
novel_NIR_175	chr1	111137586;111139711	111139521;111140038	-	111137586	111140038	cassetteExon	ENST00000539140.5	novel	0.12	2	14	0;4	14	n	0	0	2	0;0	2	n	0.17	2.5	12	1;4	12	n	0.38	8.5	14	11;6	14	y	0.36	8.5	15	1;16	15	n	0.21	3.5	13	1;6	13	n	0.0406245	2.98768	up	ENSG00000156171.14
novel_NIR_204	chr1	111727804	111736346	-	111727804	111739186	A5SS	ENST00000357260.5	novel	0.26	6	17	6	17	n	0.21	3	11	3	11	y	0.25	4	12	4	12	n	0	0	30	0	30	n	0.08	4	45	4	45	n	0.06	1	17	1	17	n	0.00438621	-6.78839	down	ENSG00000197852.9
novel_NIR_546	chr1	150625808	150627574	-	150625808	150627312	A5SS	ENST00000503345.1	novel	0	0	2	0	2	n	-	-	-	-	-	-	0	0	4	0	4	n	1	11	0	11	0	y	0.9	18	2	18	2	y	-	-	-	-	-	-	0.0334754	19	up	ENSG00000143420.17
novel_NIR_568	chr1	151002706	151006312	-	151002968	151006312	A3SS	ENST00000622754.4	novel	1	2	0	2	0	y	1	4	0	4	0	y	1	2	0	2	0	y	0.55	6	5	6	5	y	0.77	10	3	10	3	y	0.5	1	1	1	1	n	0.041695	-4.74282	down	ENSG00000143409.15
novel_NIR_591	chr1	151280258	151281809	-	151280258	151281543	A5SS	ENST00000447795.3	novel	0	0	13	0	13	n	0	0	9	0	9	n	0	0	14	0	14	n	0.24	6	19	6	19	y	0.15	2	11	2	11	y	0.14	3	18	3	18	n	0.0309021	5.55591	up	ENSG00000232671.5
novel_NIR_765	chr1	154988849	154989580	+	154988849	154990159	A3SS	ENST00000295530.6	novel	0.08	3	34	3	34	n	0.06	3	45	3	45	n	0.04	2	51	2	51	n	0.17	12	59	12	59	y	0.24	33	103	33	103	y	0.26	21	61	21	61	y	0.0155041	5.51293	up	ENSG00000160688.18
novel_NIR_766	chr1	154990257	154992713	+	154990257	154992565	A3SS&ES	ENST00000295530.6	novel	0.54	7	6	7	6	y	0.67	14	7	14	7	n	0.59	20	14	20	14	y	0.81	21	5	21	5	y	0.71	37	15	37	15	y	0.81	21	5	21	5	n	0.0254951	3.50234	up	ENSG00000160688.18
novel_NIR_771	chr1	155010397	155014655	+	155002943	155014655	A5SS	ENST00000535420.5	novel	0.17	4	19	4	19	y	0.21	5	19	5	19	y	0.24	4	13	4	13	y	0.11	4	31	4	31	n	0	0	27	0	27	n	0	0	25	0	25	n	0.0250659	-4.05734	down	ENSG00000160685.13
novel_NIR_779	chr1	155045853	155049269	-	155045853	155045960	5pMXE	ENST00000452962.1	novel	0.29	2	5	2	5	y	0.4	2	3	2	3	y	0.33	3	6	3	6	y	0	0	35	0	35	n	0.03	1	30	1	30	n	0	0	6	0	6	n	0.00556951	-9.80246	down	ENSG00000232093.1
novel_NIR_844	chr1	155309076	155310043	+	155308965	155310043	A5SS	ENST00000447866.5	novel	0.16	40	212	40	212	y	0.17	41	200	41	200	y	0.15	49	272	49	272	y	0.25	92	282	92	282	y	0.24	137	425	137	425	y	0.23	90	305	90	305	y	0.000608185	9.79796	up	ENSG00000160752.14
novel_NIR_845	chr1	155309076	155310043	+	155309076	155310064	A3SS	ENST00000612683.1	novel	0.33	40	82	40	82	y	0.28	41	106	41	106	y	0.28	49	129	49	129	y	0.43	92	122	92	122	y	0.45	137	167	137	167	y	0.43	90	118	90	118	y	0.00695016	7.7992	up	ENSG00000160752.14
novel_NIR_846	chr1	155309076	155310043	+	155309076;155309965	155309789;155310043	ES	ENST00000356657.10	novel	0.37	40	68.5	40	17;120	y	0.41	41	60	41	14;106	y	0.49	49	50.5	49	8;93	y	0.53	92	83	92	31;135	y	0.56	137	107.5	137	24;191	y	0.58	90	64.5	90	28;101	y	0.0477808	3.49482	up	ENSG00000160752.14
novel_NIR_847	chr1	155309076	155310043	+	155309965	155310043	A5SS&ES	ENST00000368356.8	novel	0.25	40	120	40	120	y	0.28	41	106	41	106	y	0.35	49	93	49	93	y	0.41	92	135	92	135	y	0.42	137	191	137	191	y	0.47	90	101	90	101	y	0.0225463	4.00454	up	ENSG00000160752.14
novel_NIR_1062	chr1	160278945	160279801	-	160278191	160279801	A3SS	ENST00000556710.5	novel	1	2	0	2	0	y	1	3	0	3	0	y	-	-	-	-	-	-	0	0	3	0	3	n	0	0	2	0	2	n	0.4	2	3	2	3	y	0.0228602	-6.5	down	ENSG00000258465.6
novel_NIR_1119	chr1	1616614	1617078	+	1616614	1623389	A3SS	ENST00000520777.5	novel	0	0	6	0	6	n	-	-	-	-	-	-	0	0	3	0	3	n	0.64	7	4	7	4	y	1	3	0	3	0	y	0.91	10	1	10	1	y	0.0158107	7.85825	up	ENSG00000197530.12
novel_NIR_1120	chr1	1616614	1617078	+	1616614	1623431	A3SS	ENST00000355826.9	novel	0	0	1	0	1	n	0	0	2	0	2	n	0	0	6	0	6	n	0.58	7	5	7	5	y	0.75	3	1	3	1	y	0.77	10	3	10	3	y	0.0073335	11.613	up	ENSG00000197530.12
novel_NIR_1414	chr1	188889	199837	-	188889	195259	A5SS&ES	ENST00000624735.1	novel	0	0	9	0	9	n	0	0	7	0	7	n	0.3	3	7	3	7	y	1	12	0	12	0	y	0.57	4	3	4	3	y	1	3	0	3	0	y	0.0157611	4.32951	up	ENSG00000279457.3
novel_NIR_1522	chr1	202000327	202008108	-	202000327	202009800	A5SS	ENST00000419190.1	novel	0.16	14	71	14	71	y	0.21	20	74	20	74	y	0.18	22	101	22	101	y	0.08	7	81	7	81	n	0.12	20	148	20	148	n	0.1	10	95	10	95	n	0.0122146	-4.49013	down	ENSG00000234678.1
novel_NIR_1698	chr1	211260164	211260866	+	211260164	211271232	A3SS	ENST00000367006.8	novel	0	0	1	0	1	n	0	0	11	0	11	n	0.33	2	4	2	4	y	0.52	12	11	12	11	y	0.79	15	4	15	4	y	0.78	7	2	7	2	y	0.0155654	4.15761	up	ENSG00000117625.13
novel_NIR_1729	chr1	212796590	212797153	+	212796590	212802701	A3SS	ENST00000530441.5	novel	1	1	0	1	0	n	-	-	-	-	-	-	1	2	0	2	0	y	0.5	4	4	4	4	y	0	0	3	0	3	n	0	0	2	0	2	n	0.0377496	-5	down	ENSG00000203705.10
novel_NIR_1803	chr1	2185513	2186838	-	2185513	2193639	A5SS	ENST00000400919.7	novel	0.2	2	8	2	8	y	0.14	3	18	3	18	n	0.04	1	25	1	25	n	0.38	12	20	12	20	y	0.35	18	34	18	34	n	0.23	5	17	5	17	n	0.0417389	2.95595	up	ENSG00000162585.16
novel_NIR_1804	chr1	2185513;2187206	2186838;2193639	-	2185513	2193639	cassetteExon	ENST00000400919.7	novel	0.11	1	8	2;0	8	n	0.08	1.5	18	3;0	18	n	0.02	0.5	25	1;0	25	n	0.23	6	20	12;0	20	n	0.21	9	34	18;0	34	n	0.17	3.5	17	5;2	17	y	0.018325	4.19314	up	ENSG00000162585.16
novel_NIR_1811	chr1	2193910	2194028	-	2193910	2194688	A5SS	ENST00000400919.7	novel	0.2	12	48	12	48	y	0.25	20	59	20	59	y	0.26	25	70	25	70	y	0.34	36	69	36	69	y	0.35	67	124	67	124	y	0.38	39	63	39	63	y	0.00862097	5.4272	up	ENSG00000162585.16
novel_NIR_2029	chr1	234959916	234960082	-	234959916	234961417	A5SS	ENST00000423175.1	novel	0.14	2	12	2	12	n	0.25	1	3	1	3	n	0.22	2	7	2	7	y	0	0	3	0	3	n	0	0	4	0	4	n	0	0	9	0	9	n	0.0250913	-6.19361	down	ENSG00000238005.2
novel_NIR_2166	chr1	247329568	247329966	-	247329615	247329966	A3SS	ENST00000294753.8	novel	0.15	4	23	4	23	y	0.1	2	18	2	18	n	0.1	4	36	4	36	n	0	0	19	0	19	n	0	0	20	0	20	n	0	0	7	0	7	n	0.0198039	-7	down	ENSG00000162714.12
novel_NIR_2167	chr1	248845662	248846191	+	248845662	248847052	A3SS	ENST00000306562.7	novel	0.06	5	75	5	75	n	0.04	2	54	2	54	n	0.1	4	35	4	35	n	0.16	13	66	13	66	y	0.17	22	107	22	107	y	0.18	13	58	13	58	y	0.0196729	5.56776	up	ENSG00000171161.12
novel_NIR_2479	chr1	37496604	37501804	-	37495918	37501804	A3SS	ENST00000296214.9	novel	0.13	14	95	14	95	n	0.08	10	112	10	112	n	0.08	11	120	11	120	n	0.16	24	125	24	125	y	0.17	36	178	36	178	y	0.14	19	118	19	118	n	0.0491419	3.18198	up	ENSG00000163875.15
novel_NIR_2563	chr1	40531787	40540586	+	40531787;40533181	40533143;40540586	ES	ENST00000372699.7	novel	0	0	5	0	4;6	n	0	0	5.5	0	6;5	n	0	0	5.5	0	3;8	n	0.32	4	8.5	4	5;12	y	0.14	2	12	2	12;12	n	0.29	6	14.5	6	11;18	y	0.0461905	4.49013	up	ENSG00000117010.15
novel_NIR_2681	chr1	44213662	44213749	+	44213527	44213749	A5SS	ENST00000361745.10	novel	0	0	4	0	4	n	0	0	4	0	4	n	-	-	-	-	-	-	0.5	2	2	2	2	y	0.39	7	11	7	11	y	0.4	4	6	4	6	y	0.00660427	12.2441	up	ENSG00000178028.13
novel_NIR_2696	chr1	44804501	44805266	+	44804501;44804779	44804650;44805266	ES	ENST00000372201.4	novel	0.3	35	80.5	35	97;64	y	0.34	31	60	31	66;54	y	0.32	33	71.5	33	79;64	y	0.25	38	113	38	142;84	y	0.27	49	131	49	161;101	y	0.28	29	76	29	94;58	y	0.0240181	-3.67065	down	ENSG00000173846.12
novel_NIR_2729	chr1	45345558	45346693	-	45345558	45345877	A5SS&ES	ENST00000372084.5	novel	0.17	2	10	2	10	y	0.22	2	7	2	7	y	0.23	3	10	3	10	y	0	0	11	0	11	n	0	0	9	0	9	n	0	0	9	0	9	n	0.00796825	-11.1355	down	ENSG00000070759.16
novel_NIR_2730	chr1	45345558	45346693	-	45345558;45345994	45345877;45346693	ES	ENST00000372086.3	novel	0.2	2	8	2	10;6	y	0.22	2	7	2	7;7	y	0.3	3	7	3	10;4	y	0	0	8.5	0	11;6	n	0	0	7	0	9;5	n	0	0	9	0	9;9	n	0.0158202	-7.85584	down	ENSG00000070759.16
novel_NIR_2902	chr1	59297150	59339958	+	59297150;59321750	59321536;59339958	ES	ENST00000371218.8	novel	0	0	2	0	4;0	n	0	0	1	0	0;2	n	0	0	2.5	0	0;5	n	0.44	2	2.5	2	0;5	y	0.5	4	4	4	1;7	y	0.4	2	3	2	1;5	y	0.00420588	15.3709	up	ENSG00000172456.16
novel_NIR_2950	chr1	63449815	63453918	-	63446856	63453918	A3SS	ENST00000371092.7	novel	0.15	21	115	21	115	y	0.14	12	76	12	76	n	0.11	11	86	11	86	n	0.2	36	146	36	146	y	0.23	62	208	62	208	y	0.17	27	136	27	136	y	0.0400487	3.16228	up	ENSG00000142856.16
novel_NIR_3133	chr1	84570720	84573916	-	84570720	84574239	A5SS	ENST00000370630.5	novel	0	0	6	0	6	n	0	0	7	0	7	n	0	0	17	0	17	n	0.22	2	7	2	7	y	0.17	2	10	2	10	y	0.11	2	16	2	16	n	0.0345259	5.24142	up	ENSG00000117151.12
novel_NIR_3443	chr10	102920101	102921027	+	102920101	103049707	A3SS	ENST00000369878.8	novel	1	4	0	4	0	y	-	-	-	-	-	-	0.86	6	1	6	1	y	0	0	8	0	8	n	0.44	8	10	8	10	y	0	0	2	0	2	n	0.0210309	-4.82007	down	ENSG00000148842.17
novel_NIR_3739	chr10	132351753	132353038	+	132351753	132355790	A3SS	ENST00000368614.7	novel	0	0	3	0	3	n	0	0	1	0	1	n	0.29	2	5	2	5	y	1	4	0	4	0	y	0.44	8	10	8	10	y	0.67	2	1	2	1	y	0.0436627	3.20833	up	ENSG00000148814.17
novel_NIR_3822	chr10	14840157	14842134	+	14840157	14843371	A3SS	ENST00000437161.6	novel	-	-	-	-	-	-	1	1	0	1	0	n	1	2	0	2	0	y	0.6	6	4	6	4	y	0.33	1	2	1	2	n	0.58	7	5	7	5	y	0.029249	-5.7181	down	ENSG00000187522.13
novel_NIR_3823	chr10	14840157;14842846	14842358;14843371	+	14840157	14843371	cassetteExon	ENST00000437161.6	novel	1	3	0	0;6	0	n	1	4.5	0	0;9	0	n	1	5.5	0	0;11	0	n	0.53	4.5	4	0;9	4	n	0.67	4	2	0;8	2	n	0.44	4	5	4;4	5	y	0.0211013	-6.77464	down	ENSG00000187522.13
novel_NIR_4084	chr10	43396590	43409131	-	43396590	43409090	A5SS	ENST00000337970.7	novel	0.91	21	2	21	2	y	0.81	22	5	22	5	y	0.93	26	2	26	2	y	0.73	24	9	24	9	y	0.6	25	17	25	17	y	0.56	22	17	22	17	y	0.0193633	-4	down	ENSG00000169813.16
novel_NIR_4310	chr10	69947342	69953948	+	69947342	69957004	A3SS	ENST00000520133.5	novel	-	-	-	-	-	-	0	0	4	0	4	n	0	0	2	0	2	n	0.57	4	3	4	3	y	0.5	2	2	2	2	y	1	8	0	8	0	y	0.0476793	4.41426	up	ENSG00000197467.13
novel_NIR_4409	chr10	73824084	73825321	-	73824084	73837468	A5SS	ENST00000351293.7	novel	-	-	-	-	-	-	0.78	7	2	7	2	y	0.75	6	2	6	2	y	0.56	10	8	10	8	y	0.62	10	6	10	6	y	0.57	4	3	4	3	y	0.00499111	-7.61289	down	ENSG00000148660.20
novel_NIR_4518	chr10	87324145	87326630	-	87308060	87326630	A3SS	ENST00000447424.5	novel	0	0	2	0	2	n	0	0	8	0	8	n	0	0	6	0	6	n	0.23	3	10	3	10	y	0.33	2	4	2	4	y	0.5	2	2	2	2	y	0.0463213	4.48332	up	ENSG00000223482.7
novel_NIR_4568	chr10	93393474	93396142	-	93392955	93396142	A3SS	ENST00000359263.8	novel	0	0	6	0	6	n	0	0	4	0	4	n	-	-	-	-	-	-	0.5	5	5	5	5	y	1	2	0	2	0	y	1	3	0	3	0	y	0.0377496	5	up	ENSG00000138119.16
novel_NIR_4816	chr11	117903456	117903655	-	117902265	117903655	A3SS	ENST00000528626.5	novel	0.17	6	30	6	30	y	0.21	7	27	7	27	y	0.2	12	48	12	48	y	0.29	6	15	6	15	y	0.4	8	12	8	12	y	0.36	8	14	8	14	y	0.0278149	4.56504	up	ENSG00000137747.14
novel_NIR_4854	chr11	119012003	119012115	+	119012003	119012149	A3SS	ENST00000334418.5	novel	0.22	36	130	36	130	y	0.23	35	120	35	120	y	0.2	40	159	40	159	y	0.15	33	184	33	184	y	0.19	54	224	54	224	y	0.18	41	181	41	181	y	0.0486458	-2.90689	down	ENSG00000186166.8
novel_NIR_4949	chr11	124625903	124626904	+	124625903;124626609	124626473;124626904	ES	ENST00000441174.7	novel	0.68	27	13	27	11;15	y	0.62	20	12	20	12;12	y	0.69	22	10	22	9;11	y	0.56	29	22.5	29	22;23	y	0.6	33	22	33	22;22	y	0.56	22	17	22	20;14	y	0.0334328	-3.5151	down	ENSG00000154144.12
novel_NIR_5322	chr11	31433570;31488241	31488128;31509519	-	31433570	31509519	cassetteExon	ENST00000533642.1	novel	0.08	7.5	89	12;3	89	n	0.03	1.5	47	2;1	47	n	0.07	6	83	10;2	83	n	0.11	12	102	18;6	102	n	0.16	17	91	23;11	91	y	0.11	10	83	15;5	83	n	0.0424125	2.94884	up	ENSG00000148950.9
novel_NIR_5388	chr11	33710343;33713469	33713379;33717370	-	33710343;33711505	33711384;33717370	MXE	ENST00000533403.5	novel	1	1	0	0;2	0;0	n	0.44	2	2.5	2;2	5;0	y	1	1.5	0	3;0	0;0	n	-	-	-	-	-	-	0.12	1	7	0;2	13;1	n	0	0	2	0;0	4;0	n	0.0462334	-3.84212	down	ENSG00000085063.14
novel_NIR_5443	chr11	36594641	36610081	+	36594592	36610081	A5SS	ENST00000334307.9	novel	0.38	20	32	20	32	y	0.3	6	14	6	14	y	0.46	27	32	27	32	y	0.6	32	21	32	21	y	0.55	51	42	51	42	y	0.69	43	19	43	19	y	0.0199498	3.77964	up	ENSG00000166352.15
novel_NIR_5510	chr11	45934225;45935157	45935121;45935636	-	45934225	45935636	cassetteExon	ENST00000323180.10	novel	0.05	1	18	2;0	18	n	0.17	3.5	17	5;2	17	y	0.14	2	12	4;0	12	n	0.21	6.5	24	12;1	24	n	0.26	15.5	43	26;5	43	y	0.33	5	10	10;0	10	n	0.0430151	2.92684	up	ENSG00000135365.15
novel_NIR_5598	chr11	5270156	5345773	-	5270156	5281909	A5SS&ES	ENST00000380237.5	novel	0	0	1	0	1	n	-	-	-	-	-	-	0	0	1	0	1	n	0.67	4	2	4	2	y	1	5	0	5	0	y	1	2	0	2	0	y	0.0149345	8.09091	up	ENSG00000213931.5
novel_NIR_5599	chr11	5270156	5345773	-	5341362	5345773	3pMXE	ENST00000415970.5	novel	-	-	-	-	-	-	0	0	2	0	2	n	0	0	8	0	8	n	0.5	4	4	4	4	y	0.42	5	7	5	7	y	0.33	2	4	2	4	y	0.0136052	8.48555	up	ENSG00000167355.7
novel_NIR_5613	chr11	544780	545361	+	544780	549902	A3SS	ENST00000270115.7	novel	0.1	3	26	3	26	n	0.05	1	18	1	18	n	0.1	2	19	2	19	n	0.2	11	44	11	44	y	0.17	10	50	10	50	y	0.16	5	27	5	27	y	0.013042	4.5422	up	ENSG00000161328.10
novel_NIR_5824	chr11	64224213	64224285	-	64224162	64224285	A3SS	ENST00000546133.5	novel	0.16	3	16	3	16	y	0.14	4	25	4	25	n	0.11	4	32	4	32	n	0	0	31	0	31	n	0	0	41	0	41	n	0	0	44	0	44	n	0.0111147	-9.40605	down	ENSG00000149743.13
novel_NIR_5836	chr11	64241994	64242384	+	64241238	64242384	A5SS	ENST00000449942.6	novel	0.03	1	35	1	35	n	0	0	32	0	32	n	0	0	35	0	35	n	0.11	5	41	5	41	n	0.15	10	57	10	57	y	0.17	6	29	6	29	y	0.00604792	6.57596	up	ENSG00000173486.12
novel_NIR_5852	chr11	64271803;64272898	64272719;64284182	-	64271803;64277043	64276904;64284182	MXE	ENST00000394531.3	novel	0.65	5.5	3	11;0	2;4	n	0.57	2	1.5	4;0	0;3	n	0.63	6	3.5	7;5	7;0	y	0.34	6.5	12.5	11;2	19;6	y	0.18	3	13.5	6;0	11;16	n	0.26	3	8.5	4;2	13;4	y	0.00630578	-6.84997	down	ENSG00000002330.13
novel_NIR_5861	chr11	64286234	64286510	+	64285262	64286510	A5SS	ENST00000539851.5	novel	1	6	0	6	0	y	1	6	0	6	0	y	1	7	0	7	0	y	0.5	7	7	7	7	y	0.36	10	18	10	18	y	0.25	3	9	3	9	y	0.0129303	-8.70866	down	ENSG00000173264.13
novel_NIR_6023	chr11	6603877	6604180	+	6603822	6604180	A5SS	ENST00000299421.8	novel	0	0	36	0	36	n	0	0	32	0	32	n	0.07	2	27	2	27	n	0.11	4	32	4	32	n	0.12	8	60	8	60	n	0.17	6	30	6	30	y	0.0229293	3.68951	up	ENSG00000166333.13
novel_NIR_6096	chr11	66816199	66828266	+	66816199;66821764	66821643;66828266	ES	ENST00000525449.6	novel	0.12	10	75	10	138;12	n	0.17	13	62	13	118;6	y	0.16	14	73	14	137;9	y	0.07	9	115.5	9	220;11	n	0.06	9	142	9	262;22	n	0.08	8	87.5	8	165;10	n	0.0233392	-4.89898	down	ENSG00000173715.15
novel_NIR_6110	chr11	67299621	67299827	+	67299611	67299827	A5SS	ENST00000447274.6	novel	0.24	21	67	21	67	y	0.25	15	44	15	44	y	0.28	23	60	23	60	y	0.16	17	90	17	90	y	0.18	24	113	24	113	y	0.19	21	87	21	87	y	0.00740771	-5.36656	down	ENSG00000172932.14
novel_NIR_6148	chr11	67607616	67608396	+	67607049	67608396	A5SS	ENST00000529927.5	novel	-	-	-	-	-	-	0	0	4	0	4	n	0	0	9	0	9	n	0.2	2	8	2	8	y	0.38	3	5	3	5	y	0.25	1	3	1	3	n	0.0356006	5.15737	up	ENSG00000167792.11
novel_NIR_6149	chr11	67607616	67608396	+	67607055	67608396	A5SS	ENST00000415352.6	novel	0	0	10	0	10	n	0	0	1	0	1	n	0	0	2	0	2	n	0.5	2	2	2	2	y	0.6	3	2	3	2	y	0.25	1	3	1	3	n	0.049555	4.32346	up	ENSG00000167792.11
novel_NIR_6246	chr11	70108404	70111126	+	70108404	70111707	A3SS	ENST00000355303.9	novel	0	0	1	0	1	n	0	0	12	0	12	n	0	0	4	0	4	n	0.43	3	4	3	4	y	0.23	3	10	3	10	y	0.25	3	9	3	9	n	0.041255	4.7697	up	ENSG00000131620.17
novel_NIR_6247	chr11	70108404;70111191	70111126;70111707	+	70108404	70111707	cassetteExon	ENST00000355303.9	novel	0	0	1	0;0	1	n	0	0	12	0;0	12	n	0	0	4	0;0	4	n	0.27	1.5	4	3;0	4	n	0.13	1.5	10	3;0	10	n	0.25	3	9	3;3	9	y	0.0383816	4.9562	up	ENSG00000131620.17
novel_NIR_6448	chr11	77907810	77918031	-	77907810	77910970	5pMXE	ENST00000535943.1	novel	0	0	3	0	3	n	0	0	1	0	1	n	0	0	4	0	4	n	0.6	3	2	3	2	y	0.67	2	1	2	1	y	-	-	-	-	-	-	0.0350538	18.1429	up	ENSG00000149262.16
novel_NIR_6740	chr12	109477764	109483531	+	109481742	109483531	A5SS&ES	ENST00000342494.7	novel	0.44	14	18	14	18	y	0.32	8	17	8	17	y	0.22	7	25	7	25	y	0.08	2	22	2	22	n	0	0	14	0	14	n	0.1	2	19	2	19	n	0.0348978	-3.77964	down	ENSG00000151148.13
novel_NIR_6846	chr12	112078541	112078634	-	112078266	112078634	A3SS	ENST00000261745.8	novel	0	0	8	0	8	n	0.12	1	7	1	7	n	0	0	3	0	3	n	0.36	4	7	4	7	y	0.25	1	3	1	3	n	0.57	4	3	4	3	y	0.0475999	3.46287	up	ENSG00000111300.9
novel_NIR_6934	chr12	116988869;117004653	117004436;117010323	+	116988869	117010323	cassetteExon	ENST00000309909.9	novel	0.23	1.5	5	0;3	5	n	0.27	1.5	4	1;2	4	n	0.21	4	15	2;6	15	y	0.12	2	15	0;4	15	n	0.04	1.5	32	0;3	32	n	0	0	12	0;0	12	n	0.0196112	-4.64835	down	ENSG00000174989.12
novel_NIR_6935	chr12	116988869;117004653	117004549;117010323	+	116988869	117010323	cassetteExon	ENST00000309909.9	novel	0.29	2	5	1;3	5	n	0.33	2	4	2;2	4	y	0.17	3	15	0;6	15	n	0.12	2	15	0;4	15	n	0.04	1.5	32	0;3	32	n	0	0	12	0;0	12	n	0.0281055	-3.52181	down	ENSG00000174989.12
novel_NIR_6936	chr12	117004653	117010323	+	116988869	117010323	A5SS	ENST00000309909.9	novel	0.38	3	5	3	5	n	0.33	2	4	2	4	n	0.29	6	15	6	15	n	0.21	4	15	4	15	y	0.09	3	32	3	32	n	0	0	12	0	12	n	0.0454842	-3.52655	down	ENSG00000174989.12
novel_NIR_7063	chr12	122520581	122521385	-	122519029	122521385	A3SS	ENST00000331738.11	novel	0.15	4	23	4	23	y	0.22	5	18	5	18	y	0.26	5	14	5	14	n	0.11	3	24	3	24	n	0.06	3	44	3	44	n	0.11	4	33	4	33	n	0.0484462	-3.22201	down	ENSG00000111011.17
novel_NIR_7222	chr12	131714240	131714355	+	131714240	131714822	A3SS	ENST00000261674.8	novel	0.21	5	19	5	19	y	0.21	3	11	3	11	y	0.29	6	15	6	15	y	0.12	2	14	2	14	n	0.1	2	18	2	18	n	0.11	2	16	2	16	n	0.0364888	-4.64244	down	ENSG00000061936.9
novel_NIR_7250	chr12	132570540;132571231	132571068;132571307	+	132570540	132571307	cassetteExon	ENST00000434748.2	novel	0.42	6.5	9	13;0	9	n	0.52	8.5	8	17;0	8	n	0.45	5	6	10;0	6	n	0.69	17.5	8	32;3	8	y	0.59	20.5	14	41;0	14	n	0.58	14	10	28;0	10	n	0.0282415	3.40974	up	ENSG00000112787.12
novel_NIR_7294	chr12	133048848	133054639	+	133048848	133063079	A3SS	ENST00000535439.2	novel	0.25	1	3	1	3	n	0	0	2	0	2	n	-	-	-	-	-	-	0.5	4	4	4	4	y	1	3	0	3	0	y	1	1	0	1	0	n	0.042667	3.4	up	ENSG00000198040.10
novel_NIR_7370	chr12	20858571;20858975	20858886;20861017	+	20858571	20861017	cassetteExon	ENST00000381545.7	novel	0.25	2	6	2;2	6	y	0.38	2.5	4	0;5	4	n	0.2	1.5	6	2;1	6	n	0.12	1	7	0;2	7	n	0	0	12	0;0	12	n	0.12	2.5	18	0;5	18	n	0.0467413	-2.939	down	ENSG00000111700.12
novel_NIR_7392	chr12	21508109	21508383	+	21506976	21508383	A5SS	ENST00000540141.5	novel	0.21	6	22	6	22	y	0.45	5	6	5	6	y	0.29	2	5	2	5	y	0.06	1	16	1	16	n	0.03	1	34	1	34	n	0	0	17	0	17	n	0.048564	-3.94595	down	ENSG00000111711.9
novel_NIR_7647	chr12	48931328	48939655	-	48903908	48939655	A3SS	ENST00000398092.4	novel	0.6	6	4	6	4	y	0.8	4	1	4	1	y	0.62	5	3	5	3	y	1	2	0	2	0	y	1	12	0	12	0	y	1	10	0	10	0	y	0.0358738	5.1366	up	ENSG00000272822.1
novel_NIR_7653	chr12	48966553	48970089	-	48966553;48968319	48967946;48970089	ES	ENST00000301061.8	novel	0.33	2	4	2	6;2	y	0.29	1	2.5	1	5;0	n	0.2	1	4	1	8;0	n	0	0	2	0	0;4	n	0	0	8	0	12;4	n	0	0	4.5	0	6;3	n	0.0192117	-7.1103	down	ENSG00000169884.13
novel_NIR_8149	chr12	65838569	65874005	+	65838569	65881743	A3SS	ENST00000425208.6	novel	-	-	-	-	-	-	0.56	10	8	10	8	y	0.6	3	2	3	2	y	1	7	0	7	0	y	0.8	4	1	4	1	y	1	8	0	8	0	y	0.0262839	5.07648	up	ENSG00000149948.13
novel_NIR_8225	chr12	68702784	68704173	+	68702784	68709238	A3SS	ENST00000229179.8	novel	0.09	1	10	1	10	n	0	0	10	0	10	n	-	-	-	-	-	-	0.33	1	2	1	2	n	0.56	9	7	9	7	y	0.29	2	5	2	5	y	0.0387685	3.65097	up	ENSG00000111581.9
novel_NIR_8352	chr12	76347700	76348162	-	76347787	76348162	A3SS	ENST00000393262.3	novel	0	0	2	0	2	n	0	0	1	0	1	n	-	-	-	-	-	-	0.33	1	2	1	2	n	0.25	1	3	1	3	n	0.33	2	4	2	4	y	0.00764008	11.375	up	ENSG00000179941.6
novel_NIR_8495	chr12	93572375	93572685	+	93570198	93572685	A5SS	ENST00000340600.6	novel	0.47	15	17	15	17	y	0.5	10	10	10	10	y	0.65	17	9	17	9	y	0.28	10	26	10	26	y	0.13	9	62	9	62	n	0.24	7	22	7	22	y	0.0117817	-4.52265	down	ENSG00000120833.13
novel_NIR_8498	chr12	93572375	93572685	+	93571914	93572685	A5SS	ENST00000549122.5	novel	0.43	15	20	15	20	y	0.4	10	15	10	15	y	0.55	17	14	17	14	y	0.34	10	19	10	19	y	0.2	9	37	9	37	y	0.28	7	18	7	18	y	0.038749	-3.05051	down	ENSG00000120833.13
novel_NIR_8528	chr12	95028509;95031488	95031349;95049068	-	95028509;95040597	95040476;95049068	MXE	ENST00000622476.4	novel	0.38	2.5	4	0;5	0;8	n	0.28	2.5	6.5	3;2	0;13	y	0.44	2	2.5	2;2	0;5	y	0.08	1	11	2;0	0;22	n	0.24	4.5	14.5	4;5	0;29	y	0.19	2.5	11	5;0	0;22	n	0.0415163	-2.96113	down	ENSG00000120798.16
novel_NIR_8539	chr12	95252071;95256622	95256550;95262906	+	95252071;95257239	95257150;95262906	MXE	ENST00000436874.5	novel	0.6	1.5	1	3;0	0;2	n	0.55	5.5	4.5	9;2	6;3	y	0.82	4.5	1	9;0	0;2	n	0	0	3.5	0;0	5;2	n	0	0	1.5	0;0	0;3	n	0.29	1	2.5	2;0	0;5	n	0.012333	-4.39676	down	ENSG00000028203.17
novel_NIR_8638	chr13	110893263;110903539	110903472;110906033	-	110893263;110894202	110894109;110906033	MXE	ENST00000310847.8	novel	0.28	9	23	3;15	28;18	y	0.27	11.5	31	2;21	46;16	y	0.3	9	21	0;18	29;13	n	0.11	4.5	38	1;8	58;18	n	0.18	12.5	57.5	0;25	85;30	n	0.12	5	35.5	0;10	61;10	n	0.0121387	-6.22254	down	ENSG00000088448.14
novel_NIR_8720	chr13	113585849	113585966	+	113585849	113610996	A3SS	ENST00000375370.9	novel	0.74	150	53	150	53	y	0.72	152	58	152	58	y	0.74	143	49	143	49	y	0.76	223	72	223	72	y	0.76	244	76	244	76	y	0.77	226	66	226	66	y	0.0285958	4.02492	up	ENSG00000198176.12
novel_NIR_8819	chr13	27445156	27450064	-	27445156	27450509	A5SS	ENST00000381120.7	novel	0.1	4	35	4	35	n	0.05	2	40	2	40	n	0.11	4	32	4	32	n	0.32	11	23	11	23	y	0.26	16	46	16	46	y	0.26	9	25	9	25	y	0.00213842	7.08583	up	ENSG00000122033.14
novel_NIR_9110	chr13	75594990	75601412	+	75594990	75621763	A3SS	ENST00000563635.5	novel	0.27	4	11	4	11	y	0.2	1	4	1	4	n	-	-	-	-	-	-	1	5	0	5	0	y	1	3	0	3	0	y	1	1	0	1	0	n	0.0291061	21.8571	up	ENSG00000261553.5
novel_NIR_9330	chr14	103679518	103685638	+	103679518	103700655	A3SS	ENST00000557450.5	novel	0.15	13	74	13	74	y	0.17	11	55	11	55	y	0.15	17	99	17	99	y	0.12	20	151	20	151	n	0.11	22	187	22	187	n	0.11	17	131	17	131	n	0.0107001	-5.81378	down	ENSG00000126214.20
novel_NIR_9379	chr14	104989088	104989632	+	104989088	104991491	A3SS	ENST00000547315.5	novel	0.3	3	7	3	7	y	0.29	2	5	2	5	y	0.38	6	10	6	10	y	0.56	15	12	15	12	y	0.71	12	5	12	5	y	0.82	9	2	9	2	y	0.0265981	4.63459	up	ENSG00000140104.13
novel_NIR_9447	chr14	19062466	19065968	+	19062466	19066236	A3SS	ENST00000547220.5	novel	0.2	1	4	1	4	n	0.27	4	11	4	11	y	0.21	4	15	4	15	y	0.11	2	16	2	16	n	0.07	1	13	1	13	n	0	0	8	0	8	n	0.0167374	-4.28746	down	ENSG00000225210.9
novel_NIR_9525	chr14	21234229	21236373	-	21234229	21262601	A5SS	ENST00000430246.6	novel	0.29	12	30	12	30	y	0.27	20	53	20	53	n	0.24	11	34	11	34	y	0.11	10	84	10	84	n	0.15	17	94	17	94	y	0.14	13	77	13	77	n	0.00240108	-7.07107	down	ENSG00000092199.17
novel_NIR_9527	chr14	21234229;21236460	21236373;21262601	-	21234229	21262601	cassetteExon	ENST00000430246.6	novel	0.17	6	30	12;0	30	n	0.17	11	53	20;2	53	y	0.14	5.5	34	11;0	34	n	0.06	5	84	10;0	84	n	0.08	8.5	94	17;0	94	n	0.08	6.5	77	13;0	77	n	0.0032714	-7.2111	down	ENSG00000092199.17
novel_NIR_9529	chr14	21234229;21236460	21236373;21269298	-	21234229;21263829	21262601;21269298	MXE	ENST00000420743.6	novel	0.21	6	22.5	12;0	30;15	n	0.24	11	34	20;2	53;15	y	0.2	5.5	22.5	11;0	34;11	n	0.09	5	52	10;0	84;20	n	0.13	8.5	57.5	17;0	94;21	n	0.1	6.5	58.5	13;0	77;40	n	0.00293694	-6.47183	down	ENSG00000092199.17
novel_NIR_9611	chr14	23307279;23319830	23319735;23322181	+	23307279;23308199	23307760;23322181	MXE	ENST00000553781.5	novel	0.5	6.5	6.5	0;13	13;0	n	0.46	3	3.5	0;6	7;0	n	0.52	6	5.5	2;10	11;0	y	0.3	4	9.5	2;6	15;4	y	0.42	4	5.5	0;8	11;0	n	0.36	2.5	4.5	0;5	9;0	n	0.0421452	-3.42997	down	ENSG00000258643.5
novel_NIR_9640	chr14	23953419	23953774	-	23941158	23953774	A3SS	ENST00000556379.1	novel	0	0	13	0	13	n	0	0	4	0	4	n	-	-	-	-	-	-	0.29	5	12	5	12	y	0.22	4	14	4	14	y	0.2	4	16	4	16	y	0.0130318	8.67403	up	ENSG00000215256.3
novel_NIR_9697	chr14	24214151	24214262	-	24214151	24214546	A5SS	ENST00000396833.2	novel	0.62	24	15	24	15	n	0.72	23	9	23	9	n	0.57	33	25	33	25	y	0.39	24	38	24	38	n	0.46	43	50	43	50	n	0.42	15	21	15	21	n	0.0249738	-4.39554	down	ENSG00000213920.8
novel_NIR_9742	chr14	24974850	24977168	-	24974850	25049207	A5SS	ENST00000419632.6	novel	0.2	1	4	1	4	n	-	-	-	-	-	-	0	0	3	0	3	n	0.5	1	1	1	1	n	1	2	0	2	0	y	1	2	0	2	0	y	0.0338024	3.77297	up	ENSG00000168952.15
novel_NIR_10035	chr14	58274135	58285591	-	58274135	58291635	A5SS	ENST00000555275.5	novel	0.83	5	1	5	1	y	0.6	3	2	3	2	n	0.67	8	4	8	4	n	0	0	4	0	4	n	0.36	8	14	8	14	y	0.25	3	9	3	9	y	0.0232912	-3.92922	down	ENSG00000257621.7
novel_NIR_10038	chr14	58274135;58285756	58285591;58297955	-	58274135;58291707	58291635;58297955	MXE	ENST00000555275.5	novel	0.1	2.5	21.5	5;0	1;42	n	0.14	2.5	15.5	3;2	2;29	n	0.15	6	33.5	8;4	4;63	y	0.05	1	20.5	0;2	4;37	n	0.09	4	41.5	8;0	14;69	n	0.03	1.5	44.5	3;0	9;80	n	0.0357322	-3.14286	down	ENSG00000257621.7
novel_NIR_10181	chr14	68468250	68468555	+	68468250	68477648	A3SS	ENST00000471583.5	novel	0	0	11	0	11	n	0	0	5	0	5	n	0	0	12	0	12	n	0.11	1	8	1	8	n	0.11	2	16	2	16	n	0.15	2	11	2	11	y	0.0114864	9.25	up	ENSG00000182185.18
novel_NIR_10346	chr14	74298069	74300150	-	74298069;74299675	74299548;74300150	ES	ENST00000356924.8	novel	0	0	6.5	0	11;2	n	0	0	8.5	0	9;8	n	0	0	11	0	22;0	n	0.22	4	14	4	21;7	y	0.15	3	16.5	3	17;16	y	0.31	5	11	5	15;7	y	0.039295	4.89475	up	ENSG00000119688.20
novel_NIR_10373	chr14	75053659;75056560	75056447;75063470	-	75053659;75061762	75061684;75063470	MXE	ENST00000357971.7	novel	0.2	5.5	21.5	6;5	21;22	y	0.21	3	11	0;6	8;14	n	0.09	1	10	0;2	14;6	n	0	0	22	0;0	24;20	n	0.07	3.5	44.5	3;4	48;41	n	0	0	28	0;0	33;23	n	0.0436698	-3.18737	down	ENSG00000119640.8
novel_NIR_10374	chr14	75056560	75063470	-	75061762	75063470	A3SS&ES	ENST00000357971.7	novel	0.19	5	22	5	22	n	0.3	6	14	6	14	y	0.25	2	6	2	6	y	0	0	20	0	20	n	0.09	4	41	4	41	n	0	0	23	0	23	n	0.00779474	-4.9562	down	ENSG00000119640.8
novel_NIR_10550	chr14	92937388	92946331	-	92938526	92946331	A3SS	ENST00000354313.7	novel	0.4	2	3	2	3	y	0.5	5	5	5	5	y	0.5	2	2	2	2	y	1	1	0	1	0	n	1	6	0	6	0	y	0.88	14	2	14	2	y	0.000806565	9.47473	up	ENSG00000100605.16
novel_NIR_10562	chr14	94088303	94096856	+	94088303	94096887	A3SS	ENST00000553664.1	novel	0	0	3	0	3	n	-	-	-	-	-	-	0	0	5	0	5	n	0.33	2	4	2	4	y	0.25	2	6	2	6	y	0.17	2	10	2	10	y	0.0324795	5.41266	up	ENSG00000165948.10
novel_NIR_10620	chr14	96556413	96564955	+	96556413;96562893	96562819;96564955	ES	ENST00000392990.6	novel	0.26	14	40	14	0;80	y	0.33	20	40.5	20	6;75	y	0.26	14	39	14	10;68	y	0.1	5	47	5	6;88	n	0.07	6	77	6	10;144	n	0.06	4	59	4	5;113	n	0.0043119	-7.87401	down	ENSG00000090060.17
novel_NIR_10930	chr15	41387580	41388448	-	41387593	41388448	A3SS	ENST00000260361.8	novel	0.15	23	131	23	131	y	0.19	25	106	25	106	y	0.17	26	123	26	123	y	0.09	19	188	19	188	n	0.14	47	301	47	301	n	0.09	19	202	19	202	n	0.0414893	-3.12358	down	ENSG00000137806.8
novel_NIR_10933	chr15	41501366	41501463	+	41494416	41501463	A5SS	ENST00000260386.6	novel	0	0	15	0	15	n	0	0	21	0	21	n	0	0	33	0	33	n	0.08	2	24	2	24	n	0.09	3	32	3	32	n	0.15	5	28	5	28	y	0.0395196	4.87995	up	ENSG00000137825.10
novel_NIR_10960	chr15	42228820	42231844	-	42228820	42231192	A5SS&ES	ENST00000448392.5	novel	0.21	6	22	6	22	n	0.21	9	34	9	34	n	0.18	7	31	7	31	n	0.07	3	37	3	37	n	0.12	4	30	4	30	n	0.15	4	23	4	23	y	0.0489792	-3.41397	down	ENSG00000103978.15
novel_NIR_11098	chr15	50355200	50356100	+	50355545	50356100	5pMXE	ENST00000499624.3	novel	0	0	2	0	2	n	0.09	1	10	1	10	n	0	0	5	0	5	n	0.27	4	11	4	11	y	0.17	5	25	5	25	y	0.4	2	3	2	3	y	0.0468618	3.42327	up	ENSG00000244879.4
novel_NIR_11147	chr15	56373504	56412302	+	56394834	56412302	5pMXE	ENST00000560582.2	novel	0	0	3	0	3	n	0	0	17	0	17	n	0	0	13	0	13	n	0.12	3	21	3	21	n	0.14	6	38	6	38	n	0.19	3	13	3	13	y	0.0187202	7.20577	up	ENSG00000151575.14
novel_NIR_11310	chr15	67166691	67166779	+	67165384	67166779	A5SS	ENST00000327367.8	novel	0.09	5	51	5	51	n	0.09	2	20	2	20	n	0.07	2	27	2	27	n	0.15	8	46	8	46	y	0.15	12	69	12	69	y	0.13	6	39	6	39	n	0.00312559	6.36396	up	ENSG00000166949.15
novel_NIR_11328	chr15	68197628	68205245	-	68197628;68205151	68205121;68205245	ES	ENST00000448060.6	novel	0.44	6	7.5	6	7;8	y	0.3	3	7	3	2;12	y	0.33	1	2	1	0;4	n	0.17	2	9.5	2	6;13	y	0.15	2	11	2	8;14	y	0	0	16.5	0	13;20	n	0.0237335	-3.65094	down	ENSG00000129007.14
novel_NIR_11331	chr15	68211318	68211556	-	68211318	68214290	A5SS	ENST00000566347.5	novel	0.43	6	8	6	8	y	0.33	1	2	1	2	n	0.36	5	9	5	9	n	1	6	0	6	0	y	1	11	0	11	0	y	0.75	3	1	3	1	y	0.0144849	6.14329	up	ENSG00000128973.11
novel_NIR_11332	chr15	68211318;68211741	68211556;68214290	-	68211318	68214290	cassetteExon	ENST00000566347.5	novel	0.27	3	8	6;0	8	n	0.2	0.5	2	1;0	2	n	0.4	6	9	5;7	9	y	1	3	0	6;0	0	n	1	5.5	0	11;0	0	n	0.6	1.5	1	3;0	1	n	0.0338101	3.95953	up	ENSG00000128973.11
novel_NIR_11415	chr15	74902063	74902659	-	74902063	74902604	A5SS	ENST00000563119.5	novel	0	0	21	0	21	n	0	0	15	0	15	n	0.04	1	23	1	23	n	0.3	11	26	11	26	y	0.18	9	40	9	40	y	0.26	9	25	9	25	y	0.0133203	6.18718	up	ENSG00000178761.14
novel_NIR_11432	chr15	75336230	75338062	+	75336230	75338355	A3SS	ENST00000562789.5	novel	-	-	-	-	-	-	0	0	13	0	13	n	0.07	1	14	1	14	n	1	10	0	10	0	y	0.64	21	12	21	12	n	1	9	0	9	0	n	0.0142004	6.76	up	ENSG00000140365.15
novel_NIR_11460	chr15	76292513	76295591	-	76292513	76311350	A5SS	ENST00000560726.5	novel	0	0	17	0	17	n	0	0	10	0	10	n	-	-	-	-	-	-	0.14	1	6	1	6	n	0.17	4	19	4	19	y	0.2	2	8	2	8	y	0.0102217	9.81495	up	ENSG00000140374.15
novel_NIR_11470	chr15	77219686	77252367	-	77182040	77252367	A3SS	ENST00000560626.6	novel	0.27	3	8	3	8	y	0	0	4	0	4	n	-	-	-	-	-	-	0.64	7	4	7	4	y	1	2	0	2	0	y	1	4	0	4	0	y	0.0380108	4.12459	up	ENSG00000173517.10
novel_NIR_11636	chr15	88879269	88879418	-	88879269	88881357	A5SS	ENST00000359595.7	novel	0	0	21	0	21	n	0.08	3	34	3	34	n	0.03	1	38	1	38	n	0.15	4	22	4	22	y	0.1	6	56	6	56	n	0.12	5	35	5	35	n	0.0439989	3.15296	up	ENSG00000140511.11
novel_NIR_11658	chr15	89877424	89888521	-	89878300	89888521	A3SS&ES	ENST00000558011.5	novel	-	-	-	-	-	-	1	3	0	3	0	y	1	5	0	5	0	y	0.67	6	3	6	3	y	0.71	5	2	5	2	n	0.78	7	2	7	2	y	0.0129253	-8.71039	down	ENSG00000157823.16
novel_NIR_11779	chr16	10386122	10387144	+	10386122	10428868	A3SS	ENST00000396560.6	novel	0.91	29	3	29	3	y	0.94	17	1	17	1	y	0.95	18	1	18	1	y	0.96	51	2	51	2	n	1	77	0	77	0	y	1	46	0	46	0	y	0.0416519	2.97113	up	ENSG00000166669.13
novel_NIR_11845	chr16	1309773	1312397	+	1309773	1312347	A3SS	ENST00000397515.6	novel	0	0	19	0	19	n	0	0	17	0	17	n	0.08	1	12	1	12	n	0.33	5	10	5	10	y	0.19	3	13	3	13	y	0.27	4	11	4	11	y	0.0117605	4.8763	up	ENSG00000103275.18
novel_NIR_12152	chr16	2268265	2271676	+	2268265	2272987	A3SS	ENST00000563734.1	novel	0.29	2	5	2	5	y	0	0	2	0	2	n	0	0	3	0	3	n	-	-	-	-	-	-	1	2	0	2	0	y	0.86	6	1	6	1	y	0.00603991	6.98226	up	ENSG00000260778.3
novel_NIR_12162	chr16	23603669	23614004	-	23603669;23608012	23607864;23614004	ES	ENST00000261584.8	novel	0.01	1	68.5	1	82;55	n	0.02	1	52	1	74;30	n	0.05	3	61	3	70;52	n	0.08	8	92.5	8	110;75	n	0.09	8	81	8	101;61	n	0.15	15	82.5	15	102;63	y	0.0466931	3.20713	up	ENSG00000083093.9
novel_NIR_12444	chr16	3035510	3036894	-	3035526	3036894	A3SS	ENST00000572449.5	novel	-	-	-	-	-	-	1	1	0	1	0	n	0.8	4	1	4	1	y	0.2	2	8	2	8	y	0.57	12	9	12	9	y	0.36	4	7	4	7	y	0.0423742	-3.57095	down	ENSG00000162069.14
novel_NIR_12673	chr16	4343594	4351232	-	4343594	4345786	5pMXE	ENST00000571941.5	novel	1	3	0	3	0	y	0.67	4	2	4	2	y	1	3	0	3	0	y	0.33	2	4	2	4	y	0.57	4	3	4	3	y	0	0	5	0	5	n	0.0488844	-2.97238	down	ENSG00000217930.7
novel_NIR_12725	chr16	48623603	48678018	+	48623603	48741283	A3SS	ENST00000568150.2	novel	-	-	-	-	-	-	1	2	0	2	0	y	1	2	0	2	0	y	0.6	3	2	3	2	y	0.5	2	2	2	2	y	0.25	2	6	2	6	y	0.0339969	-5.28423	down	ENSG00000260086.2
novel_NIR_12838	chr16	57479688	57480330	-	57479688	57486305	A5SS	ENST00000340099.8	novel	0	0	7	0	7	n	0	0	2	0	2	n	0	0	10	0	10	n	0.46	6	7	6	7	y	0.23	3	10	3	10	y	0.31	4	9	4	9	y	0.0385504	4.94468	up	ENSG00000125170.10
novel_NIR_12943	chr16	67174340	67174621	+	67174454	67174621	A5SS	ENST00000568146.1	novel	0.33	3	6	3	6	y	0	0	1	0	1	n	0.25	2	6	2	6	y	1	4	0	4	0	y	0.67	14	7	14	7	y	0.5	2	2	2	2	y	0.0475397	2.98991	up	ENSG00000140939.14
novel_NIR_13003	chr16	67893371	67903032	+	67893371	67908680	A3SS	ENST00000570631.5	novel	0.33	1	2	1	2	n	0	0	1	0	1	n	0	0	4	0	4	n	1	2	0	2	0	y	0.6	3	2	3	2	y	1	1	0	1	0	n	0.0128691	4.37754	up	ENSG00000159792.9
novel_NIR_13133	chr16	71880023;71881434	71881317;71883211	-	71880023	71883211	cassetteExon	ENST00000313565.10	novel	0	0	2	0;0	2	n	0	0	17	0;0	17	n	0	0	13	0;0	13	n	0.38	2.5	4	5;0	4	n	0.23	1.5	5	2;1	5	n	0.3	3	7	2;4	7	y	0.0198039	7	up	ENSG00000102984.14
novel_NIR_13340	chr16	8628876	8629006	+	8628876	8629045	A3SS	ENST00000561758.5	novel	0	0	2	0	2	n	0.22	2	7	2	7	y	0	0	1	0	1	n	1	1	0	1	0	n	-	-	-	-	-	-	1	3	0	3	0	y	0.00620439	12.6364	up	ENSG00000067365.14
novel_NIR_13382	chr16	88489153	88526814	+	88489153;88514520	88514387;88526814	ES	ENST00000319555.7	novel	0	0	10	0	8;12	n	0	0	14.5	0	17;12	n	0	0	10	0	11;9	n	0.15	2	11.5	2	11;12	y	0.07	1	14	1	11;17	n	0.16	4	21.5	4	22;21	y	0.0470173	4.44756	up	ENSG00000179588.8
novel_NIR_13523	chr16	89740866	89744959	-	89740866;89742938	89742800;89744959	ES	ENST00000389301.7	novel	0.13	13	87	13	94;80	n	0.16	11	59	11	60;58	y	0.15	13	76	13	78;74	y	0.07	8	105	8	119;91	n	0.09	15	144	15	165;123	n	0.11	11	89.5	11	95;84	n	0.0199103	-3.90007	down	ENSG00000187741.14
novel_NIR_13537	chr16	89860795;89861286	89861218;89863476	+	89860795	89863476	cassetteExon	ENST00000393062.6	novel	0.06	1	15	0;2	15	n	0.12	2	15	4;0	15	n	0.03	0.5	15	0;1	15	n	0.18	5	23	6;4	23	y	0.15	4	22	4;4	22	y	0.24	4.5	14	5;4	14	y	0.0326779	3.20713	up	ENSG00000204991.10
novel_NIR_13542	chr16	89863861	89869567	+	89863861	89870050	A3SS	ENST00000393062.6	novel	0	0	2	0	2	n	0	0	2	0	2	n	-	-	-	-	-	-	1	2	0	2	0	y	0.67	2	1	2	1	y	1	2	0	2	0	y	0.0149345	8.09091	up	ENSG00000204991.10
novel_NIR_13554	chr16	89910351	89910591	+	89909083	89910591	A5SS	ENST00000263347.11	novel	0.16	6	32	6	32	y	0.11	5	40	5	40	n	0.09	3	29	3	29	n	0.29	18	44	18	44	y	0.24	19	61	19	61	y	0.24	16	52	16	52	y	0.00777573	5.125	up	ENSG00000141002.18
novel_NIR_14040	chr17	32208309	32253085	+	32208309	32224616	3pMXE	ENST00000333942.10	novel	0	0	13	0	13	n	0	0	11	0	11	n	0	0	10	0	10	n	0.14	3	19	3	19	n	0.09	2	21	2	21	n	0.17	2	10	2	10	y	0.0292863	5.71429	up	ENSG00000126858.16
novel_NIR_14178	chr17	38809765	38810276	-	38809765	38810468	A5SS	ENST00000614790.4	novel	0.5	14	14	14	14	y	0.29	5	12	5	12	y	0.58	11	8	11	8	y	0.22	6	21	6	21	n	0	0	15	0	15	n	0	0	17	0	17	n	0.0289135	-3.38089	down	ENSG00000273559.4
novel_NIR_14184	chr17	38851245	38852604	-	38848057	38852604	A3SS	ENST00000394333.5	novel	-	-	-	-	-	-	0	0	9	0	9	n	0	0	18	0	18	n	0.21	3	11	3	11	y	0.2	3	12	3	12	y	0.11	1	8	1	8	n	0.032045	5.45108	up	ENSG00000125691.12
novel_NIR_14330	chr17	42834577	42837649	+	42834376	42837649	A5SS	ENST00000592169.2	novel	0	0	1	0	1	n	0	0	8	0	8	n	-	-	-	-	-	-	0.43	3	4	3	4	y	0.78	7	2	7	2	y	0.67	4	2	4	2	y	0.0261289	6.06452	up	ENSG00000131467.10
novel_NIR_14700	chr17	5106533	5109394	-	5109052	5109394	A3SS&ES	ENST00000575898.5	novel	0.32	9	19	9	19	y	0.48	10	11	10	11	y	0.42	5	7	5	7	y	0.23	7	23	7	23	y	0.07	2	27	2	27	n	0.17	4	19	4	19	y	0.0193009	-3.78807	down	ENSG00000167840.13
novel_NIR_14757	chr17	55420533	55421670	-	55414232	55421670	A3SS	ENST00000262065.7	novel	0.5	3	3	3	3	y	0.5	4	4	4	4	y	-	-	-	-	-	-	0.77	17	5	17	5	y	1	10	0	10	0	y	1	3	0	3	0	y	0.0312679	5.52174	up	ENSG00000108960.7
novel_NIR_14808	chr17	58352178	58417017	-	58352178	58352951	5pMXE	ENST00000580947.1	novel	1	12	0	12	0	y	-	-	-	-	-	-	1	32	0	32	0	y	-	-	-	-	-	-	0.13	3	20	3	20	n	0	0	10	0	10	n	0.0441859	-14.3846	down	ENSG00000213246.6
novel_NIR_14817	chr17	58415511	58417017	-	58415962	58417017	A3SS	ENST00000407977.6	novel	0	0	10	0	10	n	0	0	7	0	7	n	0	0	17	0	17	n	0.2	1	4	1	4	n	0.31	4	9	4	9	y	0.15	2	11	2	11	y	0.0431768	4.65528	up	ENSG00000108375.12
novel_NIR_14994	chr17	65558736	65560825	-	65558736	65561450	A5SS	ENST00000307078.9	novel	1	14	0	14	0	y	1	21	0	21	0	y	1	9	0	9	0	y	0.83	24	5	24	5	y	0.8	8	2	8	2	y	0.69	9	4	9	4	y	0.0334901	-5.32617	down	ENSG00000168646.12
novel_NIR_15307	chr17	7582163	7582900	-	7582531	7582900	3pMXE	ENST00000573187.1	novel	0.83	15	3	15	3	y	0.92	12	1	12	1	y	1	12	0	12	0	y	0.62	13	8	13	8	y	0.62	18	11	18	11	y	0.69	9	4	9	4	y	0.0169954	-5.02774	down	ENSG00000233223.2
novel_NIR_15461	chr17	78202751	78206911	+	78202751;78206050	78205946;78206911	ES	ENST00000588800.5	novel	0.31	21	46	21	27;65	y	0.24	16	52	16	37;67	y	0.18	11	49	11	23;75	y	0.15	9	52	9	36;68	y	0.08	8	97	8	48;146	n	0.09	6	59.5	6	50;69	n	0.0468449	-3.14456	down	ENSG00000183077.15
novel_NIR_15532	chr17	7909384	7910428	+	7909338	7910428	A5SS	ENST00000380358.8	novel	0.32	44	94	44	94	y	0.38	47	77	47	77	y	0.33	53	108	53	108	y	0.27	55	152	55	152	y	0.25	66	197	66	197	y	0.3	49	114	49	114	y	0.0441508	-2.96985	down	ENSG00000170004.16
novel_NIR_15577	chr17	8077193	8079769	-	8077193;8079539	8079396;8079769	ES	ENST00000319144.4	novel	0.4	1	1.5	1	2;1	n	0.5	1	1	1	0;2	n	0.56	7	5.5	7	9;2	y	-	-	-	-	-	-	1	3	0	3	0;0	y	0.89	8	1	8	2;0	y	0.0157852	6.35424	up	ENSG00000179477.9
novel_NIR_15626	chr17	81665584	81666150	-	81665584	81666518	A5SS	ENST00000374741.3	novel	0.07	5	64	5	64	n	0.11	4	32	4	32	n	0.08	3	35	3	35	n	0.21	11	41	11	41	y	0.15	11	64	11	64	y	0.22	14	49	14	49	n	0.0218637	4.27618	up	ENSG00000204237.4
novel_NIR_15645	chr17	81824415	81824499	-	81824390	81824499	A3SS	ENST00000570507.5	novel	0	0	6	0	6	n	0.11	1	8	1	8	n	0	0	5	0	5	n	1	1	0	1	0	n	-	-	-	-	-	-	1	2	0	2	0	y	0.0014456	26.2727	up	ENSG00000225663.7
novel_NIR_15716	chr17	82246433	82248875	-	82240062	82248875	A3SS	ENST00000398519.9	novel	0.71	12	5	12	5	y	0.74	17	6	17	6	y	0.7	14	6	14	6	y	0.87	13	2	13	2	y	1	21	0	21	0	y	1	21	0	21	0	y	0.0243187	5.337	up	ENSG00000141551.14
novel_NIR_15895	chr18	23399647	23430631	-	23399647;23421444	23421367;23430631	ES	ENST00000383233.7	novel	0	0	1	0	2;0	n	0	0	2	0	0;4	n	0	0	2	0	0;4	n	0.5	1	1	1	2;0	n	0.4	4	6	4	8;4	y	0.44	2	2.5	2	4;1	y	0.00420588	15.3709	up	ENSG00000134490.13
novel_NIR_15953	chr18	3448592	3456354	+	3447797	3456354	A5SS	ENST00000618001.4	novel	0.1	1	9	1	9	n	0.18	2	9	2	9	y	0.18	2	9	2	9	y	0	0	14	0	14	n	0.03	1	29	1	29	n	0	0	10	0	10	n	0.0220587	-5.03277	down	ENSG00000177426.20
novel_NIR_16092	chr18	50269811;50271560	50271469;50272677	-	50269811	50272677	cassetteExon	ENST00000587605.5	novel	0.13	2	13	4;0	13	n	0.27	1.5	4	3;0	4	n	0.16	1.5	8	3;0	8	n	0.42	5	7	8;2	7	y	0.38	5.5	9	11;0	9	n	0.28	5	13	10;0	13	n	0.0436407	2.91144	up	ENSG00000141644.17
novel_NIR_16143	chr18	62275473	62280646	+	62275473;62280442	62280360;62280646	ES	ENST00000398130.6	novel	0	0	9	0	8;10	n	0	0	4	0	1;7	n	0	0	10.5	0	7;14	n	0.09	1	10	1	15;5	n	0.15	2	11	2	6;16	y	0.09	1	10	1	8;12	n	0.031504	5.5	up	ENSG00000134444.13
novel_NIR_16189	chr18	77064410	77066298	-	77017268	77066298	A3SS	ENST00000355994.6	novel	0.4	2	3	2	3	y	0	0	5	0	5	n	0	0	2	0	2	n	1	2	0	2	0	y	-	-	-	-	-	-	1	2	0	2	0	y	0.0228602	6.5	up	ENSG00000197971.14
novel_NIR_16193	chr18	79375995	79377247	+	79374101	79377247	A5SS	ENST00000307671.11	novel	0.22	2	7	2	7	y	0.3	7	16	7	16	y	0.31	4	9	4	9	y	0	0	5	0	5	n	0	0	24	0	24	n	0	0	11	0	11	n	0.0104311	-9.71442	down	ENSG00000166377.19
novel_NIR_16266	chr19	10315759	10316235	-	10315759;10316097	10316018;10316235	ES	ENST00000586529.1	novel	1	1	0	1	0;0	n	-	-	-	-	-	-	1	1	0	1	0;0	n	0	0	1	0	0;2	n	0	0	6	0	11;1	n	0.36	2	3.5	2	2;5	y	0.0180919	-7.33333	down	ENSG00000267303.1
novel_NIR_16331	chr19	11345628	11346143	-	11345628	11346334	A5SS	ENST00000587948.5	novel	1	5	0	5	0	y	1	17	0	17	0	y	1	8	0	8	0	y	0.42	8	11	8	11	y	0	0	28	0	28	n	0	0	7	0	7	n	0.0254918	-6.14286	down	ENSG00000105518.13
novel_NIR_16337	chr19	11346634	11349654	+	11346627	11349654	A5SS	ENST00000588790.5	novel	-	-	-	-	-	-	0	0	5	0	5	n	0	0	4	0	4	n	0.7	7	3	7	3	y	0.67	2	1	2	1	y	0.33	2	4	2	4	y	0.0411535	4.77596	up	ENSG00000183401.11
novel_NIR_16478	chr19	13766065	13768359	+	13765109	13768359	A5SS	ENST00000319545.12	novel	0.6	6	4	6	4	y	0.6	3	2	3	2	y	0.67	2	1	2	1	y	0.17	1	5	1	5	n	0	0	7	0	7	n	0	0	5	0	5	n	0.00428184	-9.24678	down	ENSG00000037757.13
novel_NIR_16808	chr19	23261744	23269820	-	23261744	23274076	A5SS	ENST00000594766.6	novel	-	-	-	-	-	-	0	0	1	0	1	n	0	0	9	0	9	n	0.17	2	10	2	10	y	0.17	1	5	1	5	n	0.08	1	12	1	12	n	0.0429797	4.66667	up	ENSG00000213971.7
novel_NIR_16888	chr19	34215661	34219706	+	34215661;34219573	34219391;34219706	ES	ENST00000540746.6	novel	0.04	6	132.5	6	40;225	n	0.06	7	107	7	23;191	n	0.06	8	119.5	8	35;204	n	0.13	20	139.5	20	48;231	n	0.16	38	195.5	38	52;339	y	0.13	20	133.5	20	33;234	n	0.0032714	7.2111	up	ENSG00000257103.8
novel_NIR_16894	chr19	34365090	34365260	+	34365019	34365260	A5SS	ENST00000415930.7	novel	0	0	6	0	6	n	0	0	1	0	1	n	0	0	13	0	13	n	-	-	-	-	-	-	0.36	5	9	5	9	y	0.4	2	3	2	3	y	0.0334754	19	up	ENSG00000105220.14
novel_NIR_17013	chr19	35739769	35740380	-	35740088	35740380	A3SS	ENST00000246532.5	novel	0.14	7	43	7	43	n	0.12	4	30	4	30	n	0.09	4	39	4	39	n	0.22	11	39	11	39	y	0.18	12	56	12	56	y	0.2	9	35	9	35	y	0.0122146	4.49013	up	ENSG00000126246.9
novel_NIR_17334	chr19	40348768	40365662	+	40348768	40365718	A3SS	ENST00000409587.5	novel	0.33	6	12	6	12	y	0.25	3	9	3	9	y	0.29	6	15	6	15	y	0.21	3	11	3	11	y	0.18	3	14	3	14	y	0.18	5	23	5	23	y	0.0339706	-3.9736	down	ENSG00000105223.18
novel_NIR_17337	chr19	40348768	40365857	+	40348768	40366384	A3SS	ENST00000409419.5	novel	0	0	1	0	1	n	0	0	6	0	6	n	-	-	-	-	-	-	1	4	0	4	0	y	0.71	10	4	10	4	y	1	3	0	3	0	y	0.0112583	9.34483	up	ENSG00000105223.18
novel_NIR_17406	chr19	41265121	41268223	+	41262582	41268223	A5SS	ENST00000352456.7	novel	1	6	0	6	0	y	0.57	8	6	8	6	y	1	4	0	4	0	y	0	0	1	0	1	n	0	0	3	0	3	n	0	0	3	0	3	n	0.0268711	-5.97674	down	ENSG00000105323.16
novel_NIR_17408	chr19	41265121	41268223	+	41265343	41268223	A5SS&ES	ENST00000263367.7	novel	0.67	6	3	6	3	y	1	8	0	8	0	y	0.8	4	1	4	1	y	0	0	2	0	2	n	0	0	9	0	9	n	-	-	-	-	-	-	0.0133173	-8.57866	down	ENSG00000105323.16
novel_NIR_17411	chr19	41361203	41363432	-	41358022	41363432	A3SS	ENST00000243578.7	novel	0.07	3	42	3	42	n	0.19	8	34	8	34	y	0.14	4	24	4	24	n	0.26	11	32	11	32	y	0.35	19	36	19	36	y	0.27	18	48	18	48	y	0.0251868	3.558	up	ENSG00000123810.7
novel_NIR_17502	chr19	43168203	43175215	-	43168203	43170055	A5SS&ES	ENST00000407568.5	novel	0.09	5	49	5	49	n	0.12	6	43	6	43	n	0.15	4	22	4	22	y	0.06	3	47	3	47	n	0.01	1	84	1	84	n	0	0	57	0	57	n	0.0191408	-3.80789	down	ENSG00000204941.13
novel_NIR_17503	chr19	43168203	43175215	-	43168203;43170138	43170055;43175215	ES	ENST00000599812.5	novel	0.12	5	38	5	49;27	n	0.15	6	33.5	6	43;24	y	0.12	4	30	4	22;38	n	0.07	3	43	3	47;39	n	0.01	1	78	1	84;72	n	0	0	49.5	0	57;42	n	0.0265516	-4.29893	down	ENSG00000204941.13
novel_NIR_17504	chr19	43168203	43175215	-	43170138	43175215	A3SS&ES	ENST00000366175.7	novel	0.16	5	27	5	27	y	0.2	6	24	6	24	y	0.1	4	38	4	38	n	0.07	3	39	3	39	n	0.01	1	72	1	72	n	0	0	42	0	42	n	0.0284753	-3.48345	down	ENSG00000204941.13
novel_NIR_17517	chr19	43199914	43203886	-	43198275	43203886	A3SS	ENST00000405312.7	novel	0.18	7	31	7	31	y	0.25	10	30	10	30	y	0.31	16	35	16	35	y	0.03	1	33	1	33	n	0.13	7	46	7	46	n	0.08	3	34	3	34	n	0.0272035	-3.51799	down	ENSG00000243137.7
novel_NIR_17733	chr19	46325639	46331156	+	46325639;46329478	46329207;46331156	ES	ENST00000377670.8	novel	0.67	2	1	2	0;2	y	0.89	4	0.5	4	0;1	y	0.6	3	2	3	2;2	y	0	0	3.5	0	7;0	n	0	0	2	0	0;4	n	0	0	2	0	2;2	n	0.0144073	-8.24091	down	ENSG00000124440.15
novel_NIR_17764	chr19	47046685	47048701	-	47046685	47048407	5pMXE	ENST00000253047.6	novel	0.6	672	444	672	444	y	0.59	763	522	763	522	y	0.54	801	691	801	691	y	0.49	588	624	588	624	y	0.47	895	1007	895	1007	y	0.48	577	620	577	620	y	0.0263696	-4.97346	down	ENSG00000130748.6
novel_NIR_17778	chr19	47205259	47209159	+	47169923	47209159	A5SS	ENST00000413379.7	novel	0.17	4	19	4	19	y	0.14	3	18	3	18	n	-	-	-	-	-	-	0	0	24	0	24	n	0.02	1	48	1	48	n	0.03	1	30	1	30	n	0.0238721	-7.94996	down	ENSG00000142230.11
novel_NIR_17840	chr19	48589195	48591609	+	48587437	48591609	A5SS	ENST00000201586.6	novel	0.16	23	119	23	119	y	0.09	9	89	9	89	n	0.14	15	92	15	92	n	0.21	36	135	36	135	y	0.23	37	123	37	123	y	0.26	29	81	29	81	y	0.0190442	4.0705	up	ENSG00000088002.11
novel_NIR_17879	chr19	48838129	48841149	-	48838129;48839263	48839205;48841149	ES	ENST00000263265.10	novel	0.55	71	58	71	70;46	y	0.56	70	54.5	70	59;50	y	0.62	96	58.5	96	61;56	y	0.39	53	84.5	53	93;76	y	0.45	100	120	100	130;110	y	0.44	67	86	67	99;73	y	0.00684987	-5.23114	down	ENSG00000105559.11
novel_NIR_17886	chr19	48935111	48939449	+	48935111;48936195	48936032;48939449	ES	ENST00000221403.6	novel	0.59	15	10.5	15	8;13	y	0.71	18	7.5	18	8;7	y	0.7	20	8.5	20	6;11	y	0.5	12	12	12	5;19	y	0.44	17	21.5	17	10;33	y	0.58	23	16.5	23	19;14	y	0.0459244	-2.86344	down	ENSG00000104808.7
novel_NIR_17931	chr19	49451578	49453376	-	49451578	49453393	A5SS	ENST00000596049.5	novel	0.5	4	4	4	4	y	0.62	8	5	8	5	y	1	2	0	2	0	y	0	0	2	0	2	n	0.2	3	12	3	12	y	0.18	4	18	4	18	y	0.0453963	-3.54586	down	ENSG00000104872.10
novel_NIR_17964	chr19	49538754	49539119	+	49537205	49539119	A5SS	ENST00000270645.7	novel	0	0	19	0	19	n	0.05	1	20	1	20	n	0	0	21	0	21	n	0.16	3	16	3	16	y	0.14	5	32	5	32	n	0.11	4	33	4	33	n	0.00589319	5.4272	up	ENSG00000142552.7
novel_NIR_18103	chr19	51001175	51001562	-	51001175	51002408	A5SS	ENST00000250366.6	novel	0.17	5	25	5	25	y	0.11	2	17	2	17	n	0.19	6	26	6	26	y	0	0	31	0	31	n	0.09	4	39	4	39	n	0.06	2	30	2	30	n	0.0410478	-2.98402	down	ENSG00000269741.5
novel_NIR_18208	chr19	54189596	54191361	+	54190371	54191361	5pMXE	ENST00000429671.6	novel	0.29	2	5	2	5	y	0	0	1	0	1	n	0	0	7	0	7	n	0.5	11	11	11	11	y	0.43	10	13	10	13	y	0.7	7	3	7	3	y	0.0251797	3.54354	up	ENSG00000170892.10
novel_NIR_18209	chr19	54189596	54191361	+	54190450	54191361	5pMXE	ENST00000302937.8	novel	0.09	2	20	2	20	n	0	0	18	0	18	n	0	0	13	0	13	n	0.28	11	28	11	28	y	0.2	10	41	10	41	y	0.23	7	23	7	23	y	0.00656511	5.43776	up	ENSG00000170892.10
novel_NIR_18210	chr19	54189596	54191361	+	54191037	54191361	5pMXE	ENST00000396383.5	novel	0.29	2	5	2	5	y	0	0	1	0	1	n	0	0	1	0	1	n	0.48	11	12	11	12	y	1	10	0	10	0	y	1	7	0	7	0	y	0.0323261	3.67821	up	ENSG00000170892.10
novel_NIR_18217	chr19	54206724	54207398	+	54201609	54207398	A5SS	ENST00000391751.7	novel	0.25	159	485	159	485	y	0.23	147	488	147	488	y	0.24	209	647	209	647	y	0.29	283	678	283	678	n	0.33	421	847	421	847	y	0.28	228	601	228	601	y	0.0453176	3.67423	up	ENSG00000170889.13
novel_NIR_18269	chr19	55388048	55388189	+	55388048	55402943	A3SS	ENST00000560055.5	novel	0.5	11	11	11	11	y	0.5	3	3	3	3	y	0.71	12	5	12	5	y	0.25	6	18	6	18	y	0.14	1	6	1	6	n	0.35	14	26	14	26	y	0.0259279	-3.49111	down	ENSG00000108107.12
novel_NIR_18375	chr19	57850561	57888767	-	57858983	57888767	3pMXE	ENST00000595295.1	novel	1	14	0	14	0	y	0.95	20	1	20	1	y	1	36	0	36	0	y	0.91	29	3	29	3	y	0.88	56	8	56	8	y	0.93	26	2	26	2	y	0.0264133	-3.46738	down	ENSG00000204514.9
novel_NIR_18419	chr19	58210430	58211560	+	58210073	58211560	A5SS	ENST00000424679.6	novel	0.17	1	5	1	5	n	0.15	2	11	2	11	y	0.18	2	9	2	9	y	0	0	12	0	12	n	0.08	1	11	1	11	n	0	0	11	0	11	n	0.0250996	-4.98448	down	ENSG00000171606.17
novel_NIR_18545	chr19	7159645	7163032	-	7152927	7163032	A3SS	ENST00000341500.9	novel	0.33	1	2	1	2	n	0.5	6	6	6	6	y	0.62	10	6	10	6	y	1	2	0	2	0	y	1	4	0	4	0	y	1	3	0	3	0	y	0.0255041	6.14132	up	ENSG00000171105.13
novel_NIR_18551	chr19	7529712	7530435	+	7529712	7530286	A3SS	ENST00000264079.10	novel	0	0	40	0	40	n	0.05	3	53	3	53	n	0	0	60	0	60	n	0.07	4	52	4	52	n	0.15	15	82	15	82	y	0.1	4	35	4	35	n	0.0400285	3.13869	up	ENSG00000090674.15
novel_NIR_18572	chr19	7967700	7973725	-	7973625	7973725	A3SS&ES	ENST00000593807.1	novel	-	-	-	-	-	-	0.5	3	3	3	3	y	0.33	1	2	1	2	n	0.67	2	1	2	1	y	1	25	0	25	0	y	0.9	19	2	19	2	y	0.0448914	3.41064	up	ENSG00000066044.13
novel_NIR_18752	chr2	110178935	110179624	-	110178547	110179624	A3SS	ENST00000316534.8	novel	0.37	10	17	10	17	y	0.26	9	25	9	25	y	0.28	9	23	9	23	y	0.51	22	21	22	21	y	0.41	21	30	21	30	y	0.58	21	15	21	15	y	0.036242	3.28794	up	ENSG00000144061.12
novel_NIR_18938	chr2	113641468	113641781	+	113641480	113641781	A5SS	ENST00000409875.5	novel	0.14	1	6	1	6	n	-	-	-	-	-	-	0	0	6	0	6	n	1	1	0	1	0	n	1	5	0	5	0	y	-	-	-	-	-	-	0.0478274	13.2857	up	ENSG00000144134.18
novel_NIR_19364	chr2	178426661	178430695	+	178426661	178430770	A3SS	ENST00000453026.6	novel	0	0	7	0	7	n	-	-	-	-	-	-	0	0	2	0	2	n	0.4	2	3	2	3	y	0.43	3	4	3	4	y	0.38	3	5	3	5	y	0.0012952	27.7593	up	ENSG00000223960.6
novel_NIR_19543	chr2	201072059;201073153	201073071;201078881	+	201072059;201072361	201072339;201078881	MXE	ENST00000433898.5	novel	0.3	11	25.5	0;22	0;51	n	0.3	9.5	22.5	2;17	7;38	y	0.22	5.5	19.5	0;11	3;36	n	0.11	5.5	43	0;11	12;74	n	0.19	12	50	5;19	14;86	y	0.12	5	35.5	0;10	1;70	n	0.0221625	-3.63636	down	ENSG00000119013.8
novel_NIR_19545	chr2	201072059;201073153	201073110;201078881	+	201072059;201072361	201072339;201078881	MXE	ENST00000433898.5	novel	0.33	12.5	25.5	3;22	0;51	y	0.31	10	22.5	3;17	7;38	y	0.22	5.5	19.5	0;11	3;36	n	0.11	5.5	43	0;11	12;74	n	0.19	12	50	5;19	14;86	y	0.13	5.5	35.5	1;10	1;70	n	0.030568	-3.45384	down	ENSG00000119013.8
novel_NIR_19546	chr2	201073153	201078881	+	201072361	201078881	A5SS	ENST00000433898.5	novel	0.3	22	51	22	51	n	0.31	17	38	17	38	n	0.23	11	36	11	36	y	0.13	11	74	11	74	n	0.18	19	86	19	86	n	0.12	10	70	10	70	n	0.014376	-4.37061	down	ENSG00000119013.8
novel_NIR_20244	chr2	27343578	27350314	-	27343578	27356739	A5SS	ENST00000264720.7	novel	0.67	2	1	2	1	y	0.78	7	2	7	2	y	-	-	-	-	-	-	0	0	7	0	7	n	0	0	1	0	1	n	0.17	1	5	1	5	n	0.00498001	-8.46323	down	ENSG00000115207.13
novel_NIR_20318	chr2	3318958	3338017	-	3274419	3338017	A3SS	ENST00000398659.8	novel	0	0	1	0	1	n	0	0	2	0	2	n	-	-	-	-	-	-	0.33	3	6	3	6	y	0.38	3	5	3	5	y	-	-	-	-	-	-	0.0447585	14.2	up	ENSG00000032389.12
novel_NIR_20338	chr2	3558998	3559404	+	3558998	3559448	A3SS	ENST00000438436.2	novel	0.39	17	27	17	27	y	0.36	15	27	15	27	y	0.37	16	27	16	27	y	0.54	37	32	37	32	y	0.6	47	31	47	31	y	0.55	44	36	44	36	y	0.00323953	9.24662	up	ENSG00000234171.2
novel_NIR_20448	chr2	44743696	44747345	+	44743696	44754055	A3SS	ENST00000378494.7	novel	0	0	21	0	21	n	0	0	22	0	22	n	0	0	16	0	16	n	0.24	6	19	6	19	y	0.18	8	36	8	36	n	0.32	6	13	6	13	y	0.0259785	6.08276	up	ENSG00000143919.14
novel_NIR_20477	chr2	47162629	47170734	-	47167690	47170734	A3SS&ES	ENST00000409563.5	novel	0	0	13	0	13	n	0	0	4	0	4	n	0	0	6	0	6	n	0.91	51	5	51	5	y	0.92	49	4	49	4	y	1	3	0	3	0	y	0.000910242	33.1226	up	ENSG00000143933.16
novel_NIR_20526	chr2	55267635	55268650	-	55267635	55268578	A5SS	ENST00000263629.8	novel	0	0	2	0	2	n	0	0	1	0	1	n	0	0	2	0	2	n	0.33	2	4	2	4	y	0.33	1	2	1	2	n	0.62	5	3	5	3	y	0.0476886	4.41379	up	ENSG00000085760.14
novel_NIR_20545	chr2	58046821	58048827	+	58046868	58048827	A5SS	ENST00000412104.6	novel	0.25	2	6	2	6	y	0	0	3	0	3	n	0	0	2	0	2	n	0.4	4	6	4	6	y	0.67	4	2	4	2	y	0.53	8	7	8	7	y	0.0170565	3.94339	up	ENSG00000028116.16
novel_NIR_20780	chr2	73958207	73981135	-	73958207	73981109	A5SS	ENST00000439192.1	novel	0.18	3	14	3	14	y	0.21	5	19	5	19	y	0.27	10	27	10	27	y	0	0	21	0	21	n	0.1	4	38	4	38	n	0	0	27	0	27	n	0.0132077	-4.38626	down	ENSG00000237883.1
novel_NIR_20823	chr2	74491666	74492004	+	74491672	74492004	A5SS	ENST00000410003.5	novel	0	0	15	0	15	n	0	0	9	0	9	n	0	0	11	0	11	n	0.11	1	8	1	8	n	0.14	2	12	2	12	n	0.21	3	11	3	11	y	0.0353659	5.1754	up	ENSG00000115282.19
novel_NIR_20860	chr2	75668985	75670579	+	75655302	75670579	A5SS	ENST00000409374.5	novel	0.5	4	4	4	4	y	0.5	1	1	1	1	n	-	-	-	-	-	-	0.29	2	5	2	5	y	0.27	4	11	4	11	n	0.4	2	3	2	3	y	0.0468939	-4.45384	down	ENSG00000115364.13
novel_NIR_20905	chr2	85602064	85602296	-	85602064	85602607	A5SS	ENST00000306353.7	novel	0	0	11	0	11	n	0	0	13	0	13	n	0	0	5	0	5	n	0.18	2	9	2	9	y	0.1	2	19	2	19	n	0.17	2	10	2	10	y	0.0270128	5.9604	up	ENSG00000168890.13
novel_NIR_21040	chr2	96601776	96602753	-	96601776;96602338	96602116;96602753	ES	ENST00000431828.5	novel	0.4	4	6	4	7;5	y	0.49	11	11.5	11	19;4	y	0.4	2	3	2	1;5	y	0.14	2	12.5	2	19;6	n	0	0	11	0	16;6	n	0	0	11.5	0	16;7	n	0.00404934	-6.90968	down	ENSG00000114982.17
novel_NIR_21061	chr2	97283667	97284044	+	97282084	97284044	A5SS	ENST00000621110.4	novel	0.86	6	1	6	1	y	1	1	0	1	0	n	-	-	-	-	-	-	0	0	2	0	2	n	0	0	1	0	1	n	0	0	3	0	3	n	0.0478274	-13.2857	down	ENSG00000277701.4
novel_NIR_21077	chr2	98572029	98572815	+	98568668	98572815	A5SS	ENST00000409016.8	novel	0.22	9	32	9	32	y	0.21	8	31	8	31	y	0.1	5	46	5	46	n	0	0	30	0	30	n	0	0	48	0	48	n	0.1	6	55	6	55	n	0.0490809	-2.81702	down	ENSG00000040933.15
novel_NIR_21078	chr2	98577143	98577735	+	98577143	98581576	A3SS	ENST00000409540.7	novel	1	1	0	1	0	n	1	7	0	7	0	y	1	2	0	2	0	y	0.5	3	3	3	3	y	0	0	4	0	4	n	0	0	2	0	2	n	0.0377496	-5	down	ENSG00000040933.15
novel_NIR_21329	chr20	31666086;31667147	31666991;31721844	-	31666086	31721844	cassetteExon	ENST00000376055.8	novel	0.62	43	26	86;0	26	n	0.57	37.5	28	72;3	28	y	0.63	41	24	80;2	24	y	0.47	31.5	36	63;0	36	n	0.54	68	58	136;0	58	n	0.42	28.5	39	55;2	39	y	0.0447264	-3.2961	down	ENSG00000171552.12
novel_NIR_21386	chr20	33490301	33524600	+	33490301	33606956	A3SS	ENST00000342704.10	novel	0	0	1	0	1	n	0	0	2	0	2	n	0	0	2	0	2	n	0.67	2	1	2	1	y	0.56	5	4	5	4	y	0.67	4	2	4	2	y	0.00333504	17.2727	up	ENSG00000078699.21
novel_NIR_21427	chr20	35254754	35267205	+	35254754;35263952	35263791;35267205	ES	ENST00000246186.7	novel	0.05	1	20.5	1	16;25	n	0	0	21.5	0	19;24	n	0	0	17	0	10;24	n	0.14	4	24.5	4	14;35	n	0.28	10	26	10	19;33	y	0.33	6	12	6	8;16	y	0.04525	3.93781	up	ENSG00000125966.9
novel_NIR_21629	chr20	38446948	38447466	+	38447012	38447466	A5SS	ENST00000421599.5	novel	0.1	3	28	3	28	n	0.15	6	33	6	33	y	0.09	3	32	3	32	n	0.03	1	38	1	38	n	0.03	2	59	2	59	n	0.04	2	50	2	50	n	0.0459418	-4.24264	down	ENSG00000174365.19
novel_NIR_21739	chr20	44932534	44933072	+	44930726	44933072	A5SS	ENST00000537323.5	novel	0.09	1	10	1	10	n	0.5	2	2	2	2	y	0.2	1	4	1	4	n	0.77	10	3	10	3	y	0.68	13	6	13	6	y	1	9	0	9	0	y	0.0259001	3.56516	up	ENSG00000101104.12
novel_NIR_21741	chr20	44932534	44933072	+	44932713	44933072	5pMXE	ENST00000217075.6	novel	0.06	1	15	1	15	n	0.29	2	5	2	5	y	0.2	1	4	1	4	n	0.5	10	10	10	10	y	0.52	13	12	13	12	y	0.39	9	14	9	14	y	0.030059	3.66705	up	ENSG00000101104.12
novel_NIR_21974	chr20	58519625	58521390	+	58519599	58521390	A5SS	ENST00000427140.5	novel	0.4	4	6	4	6	y	0.78	7	2	7	2	y	0.5	2	2	2	2	y	0	0	6	0	6	n	0	0	13	0	13	n	0	0	4	0	4	n	0.0388538	-4.92417	down	ENSG00000231290.5
novel_NIR_22036	chr20	59942512	59949254	+	59942512	59943940	3pMXE	ENST00000358293.7	novel	0.74	20	7	20	7	y	0.77	17	5	17	5	y	0.75	15	5	15	5	y	0.64	27	15	27	15	y	0.64	21	12	21	12	y	0.69	27	12	27	12	y	0.0139276	-5.12652	down	ENSG00000196227.10
novel_NIR_22555	chr21	44776145	44777299	-	44773687	44777299	A3SS	ENST00000345496.6	novel	0	0	22	0	22	n	0	0	29	0	29	n	0	0	26	0	26	n	0.22	5	18	5	18	y	0.12	4	28	4	28	n	0.12	2	14	2	14	n	0.0441526	4.6	up	ENSG00000184787.18
novel_NIR_22986	chr22	23971586	23973768	-	23973343	23973768	3pMXE	ENST00000403754.7	novel	0	0	6	0	6	n	0.09	1	10	1	10	n	0	0	25	0	25	n	0.1	2	18	2	18	n	0.22	5	18	5	18	y	0.17	2	10	2	10	y	0.0451922	2.90191	up	ENSG00000099977.13
novel_NIR_23163	chr22	30926871	30928028	-	30926871	30928019	A5SS	ENST00000397641.7	novel	0.2	50	202	50	202	y	0.2	47	185	47	185	y	0.21	62	234	62	234	y	0.26	80	225	80	225	y	0.26	114	320	114	320	y	0.24	69	218	69	218	y	0.00719274	6.7082	up	ENSG00000133422.12
novel_NIR_23335	chr22	38657143	38668017	+	38665685	38668017	5pMXE	ENST00000619293.1	novel	0.09	2	20	2	20	n	0.05	1	20	1	20	n	0.12	7	52	7	52	n	0.2	8	32	8	32	y	0.2	11	43	11	43	y	0.23	7	23	7	23	y	0.0129947	5.45535	up	ENSG00000100211.10
novel_NIR_23382	chr22	40870139	40881770	+	40869115	40881770	A5SS	ENST00000357137.8	novel	0.5	1	1	1	1	n	0.38	3	5	3	5	y	0.43	6	8	6	8	n	0	0	4	0	4	n	0.14	3	18	3	18	n	0	0	22	0	22	n	0.00340005	-6.6994	down	ENSG00000196236.12
novel_NIR_23422	chr22	42364725	42368715	-	42365144	42368715	A3SS	ENST00000424852.1	novel	1	23	0	23	0	y	1	36	0	36	0	y	0.95	40	2	40	2	y	0.91	42	4	42	4	y	0.89	49	6	49	6	y	0.86	37	6	37	6	y	0.0124474	-4.37191	down	ENSG00000229891.1
novel_NIR_23507	chr22	46072648	46097926	+	46086160	46097926	5pMXE	ENST00000435439.5	novel	0	0	4	0	4	n	0.05	1	19	1	19	n	0.18	2	9	2	9	y	0.25	2	6	2	6	y	0.44	4	5	4	5	y	0.3	3	7	3	7	y	0.0318094	3.24065	up	ENSG00000197182.12
novel_NIR_23575	chr22	50248472;50248859	50248698;50249103	-	50248472	50249103	cassetteExon	ENST00000448072.5	novel	-	-	-	-	-	-	0	0	1	0;0	1	n	0	0	3	0;0	3	n	0.64	3.5	2	0;7	2	n	0.67	4	2	4;4	2	y	0.5	1	1	2;0	1	n	0.00745524	11.5168	up	ENSG00000100429.17
novel_NIR_23583	chr22	50267482	50267820	-	50267482;50267627	50267569;50267820	ES	ENST00000330651.10	novel	0	0	0.5	0	1;0	n	0	0	12.5	0	13;12	n	-	-	-	-	-	-	0.2	1	4	1	4;4	n	0.21	2	7.5	2	7;8	y	0.38	4	6.5	4	8;5	y	0.0458353	4.50877	up	ENSG00000185386.14
novel_NIR_23863	chr3	123897613	123931102	-	123915718	123931102	3pMXE	ENST00000488653.6	novel	0	0	10	0	10	n	0.18	3	14	3	14	y	0.12	2	14	2	14	n	0.34	12	23	12	23	y	0.33	14	29	14	29	y	0.39	14	22	14	22	y	0.0299949	4.51773	up	ENSG00000175455.14
novel_NIR_23864	chr3	123915289	123931102	-	123915718	123931102	A3SS	ENST00000488653.6	novel	0.44	8	10	8	10	y	0.36	8	14	8	14	y	0.36	8	14	8	14	y	0.23	7	23	7	23	y	0.26	10	29	10	29	y	0.29	9	22	9	22	y	0.0219822	-3.98348	down	ENSG00000175455.14
novel_NIR_24029	chr3	134559305	134561377	+	134559429	134561377	A5SS	ENST00000513612.6	novel	1	4	0	4	0	y	0.67	4	2	4	2	y	0.76	13	4	13	4	y	0.2	3	12	3	12	y	0.43	3	4	3	4	y	0.44	4	5	4	5	y	0.0246999	-3.60146	down	ENSG00000182923.16
novel_NIR_24094	chr3	140963227;140967036	140966934;140970927	+	140963227	140970927	cassetteExon	ENST00000446041.6	novel	0.6	3	2	2;4	2	y	0.5	3	3	2;4	3	y	-	-	-	-	-	-	0	0	3	0;0	3	n	0.33	0.5	1	1;0	1	n	0.07	0.5	7	1;0	7	n	0.0387038	-3.71524	down	ENSG00000114120.11
novel_NIR_24239	chr3	157153156	157157011	-	157153156	157158866	A5SS	ENST00000461804.5	novel	0.38	3	5	3	5	y	0.56	5	4	5	4	y	0.33	3	6	3	6	y	0.18	2	9	2	9	y	0.13	2	13	2	13	n	0.09	2	21	2	21	n	0.0402318	-3.89076	down	ENSG00000163660.11
novel_NIR_24322	chr3	177065022;177079945	177079827;177098466	-	177065022	177098466	cassetteExon	ENST00000430069.5	novel	0	0	5	0;0	5	n	0	0	8	0;0	8	n	0	0	6	0;0	6	n	0.2	1.5	6	0;3	6	n	0.33	3	6	4;2	6	y	0.33	3	6	6;0	6	n	0.0220957	6.61538	up	ENSG00000177565.15
novel_NIR_24450	chr3	189215383	189219568	+	189215383	189238733	A3SS	ENST00000433971.5	novel	0	0	6	0	6	n	0	0	14	0	14	n	0	0	20	0	20	n	0.25	2	6	2	6	y	0.2	5	20	5	20	y	0.26	6	17	6	17	y	0.00609342	12.752	up	ENSG00000188001.9
novel_NIR_24557	chr3	196554807	196566877	-	196554807	196568519	A5SS	ENST00000429115.1	novel	0.33	1	2	1	2	n	0	0	10	0	10	n	0.2	1	4	1	4	n	1	5	0	5	0	y	0.75	3	1	3	1	y	1	5	0	5	0	y	0.00460357	5.82198	up	ENSG00000185798.7
novel_NIR_24559	chr3	196554807	196566890	-	196554807	196568519	A5SS	ENST00000429115.1	novel	0.5	2	2	2	2	y	0	0	10	0	10	n	0	0	4	0	4	n	-	-	-	-	-	-	0.75	3	1	3	1	y	1	3	0	3	0	y	0.042667	3.4	up	ENSG00000185798.7
novel_NIR_24573	chr3	196939432	196942370	-	196939432	196941709	5pMXE	ENST00000422610.5	novel	1	8	0	8	0	y	1	9	0	9	0	y	1	8	0	8	0	y	0.67	6	3	6	3	y	0.61	17	11	17	11	y	0.43	3	4	3	4	y	0.0269899	-5.96303	down	ENSG00000114503.10
novel_NIR_24674	chr3	32685482	32685774	+	32685482	32703868	A3SS	ENST00000331889.10	novel	0.17	1	5	1	5	n	0.43	6	8	6	8	y	0.12	1	7	1	7	n	0.65	11	6	11	6	y	0.67	16	8	16	8	y	0.55	11	9	11	9	y	0.0433754	3.72131	up	ENSG00000182973.18
novel_NIR_24717	chr3	37832938	37834679	-	37821100	37834679	A3SS	ENST00000630762.2	novel	0.41	7	10	7	10	y	0.6	9	6	9	6	y	0.6	12	8	12	8	y	0.22	2	7	2	7	y	0.2	6	24	6	24	y	0.23	6	20	6	20	y	0.034856	-5.00435	down	ENSG00000235257.8
novel_NIR_24829	chr3	44361518	44367532	+	44361518	44367456	A3SS	ENST00000417237.5	novel	0	0	6	0	6	n	0	0	7	0	7	n	0	0	1	0	1	n	0.57	8	6	8	6	y	0.67	12	6	12	6	y	0.53	8	7	8	7	y	0.00494253	14.1713	up	ENSG00000179152.18
novel_NIR_24882	chr3	46991946	46993937	+	46991946;46992555	46992475;46993937	ES	ENST00000450053.7	novel	0	0	2	0	4;0	n	0	0	3	0	4;2	n	-	-	-	-	-	-	0.83	5	1	5	2;0	y	1	1	0	1	0;0	n	1	2	0	2	0;0	y	0.00358907	16.6471	up	ENSG00000160796.16
novel_NIR_24886	chr3	47002534	47002645	+	47002520	47002645	A5SS	ENST00000450053.7	novel	0	0	12	0	12	n	0	0	8	0	8	n	0	0	26	0	26	n	0.18	4	18	4	18	y	0.09	2	20	2	20	n	0.11	2	17	2	17	n	0.0434006	4.64244	up	ENSG00000160796.16
novel_NIR_25124	chr3	50297695	50299213	-	50294853	50299213	A3SS	ENST00000415204.5	novel	-	-	-	-	-	-	0	0	7	0	7	n	0	0	2	0	2	n	0.67	2	1	2	1	y	0.5	3	3	3	3	y	0.57	4	3	4	3	y	0.0071559	11.7578	up	ENSG00000186792.15
novel_NIR_25125	chr3	50297695	50299213	-	50295619	50299213	A3SS	ENST00000450982.5	novel	0	0	2	0	2	n	0	0	4	0	4	n	0	0	2	0	2	n	0.25	2	6	2	6	y	0.38	3	5	3	5	y	0.5	4	4	4	4	y	0.0348224	5.21786	up	ENSG00000186792.15
novel_NIR_25126	chr3	50297695	50299213	-	50297527	50299213	A3SS	ENST00000354862.4	novel	0	0	4	0	4	n	0	0	3	0	3	n	0	0	2	0	2	n	0.11	2	17	2	17	n	0.23	3	10	3	10	y	0.21	4	15	4	15	y	0.0386319	4.93915	up	ENSG00000243477.5
novel_NIR_25128	chr3	50297695	50299213	-	50298083	50299213	A3SS	ENST00000443842.1	novel	-	-	-	-	-	-	0	0	2	0	2	n	0	0	2	0	2	n	1	2	0	2	0	y	0.6	3	2	3	2	y	0.5	4	4	4	4	y	0.0444669	4.58258	up	ENSG00000243477.5
novel_NIR_25552	chr3	9754885	9756767	+	9754885	9765809	A3SS	ENST00000349503.9	novel	0.6	3	2	3	2	y	0.71	5	2	5	2	y	0.7	7	3	7	3	y	1	1	0	1	0	n	1	8	0	8	0	y	-	-	-	-	-	-	0.0111365	9.39666	up	ENSG00000114026.21
novel_NIR_25660	chr4	102826636	102827600	-	102826636	102827735	A5SS	ENST00000349311.12	novel	1	3	0	3	0	y	-	-	-	-	-	-	1	3	0	3	0	y	0.25	1	3	1	3	n	0	0	8	0	8	n	0	0	4	0	4	n	0.0081634	-11	down	ENSG00000109332.19
novel_NIR_25703	chr4	108620712;108620945	108620939;108621951	+	108620712;108621696	108621631;108621951	MXE	ENST00000506397.5	novel	0.67	3	1.5	0;6	2;1	n	0.77	5	1.5	0;10	3;0	n	0.8	6	1.5	0;12	0;3	n	1	12.5	0	0;25	0;0	n	1	8	0	0;16	0;0	n	1	3	0	2;4	0;0	y	0.0232298	6.44624	up	ENSG00000109475.16
novel_NIR_25759	chr4	118704051	118709998	+	118704051;118705821	118705611;118709998	ES	ENST00000388822.9	novel	0.05	1	20.5	1	26;15	n	0.15	2	11	2	12;10	y	0.15	2	11.5	2	10;13	y	0.19	5	21.5	5	19;24	y	0.31	15	33.5	15	20;47	y	0.29	9	22	9	21;23	y	0.0429962	2.93987	up	ENSG00000145388.14
novel_NIR_25776	chr4	119528789;119543845	119543753;119550379	+	119528789	119550379	cassetteExon	ENST00000500559.6	novel	0.47	4.5	5	5;4	5	y	0.33	2.5	5	0;5	5	n	0.22	2.5	9	1;4	9	n	1	1.5	0	0;3	0	n	0.68	10.5	5	12;9	5	y	0.91	10.5	1	11;10	1	y	0.0139024	4.37463	up	ENSG00000245958.6
novel_NIR_25777	chr4	119543845	119550379	+	119528789	119550379	A5SS	ENST00000500559.6	novel	0.44	4	5	4	5	n	0.5	5	5	5	5	y	0.31	4	9	4	9	n	1	3	0	3	0	y	0.64	9	5	9	5	n	0.91	10	1	10	1	n	0.0378579	3.55664	up	ENSG00000245958.6
novel_NIR_25795	chr4	123256180	123256705	+	123256180	123313888	A3SS	ENST00000274008.4	novel	0	0	3	0	3	n	0	0	5	0	5	n	0	0	4	0	4	n	0.2	4	16	4	16	y	0.27	4	11	4	11	y	0.14	1	6	1	6	n	0.0324771	5.41287	up	ENSG00000145375.7
novel_NIR_25969	chr4	15681968	15686236	+	15681901	15686236	A5SS	ENST00000622362.1	novel	0.51	24	23	24	23	y	0.5	17	17	17	17	y	0.45	20	24	20	24	y	0.36	16	29	16	29	y	0.32	34	71	34	71	y	0.26	19	53	19	53	y	0.011167	-5.02703	down	ENSG00000237765.6
novel_NIR_25994	chr4	159350289;159351133	159351059;159352685	+	159350289	159352685	cassetteExon	ENST00000264431.8	novel	-	-	-	-	-	-	0	0	3	0;0	3	n	0.2	0.5	2	1;0	2	n	0.54	3.5	3	5;2	3	y	1	2	0	2;2	0	y	1	1	0	0;2	0	n	0.0268896	4.0788	up	ENSG00000109756.8
novel_NIR_26062	chr4	174454379	174508696	-	174492094	174508696	3pMXE	ENST00000542498.5	novel	0	0	10	0	10	n	0	0	3	0	3	n	0	0	2	0	2	n	0.75	3	1	3	1	y	1	4	0	4	0	y	0.6	3	2	3	2	y	0.0214702	6.71429	up	ENSG00000164120.13
novel_NIR_26245	chr4	26720125	26739864	+	26720125;26735487	26735455;26739864	ES	ENST00000264866.8	novel	0.09	4	42.5	4	41;44	n	0.09	2	20.5	2	17;24	n	0.15	4	23.5	4	21;26	y	0	0	59	0	52;66	n	0.04	3	74.5	3	68;81	n	0.02	1	46	1	45;47	n	0.0266649	-3.89711	down	ENSG00000109680.10
novel_NIR_26551	chr4	70200601	70202258	+	70200601;70201501	70201454;70202258	ES	ENST00000396094.6	novel	0.18	8	36	8	33;39	y	0.18	8	37.5	8	37;38	y	0.16	11	56.5	11	59;54	y	0.14	15	91	15	84;98	n	0.12	16	113.5	16	111;116	n	0.12	11	78	11	74;82	n	0.0077626	-4.94975	down	ENSG00000109205.16
novel_NIR_26573	chr4	733789	733884	+	733789	734931	A3SS	ENST00000362003.9	novel	0.04	1	22	1	22	n	0	0	15	0	15	n	0	0	12	0	12	n	0.26	11	32	11	32	y	0.19	8	35	8	35	y	0.11	5	40	5	40	n	0.0469975	3.82312	up	ENSG00000185619.17
novel_NIR_26892	chr5	112976986	112983974	+	112976986	112985835	A3SS	ENST00000515408.5	novel	0.88	7	1	7	1	y	0.6	9	6	9	6	y	0.67	10	5	10	5	y	0.33	2	4	2	4	y	0.5	13	13	13	13	y	0.31	4	9	4	9	y	0.0360915	-3.25299	down	ENSG00000172795.15
novel_NIR_26942	chr5	1254664	1255287	-	1254505	1255287	A3SS	ENST00000310581.9	novel	0.33	4	8	4	8	y	0.38	6	10	6	10	y	0.56	5	4	5	4	y	0	0	12	0	12	n	0	0	11	0	11	n	0.18	2	9	2	9	y	0.0176212	-3.94606	down	ENSG00000164362.18
novel_NIR_26951	chr5	126899266	126914930	-	126878394	126914930	A3SS	ENST00000308660.5	novel	0.22	4	14	4	14	y	0.25	3	9	3	9	y	0.2	2	8	2	8	y	0	0	7	0	7	n	0.1	4	36	4	36	n	0	0	14	0	14	n	0.017131	-5.22518	down	ENSG00000173926.5
novel_NIR_27245	chr5	14420021	14420247	+	14420021	14461019	A3SS	ENST00000344204.8	novel	0.25	1	3	1	3	n	0.44	4	5	4	5	y	0.33	3	6	3	6	y	0.67	4	2	4	2	y	0.62	5	3	5	3	y	0.5	2	2	2	2	y	0.0266951	3.43668	up	ENSG00000038382.17
novel_NIR_27549	chr5	177515361	177515685	-	177515339	177515685	A3SS	ENST00000629036.2	novel	0	0	5	0	5	n	0.17	1	5	1	5	n	0	0	2	0	2	n	0.5	2	2	2	2	y	0.4	2	3	2	3	y	-	-	-	-	-	-	0.0155107	5.20476	up	ENSG00000183258.11
novel_NIR_27572	chr5	178211970	178214796	-	178211970;178213103	178212973;178214796	ES	ENST00000308158.9	novel	0.26	35	98.5	35	117;80	y	0.23	37	125.5	37	164;87	y	0.25	38	117	38	141;93	y	0.16	37	189	37	235;143	y	0.17	43	216.5	43	278;155	y	0.16	33	171.5	33	205;138	y	0.00552219	-8.83883	down	ENSG00000175309.14
novel_NIR_27591	chr5	179616218	179616899	-	179616218	179617021	A5SS	ENST00000510411.5	novel	0.26	43	122	43	122	n	0.19	28	119	28	119	n	0.23	41	136	41	136	n	0.37	65	109	65	109	n	0.37	99	170	99	170	y	0.34	74	141	74	141	y	0.0105083	5.89768	up	ENSG00000169045.17
novel_NIR_27592	chr5	179616218;179616922	179616899;179617021	-	179616218	179617021	cassetteExon	ENST00000510411.5	novel	0.15	21.5	122	43;0	122	n	0.11	14	119	28;0	119	n	0.14	21.5	136	41;2	136	n	0.24	33.5	109	65;2	109	y	0.23	49.5	170	99;0	170	n	0.21	37	141	74;0	141	n	0.00440641	6.26099	up	ENSG00000169045.17
novel_NIR_27621	chr5	179887904	179888103	-	179879789	179888103	A3SS	ENST00000355235.7	novel	0.5	20	20	20	20	y	0.55	16	13	16	13	y	0.38	10	16	10	16	y	0.17	8	40	8	40	y	0.22	11	38	11	38	y	0.19	8	34	8	34	y	0.023173	-5.39751	down	ENSG00000197226.12
novel_NIR_27751	chr5	36608604	36609178	+	36608604	36629450	A3SS	ENST00000612708.4	novel	0.12	3	22	3	22	n	0.12	3	21	3	21	n	0.04	2	44	2	44	n	0.26	10	29	10	29	y	0.38	15	24	15	24	y	0.27	15	40	15	40	y	0.0141844	4.48856	up	ENSG00000079215.13
novel_NIR_27897	chr5	65552549	65561497	-	65552549;65554946	65554797;65561497	ES	ENST00000514814.5	novel	0	0	14	0	25;3	n	0	0	9.5	0	19;0	n	0	0	8	0	14;2	n	0.15	4	22.5	4	42;3	y	0.07	2	26.5	2	47;6	n	0.11	2	16	2	31;1	n	0.0413617	4.76314	up	ENSG00000123219.12
novel_NIR_27900	chr5	65569998	65576879	+	65569998;65572286	65571839;65576879	ES	ENST00000535264.5	novel	0	0	15.5	0	9;22	n	0	0	19	0	13;25	n	0	0	17	0	5;29	n	0.15	4	23	4	15;31	y	0.12	4	28.5	4	17;40	n	0.1	3	27	3	18;36	n	0.0135963	8.48838	up	ENSG00000113593.11
novel_NIR_28455	chr6	116658924	116660233	-	116658924	116660736	A5SS	ENST00000368576.7	novel	0	0	7	0	7	n	0	0	9	0	9	n	0	0	16	0	16	n	0.2	2	8	2	8	y	0.29	2	5	2	5	y	0.17	2	10	2	10	y	0.0258236	6.1017	up	ENSG00000153975.9
novel_NIR_28475	chr6	121139836	121160010	-	121131752	121160010	A3SS	ENST00000275159.10	novel	-	-	-	-	-	-	0	0	2	0	2	n	0	0	3	0	3	n	0.4	4	6	4	6	y	0.25	2	6	2	6	y	0.46	6	7	6	7	n	0.0273257	5.92474	up	ENSG00000146350.13
novel_NIR_28493	chr6	125986773	125993757	+	125986622	125993757	A5SS	ENST00000334379.9	novel	0	0	3	0	3	n	0	0	3	0	3	n	0	0	4	0	4	n	-	-	-	-	-	-	0.22	2	7	2	7	y	0.2	2	8	2	8	y	0.0302923	21	up	ENSG00000066651.17
novel_NIR_28756	chr6	158870310	158895226	+	158870310	158873528	A3SS&ES	ENST00000367073.5	novel	0.05	1	18	1	18	n	0.06	2	30	2	30	n	0	0	37	0	37	n	0.19	10	42	10	42	y	0.12	7	51	7	51	n	0.11	7	57	7	57	n	0.0337556	3.30461	up	ENSG00000203711.11
novel_NIR_28897	chr6	2248926	2283499	+	2248926	2263601	A3SS&ES	ENST00000529893.5	novel	0.1	2	18	2	18	n	0	0	6	0	6	n	0	0	7	0	7	n	0.2	4	16	4	16	y	0.41	11	16	11	16	y	0.3	6	14	6	14	y	0.0280433	3.90163	up	ENSG00000250903.8
novel_NIR_28969	chr6	28126921	28129372	+	28126921	28129430	A3SS	ENST00000340487.4	novel	0.43	13	17	13	17	y	0.44	11	14	11	14	y	0.61	14	9	14	9	y	0.23	7	23	7	23	y	0.26	10	28	10	28	y	0.28	15	39	15	39	y	0.0486697	-3.93233	down	ENSG00000196812.4
novel_NIR_29137	chr6	30642247	30645895	+	30642247	30642768	3pMXE	ENST00000318999.11	novel	0.5	6	6	6	6	y	0.75	6	2	6	2	y	0.5	6	6	6	6	y	0.22	6	21	6	21	y	0.3	10	23	10	23	y	0.05	1	20	1	20	n	0.0247088	-3.53541	down	ENSG00000137343.17
novel_NIR_29138	chr6	30642247	30645895	+	30642247;30643011	30642768;30645895	ES	ENST00000376485.8	novel	0.48	6	6.5	6	6;7	y	0.55	6	5	6	2;8	y	0.67	6	3	6	6;0	y	0.2	6	23.5	6	21;26	y	0.32	10	21	10	23;19	y	0.05	1	17.5	1	20;15	n	0.0207844	-3.93177	down	ENSG00000137343.17
novel_NIR_29171	chr6	31138779	31139220	+	31138779	31139641	A3SS	ENST00000259881.9	novel	-	-	-	-	-	-	1	5	0	5	0	y	1	2	0	2	0	y	0.5	2	2	2	2	y	0.5	2	2	2	2	n	0.6	3	2	3	2	n	0.00506332	-14	down	ENSG00000204540.10
novel_NIR_29173	chr6	31138779;31139431	31139220;31139641	+	31138779	31139641	cassetteExon	ENST00000259881.9	novel	-	-	-	-	-	-	1	2.5	0	5;0	0	n	1	1	0	2;0	0	n	0.33	1	2	2;0	2	n	0.5	2	2	2;2	2	y	0.56	2.5	2	3;2	2	y	0.0160769	-7.79134	down	ENSG00000204540.10
novel_NIR_29229	chr6	31744581	31747387	+	31744581;31745319	31745237;31747387	ES	ENST00000375755.7	novel	0.29	1	2.5	1	5;0	n	0	0	0.5	0	0;1	n	0.25	2	6	2	4;8	y	1	7	0	7	0;0	y	1	10	0	10	0;0	y	0.57	4	3	4	4;2	y	0.0225341	3.98884	up	ENSG00000204410.14
novel_NIR_29331	chr6	33415144	33415215	+	33415144	33415590	A3SS	ENST00000374512.7	novel	1	1	0	1	0	n	-	-	-	-	-	-	1	3	0	3	0	y	0	0	4	0	4	n	0	0	9	0	9	n	0.5	1	1	1	1	n	0.0377496	-5	down	ENSG00000112511.17
novel_NIR_29482	chr6	41057422	41061328	+	41053478	41061328	A5SS	ENST00000244669.2	novel	-	-	-	-	-	-	0	0	2	0	2	n	0	0	2	0	2	n	0.36	4	7	4	7	y	0.29	4	10	4	10	y	0.25	1	3	1	3	n	0.0112875	9.33257	up	ENSG00000124701.5
novel_NIR_29601	chr6	48009114	48111049	-	48009114	48068230	5pMXE	ENST00000339488.8	novel	1	4	0	4	0	y	0.44	4	5	4	5	y	1	4	0	4	0	y	0	0	1	0	1	n	0	0	2	0	2	n	-	-	-	-	-	-	0.0488468	-4.35714	down	ENSG00000244694.7
novel_NIR_29602	chr6	4892379	4935581	+	4892379	4935515	A3SS	ENST00000328908.9	novel	0.12	3	21	3	21	n	0.09	3	29	3	29	n	0.05	1	20	1	20	n	0.16	7	36	7	36	y	0.17	10	50	10	50	y	0.23	9	31	9	31	y	0.0287046	3.3541	up	ENSG00000153046.17
novel_NIR_29751	chr6	82194595	82196298	-	82194642	82196298	A3SS	ENST00000306270.11	novel	0	0	2	0	2	n	0	0	10	0	10	n	0	0	3	0	3	n	0.12	1	7	1	7	n	0.17	2	10	2	10	y	0.18	2	9	2	9	y	0.0137448	8.44145	up	ENSG00000005700.14
novel_NIR_29773	chr6	83924592	83926136	+	83924592	83934595	A3SS	ENST00000369681.9	novel	0.12	2	15	2	15	n	0.17	4	19	4	19	y	0.2	2	8	2	8	y	0	0	24	0	24	n	0	0	32	0	32	n	0.04	1	23	1	23	n	0.00970208	-5.58156	down	ENSG00000065615.13
novel_NIR_29805	chr6	87594407;87594613	87594542;87601784	+	87594407	87601784	cassetteExon	ENST00000392844.7	novel	0.8	8	2	11;5	2	y	0.67	10	5	9;11	5	y	0.81	13	3	19;7	3	y	0.45	2.5	3	5;0	3	n	0.15	2	11	4;0	11	n	0	0	17	0;0	17	n	0.0400329	-4.00682	down	ENSG00000135336.14
novel_NIR_29997	chr7	102376322	102397620	+	102376322	102399548	A3SS	ENST00000462601.5	novel	0.82	23	5	23	5	y	0.89	25	3	25	3	y	0.8	16	4	16	4	n	0.64	21	12	21	12	y	0.5	4	4	4	4	y	0.52	11	10	11	10	y	0.00878653	-5.49819	down	ENSG00000128563.13
novel_NIR_30013	chr7	102541662	102544706	-	102541662	102543525	5pMXE	ENST00000481893.1	novel	0.05	6	123	6	123	n	0.07	7	94	7	94	n	0.03	4	129	4	129	n	0.11	14	115	14	115	n	0.16	27	138	27	138	y	0.1	13	115	13	115	n	0.0372715	3.35497	up	ENSG00000272949.1
novel_NIR_30078	chr7	107564247	107564588	+	107564209	107564588	A5SS	ENST00000265720.7	novel	0	0	2	0	2	n	0	0	6	0	6	n	0.5	2	2	2	2	y	1	3	0	3	0	y	-	-	-	-	-	-	1	4	0	4	0	y	0.0377496	5	up	ENSG00000105865.10
novel_NIR_30094	chr7	107613732;107616389	107616261;107618328	+	107613732	107618328	cassetteExon	ENST00000445771.6	novel	1	0.5	0	1;0	0	n	0.67	2	1	0;4	1	n	0.5	5	5	4;6	5	y	0	0	7	0;0	7	n	0.25	1	3	0;2	3	n	0	0	2	0;0	2	n	0.0292544	-3.79177	down	ENSG00000075790.10
novel_NIR_30126	chr7	1127386	1138199	-	1127386	1137315	A5SS	ENST00000397098.7	novel	0.08	2	24	2	24	n	0	0	20	0	20	n	0.07	1	13	1	13	n	0.17	2	10	2	10	y	0.12	3	21	3	21	n	0.19	3	13	3	13	y	0.0296229	3.36805	up	ENSG00000146540.14
novel_NIR_30127	chr7	1127386	1138199	-	1127386	1138218	A5SS	ENST00000397100.6	novel	0.05	2	35	2	35	n	0	0	25	0	25	n	0.07	1	13	1	13	n	0.18	2	9	2	9	y	0.14	3	19	3	19	n	0.2	3	12	3	12	y	0.00868768	4.88678	up	ENSG00000146540.14
novel_NIR_30178	chr7	127348043	127373342	-	127371814	127373342	3pMXE	ENST00000393313.5	novel	-	-	-	-	-	-	1	9	0	9	0	y	1	3	0	3	0	y	0.54	7	6	7	6	y	0.38	3	5	3	5	y	0	0	6	0	6	n	0.0494253	-4.32958	down	ENSG00000048405.9
novel_NIR_30263	chr7	134986983	134987889	+	134986701	134987889	A5SS	ENST00000435976.6	novel	0.25	3	9	3	9	y	0.5	7	7	7	7	y	0.5	2	2	2	2	y	0	0	7	0	7	n	0	0	7	0	7	n	0.08	2	22	2	22	n	0.0329741	-4.45735	down	ENSG00000146856.14
novel_NIR_30329	chr7	140696842	140704860	+	140696842	140721552	A3SS	ENST00000461457.1	novel	0.56	5	4	5	4	y	0.5	2	2	2	2	y	0.67	4	2	4	2	y	1	8	0	8	0	y	0.8	4	1	4	1	y	1	2	0	2	0	y	0.0150917	4.28686	up	ENSG00000090266.12
novel_NIR_30451	chr7	149267222;149278248	149278136;149278399	+	149267222	149278399	cassetteExon	ENST00000434415.5	novel	0	0	4	0;0	4	n	0.14	0.5	3	0;1	3	n	0	0	1	0;0	1	n	0.83	5	1	2;8	1	y	0.52	15	14	9;21	14	y	1	2.5	0	3;2	0	y	0.0251224	4.97541	up	ENSG00000204946.9
novel_NIR_30510	chr7	151120145;151120745	151120520;151122725	+	151120145	151122725	cassetteExon	ENST00000473312.5	novel	0.16	8	42	5;11	42	y	0.22	10.5	38	8;13	38	y	0.18	8.5	39	4;13	39	y	0.12	6.5	48	4;9	48	n	0.11	9.5	80	12;7	80	n	0.09	6.5	68	5;8	68	n	0.0280208	-4.05674	down	ENSG00000133612.18
novel_NIR_30759	chr7	30062742	30117970	+	30062742	30074071	A3SS&ES	ENST00000396257.6	novel	0.16	5	26	5	26	y	0.12	3	21	3	21	n	0.11	3	24	3	24	n	0.21	12	44	12	44	y	0.18	7	31	7	31	y	0.17	5	24	5	24	y	0.0463885	2.91548	up	ENSG00000106086.18
novel_NIR_30772	chr7	30074132	30090153	+	30074132	30117970	A3SS	ENST00000622102.4	novel	0.06	1	15	1	15	n	0	0	10	0	10	n	0	0	11	0	11	n	0.29	4	10	4	10	y	0.28	8	21	8	21	y	0.29	6	15	6	15	y	0.0046337	13.1519	up	ENSG00000106086.18
novel_NIR_30773	chr7	30074132	30090153	+	30074132	30129266	A3SS	ENST00000396257.6	novel	0.17	1	5	1	5	n	0	0	3	0	3	n	-	-	-	-	-	-	1	4	0	4	0	y	1	8	0	8	0	y	0.86	6	1	6	1	y	0.0226753	8.95485	up	ENSG00000106086.18
novel_NIR_30891	chr7	44050280	44052867	+	44050280	44056757	A3SS	ENST00000490734.6	novel	-	-	-	-	-	-	1	4	0	4	0	n	1	1	0	1	0	n	0	0	1	0	1	n	0.33	3	6	3	6	y	0	0	2	0	2	n	0.0149345	-8.09091	down	ENSG00000136279.18
novel_NIR_30892	chr7	44050280;44052951	44052867;44056757	+	44050280	44056757	cassetteExon	ENST00000490734.6	novel	-	-	-	-	-	-	1	3	0	4;2	0	y	1	0.5	0	1;0	0	n	0	0	1	0;0	1	n	0.2	1.5	6	3;0	6	n	0	0	2	0;0	2	n	0.00506332	-14	down	ENSG00000136279.18
novel_NIR_30964	chr7	4985075	4989034	+	4985075	4986567	A3SS&ES	ENST00000406089.6	novel	-	-	-	-	-	-	0	0	5	0	5	n	0	0	2	0	2	n	0.75	3	1	3	1	y	0.5	1	1	1	1	n	0.4	2	3	2	3	y	0.0339969	5.28423	up	ENSG00000196204.11
novel_NIR_31021	chr7	51084454	51085166	-	51073385	51085166	A3SS	ENST00000441453.5	novel	0.17	1	5	1	5	n	0.25	2	6	2	6	y	0.5	1	1	1	1	n	-	-	-	-	-	-	1	1	0	1	0	n	1	3	0	3	0	y	0.0199359	6.9761	up	ENSG00000106078.17
novel_NIR_31112	chr7	65006322	65006541	-	64993414	65006541	A3SS	ENST00000394323.2	novel	0.2	1	4	1	4	n	0.2	1	4	1	4	n	0.5	1	1	1	1	n	1	4	0	4	0	y	1	4	0	4	0	y	-	-	-	-	-	-	0.0198039	7	up	ENSG00000213462.4
novel_NIR_31308	chr7	75410726	75414885	+	75410460	75414885	A5SS	ENST00000422386.5	novel	0.09	3	29	3	29	n	0	0	6	0	6	n	0.06	1	15	1	15	n	0.29	2	5	2	5	y	0.21	8	31	8	31	y	0.17	2	10	2	10	y	0.0197441	3.93083	up	ENSG00000223705.9
novel_NIR_31486	chr7	92854953	92905730	+	92854953	92855684	A3SS&ES	ENST00000419668.1	novel	0	0	1	0	1	n	0	0	3	0	3	n	-	-	-	-	-	-	1	1	0	1	0	n	0.6	3	2	3	2	n	1	2	0	2	0	y	0.0228602	6.5	up	ENSG00000237819.5
novel_NIR_31488	chr7	92854953;92905820	92905730;92916837	+	92854953;92855827	92855684;92916837	MXE	ENST00000419668.1	novel	0	0	0.5	0;0	1;0	n	0	0	2	0;0	3;1	n	-	-	-	-	-	-	1	1.5	0	1;2	0;0	n	0.85	5.5	1	3;8	2;0	y	1	1	0	2;0	0;0	n	0.00275863	19	up	ENSG00000237819.5
novel_NIR_31680	chr8	118327966	118379560	-	118197732	118379560	A3SS	ENST00000409003.4	novel	0.6	6	4	6	4	y	0.5	4	4	4	4	y	0.5	7	7	7	7	y	0.14	2	12	2	12	n	0.25	6	18	6	18	y	0	0	11	0	11	n	0.0173448	-5.06369	down	ENSG00000177570.13
novel_NIR_31747	chr8	123430033	123435442	+	123430033	123436453	A3SS	ENST00000287387.6	novel	0.19	9	38	9	38	y	0.12	3	23	3	23	n	0.12	5	38	5	38	n	0	0	47	0	47	n	0.04	2	54	2	54	n	0	0	45	0	45	n	0.0147083	-4.83735	down	ENSG00000156795.6
novel_NIR_31749	chr8	123430033;123435542	123435442;123436453	+	123430033	123436453	cassetteExon	ENST00000287387.6	novel	0.11	4.5	38	9;0	38	n	0.16	4.5	23	3;6	23	y	0.11	4.5	38	5;4	38	n	0.05	2.5	47	0;5	47	n	0.05	3	54	2;4	54	n	0	0	45	0;0	45	n	0.0166805	-3.9598	down	ENSG00000156795.6
novel_NIR_31794	chr8	127162084	127218810	-	127209717	127218810	3pMXE	ENST00000500112.1	novel	0.38	6	10	6	10	y	0.31	4	9	4	9	y	0.3	3	7	3	7	y	0.6	15	10	15	10	y	0.88	14	2	14	2	y	0.7	7	3	7	3	y	0.0311558	4.62856	up	ENSG00000247844.1
novel_NIR_31851	chr8	127989291	127994883	+	127989291	127996561	A3SS	ENST00000522875.5	novel	0.6	3	2	3	2	y	1	2	0	2	0	y	1	4	0	4	0	y	0.25	2	6	2	6	n	0.08	1	12	1	12	n	0.5	2	2	2	2	y	0.0312941	-3.26493	down	ENSG00000249859.7
novel_NIR_31879	chr8	128070272	128082753	+	128070361	128082753	A5SS	ENST00000522875.5	novel	1	8	0	8	0	y	-	-	-	-	-	-	1	2	0	2	0	y	0.31	4	9	4	9	y	0.6	15	10	15	10	y	0.43	3	4	3	4	y	0.0223447	-6.57716	down	ENSG00000249859.7
novel_NIR_31942	chr8	140751987	140752232	-	140746860	140752232	A3SS	ENST00000522684.5	novel	0.09	1	10	1	10	n	0.1	1	9	1	9	n	0	0	5	0	5	n	0.36	5	9	5	9	y	0.23	3	10	3	10	y	0.22	2	7	2	7	y	0.0242288	3.74556	up	ENSG00000169398.19
novel_NIR_31991	chr8	142274863	142279860	-	142274863	142284413	A5SS	ENST00000524325.5	novel	-	-	-	-	-	-	0.8	4	1	4	1	y	1	4	0	4	0	n	0.25	2	6	2	6	n	0.6	6	4	6	4	y	0.33	2	4	2	4	n	0.0455434	-3.47889	down	ENSG00000171045.14
novel_NIR_31992	chr8	142274863;142280324	142279860;142284413	-	142274863	142284413	cassetteExon	ENST00000524325.5	novel	1	1	0	0;2	0	n	0.67	2	1	4;0	1	n	1	2.5	0	4;1	0	n	0.2	1.5	6	2;1	6	n	0.43	3	4	6;0	4	n	0.47	3.5	4	2;5	4	y	0.021936	-3.77902	down	ENSG00000171045.14
novel_NIR_32290	chr8	19334857	19361203	+	19334857;19357283	19357203;19361203	ES	ENST00000265807.7	novel	0.22	3	10.5	3	9;12	y	0.26	3	8.5	3	3;14	y	0.41	10	14.5	10	18;11	y	0.65	13	7	13	2;12	y	0.68	13	6	13	4;8	y	0.55	11	9	11	9;9	y	0.0124475	4.71964	up	ENSG00000104611.11
novel_NIR_32364	chr8	25503563	25506510	+	25503544	25506510	A5SS	ENST00000330560.7	novel	0	0	44	0	44	n	0	0	24	0	24	n	0.06	2	29	2	29	n	0.1	3	26	3	26	n	0.18	6	28	6	28	y	0.15	6	33	6	33	y	0.0166994	4.01321	up	ENSG00000184661.13
novel_NIR_32443	chr8	33041771	33044367	+	33041743	33044367	A5SS	ENST00000500843.2	novel	1	5	0	5	0	y	1	7	0	7	0	y	1	5	0	5	0	y	0.83	10	2	10	2	y	0.67	12	6	12	6	y	0.75	3	1	3	1	y	0.0324795	-5.41266	down	ENSG00000247134.6
novel_NIR_32510	chr8	38995405	38996419	-	38995693	38996419	A3SS	ENST00000456845.6	novel	0.89	8	1	8	1	y	0.77	10	3	10	3	y	0.8	8	2	8	2	y	1	10	0	10	0	y	1	19	0	19	0	y	1	3	0	3	0	y	0.0378595	4.9923	up	ENSG00000169490.16
novel_NIR_32511	chr8	38995693	38996213	-	38995693	38996419	A5SS	ENST00000456845.6	novel	0	0	1	0	1	n	0.25	1	3	1	3	n	0	0	2	0	2	n	1	2	0	2	0	y	1	2	0	2	0	y	-	-	-	-	-	-	0.0081634	11	up	ENSG00000169490.16
novel_NIR_32513	chr8	38995794	38996419	-	38995693	38996419	A3SS	ENST00000456845.6	novel	0.67	2	1	2	1	y	0.4	2	3	2	3	y	0.5	2	2	2	2	y	-	-	-	-	-	-	1	2	0	2	0	y	1	3	0	3	0	y	0.0262641	6.04826	up	ENSG00000169490.16
novel_NIR_32577	chr8	47727293	47735307	+	47727293;47729102	47728933;47735307	ES	ENST00000518074.5	novel	0.16	6	31	6	59;3	y	0.14	4	24	4	48;0	n	0.21	8	30	8	60;0	y	0.03	1	37.5	1	75;0	n	0.06	4	59.5	4	114;5	n	0.11	6	47	6	91;3	n	0.0303796	-3.30461	down	ENSG00000164808.16
novel_NIR_32657	chr8	6442156	6455143	+	6442156;6445547	6444393;6455143	ES	ENST00000344683.9	novel	0.11	1	8	1	8;8	n	0.22	2	7	2	0;14	y	0.24	4	12.5	4	12;13	y	0	0	8.5	0	8;9	n	0	0	11.5	0	6;17	n	0.11	1	8	1	3;13	n	0.0488427	-2.8099	down	ENSG00000147316.12
novel_NIR_32667	chr8	6642839	6642994	+	6621691	6642994	A5SS	ENST00000344683.9	novel	0.15	3	17	3	17	y	0.08	2	22	2	22	n	0.09	2	21	2	21	n	0	0	28	0	28	n	0	0	31	0	31	n	0	0	33	0	33	n	0.0395196	-4.87995	down	ENSG00000147316.12
novel_NIR_33058	chr9	116425626	116425910	-	116425626	116425876	A5SS	ENST00000341734.8	novel	0	0	7	0	7	n	0	0	4	0	4	n	0.04	1	23	1	23	n	0.27	7	19	7	19	y	0.23	3	10	3	10	y	0.22	5	18	5	18	y	0.00040196	11.1791	up	ENSG00000148219.16
novel_NIR_33107	chr9	121989770	122039272	-	121989770;122031856	122031723;122039272	ES	ENST00000321582.9	novel	1	2	0	2	0;0	y	1	4	0	4	0;0	y	0.86	6	1	6	2;0	y	0.5	2	2	2	4;0	y	0.21	2	7.5	2	10;5	y	0.6	3	2	3	4;0	y	0.033783	-4.10317	down	ENSG00000175764.14
novel_NIR_33217	chr9	127732773	127733385	-	127732278	127733385	A3SS	ENST00000336067.10	novel	0.05	2	35	2	35	n	0.03	1	29	1	29	n	0.06	2	29	2	29	n	0.12	4	30	4	30	n	0.14	8	49	8	49	n	0.2	9	36	9	36	y	0.0348587	4.16605	up	ENSG00000160404.17
novel_NIR_33218	chr9	12776027	12777200	+	12776027	12821386	A3SS	ENST00000319264.3	novel	0.05	1	18	1	18	n	0.1	2	18	2	18	n	0.11	5	40	5	40	n	0.21	12	44	12	44	n	0.23	23	78	23	78	n	0.16	9	46	9	46	y	0.0157055	4.06378	up	ENSG00000153714.5
novel_NIR_33385	chr9	131643417	131650810	-	131643417;131650242	131650129;131650810	ES	ENST00000372189.7	novel	0.33	1	2	1	1;3	n	0.48	5	5.5	5	5;6	y	0.67	2	1	2	2;0	y	0	0	2.5	0	5;0	n	-	-	-	-	-	-	0	0	2.5	0	3;2	n	0.0375396	-5.01479	down	ENSG00000107263.18
novel_NIR_33490	chr9	136547557	136547842	+	136546371	136547842	A5SS	ENST00000429224.1	novel	0	0	1	0	1	n	0	0	4	0	4	n	-	-	-	-	-	-	0.4	2	3	2	3	n	0.25	2	6	2	6	y	0.5	2	2	2	2	y	0.0340908	5.27656	up	ENSG00000237886.1
novel_NIR_33707	chr9	34647258;34647567	34647475;34647832	+	34647258	34647832	cassetteExon	ENST00000450095.6	novel	0.14	0.5	3	0;1	3	n	0.25	2	6	2;2	6	y	0.25	2	6	4;0	6	n	0.11	1	8	2;0	8	n	0.1	3.5	32	7;0	32	n	0	0	7	0;0	7	n	0.0477805	-2.82309	down	ENSG00000213930.11
novel_NIR_33850	chr9	40994699;41007609	41007440;41008881	+	40994699	41008881	cassetteExon	ENST00000615326.4	novel	0.64	3.5	2	0;7	2	n	1	0.5	0	0;1	0	n	1	3	0	0;6	0	n	0.43	3	4	0;6	4	n	0.56	7.5	6	6;9	6	y	0.19	3	13	0;6	13	n	0.0400816	-3.00983	down	ENSG00000276291.4
novel_NIR_33851	chr9	41007609	41008881	+	40994699	41008881	A5SS	ENST00000615326.4	novel	0.78	7	2	7	2	y	1	1	0	1	0	n	1	6	0	6	0	y	0.6	6	4	6	4	y	0.6	9	6	9	6	n	0.32	6	13	6	13	y	0.0263077	-3.53843	down	ENSG00000276291.4
novel_NIR_33885	chr9	470682;471586	471446;473194	+	470682	473194	cassetteExon	ENST00000382303.5	novel	1	9	0	8;10	0	y	1	6.5	0	5;8	0	y	-	-	-	-	-	-	0.52	6.5	6	7;6	6	y	0.69	9	4	9;9	4	y	0.62	8	5	7;9	5	y	0.0156243	-7.90613	down	ENSG00000107104.18
novel_NIR_33886	chr9	470682;471586	471449;473194	+	470682	473194	cassetteExon	ENST00000382303.5	novel	1	5	0	0;10	0	n	1	4	0	0;8	0	n	-	-	-	-	-	-	0.33	3	6	0;6	6	n	0.62	6.5	4	4;9	4	y	0.47	4.5	5	0;9	5	n	0.0243567	-6.28988	down	ENSG00000107104.18
novel_NIR_33887	chr9	470682;471586	471525;473194	+	470682	473194	cassetteExon	ENST00000382303.5	novel	1	5	0	0;10	0	n	1	4	0	0;8	0	n	-	-	-	-	-	-	0.33	3	6	0;6	6	n	0.58	5.5	4	2;9	4	y	0.47	4.5	5	0;9	5	n	0.0174778	-7.46457	down	ENSG00000107104.18
novel_NIR_34066	chr9	89042184	89045734	-	89042184	89045746	A5SS	ENST00000375835.8	novel	0.25	1	3	1	3	n	0.33	2	4	2	4	y	0.29	2	5	2	5	y	0	0	5	0	5	n	0	0	9	0	9	n	0	0	4	0	4	n	0.00628196	-12.5574	down	ENSG00000148082.9
novel_NIR_34123	chr9	94555310	94558884	+	94555310	94558969	A3SS	ENST00000452148.2	novel	0	0	4	0	4	n	-	-	-	-	-	-	0	0	4	0	4	n	0.4	2	3	2	3	y	0.25	2	6	2	6	y	0.5	2	2	2	2	y	0.0340908	5.27656	up	ENSG00000231806.2
novel_NIR_34165	chr9	96324169	96343904	-	96324169	96351103	A5SS	ENST00000375259.8	novel	0.83	10	2	10	2	n	0.8	16	4	16	4	y	1	6	0	6	0	n	0.31	13	29	13	29	n	0.4	12	18	12	18	n	0.5	8	8	8	8	n	0.00490055	-5.70286	down	ENSG00000130958.11
novel_NIR_34166	chr9	96324169;96343996	96343904;96351103	-	96324169	96351103	cassetteExon	ENST00000375259.8	novel	0.75	6	2	10;2	2	y	0.67	8	4	16;0	4	n	1	4	0	6;2	0	y	0.23	8.5	29	13;4	29	y	0.31	8	18	12;4	18	y	0.36	4.5	8	8;1	8	n	0.0247549	-4.76398	down	ENSG00000130958.11
novel_NIR_34231	chr9	98784876	98796133	-	98784876;98790606	98790104;98796133	ES	ENST00000353234.4	novel	0	0	16.5	0	22;11	n	0.05	1	20.5	1	21;20	n	0.25	10	29.5	10	47;12	y	0.27	14	37	14	51;23	y	0.49	17	17.5	17	26;9	y	0.44	13	16.5	13	26;7	y	0.0424892	2.96078	up	ENSG00000165138.16
novel_NIR_34246	chrX	10015858	10016396	+	10015858	10063445	A3SS	ENST00000380861.8	novel	-	-	-	-	-	-	0	0	2	0	2	n	0	0	4	0	4	n	0.75	3	1	3	1	y	1	6	0	6	0	y	0.67	2	1	2	1	y	0.0148428	8.11642	up	ENSG00000047644.17
novel_NIR_34300	chrX	103629803	103629885	+	103629573	103629885	A5SS	ENST00000372625.7	novel	1	5	0	5	0	y	0.71	5	2	5	2	y	1	5	0	5	0	y	0.19	4	17	4	17	y	0.32	12	26	12	26	y	0.33	3	6	3	6	y	0.0117113	-5.84375	down	ENSG00000172465.13
novel_NIR_34493	chrX	13762444	13767127	+	13762444;13763855	13763745;13767127	ES	ENST00000340096.10	novel	0.34	25	47.5	25	43;52	y	0.34	23	44.5	23	46;43	y	0.32	23	50	23	41;59	y	0.29	33	80.5	33	59;102	y	0.31	47	106	47	87;125	y	0.3	30	69	30	56;82	y	0.0201689	-3.77964	down	ENSG00000046651.14
novel_NIR_34541	chrX	149937480	149938142	-	149937480	149938193	A5SS	ENST00000462691.5	novel	0.25	12	36	12	36	y	0.2	13	53	13	53	y	0.2	15	59	15	59	y	0.14	10	59	10	59	n	0.12	13	93	13	93	n	0.17	10	50	10	50	y	0.0302961	-3.31662	down	ENSG00000197021.8
novel_NIR_34669	chrX	15681047	15764578	+	15750165	15764578	5pMXE	ENST00000454127.2	novel	0.4	2	3	2	3	y	0	0	11	0	11	n	0	0	2	0	2	n	-	-	-	-	-	-	1	14	0	14	0	y	1	3	0	3	0	y	0.0228602	6.5	up	ENSG00000169239.12
novel_NIR_34821	chrX	3867806	3881165	-	3867806	3881765	A5SS	ENST00000438107.1	novel	0	0	30	0	30	n	0	0	4	0	4	n	0.16	3	16	3	16	y	1	1	0	1	0	n	0.57	4	3	4	3	y	1	2	0	2	0	y	0.0200784	5.2528	up	ENSG00000234449.2
novel_NIR_34824	chrX	3867806	3919594	-	3867806	3881765	5pMXE	ENST00000438107.1	novel	0	0	30	0	30	n	0	0	4	0	4	n	0.16	3	16	3	16	y	1	1	0	1	0	n	0.57	4	3	4	3	y	1	2	0	2	0	y	0.0200784	5.2528	up	ENSG00000234449.2
novel_NIR_35116	chrX	73827928	73829068	-	73827984	73829068	A3SS	ENST00000429829.5	novel	0.25	4	12	4	12	y	0.24	7	22	7	22	y	0.34	11	21	11	21	y	0.09	3	29	3	29	n	0.04	2	44	2	44	n	0.04	1	27	1	27	n	0.00855531	-6.12795	down	ENSG00000229807.9
[truncated: 9 more columns]

## Sheet: siKRT18_vs_ctrl_IR_RAS_p0.05
X.ID	Chr	Ass1	Ass2	Strand	Type	Isoform	KorN	siCtrl_1st.Ratio	siCtrl_1st.intron_ave_base	siCtrl_1st.ends_exon_ave_base	siCtrl_1st.isfiltered	siCtrl_2nd.Ratio	siCtrl_2nd.intron_ave_base	siCtrl_2nd.ends_exon_ave_base	siCtrl_2nd.isfiltered	siCtrl_3rd.Ratio	siCtrl_3rd.intron_ave_base	siCtrl_3rd.ends_exon_ave_base	siCtrl_3rd.isfiltered	siKRT18_1st.Ratio	siKRT18_1st.intron_ave_base	siKRT18_1st.ends_exon_ave_base	siKRT18_1st.isfiltered	siKRT18_2nd.Ratio	siKRT18_2nd.intron_ave_base	siKRT18_2nd.ends_exon_ave_base	siKRT18_2nd.isfiltered	siKRT18_3rd.Ratio	siKRT18_3rd.intron_ave_base	siKRT18_3rd.ends_exon_ave_base	siKRT18_3rd.isfiltered	Pvalue	Tvalue	DiffType	Gene	Symbol	Chr	GeneType	Description	Gene	Symbol	Chr	GeneType	Description
known_IR_150	chr1	93110246	93110327	+	IntronR	ENST00000545708.5	known	1.48	6.5	4.39	y	1.69	13.5	7.97	y	2.4	3.98	1.66	y	0.87	1.31	1.51	n	0.38	1	2.65	n	0.71	4.96	7.01	y	0.0311471	-3.83825	down	ENSG00000143033.17	MTF2	chr1	protein_coding	metal response element binding transcription factor 2	ENSG00000143033.17	MTF2	chr1	protein_coding	metal response element binding transcription factor 2
known_IR_209	chr11	119081566	119081568	+	IntronR	ENST00000620429.4	known	1.01	140	139.11	n	0.92	108	117.14	n	0.96	134	139.7	n	1.05	135	128.79	n	1.04	225	215.75	y	1.1	146	132.14	n	0.040481	3.12772	up	ENSG00000160695.14	VPS11	chr11	protein_coding	vacuolar protein sorting 11 homolog (S. cerevisiae)	ENSG00000160695.14	VPS11	chr11	protein_coding	vacuolar protein sorting 11 homolog (S. cerevisiae)
known_IR_226	chr11	1956448	1956542	+	IntronR	ENST00000381519.5	known	0.48	386.38	810.44	y	0.46	369.86	809.25	y	0.49	468.72	964.38	y	0.53	577.28	1083.72	y	0.51	767.58	1515.87	y	0.5	538.65	1075.6	y	0.0423945	2.93987	up	ENSG00000214026.10	MRPL23	chr11	protein_coding	mitochondrial ribosomal protein L23	ENSG00000214026.10	MRPL23	chr11	protein_coding	mitochondrial ribosomal protein L23
known_IR_272	chr11	6520102	6520238	+	IntronR	ENST00000254579.10	known	2.31	1.84	0.79	y	1.58	1.15	0.73	y	2.9	3.56	1.23	y	0.4	1.13	2.8	y	0	0	1.03	n	0.63	0.39	0.62	n	0.0219222	-4.53024	down	ENSG00000179532.12	DNHD1	chr11	protein_coding	dynein heavy chain domain 1	ENSG00000179532.12	DNHD1	chr11	protein_coding	dynein heavy chain domain 1
known_IR_331	chr12	10213974	10214074	+	IntronR	ENST00000535576.5	known	1.25	1.54	1.23	y	0.82	2.6	3.15	y	1.53	0.95	0.62	n	0	0	0.54	n	0.41	2.02	4.9	y	0	0	1.04	n	0.0171998	-4.29437	down	ENSG00000139112.10	GABARAPL1	chr12	protein_coding	GABA(A) receptor-associated protein like 1	ENSG00000139112.10	GABARAPL1	chr12	protein_coding	GABA(A) receptor-associated protein like 1
known_IR_351	chr12	120209934	120210086	+	IntronR	ENST00000542314.5	known	0	0	9.47	n	0	0	10.16	n	0.09	0.69	7.96	n	0.21	3.39	16.4	y	0.13	2.32	17.41	n	0.11	1.3	11.5	n	0.0487009	2.8026	up	ENSG00000255857.5	PXN-AS1	chr12	antisense	PXN antisense RNA 1	ENSG00000255857.5	PXN-AS1	chr12	antisense	PXN antisense RNA 1
known_IR_381	chr12	49330943	49331214	+	IntronR	ENST00000257909.7	known	0.5	78.21	155.44	y	0.46	78.42	169.94	y	0.43	71.71	165.95	y	0.53	129.14	243.29	y	0.58	183.57	318.49	y	0.6	117.92	197.24	y	0.0214047	3.67065	up	ENSG00000135451.12	TROAP	chr12	protein_coding	trophinin associated protein	ENSG00000135451.12	TROAP	chr12	protein_coding	trophinin associated protein
known_IR_425	chr12	93572186	93572685	+	IntronR	ENST00000622746.4	known	0.19	13.77	71.93	n	0.21	14.58	70.19	y	0.18	11.63	65.47	n	0.15	10.78	73.54	n	0.15	18.52	124.55	n	0.12	8.77	74.97	n	0.0166297	-4	down	ENSG00000120833.13	SOCS2	chr12	protein_coding	suppressor of cytokine signaling 2	ENSG00000120833.13	SOCS2	chr12	protein_coding	suppressor of cytokine signaling 2
known_IR_426	chr13	113096653	113096774	+	IntronR	ENST00000535094.6	known	0	0	0.77	n	-	-	-	-	0	0	4.39	n	0.35	0.61	1.72	n	0.65	3	4.62	y	0.54	1.81	3.37	y	0.0279219	5.85844	up	ENSG00000126217.20	MCF2L	chr13	protein_coding	MCF.2 cell line derived transforming sequence-like	ENSG00000126217.20	MCF2L	chr13	protein_coding	MCF.2 cell line derived transforming sequence-like
known_IR_556	chr15	84620772	84623276	+	IntronR	ENST00000541040.5	known	0.25	4.89	19.67	y	0.22	4.36	19.66	y	0.18	4.59	25.91	n	0.32	7.76	24.29	y	0.34	9.28	27.19	y	0.26	6.24	23.91	y	0.0473788	2.86199	up	ENSG00000176371.13	ZSCAN2	chr15	protein_coding	zinc finger and SCAN domain containing 2	ENSG00000176371.13	ZSCAN2	chr15	protein_coding	zinc finger and SCAN domain containing 2
known_IR_612	chr16	28975100	28975188	+	IntronR	ENST00000323081.12	known	1.2	124.25	103.34	y	1.28	129.18	101.17	y	1.25	172.03	137.08	y	1.04	140.61	134.62	y	1.13	195.94	173.79	y	1.07	132.07	123.58	y	0.0101753	-4.63006	down	ENSG00000169682.17	SPNS1	chr16	protein_coding	spinster homolog 1 (Drosophila)	ENSG00000169682.17	SPNS1	chr16	protein_coding	spinster homolog 1 (Drosophila)
known_IR_646	chr16	31112027	31112121	+	IntronR	ENST00000394951.5	known	0.36	198.47	545.89	y	0.38	213.94	566.07	y	0.31	184.59	586.48	y	0.4	324.47	807.07	y	0.43	475.08	1100.96	y	0.47	360.14	759.58	y	0.0456117	2.8677	up	ENSG00000103507.13	BCKDK	chr16	protein_coding	branched chain ketoacid dehydrogenase kinase	ENSG00000103507.13	BCKDK	chr16	protein_coding	branched chain ketoacid dehydrogenase kinase
known_IR_695	chr16	89553023	89553026	+	IntronR	ENST00000620811.4	known	0.99	101	101.65	y	1	93	92.81	y	0.99	81	81.91	y	1.06	153	144.93	y	1.06	207.5	196.67	y	1.04	129.5	124.3	y	0.00430208	8.04984	up	ENSG00000197912.13	SPG7	chr16	protein_coding	spastic paraplegia 7 (pure and complicated autosomal recessive)	ENSG00000197912.13	SPG7	chr16	protein_coding	spastic paraplegia 7 (pure and complicated autosomal recessive)
known_IR_719	chr17	27880183	27880274	-	IntronR	ENST00000508862.5	known	0.66	6.57	9.99	y	0.75	3.44	4.59	y	-	-	-	-	0.05	0.36	7.63	n	0.19	1	5.31	n	0.3	2.87	9.49	y	0.0089379	-6.16227	down	ENSG00000232859.9	LYRM9	chr17	protein_coding	LYR motif containing 9	ENSG00000232859.9	LYRM9	chr17	protein_coding	LYR motif containing 9
known_IR_726	chr17	28908881	28910226	-	IntronR	ENST00000332830.8	known	0.22	8.39	37.76	y	0.26	7.17	27.62	y	0.22	6.77	31.16	y	0.16	8.08	50.91	n	0.14	9.35	67.4	n	0.09	5.16	55.38	n	0.0193891	-4.18004	down	ENSG00000109118.13	PHF12	chr17	protein_coding	PHD finger protein 12	ENSG00000109118.13	PHF12	chr17	protein_coding	PHD finger protein 12
known_IR_786	chr17	7258926	7259571	+	IntronR	ENST00000354429.6	known	0.19	22.65	121.78	n	0.16	17.54	108.54	n	0.21	27.63	129.08	y	0.15	26.65	173.79	n	0.12	33.12	266.6	n	0.13	25.31	197.07	n	0.0455015	-3.13786	down	ENSG00000170291.14	ELP5	chr17	protein_coding	elongator acetyltransferase complex subunit 5	ENSG00000170291.14	ELP5	chr17	protein_coding	elongator acetyltransferase complex subunit 5
known_IR_793	chr17	7442792	7443076	+	IntronR	ENST00000293829.8	known	0.4	2	5.03	y	0.58	2.86	4.93	n	0.3	1.81	5.95	n	0.04	0.36	8.63	n	0.01	0.07	13.28	n	0.06	0.36	6.2	n	0.0378546	-4.68751	down	ENSG00000161958.10	FGF11	chr17	protein_coding	fibroblast growth factor 11	ENSG00000161958.10	FGF11	chr17	protein_coding	fibroblast growth factor 11
known_IR_814	chr17	76737883	76738282	+	IntronR	ENST00000336509.8	known	1.25	7.33	5.85	y	1.07	7.15	6.65	y	0.73	8.77	12.05	y	0.29	4.59	15.81	y	0.48	7.14	14.87	y	0.3	2.59	8.53	n	0.0351678	-4.01251	down	ENSG00000092931.11	MFSD11	chr17	protein_coding	major facilitator superfamily domain containing 11	ENSG00000092931.11	MFSD11	chr17	protein_coding	major facilitator superfamily domain containing 11
known_IR_815	chr17	76737976	76738282	+	IntronR	ENST00000593181.5	known	1.7	8.75	5.15	y	1.59	8.8	5.54	y	0.93	9.84	10.6	y	0.34	4.53	13.4	y	0.68	8.3	12.3	y	0.41	2.9	7	y	0.0444832	-3.55191	down	ENSG00000092931.11	MFSD11	chr17	protein_coding	major facilitator superfamily domain containing 11	ENSG00000092931.11	MFSD11	chr17	protein_coding	major facilitator superfamily domain containing 11
known_IR_827	chr17	80429831	80430041	+	IntronR	ENST00000517295.6	known	0.9	29.76	33.19	y	1.11	45.02	40.46	y	1.24	55.92	44.95	y	0.58	31.3	53.94	y	0.75	71.01	94.32	y	0.78	43.91	56.32	y	0.0403213	-3.24788	down	ENSG00000173818.16	ENDOV	chr17	protein_coding	endonuclease V	ENSG00000173818.16	ENDOV	chr17	protein_coding	endonuclease V
known_IR_848	chr18	63318952	63319174	-	IntronR	ENST00000333681.4	known	0	0	0.52	n	0	0	1.55	n	0	0	0.82	n	0.89	0.52	0.58	n	0.65	1.57	2.43	y	0.69	0.99	1.44	y	0.00982727	10.013	up	ENSG00000171791.11	BCL2	chr18	protein_coding	B-cell CLL/lymphoma 2	ENSG00000171791.11	BCL2	chr18	protein_coding	B-cell CLL/lymphoma 2
known_IR_855	chr19	1226600	1226603	+	IntronR	ENST00000586243.5	known	1.1	292.5	265.51	y	1.1	305	277.59	y	1.13	352.5	310.95	y	1.04	452.5	436.99	y	1.05	575	549.14	y	1.05	381.5	364.29	y	0.0162485	-6.00833	down	ENSG00000118046.14	STK11	chr19	protein_coding	serine/threonine kinase 11	ENSG00000118046.14	STK11	chr19	protein_coding	serine/threonine kinase 11
known_IR_872	chr19	18919315	18919317	-	IntronR	ENST00000614388.4	known	0.91	389	425.57	y	0.92	438	473.99	y	0.9	425	472.77	y	0.87	471	540.37	y	0.85	599	708.71	y	0.84	431	516.15	y	0.00873103	-5.37587	down	ENSG00000105669.12	COPE	chr19	protein_coding	coatomer protein complex, subunit epsilon	ENSG00000105669.12	COPE	chr19	protein_coding	coatomer protein complex, subunit epsilon
known_IR_895	chr19	35787559	35787644	+	IntronR	ENST00000378944.9	known	0.51	16.73	33.07	y	0.59	23.02	39.21	y	0.66	29.3	44.39	y	0.37	21.05	56.35	y	0.36	27.49	76.74	y	0.28	13.99	49.25	y	0.0121907	-4.82118	down	ENSG00000004777.18	ARHGAP33	chr19	protein_coding	Rho GTPase activating protein 33	ENSG00000004777.18	ARHGAP33	chr19	protein_coding	Rho GTPase activating protein 33
known_IR_988	chr19	57351417	57351492	+	IntronR	ENST00000391705.7	known	2.56	2.85	1.11	y	3.87	5.38	1.39	y	2.87	1.59	0.56	n	0.66	0.97	1.48	n	0.9	1.38	1.53	n	0	0	0.09	n	0.00812209	-5.39573	down	ENSG00000131845.14	ZNF304	chr19	protein_coding	zinc finger protein 304	ENSG00000131845.14	ZNF304	chr19	protein_coding	zinc finger protein 304
known_IR_996	chr19	58404825	58405007	-	IntronR	ENST00000444227.2	known	0.71	15.92	22.29	y	0.87	16.28	18.79	y	0.84	16.76	20.05	y	1.14	44.82	39.44	y	0.99	46.82	47.13	y	1.04	38.3	36.99	y	0.019707	3.78807	up	ENSG00000232098.3	CTD-2619J13.14	chr19	lincRNA	--	ENSG00000232098.3	CTD-2619J13.14	chr19	lincRNA	--
known_IR_1006	chr19	8465362	8465480	+	IntronR	ENST00000348943.7	known	0.69	187.51	270.89	y	0.7	137.18	196.39	y	0.65	133.27	204.08	y	0.63	203.99	324.55	y	0.62	279.81	452.07	y	0.6	188.68	314.84	y	0.0333003	-3.59066	down	ENSG00000099783.11	HNRNPM	chr19	protein_coding	heterogeneous nuclear ribonucleoprotein M	ENSG00000099783.11	HNRNPM	chr19	protein_coding	heterogeneous nuclear ribonucleoprotein M
known_IR_1020	chr2	127763159	127764828	-	IntronR	ENST00000322313.8	known	0.35	45.65	130.32	y	0.33	38.26	114.59	y	0.32	38.95	119.94	y	0.31	58.55	188.42	y	0.29	69.93	238.6	y	0.28	49.57	179.14	y	0.0326779	-3.20713	down	ENSG00000136709.11	WDR33	chr2	protein_coding	WD repeat domain 33	ENSG00000136709.11	WDR33	chr2	protein_coding	WD repeat domain 33
known_IR_1023	chr2	134954379	134954481	+	IntronR	ENST00000295238.10	known	0.31	11.07	35.95	y	0.41	9.28	22.79	y	0.34	5.96	17.28	y	0.21	8.45	40.58	y	0.11	4.2	36.83	n	0.2	4.17	20.98	n	0.0145058	-4.14161	down	ENSG00000082258.12	CCNT2	chr2	protein_coding	cyclin T2	ENSG00000082258.12	CCNT2	chr2	protein_coding	cyclin T2
known_IR_1049	chr2	218596298	218596335	+	IntronR	ENST00000542068.5	known	2.14	393.28	184.11	y	1.9	301.64	158.54	y	2.02	374.78	185.35	y	2.26	549.72	243.44	y	2.36	777.17	329.64	y	2.38	543.08	228.35	y	0.0272248	3.98649	up	ENSG00000144580.13	RQCD1	chr2	protein_coding	RCD1 required for cell differentiation1 homolog (S. pombe)	ENSG00000144580.13	RQCD1	chr2	protein_coding	RCD1 required for cell differentiation1 homolog (S. pombe)
known_IR_1059	chr2	272065	272192	+	IntronR	ENST00000405233.5	known	13.97	376.85	26.98	y	14.36	361.07	25.14	y	14.7	410.99	27.95	y	16.62	515.02	31	y	15.69	637.44	40.63	y	17.45	532.41	30.52	y	0.033193	4.07617	up	ENSG00000143727.15	ACP1	chr2	protein_coding	acid phosphatase 1, soluble	ENSG00000143727.15	ACP1	chr2	protein_coding	acid phosphatase 1, soluble
known_IR_1092	chr2	96022753	96022894	+	IntronR	ENST00000443258.7	known	1.07	33.75	31.41	y	1.11	31.69	28.67	y	0.96	29.99	31.23	y	0.73	37.69	51.94	y	0.76	44.63	58.82	y	0.6	31.94	53.62	y	0.0063836	-5.26317	down	ENSG00000231584.8	FAHD2CP	chr2	transcribed_unprocessed_pseudogene	fumarylacetoacetate hydrolase domain containing 2C, pseudogene	ENSG00000231584.8	FAHD2CP	chr2	transcribed_unprocessed_pseudogene	fumarylacetoacetate hydrolase domain containing 2C, pseudogene
known_IR_1111	chr20	4182323	4182483	+	IntronR	ENST00000339123.10	known	0.58	64.92	111.77	y	0.64	67.31	105.84	y	0.61	69.23	114.02	y	0.51	88.46	174.35	y	0.54	129.88	241.86	y	0.55	83.67	152.53	y	0.0268453	-3.63662	down	ENSG00000088826.17	SMOX	chr20	protein_coding	spermine oxidase	ENSG00000088826.17	SMOX	chr20	protein_coding	spermine oxidase
known_IR_1134	chr20	64038202	64038296	+	IntronR	ENST00000444463.5	known	1.72	3.1	1.8	n	1.35	2.46	1.83	y	1.66	3.11	1.87	y	0.86	2.24	2.6	y	1.08	2	1.86	n	0.6	0.85	1.42	n	0.0165088	-4.05625	down	ENSG00000196421.7	LINC00176	chr20	lincRNA	long intergenic non-protein coding RNA 176	ENSG00000196421.7	LINC00176	chr20	lincRNA	long intergenic non-protein coding RNA 176
known_IR_1167	chr22	28796123	28796150	-	IntronR	ENST00000611155.4	known	0.83	202.15	244.37	y	0.85	208.19	244.68	y	0.81	221.58	273	y	0.9	316.81	350.13	y	0.86	412.92	482.15	y	0.87	295.08	339.36	y	0.0489003	2.8	up	ENSG00000100219.16	XBP1	chr22	protein_coding	X-box binding protein 1	ENSG00000100219.16	XBP1	chr22	protein_coding	X-box binding protein 1
known_IR_1183	chr22	42273974	42274656	+	IntronR	ENST00000446578.1	known	2.1	2.18	1.04	y	1.64	0.43	0.26	n	2.3	0.75	0.32	y	0.31	1.25	4	n	0.8	1.3	1.62	n	0.27	0.78	2.91	n	0.00413721	-5.99162	down	ENSG00000182057.4	OGFRP1	chr22	lincRNA	opioid growth factor receptor pseudogene 1	ENSG00000182057.4	OGFRP1	chr22	lincRNA	opioid growth factor receptor pseudogene 1
known_IR_1270	chr3	51671288	51672210	+	IntronR	ENST00000611400.4	known	0.37	2.39	6.52	y	0.54	2.51	4.61	y	0.34	1.94	5.65	y	0.74	6.65	8.96	y	0.76	4.67	6.18	y	0.71	4.79	6.79	y	0.0304086	5.00435	up	ENSG00000164081.12	TEX264	chr3	protein_coding	testis expressed 264	ENSG00000164081.12	TEX264	chr3	protein_coding	testis expressed 264
known_IR_1316	chr4	6640708	6640828	+	IntronR	ENST00000320912.8	known	0.45	97.56	215.95	y	0.42	76.15	182.89	y	0.47	104.76	222.35	y	0.53	175.34	328.88	y	0.55	244.82	441.7	y	0.6	185.49	308.95	y	0.0143178	4.46442	up	ENSG00000179010.14	MRFAP1	chr4	protein_coding	Morf4 family associated protein 1	ENSG00000179010.14	MRFAP1	chr4	protein_coding	Morf4 family associated protein 1
known_IR_1317	chr4	6640755	6640828	+	IntronR	ENST00000507420.1	known	0.28	129.53	456.7	y	0.26	102.12	386.35	y	0.29	134.25	470.67	y	0.34	236.75	696.23	y	0.34	319.1	937.13	y	0.37	242.39	656.1	y	0.00557388	5.5	up	ENSG00000179010.14	MRFAP1	chr4	protein_coding	Morf4 family associated protein 1	ENSG00000179010.14	MRFAP1	chr4	protein_coding	Morf4 family associated protein 1
known_IR_1325	chr4	87981535	87981602	+	IntronR	ENST00000614857.4	known	0.86	7.61	8.87	y	1.25	7.65	6.12	y	1.22	17.74	14.49	y	0.55	17.35	31.45	y	0.59	21.62	36.75	y	0.51	15.94	30.96	y	0.0426102	-4.39526	down	ENSG00000118785.13	SPP1	chr4	protein_coding	secreted phosphoprotein 1	ENSG00000118785.13	SPP1	chr4	protein_coding	secreted phosphoprotein 1
known_IR_1341	chr5	141094831	141095260	+	IntronR	ENST00000622947.1	known	0.2	5.79	29.65	n	0.24	7.13	29.35	y	0.27	7.29	27.17	y	0.14	6.43	46.85	n	0.16	8.98	57.4	n	0.17	7.31	43.47	n	0.0422997	-3.61814	down	ENSG00000112852.6	PCDHB2	chr5	protein_coding	protocadherin beta 2	ENSG00000112852.6	PCDHB2	chr5	protein_coding	protocadherin beta 2
known_IR_1397	chr5	70951994	70952439	+	IntronR	ENST00000380707.8	known	0.14	9.72	67.66	n	0.17	10.56	63.93	n	0.15	9.79	64.3	n	0.29	28.98	99.23	y	0.25	30.24	118.73	y	0.24	22.26	93.23	y	0.00751564	6.04743	up	ENSG00000172062.16	SMN1	chr5	protein_coding	survival of motor neuron 1, telomeric	ENSG00000172062.16	SMN1	chr5	protein_coding	survival of motor neuron 1, telomeric
known_IR_1417	chr6	154733503	154733847	+	IntronR	ENST00000367186.7	known	0.91	0.43	0.47	n	0.93	2.1	2.26	y	-	-	-	-	1.77	1.66	0.93	y	-	-	-	-	1.72	1.94	1.13	y	0.00781149	30.6397	up	ENSG00000213079.9	SCAF8	chr6	protein_coding	SR-related CTD-associated factor 8	ENSG00000213079.9	SCAF8	chr6	protein_coding	SR-related CTD-associated factor 8
known_IR_1429	chr6	30292599	30294471	-	IntronR	ENST00000438412.5	known	0.17	8.17	46.76	n	0.14	5.42	37.56	n	0.2	8.3	42.42	n	0.27	11.62	42.49	y	0.22	12.26	55.1	y	0.3	11.58	38.2	y	0.0364818	3.21182	up	ENSG00000231074.8	HCG18	chr6	antisense	HLA complex group 18 (non-protein coding)	ENSG00000231074.8	HCG18	chr6	antisense	HLA complex group 18 (non-protein coding)
known_IR_1430	chr6	30345228	30345298	+	IntronR	ENST00000433076.6	known	0.09	20.52	231.09	n	0.1	25.58	254.73	n	0.08	27.28	324.39	n	0.2	63.16	322.4	n	0.14	56.96	411.72	n	0.22	66.51	306.79	y	0.0498405	3.91036	up	ENSG00000241370.5	RPP21	chr6	protein_coding	ribonuclease P/MRP 21kDa subunit	ENSG00000241370.5	RPP21	chr6	protein_coding	ribonuclease P/MRP 21kDa subunit
known_IR_1476	chr7	103312131	103312207	+	IntronR	ENST00000249269.8	known	0.49	54.72	111.37	y	0.55	46	83.84	y	0.46	37.32	81.51	y	0.36	47.56	130.79	y	0.38	60.15	160.2	y	0.38	45.53	119.18	y	0.0344016	-4.64244	down	ENSG00000105819.13	PMPCB	chr7	protein_coding	peptidase (mitochondrial processing) beta	ENSG00000105819.13	PMPCB	chr7	protein_coding	peptidase (mitochondrial processing) beta
known_IR_1484	chr7	142773431	142773477	+	IntronR	ENST00000632805.1	known	1.1	290.11	263.33	y	1.18	223.67	189.06	y	1.11	307.6	275.9	y	1.06	355.09	335.3	y	0.99	462.4	468.96	y	0.95	311.8	326.82	y	0.0361309	-3.18434	down	ENSG00000275896.4	PRSS2	chr7	protein_coding	protease, serine, 2 (trypsin 2)	ENSG00000275896.4	PRSS2	chr7	protein_coding	protease, serine, 2 (trypsin 2)
known_IR_1582	chr9	128125283	128125376	-	IntronR	ENST00000617202.4	known	1.45	101.28	70.02	y	1.45	160.8	110.79	y	1.41	152.34	108.41	y	1.29	179.5	139.66	y	1.24	221.17	178.16	y	1.29	153.22	118.69	y	0.00189091	-7.65251	down	ENSG00000148334.14	PTGES2	chr9	protein_coding	prostaglandin E synthase 2	ENSG00000148334.14	PTGES2	chr9	protein_coding	prostaglandin E synthase 2
known_IR_1596	chr9	133341694	133344125	-	IntronR	ENST00000610672.4	known	1.46	37.28	25.52	y	1.3	30.5	23.38	y	1.3	41.94	32.18	y	1.11	44.91	40.3	y	1.1	62.3	56.49	y	0.98	38.08	38.78	y	0.0144721	-4.28099	down	ENSG00000148297.15	MED22	chr9	protein_coding	mediator complex subunit 22	ENSG00000148297.15	MED22	chr9	protein_coding	mediator complex subunit 22
known_IR_1635	chrX	108087972	108088096	-	IntronR	ENST00000372296.5	known	0.96	85.56	89.21	y	0.98	64.04	65.38	y	1.05	75.49	71.75	y	0.85	69.15	81.29	y	0.84	109.59	130.08	y	0.77	56.91	73.96	y	0.00905165	-4.75954	down	ENSG00000101843.18	PSMD10	chrX	protein_coding	proteasome (prosome, macropain) 26S subunit, non-ATPase, 10	ENSG00000101843.18	PSMD10	chrX	protein_coding	proteasome (prosome, macropain) 26S subunit, non-ATPase, 10
known_IR_1641	chrX	149545500	149545768	+	IntronR	ENST00000428236.5	known	0.49	13.3	27.31	y	0.49	16.39	33.21	y	0.6	23.81	39.98	y	0.69	21.75	31.38	y	0.81	37.22	45.81	y	0.65	15.76	24.42	y	0.0381524	3.14251	up	ENSG00000197620.10	CXorf40A	chrX	protein_coding	chromosome X open reading frame 40A	ENSG00000197620.10	CXorf40A	chrX	protein_coding	chromosome X open reading frame 40A
novel_IR_3	chr1	100140251	100140450	+	IntronR	ENST00000370139.1	novel	0.84	1.2	1.43	y	0.63	1.87	2.95	y	0.4	0.24	0.6	n	0.18	0.42	2.29	n	0.24	1.28	5.39	y	0	0	0.59	n	0.0419815	-3.3083	down	ENSG00000122435.9	TRMT13	chr1	protein_coding	tRNA methyltransferase 13 homolog (S. cerevisiae)	ENSG00000122435.9	TRMT13	chr1	protein_coding	tRNA methyltransferase 13 homolog (S. cerevisiae)
novel_IR_148	chr1	12029894	12030028	+	IntronR	ENST00000235332.5	novel	0.15	22.06	148.96	n	0.16	26.35	159.8	n	0.17	29.52	169.79	n	0.2	37.59	190.7	n	0.21	54.98	259.09	y	0.18	35.99	195.55	n	0.0321988	3.47851	up	ENSG00000116691.10	MIIP	chr1	protein_coding	migration and invasion inhibitory protein	ENSG00000116691.10	MIIP	chr1	protein_coding	migration and invasion inhibitory protein
novel_IR_278	chr1	148424678	148425350	+	IntronR	ENST00000445243.1	novel	0.88	1.08	1.23	y	-	-	-	-	1	0.82	0	n	0	0	0.3	n	0	0	0.02	n	0	0	1.97	n	0.0405803	-15.6667	down	ENSG00000231551.6	RP11-495P10.1	chr1	lincRNA	--	ENSG00000231551.6	RP11-495P10.1	chr1	lincRNA	--
novel_IR_289	chr1	148587403	148589184	-	IntronR	ENST00000614999.4	novel	0.59	0.33	0.56	n	0.57	0.5	0.87	y	-	-	-	-	0.07	0.17	2.29	n	0	0	1.82	n	0.02	0.07	3.24	n	0.000295878	-23.8157	down	ENSG00000270629.5	NBPF14	chr1	protein_coding	neuroblastoma breakpoint family, member 14	ENSG00000270629.5	NBPF14	chr1	protein_coding	neuroblastoma breakpoint family, member 14
novel_IR_307	chr1	149476107	149477945	+	IntronR	ENST00000612881.4	novel	0.16	0.32	2.06	n	0	0	1.73	n	0	0	2.78	n	0.3	0.32	1.06	n	-	-	-	-	0.42	0.23	0.56	y	0.044947	3.82009	up	ENSG00000271383.6	NBPF19	chr1	protein_coding	neuroblastoma breakpoint family, member 19	ENSG00000271383.6	NBPF19	chr1	protein_coding	neuroblastoma breakpoint family, member 19
novel_IR_336	chr1	150511198	150512352	+	IntronR	ENST00000346569.6	novel	0.3	31.26	105.78	y	0.29	27.19	94.93	n	0.26	35.79	136.47	y	0.35	38.3	110.99	y	0.35	54.9	156.4	y	0.34	43.32	126.46	n	0.027086	5.07796	up	ENSG00000143369.14	ECM1	chr1	protein_coding	extracellular matrix protein 1	ENSG00000143369.14	ECM1	chr1	protein_coding	extracellular matrix protein 1
novel_IR_341	chr1	150622859	150625642	-	IntronR	ENST00000369014.9	novel	0.27	103.4	380.79	n	0.26	85.38	325.15	n	0.25	103.11	405.15	y	0.22	137.87	630.97	y	0.24	202.22	834.08	y	0.22	136.73	617.89	y	0.0201689	-3.77964	down	ENSG00000143420.17	ENSA	chr1	protein_coding	endosulfine alpha	ENSG00000143420.17	ENSA	chr1	protein_coding	endosulfine alpha
novel_IR_342	chr1	15065753	15094180	+	IntronR	ENST00000376030.6	novel	0.35	1.04	2.95	y	0.28	0.78	2.82	y	0.32	0.99	3.08	y	0.47	1.29	2.76	y	0.4	2.2	5.51	y	0.53	1.4	2.65	y	0.0376046	3.51391	up	ENSG00000189337.15	KAZN	chr1	protein_coding	kazrin, periplakin interacting protein	ENSG00000189337.15	KAZN	chr1	protein_coding	kazrin, periplakin interacting protein
novel_IR_360	chr1	151171540	151171633	-	IntronR	ENST00000295314.8	novel	0.57	1.79	3.14	y	0.7	1.38	1.97	n	0.75	1.8	2.42	y	0.25	0.57	2.26	n	0	0	1.26	n	0	0	1.88	n	0.00650503	-5.95315	down	ENSG00000163157.14	TMOD4	chr1	protein_coding	tropomodulin 4 (muscle)	ENSG00000163157.14	TMOD4	chr1	protein_coding	tropomodulin 4 (muscle)
novel_IR_424	chr1	155061489	155061904	+	IntronR	ENST00000356955.6	novel	0.2	12.9	63.2	y	0.26	22.57	86.26	y	0.21	19.9	96.69	y	0.17	24.34	145.81	n	0.14	25.05	180.48	n	0.13	17.46	129.53	n	0.032817	-3.46738	down	ENSG00000143537.13	ADAM15	chr1	protein_coding	ADAM metallopeptidase domain 15	ENSG00000143537.13	ADAM15	chr1	protein_coding	ADAM metallopeptidase domain 15
novel_IR_432	chr1	155187858	155188163	-	IntronR	ENST00000610359.4	novel	0.23	59.93	259.91	y	0.22	52.26	241.37	y	0.21	55.76	265.35	y	0.19	53.23	277.5	n	0.2	67.93	345.9	n	0.2	46.57	233.76	n	0.0356527	-3.5	down	ENSG00000185499.16	MUC1	chr1	protein_coding	mucin 1, cell surface associated	ENSG00000185499.16	MUC1	chr1	protein_coding	mucin 1, cell surface associated
novel_IR_453	chr1	155439068	155459797	-	IntronR	ENST00000368346.7	novel	0.21	1.32	6.24	y	0.23	1.8	7.67	y	0.12	0.61	5.16	n	0.32	1.8	5.64	n	0.5	1.16	2.32	y	0.43	1.03	2.43	n	0.0276362	3.68821	up	ENSG00000116539.10	ASH1L	chr1	protein_coding	ash1 (absent, small, or homeotic)-like (Drosophila)	ENSG00000116539.10	ASH1L	chr1	protein_coding	ash1 (absent, small, or homeotic)-like (Drosophila)
novel_IR_468	chr1	15588442	15603089	-	IntronR	ENST00000428945.1	novel	0.23	0.03	0.12	y	0.24	0.03	0.14	n	-	-	-	-	1	0.02	0	n	1	0.04	0	n	1	0.01	0	n	0.00416085	153	up	ENSG00000237301.1	RP4-680D5.2	chr1	antisense	--	ENSG00000237301.1	RP4-680D5.2	chr1	antisense	--
novel_IR_496	chr1	156466498	156467631	-	IntronR	ENST00000368240.6	novel	0.63	61.46	97.17	y	0.59	58.18	98.31	y	0.67	56.49	84.39	y	0.46	70.92	154.01	y	0.5	93.1	185.73	y	0.54	65.15	120.96	y	0.0163954	-3.98042	down	ENSG00000116604.17	MEF2D	chr1	protein_coding	myocyte enhancer factor 2D	ENSG00000116604.17	MEF2D	chr1	protein_coding	myocyte enhancer factor 2D
novel_IR_501	chr1	156562665	156563134	-	IntronR	ENST00000361170.6	novel	0.32	3.77	11.76	y	0.51	7.93	15.64	y	0.47	1.12	2.36	n	0.1	1.1	11.4	n	0.11	0.64	5.67	n	0.3	3.95	13	y	0.0396642	-3.02507	down	ENSG00000183856.10	IQGAP3	chr1	protein_coding	IQ motif containing GTPase activating protein 3	ENSG00000183856.10	IQGAP3	chr1	protein_coding	IQ motif containing GTPase activating protein 3
novel_IR_549	chr1	160814761	160816594	+	IntronR	ENST00000368037.9	novel	1	0.48	0	n	1	0.08	0	n	-	-	-	-	0.33	0.28	0.83	y	0.37	0.08	0.23	y	-	-	-	-	0.0195821	-32.5	down	ENSG00000122224.17	LY9	chr1	protein_coding	lymphocyte antigen 9	ENSG00000122224.17	LY9	chr1	protein_coding	lymphocyte antigen 9
novel_IR_694	chr1	181174575	181175337	+	IntronR	ENST00000435023.1	novel	1.27	0.53	0.41	y	1	1	0	n	-	-	-	-	0.13	0.19	1.48	n	0	0	0.3	n	-	-	-	-	0.0426651	-7.14127	down	ENSG00000237292.1	RP11-540K16.1	chr1	lincRNA	--	ENSG00000237292.1	RP11-540K16.1	chr1	lincRNA	--
novel_IR_753	chr1	200409452	200409561	-	IntronR	ENST00000367352.3	novel	1.31	10.02	7.65	y	0.69	5.43	7.86	y	1.33	5.17	3.89	y	0.48	4.53	9.4	y	0.43	2.36	5.46	y	0	0	7.46	n	0.040694	-3.10845	down	ENSG00000162702.7	ZNF281	chr1	protein_coding	zinc finger protein 281	ENSG00000162702.7	ZNF281	chr1	protein_coding	zinc finger protein 281
novel_IR_820	chr1	204446002	204446087	-	IntronR	ENST00000424712.6	novel	1.45	7.79	5.37	y	1.67	5.74	3.43	y	1.45	8.42	5.79	y	1.11	12.6	11.33	y	0.63	4.88	7.79	y	1.02	3.44	3.36	y	0.0364122	-3.66649	down	ENSG00000133056.13	PIK3C2B	chr1	protein_coding	phosphatidylinositol-4-phosphate 3-kinase, catalytic subunit type 2 beta	ENSG00000133056.13	PIK3C2B	chr1	protein_coding	phosphatidylinositol-4-phosphate 3-kinase, catalytic subunit type 2 beta
novel_IR_848	chr1	206455024	206458623	+	IntronR	ENST00000624873.3	novel	0.35	13.01	37.44	y	0.3	16.71	55.01	y	0.25	12.67	50.65	y	0.46	28.6	61.63	y	0.48	37.41	78.33	y	0.39	24.27	61.73	y	0.0227092	3.60848	up	ENSG00000266028.7	SRGAP2	chr1	protein_coding	SLIT-ROBO Rho GTPase activating protein 2	ENSG00000266028.7	SRGAP2	chr1	protein_coding	SLIT-ROBO Rho GTPase activating protein 2
novel_IR_884	chr1	213988721	213996469	+	IntronR	ENST00000261454.8	novel	0.09	0.15	1.58	n	0.07	0.07	1	n	0.1	0.05	0.51	n	0.25	0.44	1.78	y	0.32	0.4	1.26	n	0.29	0.28	1	n	0.00410648	9.04534	up	ENSG00000117707.15	PROX1	chr1	protein_coding	prospero homeobox 1	ENSG00000117707.15	PROX1	chr1	protein_coding	prospero homeobox 1
novel_IR_936	chr1	227051985	227069777	-	IntronR	ENST00000366766.6	novel	0.42	1.72	4.09	n	0.35	2.48	7.02	y	0.34	0.45	1.35	n	0.17	2.08	12.04	n	0.2	1.34	6.66	n	0.18	0.97	5.29	n	0.0107771	-7	down	ENSG00000143776.18	CDC42BPA	chr1	protein_coding	CDC42 binding protein kinase alpha (DMPK-like)	ENSG00000143776.18	CDC42BPA	chr1	protein_coding	CDC42 binding protein kinase alpha (DMPK-like)
novel_IR_959	chr1	230939496	230940440	-	IntronR	ENST00000366661.8	novel	0.14	0.94	6.9	n	0.25	1.57	6.39	y	0.22	0.17	0.8	n	0	0	0.79	n	0	0	0.43	n	0	0	4.42	n	0.0250913	-6.19361	down	ENSG00000143643.12	TTC13	chr1	protein_coding	tetratricopeptide repeat domain 13	ENSG00000143643.12	TTC13	chr1	protein_coding	tetratricopeptide repeat domain 13
novel_IR_1091	chr1	30966197	30967167	-	IntronR	ENST00000440538.6	novel	0.09	0.78	9.08	n	0.03	0.1	3.05	n	0.06	0.23	3.77	n	0.15	1.22	8.01	n	0.25	0.52	2.04	n	0.26	1.03	4.01	y	0.0279092	4.08603	up	ENSG00000134644.15	PUM1	chr1	protein_coding	pumilio RNA-binding family member 1	ENSG00000134644.15	PUM1	chr1	protein_coding	pumilio RNA-binding family member 1
novel_IR_1129	chr1	3494124	3494371	-	IntronR	ENST00000356575.8	novel	0.27	1.13	4.13	y	0.16	0.89	5.45	n	0.27	0.6	2.22	n	0.04	0.23	5.41	n	0	0	6.68	n	0.05	0.42	7.78	n	0.0190056	-5.11901	down	ENSG00000162591.15	MEGF6	chr1	protein_coding	multiple EGF-like-domains 6	ENSG00000162591.15	MEGF6	chr1	protein_coding	multiple EGF-like-domains 6
novel_IR_1157	chr1	36324069	36327720	+	IntronR	ENST00000373137.2	novel	0.2	1.42	7.05	y	0.3	1.56	5.12	y	0.27	1.83	6.7	n	0.09	0.82	8.92	n	0.12	1.56	13.08	n	0.16	1.63	10.17	n	0.0255709	-3.71391	down	ENSG00000116883.8	RP11-268J15.5	chr1	antisense	--	ENSG00000116883.8	RP11-268J15.5	chr1	antisense	--
novel_IR_1188	chr1	39442320	39442412	+	IntronR	ENST00000567887.5	novel	0.21	1	4.81	n	0.34	2.26	6.57	y	0.4	1.67	4.18	y	0.05	0.37	7.2	n	0	0	5.96	n	0	0	5.13	n	0.0254083	-5.12823	down	ENSG00000127603.23	MACF1	chr1	protein_coding	microtubule-actin crosslinking factor 1	ENSG00000127603.23	MACF1	chr1	protein_coding	microtubule-actin crosslinking factor 1
novel_IR_1201	chr1	40477894	40479036	+	IntronR	ENST00000372706.5	novel	0.46	0.26	0.56	n	0.56	0.77	1.38	n	0.38	0.35	0.94	y	0	0	0.74	n	0.28	0.21	0.74	n	0.02	0.04	1.66	n	0.0350893	-3.52101	down	ENSG00000187815.9	ZFP69	chr1	protein_coding	ZFP69 zinc finger protein	ENSG00000187815.9	ZFP69	chr1	protein_coding	ZFP69 zinc finger protein
novel_IR_1218	chr1	42835131	42846360	-	IntronR	ENST00000414798.1	novel	1.29	0.81	0.63	y	1.68	0.46	0.27	y	1.88	0.56	0.3	y	0.41	0.67	1.63	y	0.58	1.12	1.92	y	0.94	0.84	0.9	y	0.0143161	-4.17228	down	ENSG00000228192.7	RP11-342M1.3	chr1	antisense	--	ENSG00000228192.7	RP11-342M1.3	chr1	antisense	--
novel_IR_1244	chr1	43944796	43946481	-	IntronR	ENST00000412378.1	novel	0.19	0.5	2.58	n	0.06	0.13	2.11	n	0	0	0.89	n	0.41	0.9	2.21	y	0.46	1.11	2.4	n	0.37	0.41	1.12	y	0.0149727	5.33772	up	ENSG00000237950.1	RP11-7O11.3	chr1	antisense	--	ENSG00000237950.1	RP11-7O11.3	chr1	antisense	--
novel_IR_1335	chr1	6204982	6205206	-	IntronR	ENST00000455744.1	novel	0.59	1.28	2.19	n	0.19	0.5	2.71	n	0.12	0.26	2.13	n	1.49	2.06	1.38	y	0.8	3.42	4.28	y	1.19	1.58	1.32	n	0.0293312	3.47256	up	ENSG00000226944.1	RP1-120G22.11	chr1	antisense	--	ENSG00000226944.1	RP1-120G22.11	chr1	antisense	--
novel_IR_1391	chr1	77721901	77722024	-	IntronR	ENST00000370792.7	novel	0.07	0.39	5.94	n	0.07	0.67	9.17	n	0.09	1.38	15.04	n	0.24	4.48	18.87	y	0.15	3.57	24.54	n	0.2	3.69	18.44	y	0.0370452	4.46525	up	ENSG00000077254.14	USP33	chr1	protein_coding	ubiquitin specific peptidase 33	ENSG00000077254.14	USP33	chr1	protein_coding	ubiquitin specific peptidase 33
novel_IR_1475	chr1	95221831	95233700	-	IntronR	ENST00000421762.5	novel	1	0.07	0	n	1	0.03	0	n	1	0.05	0	n	0.28	0.07	0.25	y	0.42	0.19	0.46	y	0.24	0.13	0.53	y	0.00625619	-12.5835	down	ENSG00000226026.5	RP11-57H12.3	chr1	antisense	--	ENSG00000226026.5	RP11-57H12.3	chr1	antisense	--
novel_IR_1488	chr1	971006	971113	+	IntronR	ENST00000379410.7	novel	0.54	1.28	2.36	n	0.51	2.8	5.53	y	0.49	1.02	2.1	n	0.22	1.12	5.16	n	0.28	4.25	15.43	y	0.36	2.38	6.53	y	0.0207192	-5.262	down	ENSG00000187583.10	PLEKHN1	chr1	protein_coding	pleckstrin homology domain containing, family N member 1	ENSG00000187583.10	PLEKHN1	chr1	protein_coding	pleckstrin homology domain containing, family N member 1
novel_IR_1554	chr10	102729394	102729723	+	IntronR	ENST00000369893.9	novel	0.68	0.9	1.31	n	0.35	2.36	6.69	y	0.47	2.1	4.51	y	0.12	1.25	10.11	n	0.04	0.52	14.1	n	0	0	4.31	n	0.0316582	-4.34982	down	ENSG00000156398.12	SFXN2	chr10	protein_coding	sideroflexin 2	ENSG00000156398.12	SFXN2	chr10	protein_coding	sideroflexin 2
novel_IR_1611	chr10	119792036	119792157	+	IntronR	ENST00000361976.6	novel	1.22	14.08	11.52	y	1.26	22.94	18.19	y	1.09	18.41	16.96	y	0.33	6.91	20.84	y	0.55	9.95	18.13	y	0.63	15.22	24.12	y	0.00575968	-6.64516	down	ENSG00000198825.11	INPP5F	chr10	protein_coding	inositol polyphosphate-5-phosphatase F	ENSG00000198825.11	INPP5F	chr10	protein_coding	inositol polyphosphate-5-phosphatase F
novel_IR_1662	chr10	13186280	13188881	+	IntronR	ENST00000378714.7	novel	0.31	1.05	3.42	y	0.46	1.11	2.4	y	0.28	1.09	3.95	n	0.12	1.32	10.97	n	0.06	0.74	12.05	n	0.16	1.22	7.51	n	0.0324354	-3.76829	down	ENSG00000065328.16	MCM10	chr10	protein_coding	minichromosome maintenance complex component 10	ENSG00000065328.16	MCM10	chr10	protein_coding	minichromosome maintenance complex component 10
novel_IR_1679	chr10	133355436	133355738	-	IntronR	ENST00000278025.8	novel	0.15	34.68	233.41	n	0.15	32.99	226.75	n	0.19	51.57	278.31	n	0.22	72.92	337.23	y	0.22	94.21	431.34	y	0.2	63.24	310.92	y	0.0452347	3.3541	up	ENSG00000148803.11	FUOM	chr10	protein_coding	fucose mutarotase	ENSG00000148803.11	FUOM	chr10	protein_coding	fucose mutarotase
novel_IR_1755	chr10	35118740	35126568	-	IntronR	ENST00000450106.1	novel	1	0.06	0	n	0.94	0.1	0.11	y	1	0.1	0	n	0.25	0.17	0.68	n	0.52	0.21	0.41	n	0.02	0.03	1.68	n	0.0361655	-4.91308	down	ENSG00000230534.6	RP11-297A16.2	chr10	antisense	--	ENSG00000230534.6	RP11-297A16.2	chr10	antisense	--
novel_IR_1769	chr10	42492342	42494015	+	IntronR	ENST00000429940.6	novel	0.16	1.38	8.5	n	0.16	1.32	8.06	n	0.1	1.29	12.43	n	0.24	2.4	10.14	y	0.29	3.69	12.73	y	0.34	3.2	9.41	y	0.0165685	4.27121	up	ENSG00000185904.11	LINC00839	chr10	lincRNA	long intergenic non-protein coding RNA 839	ENSG00000185904.11	LINC00839	chr10	lincRNA	long intergenic non-protein coding RNA 839
novel_IR_1799	chr10	47368536	47368643	-	IntronR	ENST00000591025.1	novel	0	0	9.5	n	0.05	0.26	5.81	n	0.35	3.51	9.91	y	0.61	9.42	15.31	y	0.61	13.37	21.99	y	0.49	7.49	15.35	y	0.0441936	3.75206	up	ENSG00000265763.3	ZNF488	chr10	protein_coding	zinc finger protein 488	ENSG00000265763.3	ZNF488	chr10	protein_coding	zinc finger protein 488
novel_IR_1808	chr10	49738072	49738191	-	IntronR	ENST00000374103.8	novel	0.29	1.76	6.14	y	0.25	1.78	7.09	y	0.35	8.18	23.22	y	0.13	1.92	14.3	n	0.13	3.89	29.83	n	0.08	0.92	10.88	n	0.0102193	-5.4727	down	ENSG00000197444.9	OGDHL	chr10	protein_coding	oxoglutarate dehydrogenase-like	ENSG00000197444.9	OGDHL	chr10	protein_coding	oxoglutarate dehydrogenase-like
novel_IR_1819	chr10	52313485	52313634	-	IntronR	ENST00000420193.1	novel	-	-	-	-	0	0	1.5	n	0	0	0.5	n	-	-	-	-	0.69	1.14	1.66	y	0.59	0.64	1.09	n	0.0496351	12.8	up	ENSG00000236671.7	PRKG1-AS1	chr10	antisense	PRKG1 antisense RNA 1	ENSG00000236671.7	PRKG1-AS1	chr10	antisense	PRKG1 antisense RNA 1
novel_IR_1853	chr10	68601034	68644698	+	IntronR	ENST00000373644.4	novel	0.25	0.18	0.71	n	0.23	0.23	1	n	0.37	0.14	0.37	n	0.54	0.33	0.62	n	0.87	0.2	0.23	y	0.76	0.13	0.17	n	0.0296971	4.13511	up	ENSG00000138336.8	TET1	chr10	protein_coding	tet methylcytosine dioxygenase 1	ENSG00000138336.8	TET1	chr10	protein_coding	tet methylcytosine dioxygenase 1
novel_IR_1870	chr10	70751646	70752095	+	IntronR	ENST00000373208.5	novel	0.27	1.68	6.31	y	0.18	3.02	17.22	n	0.14	0.8	5.66	n	0.03	0.23	8.59	n	0	0	11.34	n	0	0	7.71	n	0.0330442	-4.69942	down	ENSG00000138316.10	ADAMTS14	chr10	protein_coding	ADAM metallopeptidase with thrombospondin type 1 motif, 14	ENSG00000138316.10	ADAMTS14	chr10	protein_coding	ADAM metallopeptidase with thrombospondin type 1 motif, 14
novel_IR_1904	chr10	73735618	73737248	+	IntronR	ENST00000508551.1	novel	1.15	2.27	1.98	n	1.11	2.62	2.37	n	1.36	3.03	2.23	y	0.85	3.52	4.16	y	0.84	5.14	6.12	n	0.98	3.84	3.91	n	0.0345891	-3.53065	down	ENSG00000250959.2	GLUD1P3	chr10	transcribed_unprocessed_pseudogene	glutamate dehydrogenase 1 pseudogene 3	ENSG00000250959.2	GLUD1P3	chr10	transcribed_unprocessed_pseudogene	glutamate dehydrogenase 1 pseudogene 3
novel_IR_1941	chr10	84289044	84291407	+	IntronR	ENST00000415469.5	novel	0.21	0.9	4.24	y	0.28	0.64	2.28	n	0.32	0.73	2.3	n	0.42	1.58	3.74	n	0.52	4.28	8.16	y	0.4	1.6	4.05	y	0.0235946	3.59787	up	ENSG00000229404.5	LINC00858	chr10	lincRNA	long intergenic non-protein coding RNA 858	ENSG00000229404.5	LINC00858	chr10	lincRNA	long intergenic non-protein coding RNA 858
novel_IR_1956	chr10	87245855	87246115	-	IntronR	ENST00000446751.5	novel	0.13	0.74	5.87	n	0.25	1.29	5.06	y	0.14	0.88	6.47	n	0	0	10.87	n	0.02	0.36	16.21	n	0.02	0.27	11.11	n	0.0494402	-4.10092	down	ENSG00000223482.7	NUTM2A-AS1	chr10	antisense	NUTM2A antisense RNA 1	ENSG00000223482.7	NUTM2A-AS1	chr10	antisense	NUTM2A antisense RNA 1
novel_IR_1965	chr10	89692607	89699524	-	IntronR	ENST00000449882.2	novel	1	0.2	0	n	1	0.29	0	n	1	0.13	0	n	0.14	0.3	2.16	n	0.2	0.45	2.19	y	0.34	0.41	1.19	y	0.00581978	-13.051	down	ENSG00000235100.3	RP11-80H5.9	chr10	lincRNA	--	ENSG00000235100.3	RP11-80H5.9	chr10	lincRNA	--
novel_IR_2001	chr10	95847485	95876518	-	IntronR	ENST00000416301.5	novel	7.84	3.67	0.47	n	4.5	2.58	0.57	n	5.97	3.15	0.53	y	1.93	4.65	2.41	n	1.49	6.4	4.3	n	3.39	4.52	1.33	y	0.0372062	-3.40985	down	ENSG00000226688.6	ENTPD1-AS1	chr10	antisense	ENTPD1 antisense RNA 1	ENSG00000226688.6	ENTPD1-AS1	chr10	antisense	ENTPD1 antisense RNA 1
novel_IR_2075	chr11	113690373	113690841	-	IntronR	ENST00000536856.5	novel	1.39	0.54	0.39	n	0.41	0.28	0.68	n	1	0.63	0	n	8.17	2.09	0.26	y	6.33	0.5	0.08	n	6.81	1.97	0.29	y	0.00216913	9.94658	up	ENSG00000166682.10	TMPRSS5	chr11	protein_coding	transmembrane protease, serine 5	ENSG00000166682.10	TMPRSS5	chr11	protein_coding	transmembrane protease, serine 5
novel_IR_2093	chr11	117238646	117239801	+	IntronR	ENST00000531287.5	novel	0.5	5	9.95	y	0.48	5.26	10.9	y	0.56	3.97	7.09	y	0.29	5.86	20.31	y	0.38	8.97	23.34	y	0.21	5.47	26.67	y	0.0292503	-4.02409	down	ENSG00000167257.10	RNF214	chr11	protein_coding	ring finger protein 214	ENSG00000167257.10	RNF214	chr11	protein_coding	ring finger protein 214
novel_IR_2136	chr11	119168894	119171356	+	IntronR	ENST00000409991.5	novel	0.75	2.76	3.68	y	0.36	1.99	5.52	n	0.23	2.1	9.3	n	1.07	8.41	7.89	y	1.26	6.96	5.51	n	1.21	5.76	4.75	n	0.0307899	4.4106	up	ENSG00000160703.15	NLRX1	chr11	protein_coding	NLR family member X1	ENSG00000160703.15	NLRX1	chr11	protein_coding	NLR family member X1
novel_IR_2137	chr11	119168921	119171356	+	IntronR	ENST00000292199.6	novel	0.8	2.78	3.46	y	0.36	1.97	5.45	n	0.24	2.1	8.77	n	1.16	8.49	7.32	y	1.32	7	5.31	n	1.2	5.77	4.79	n	0.0383505	4.29654	up	ENSG00000160703.15	NLRX1	chr11	protein_coding	NLR family member X1	ENSG00000160703.15	NLRX1	chr11	protein_coding	NLR family member X1
novel_IR_2153	chr11	120137686	120137839	-	IntronR	ENST00000627238.1	novel	1.35	9.02	6.7	y	1.05	3.93	3.75	y	1.25	6.57	5.25	y	0.39	4.66	11.94	y	0.77	6.36	8.3	y	0.71	4.11	5.82	y	0.0183347	-4.02884	down	ENSG00000137699.16	TRIM29	chr11	protein_coding	tripartite motif containing 29	ENSG00000137699.16	TRIM29	chr11	protein_coding	tripartite motif containing 29
novel_IR_2161	chr11	12216319	12220201	+	IntronR	ENST00000379612.4	novel	0.28	2.73	9.71	n	0.28	2.83	10.02	y	0.35	1.27	3.59	y	0.14	2.4	16.94	n	0.22	2.57	11.65	y	0.16	1.98	12.12	n	0.0178612	-3.88065	down	ENSG00000133816.13	MICAL2	chr11	protein_coding	microtubule associated monooxygenase, calponin and LIM domain containing 2	ENSG00000133816.13	MICAL2	chr11	protein_coding	microtubule associated monooxygenase, calponin and LIM domain containing 2
novel_IR_2172	chr11	124747667	124748390	-	IntronR	ENST00000326621.9	novel	0.03	0.24	8.31	n	0	0.01	9.09	n	0.1	1.14	11	n	0.14	1.29	9.44	n	0.25	2.03	8.12	n	0.31	2.29	7.32	y	0.0411798	3.27998	up	ENSG00000019102.11	VSIG2	chr11	protein_coding	V-set and immunoglobulin domain containing 2	ENSG00000019102.11	VSIG2	chr11	protein_coding	V-set and immunoglobulin domain containing 2
novel_IR_2220	chr11	129912225	129914704	-	IntronR	ENST00000358825.9	novel	0	0	0.31	n	0	0	1.16	n	0.1	0.47	4.6	n	1.12	0.97	0.87	y	0.63	0.16	0.25	n	1.06	0.27	0.25	n	0.0237458	5.72209	up	ENSG00000170325.14	PRDM10	chr11	protein_coding	PR domain containing 10	ENSG00000170325.14	PRDM10	chr11	protein_coding	PR domain containing 10
novel_IR_2366	chr11	45969901	45971116	-	IntronR	ENST00000418153.6	novel	0.38	2.37	6.18	y	0.28	1.34	4.84	y	0.37	0.49	1.3	n	0.13	0.83	6.2	n	0.05	0.58	12.44	n	0.02	0.09	5.06	n	0.00377077	-6.0534	down	ENSG00000135365.15	PHF21A	chr11	protein_coding	PHD finger protein 21A	ENSG00000135365.15	PHF21A	chr11	protein_coding	PHD finger protein 21A
novel_IR_2367	chr11	45969904	45971116	-	IntronR	ENST00000323180.10	novel	0.38	2.36	6.18	y	0.27	1.32	4.85	y	0.37	0.48	1.3	n	0.13	0.82	6.18	n	0.04	0.52	12.53	n	0.02	0.09	5.04	n	0.00478093	-5.67376	down	ENSG00000135365.15	PHF21A	chr11	protein_coding	PHD finger protein 21A	ENSG00000135365.15	PHF21A	chr11	protein_coding	PHD finger protein 21A
novel_IR_2379	chr11	46788773	46790076	-	IntronR	ENST00000529230.5	novel	0.05	0.39	8.3	n	0.1	1.71	16.7	n	0.09	0.8	9.11	n	0.44	2.79	6.41	y	0.26	2.17	8.3	y	0.26	1.98	7.71	y	0.0496769	3.87635	up	ENSG00000175216.14	CKAP5	chr11	protein_coding	cytoskeleton associated protein 5	ENSG00000175216.14	CKAP5	chr11	protein_coding	cytoskeleton associated protein 5
novel_IR_2404	chr11	47468891	47472191	-	IntronR	ENST00000358597.7	novel	0.8	30.62	38.22	y	0.63	22.59	35.96	y	0.78	24.87	31.77	y	0.93	38.03	41.02	y	0.96	51.93	53.83	y	1.13	39.71	35.29	y	0.0313451	3.28498	up	ENSG00000149187.17	CELF1	chr11	protein_coding	CUGBP, Elav-like family member 1	ENSG00000149187.17	CELF1	chr11	protein_coding	CUGBP, Elav-like family member 1
novel_IR_2444	chr11	59192250	59195208	+	IntronR	ENST00000532982.5	novel	0.22	0.9	4.05	y	0.21	1.6	7.72	y	0.23	1.07	4.54	y	0.1	0.89	9.17	n	0.16	0.4	2.43	n	0.13	0.75	5.95	n	0.0255835	-4.9295	down	ENSG00000110042.7	DTX4	chr11	protein_coding	deltex 4, E3 ubiquitin ligase	ENSG00000110042.7	DTX4	chr11	protein_coding	deltex 4, E3 ubiquitin ligase
novel_IR_2491	chr11	62707324	62709147	-	IntronR	ENST00000405837.5	novel	0.25	3.44	13.94	y	0.2	3	14.99	n	0.21	2.76	12.87	n	0.11	2.37	22.54	n	0.08	2.73	33.96	n	0.1	2.35	23.77	n	0.00485001	-6.99234	down	ENSG00000168000.14	BSCL2	chr11	protein_coding	Berardinelli-Seip congenital lipodystrophy 2 (seipin)	ENSG00000168000.14	BSCL2	chr11	protein_coding	Berardinelli-Seip congenital lipodystrophy 2 (seipin)
novel_IR_2493	chr11	62789426	62789886	+	IntronR	ENST00000533861.5	novel	0.17	80.81	462.35	n	0.2	92.46	468.87	n	0.18	100.1	556.34	n	0.23	130.54	566.82	y	0.23	181.1	778.23	y	0.21	111.88	522.99	y	0.0253033	3.61814	up	ENSG00000185475.8	TMEM179B	chr11	protein_coding	transmembrane protein 179B	ENSG00000185475.8	TMEM179B	chr11	protein_coding	transmembrane protein 179B
novel_IR_2532	chr11	64355400	64355560	+	IntronR	ENST00000356786.9	novel	0.09	0.42	4.92	n	0	0	6.32	n	0.17	2.57	14.73	n	0.28	5.31	19.08	y	0.52	12.65	24.46	y	0.51	11.26	21.95	y	0.0265112	3.78394	up	ENSG00000168071.21	CCDC88B	chr11	protein_coding	coiled-coil domain containing 88B	ENSG00000168071.21	CCDC88B	chr11	protein_coding	coiled-coil domain containing 88B
novel_IR_2542	chr11	6477268	6477718	-	IntronR	ENST00000614314.4	novel	0.37	50.65	136.59	y	0.42	55.6	131.01	y	0.35	56.44	159.12	y	0.47	80.24	169	y	0.48	112.73	236.08	y	0.47	76.06	160.93	y	0.0432515	4.42719	up	ENSG00000132254.12	ARFIP2	chr11	protein_coding	ADP-ribosylation factor interacting protein 2	ENSG00000132254.12	ARFIP2	chr11	protein_coding	ADP-ribosylation factor interacting protein 2
novel_IR_2572	chr11	65455331	65455437	+	IntronR	ENST00000309775.8	novel	0.52	7.66	14.76	y	0.28	2.86	10.25	n	0.64	4	6.26	y	0	0	12.96	n	0.08	1.73	21.52	n	0	0	15.9	n	0.0433125	-4.15376	down	ENSG00000173727.11	CMB9-22P13.1	chr11	lincRNA	--	ENSG00000173727.11	CMB9-22P13.1	chr11	lincRNA	--
novel_IR_2609	chr11	66287651	66287654	-	IntronR	ENST00000616458.1	novel	1.06	596	563.1	y	1.05	620	591.02	y	1.06	577.5	546.33	y	1.04	639.5	613.81	y	1.05	1107.5	1051.79	y	1.04	656.5	631.98	y	0.0474207	-2.82843	down	ENSG00000174851.14	YIF1A	chr11	protein_coding	Yip1 interacting factor homolog A (S. cerevisiae)	ENSG00000174851.14	YIF1A	chr11	protein_coding	Yip1 interacting factor homolog A (S. cerevisiae)
novel_IR_2614	chr11	66335251	66335407	-	IntronR	ENST00000311320.8	novel	0	0	0.79	n	0	0	2.13	n	0	0	2.86	n	0.56	3.7	6.56	y	0.4	3.38	8.37	y	0.55	1.65	3.01	y	0.010405	9.72677	up	ENSG00000174791.10	RIN1	chr11	protein_coding	Ras and Rab interactor 1	ENSG00000174791.10	RIN1	chr11	protein_coding	Ras and Rab interactor 1
novel_IR_2661	chr11	68053085	68053359	+	IntronR	ENST00000526897.1	novel	0.55	2.98	5.42	y	0.33	1.39	4.26	n	0.5	2.13	4.26	n	1.73	5.38	3.11	n	1.74	11.71	6.73	y	1.02	3.3	3.24	n	0.0406756	4.18896	up	ENSG00000255031.5	RP11-802E16.3	chr11	antisense	--	ENSG00000255031.5	RP11-802E16.3	chr11	antisense	--
novel_IR_2662	chr11	68053085	68053362	+	IntronR	ENST00000534517.1	novel	0.78	3	3.87	y	0.42	1.4	3.31	y	0.56	2.11	3.74	y	1.99	5.32	2.67	y	2.32	11.6	5	y	1.32	3.29	2.48	y	0.0363144	4.13084	up	ENSG00000255031.5	RP11-802E16.3	chr11	antisense	--	ENSG00000255031.5	RP11-802E16.3	chr11	antisense	--
novel_IR_2878	chr12	105229223	105233091	-	IntronR	ENST00000539978.6	novel	0.45	1.01	2.26	y	0.72	0.9	1.24	n	0.81	0.53	0.65	n	1.17	0.54	0.46	n	1	0.62	0	n	1	0.45	0	n	0.0470791	3.24841	up	ENSG00000136044.11	APPL2	chr12	protein_coding	adaptor protein, phosphotyrosine interaction, PH domain and leucine zipper containing 2	ENSG00000136044.11	APPL2	chr12	protein_coding	adaptor protein, phosphotyrosine interaction, PH domain and leucine zipper containing 2
novel_IR_2892	chr12	109092937	109093350	-	IntronR	ENST00000619381.4	novel	0.21	22.84	107.38	y	0.23	23.73	102.27	y	0.24	25.18	102.98	y	0.17	26.4	152.21	n	0.19	39.01	203.31	n	0.2	28.89	146.85	n	0.0326779	-3.20713	down	ENSG00000189046.10	ALKBH2	chr12	protein_coding	alkB, alkylation repair homolog 2 (E. coli)	ENSG00000189046.10	ALKBH2	chr12	protein_coding	alkB, alkylation repair homolog 2 (E. coli)
novel_IR_2943	chr12	112185493	112190786	-	IntronR	ENST00000550722.5	novel	0.21	0.43	2.04	n	0.26	0.78	2.97	n	0.41	0.36	0.89	n	0.57	1.03	1.8	n	0.65	1.3	2.02	y	0.5	0.57	1.14	n	0.0230941	3.77934	up	ENSG00000173064.10	HECTD4	chr12	protein_coding	HECT domain containing E3 ubiquitin protein ligase 4	ENSG00000173064.10	HECTD4	chr12	protein_coding	HECT domain containing E3 ubiquitin protein ligase 4
novel_IR_2966	chr12	113752188	113753431	-	IntronR	ENST00000510694.2	novel	0.36	2.43	6.83	y	0.32	2.32	7.26	y	0.26	1.85	7.26	y	0.13	1.24	9.57	n	0.11	1.57	14.29	n	0.16	1.44	9.28	n	0.0122125	-5.54028	down	ENSG00000249550.6	LINC01234	chr12	lincRNA	long intergenic non-protein coding RNA 1234	ENSG00000249550.6	LINC01234	chr12	lincRNA	long intergenic non-protein coding RNA 1234
novel_IR_2980	chr12	118016892	118017690	+	IntronR	ENST00000392542.6	novel	0.27	1.02	3.76	n	0.26	1.69	6.59	y	0.17	0.74	4.46	n	0.1	0.74	7.1	n	0	0	8.79	n	0	0	6.92	n	0.0122988	-4.34145	down	ENSG00000111445.13	RFC5	chr12	protein_coding	replication factor C (activator 1) 5, 36.5kDa	ENSG00000111445.13	RFC5	chr12	protein_coding	replication factor C (activator 1) 5, 36.5kDa
novel_IR_3041	chr12	122857215	122858102	+	IntronR	ENST00000253083.8	novel	0.65	5.29	8.08	y	0.39	4.77	12.34	y	0.49	4.55	9.23	y	0.1	2.54	25.07	n	0.23	5.68	24.76	y	0.14	2.42	16.96	n	0.0258029	-4.16086	down	ENSG00000130787.13	HIP1R	chr12	protein_coding	huntingtin interacting protein 1 related	ENSG00000130787.13	HIP1R	chr12	protein_coding	huntingtin interacting protein 1 related
novel_IR_3048	chr12	123014042	123034513	-	IntronR	ENST00000320201.8	novel	0.19	0.24	1.28	n	0.21	0.78	3.69	y	0.15	0.41	2.72	n	0.11	0.49	4.35	n	0.05	0.42	9.1	n	0.13	0.39	2.92	n	0.0486458	-2.90689	down	ENSG00000090975.12	PITPNM2	chr12	protein_coding	phosphatidylinositol transfer protein, membrane-associated 2	ENSG00000090975.12	PITPNM2	chr12	protein_coding	phosphatidylinositol transfer protein, membrane-associated 2
novel_IR_3093	chr12	131992230	131994867	+	IntronR	ENST00000333577.8	novel	0.43	1.31	3.02	n	0.37	2.11	5.73	n	0.56	0.71	1.26	n	0.14	0.8	5.65	n	0.32	0.65	2.06	n	0.21	0.97	4.52	y	0.0402894	-2.99717	down	ENSG00000183495.13	EP400	chr12	protein_coding	E1A binding protein p400	ENSG00000183495.13	EP400	chr12	protein_coding	E1A binding protein p400
novel_IR_3094	chr12	131992230	131994867	+	IntronR	ENST00000389561.6	novel	0.32	1.31	4.13	y	0.28	2.11	7.51	y	0.44	0.71	1.62	n	0.11	0.8	7.01	n	0.23	0.65	2.84	n	0.17	0.97	5.86	n	0.0459003	-2.98148	down	ENSG00000183495.13	EP400	chr12	protein_coding	E1A binding protein p400	ENSG00000183495.13	EP400	chr12	protein_coding	E1A binding protein p400
novel_IR_3159	chr12	25204007	25209195	+	IntronR	ENST00000553788.5	novel	3.75	4.31	1.15	y	3.53	2.98	0.84	n	2.56	1.63	0.64	n	2.34	5.99	2.56	n	0.81	4.24	5.26	n	1.06	2.6	2.45	n	0.03812	-3.13572	down	ENSG00000205707.10	LYRM5	chr12	protein_coding	LYR motif containing 5	ENSG00000205707.10	LYRM5	chr12	protein_coding	LYR motif containing 5
novel_IR_3219	chr12	45423062	45439675	+	IntronR	ENST00000425752.6	novel	11.1	13.19	1.19	n	10.8	9.27	0.86	n	16.19	6.43	0.4	n	3.79	10.99	2.9	n	6.98	11.04	1.58	y	2.61	7.02	2.69	n	0.0224776	-3.77449	down	ENSG00000177119.15	ANO6	chr12	protein_coding	anoctamin 6	ENSG00000177119.15	ANO6	chr12	protein_coding	anoctamin 6
novel_IR_3244	chr12	48135038	48135291	+	IntronR	ENST00000340802.10	novel	0.13	4.6	35.96	n	0.11	3.44	32.21	n	0.04	1.48	38.15	n	0.23	6.81	30.08	y	0.24	8.38	34.42	y	0.26	9.85	38.03	y	0.0229001	5.23114	up	ENSG00000152556.15	PFKM	chr12	protein_coding	phosphofructokinase, muscle	ENSG00000152556.15	PFKM	chr12	protein_coding	phosphofructokinase, muscle
novel_IR_3311	chr12	51269316	51270059	-	IntronR	ENST00000398453.7	novel	0.4	13.23	33.08	y	0.34	13.91	40.61	y	0.37	15	40.31	y	0.25	14.65	58.51	y	0.23	21.11	90.31	y	0.32	18.13	56.22	y	0.0417164	-3.19741	down	ENSG00000170545.16	SMAGP	chr12	protein_coding	small cell adhesion glycoprotein	ENSG00000170545.16	SMAGP	chr12	protein_coding	small cell adhesion glycoprotein
novel_IR_3358	chr12	53295639	53296430	+	IntronR	ENST00000628881.1	novel	1.14	355.94	311.7	y	1.09	339.16	311.79	y	1.15	427.72	372.16	y	1.17	439.32	374.82	y	1.22	663.2	544.62	y	1.2	467.49	389.33	y	0.0441508	2.96985	up	ENSG00000123349.13	PFDN5	chr12	protein_coding	prefoldin subunit 5	ENSG00000123349.13	PFDN5	chr12	protein_coding	prefoldin subunit 5
novel_IR_3467	chr12	57435199	57449277	+	IntronR	ENST00000309668.2	novel	1	0.02	0	n	-	-	-	-	1	0.01	0	n	0	0	0.14	n	0.37	0.03	0.08	y	0.5	0.02	0.03	y	0.0417356	-4.74036	down	ENSG00000175189.3	INHBC	chr12	protein_coding	inhibin, beta C	ENSG00000175189.3	INHBC	chr12	protein_coding	inhibin, beta C
novel_IR_3487	chr12	62556192	62560491	+	IntronR	ENST00000393630.7	novel	0.21	0.74	3.44	y	0.13	0.81	6.45	n	0.19	0.55	2.91	n	0.12	0.77	6.64	n	0.04	0.33	7.59	n	0.06	0.37	6.62	n	0.0384098	-3.0398	down	ENSG00000061987.14	MON2	chr12	protein_coding	MON2 homolog (S. cerevisiae)	ENSG00000061987.14	MON2	chr12	protein_coding	MON2 homolog (S. cerevisiae)
novel_IR_3535	chr12	68323240	68325441	-	IntronR	ENST00000303145.11	novel	0.7	2.62	3.74	y	0.79	1.91	2.42	y	0.54	1.2	2.24	n	0.25	1.12	4.44	y	0.22	1.59	7.38	y	0.18	0.64	3.47	n	0.0183962	-6.06337	down	ENSG00000111554.14	MDM1	chr12	protein_coding	Mdm1 nuclear protein homolog (mouse)	ENSG00000111554.14	MDM1	chr12	protein_coding	Mdm1 nuclear protein homolog (mouse)
novel_IR_3673	chr12	9692931	9694760	+	IntronR	ENST00000290855.10	novel	0.09	0.51	5.38	n	0.08	0.22	2.71	n	0.02	0.05	2.89	n	0.26	1.34	5.12	y	0.18	1.18	6.52	n	0.15	0.77	5.19	n	0.0343654	3.38062	up	ENSG00000069493.14	CLEC2D	chr12	protein_coding	C-type lectin domain family 2, member D	ENSG00000069493.14	CLEC2D	chr12	protein_coding	C-type lectin domain family 2, member D
novel_IR_3709	chr13	113078739	113081213	+	IntronR	ENST00000375608.7	novel	0.87	0.12	0.13	n	1	0.12	0	n	1	0.12	0	n	0.28	0.72	2.58	y	0.08	0.12	1.56	n	0.45	0.24	0.52	n	0.0134919	-5.95167	down	ENSG00000126217.20	MCF2L	chr13	protein_coding	MCF.2 cell line derived transforming sequence-like	ENSG00000126217.20	MCF2L	chr13	protein_coding	MCF.2 cell line derived transforming sequence-like
novel_IR_3717	chr13	113324577	113325661	-	IntronR	ENST00000375431.8	novel	0.22	32.82	146.44	y	0.22	25.63	115.83	y	0.19	25.13	130.18	n	0.25	43.56	171.68	y	0.29	58.17	197.59	y	0.29	40.34	140.71	y	0.0186984	4	up	ENSG00000139835.13	GRTP1	chr13	protein_coding	growth hormone regulated TBC protein 1	ENSG00000139835.13	GRTP1	chr13	protein_coding	growth hormone regulated TBC protein 1
novel_IR_3729	chr13	19670363	19671206	+	IntronR	ENST00000361479.9	novel	0.23	7.81	33.78	y	0.23	8.62	37.39	y	0.27	12.55	46.45	n	0.2	10.55	53.07	n	0.13	10.48	82.16	n	0.13	7.53	56.91	n	0.0404257	-3.34894	down	ENSG00000196199.13	MPHOSPH8	chr13	protein_coding	M-phase phosphoprotein 8	ENSG00000196199.13	MPHOSPH8	chr13	protein_coding	M-phase phosphoprotein 8
novel_IR_3738	chr13	20567785	20567885	+	IntronR	ENST00000319980.10	novel	0.47	0.95	2.03	n	0.47	1.96	4.15	y	0.47	1.36	2.93	n	0.58	4.04	6.96	y	0.57	4.12	7.18	y	0.62	1.39	2.24	n	0.0158202	7.85584	up	ENSG00000032742.17	IFT88	chr13	protein_coding	intraflagellar transport 88	ENSG00000032742.17	IFT88	chr13	protein_coding	intraflagellar transport 88
novel_IR_3833	chr13	51453418	51454003	+	IntronR	ENST00000598905.1	novel	0.45	2.92	6.42	y	0.37	3.23	8.84	y	0.34	3.31	9.61	y	0.73	9.32	12.79	y	0.92	12.72	13.85	y	0.65	4.47	6.82	y	0.0280846	4.39112	up	ENSG00000236778.7	INTS6-AS1	chr13	antisense	INTS6 antisense RNA 1	ENSG00000236778.7	INTS6-AS1	chr13	antisense	INTS6 antisense RNA 1
novel_IR_3932	chr14	103703327	103707003	-	IntronR	ENST00000554913.5	novel	0.35	9.29	26.38	n	0.39	11.43	29.04	y	0.4	11	27.19	n	0.59	23.54	40.2	n	0.68	29.12	42.92	y	0.5	19.74	39.4	y	0.0466761	3.87738	up	ENSG00000126215.13	XRCC3	chr14	protein_coding	X-ray repair complementing defective repair in Chinese hamster cells 3	ENSG00000126215.13	XRCC3	chr14	protein_coding	X-ray repair complementing defective repair in Chinese hamster cells 3
novel_IR_3997	chr14	22905221	22905336	-	IntronR	ENST00000555209.5	novel	0.24	22.11	93.08	y	0.26	22.64	87.96	y	0.25	25.42	102.09	y	0.23	25.76	110.54	y	0.2	24.66	123.01	y	0.22	20.85	93.17	y	0.0419145	-3.16228	down	ENSG00000100461.17	RBM23	chr14	protein_coding	RNA binding motif protein 23	ENSG00000100461.17	RBM23	chr14	protein_coding	RNA binding motif protein 23
novel_IR_4047	chr14	24632118	24632719	-	IntronR	ENST00000382540.5	novel	0.11	0.34	3	n	0.09	0.38	4.22	n	0.17	0.56	3.37	n	0.32	0.75	2.36	n	0.27	1.13	4.19	y	0.21	1.85	9.01	n	0.025782	3.59584	up	ENSG00000100453.12	GZMB	chr14	protein_coding	granzyme B (granzyme 2, cytotoxic T-lymphocyte-associated serine esterase 1)	ENSG00000100453.12	GZMB	chr14	protein_coding	granzyme B (granzyme 2, cytotoxic T-lymphocyte-associated serine esterase 1)
novel_IR_4094	chr14	39266784	39266960	-	IntronR	ENST00000553520.1	novel	0.08	0.1	1.36	n	0	0	1.26	n	0.07	0.09	1.23	n	0.57	1.7	3	y	0.66	1.89	2.84	y	0.46	1.59	3.47	y	0.00542941	8.13915	up	ENSG00000258940.2	RP11-407N17.5	chr14	antisense	--	ENSG00000258940.2	RP11-407N17.5	chr14	antisense	--
novel_IR_4276	chr14	74288765	74289483	-	IntronR	ENST00000356924.8	novel	0.2	8.26	40.46	y	0.25	8.92	35.62	y	0.25	10.62	42.33	y	0.19	14.57	75.95	n	0.15	12.22	81.93	n	0.14	9.1	63.83	n	0.0319086	-3.24372	down	ENSG00000119688.20	ABCD4	chr14	protein_coding	ATP-binding cassette, sub-family D (ALD), member 4	ENSG00000119688.20	ABCD4	chr14	protein_coding	ATP-binding cassette, sub-family D (ALD), member 4
novel_IR_4321	chr14	81261931	81270670	-	IntronR	ENST00000614646.4	novel	0.16	1.43	9.02	n	0.22	1.87	8.33	y	0.19	1.51	7.77	n	0.11	2.42	22.12	n	0.14	2.48	17.98	n	0.12	1.53	12.42	n	0.0421452	-3.42997	down	ENSG00000140022.9	STON2	chr14	protein_coding	stonin 2	ENSG00000140022.9	STON2	chr14	protein_coding	stonin 2
novel_IR_4341	chr14	93115184	93115772	-	IntronR	ENST00000556603.6	novel	0.22	2.65	11.88	y	0.2	2.04	10.28	n	0.16	1.6	9.99	n	0.24	2.44	10.2	y	0.26	3.66	13.93	y	0.29	2.26	7.86	y	0.0393718	3.06316	up	ENSG00000100605.16	ITPK1	chr14	protein_coding	inositol-tetrakisphosphate 1-kinase	ENSG00000100605.16	ITPK1	chr14	protein_coding	inositol-tetrakisphosphate 1-kinase
novel_IR_4469	chr15	40814070	40814148	+	IntronR	ENST00000355341.8	novel	0.33	23.1	69.08	n	0.26	19.34	73.1	y	0.29	23.87	81.58	y	0.19	17.32	89.67	n	0.21	25.48	123.12	y	0.11	8.75	81.06	n	0.0349512	-3.36364	down	ENSG00000166140.17	ZFYVE19	chr15	protein_coding	zinc finger, FYVE domain containing 19	ENSG00000166140.17	ZFYVE19	chr15	protein_coding	zinc finger, FYVE domain containing 19
novel_IR_4470	chr15	40814070	40814148	+	IntronR	ENST00000570108.5	novel	0.2	23.1	113.56	y	0.14	19.34	138.99	n	0.16	23.87	146.04	n	0.11	17.32	162.8	n	0.11	25.48	224.99	n	0.06	8.75	138.21	n	0.0392508	-3.02193	down	ENSG00000166140.17	ZFYVE19	chr15	protein_coding	zinc finger, FYVE domain containing 19	ENSG00000166140.17	ZFYVE19	chr15	protein_coding	zinc finger, FYVE domain containing 19
novel_IR_4823	chr15	85209115	85209199	-	IntronR	ENST00000559481.5	novel	1.83	1	0.55	n	1.59	3.16	1.99	y	1.4	0.9	0.64	n	2.28	2.75	1.2	y	2.86	4	1.4	y	2.27	3.33	1.46	y	0.0270527	3.73213	up	ENSG00000229212.7	RP11-561C5.4	chr15	transcribed_unprocessed_pseudogene	--	ENSG00000229212.7	RP11-561C5.4	chr15	transcribed_unprocessed_pseudogene	--
novel_IR_4881	chr15	94402019	94402486	+	IntronR	ENST00000557742.1	novel	0.37	1.62	4.36	y	0.53	1.57	2.96	y	0.3	1.57	5.27	n	0.04	0.27	7.5	n	0.16	1.41	8.89	n	0.01	0.1	7.95	n	0.0205417	-4.0216	down	ENSG00000140563.14	MCTP2	chr15	protein_coding	multiple C2 domains, transmembrane 2	ENSG00000140563.14	MCTP2	chr15	protein_coding	multiple C2 domains, transmembrane 2
novel_IR_4958	chr16	1772366	1772372	-	IntronR	ENST00000613089.1	novel	1.01	1101.4	1088.1	y	1	1078.6	1081.97	y	1	1252	1257.7	y	0.99	1687	1706.07	y	0.98	2364.4	2422.27	y	0.98	1568.6	1594.87	y	0.0132356	-4.24264	down	ENSG00000074071.13	MRPS34	chr16	protein_coding	mitochondrial ribosomal protein S34	ENSG00000074071.13	MRPS34	chr16	protein_coding	mitochondrial ribosomal protein S34
novel_IR_4962	chr16	1772410	1772412	-	IntronR	ENST00000613089.1	novel	0.98	1082	1099	y	0.97	944	971.52	y	0.97	1188	1228	y	0.99	1606	1629.38	y	0.99	2175	2199.29	y	0.98	1417	1449.9	y	0.0474207	2.82843	up	ENSG00000074071.13	MRPS34	chr16	protein_coding	mitochondrial ribosomal protein S34	ENSG00000074071.13	MRPS34	chr16	protein_coding	mitochondrial ribosomal protein S34
novel_IR_5002	chr16	19610415	19626177	+	IntronR	ENST00000542263.5	novel	0.2	2.58	12.99	n	0.21	3.08	15.03	y	0.17	2.58	15.33	n	0.13	3.33	26.15	n	0.13	4.34	32.72	n	0.12	3.03	25.58	n	0.0242374	-5.34522	down	ENSG00000103544.14	C16orf62	chr16	protein_coding	chromosome 16 open reading frame 62	ENSG00000103544.14	C16orf62	chr16	protein_coding	chromosome 16 open reading frame 62
novel_IR_5043	chr16	2153222	2153319	+	IntronR	ENST00000541451.5	novel	0.01	0.24	17.59	n	0	0	8.93	n	0.03	0.45	15.21	n	0.47	5.57	11.86	y	0.34	8.47	25.18	y	0.31	3.49	11.1	y	0.0157189	7.21605	up	ENSG00000167964.12	RAB26	chr16	protein_coding	RAB26, member RAS oncogene family	ENSG00000167964.12	RAB26	chr16	protein_coding	RAB26, member RAS oncogene family
novel_IR_5070	chr16	22471852	22474125	+	IntronR	ENST00000309865.11	novel	2.03	0.71	0.35	y	1.31	0.63	0.48	n	1.7	0.15	0.09	n	0.03	0.03	1.03	n	0.12	0.13	1.08	n	0.35	0.15	0.42	n	0.00866674	-6.61243	down	ENSG00000237296.9	SMG1P1	chr16	transcribed_unprocessed_pseudogene	SMG1 pseudogene 1	ENSG00000237296.9	SMG1P1	chr16	transcribed_unprocessed_pseudogene	SMG1 pseudogene 1
novel_IR_5182	chr16	30064505	30066885	+	IntronR	ENST00000395248.5	novel	0.36	75.53	211.13	n	0.35	73.43	208.69	y	0.38	96.88	257.23	y	0.33	106.33	321.09	n	0.33	140.12	419.99	y	0.32	96.12	301.75	n	0.0398716	-3.88909	down	ENSG00000149925.16	ALDOA	chr16	protein_coding	aldolase A, fructose-bisphosphate	ENSG00000149925.16	ALDOA	chr16	protein_coding	aldolase A, fructose-bisphosphate
novel_IR_5232	chr16	30751281	30751549	+	IntronR	ENST00000563588.5	novel	0.15	16.71	110.32	n	0.2	16.76	83.56	y	0.09	11.28	125.02	n	0.3	32.15	108.15	y	0.28	45.71	166.1	y	0.23	22.72	97.94	y	0.0390578	3.24511	up	ENSG00000156873.15	PHKG2	chr16	protein_coding	phosphorylase kinase, gamma 2 (testis)	ENSG00000156873.15	PHKG2	chr16	protein_coding	phosphorylase kinase, gamma 2 (testis)
novel_IR_5284	chr16	31706034	31706891	+	IntronR	ENST00000254109.9	novel	0.48	4.18	8.77	y	0.5	1.6	3.21	y	0.4	2.04	5.07	y	0.24	2.47	10.09	y	0.24	4.79	19.57	y	0.15	1.44	9.82	n	0.00429368	-5.83874	down	ENSG00000131797.12	CLUHP3	chr16	transcribed_unprocessed_pseudogene	clustered mitochondria (cluA/CLU1) homolog pseudogene 3	ENSG00000131797.12	CLUHP3	chr16	transcribed_unprocessed_pseudogene	clustered mitochondria (cluA/CLU1) homolog pseudogene 3
novel_IR_5296	chr16	3597999	3600979	-	IntronR	ENST00000294008.3	novel	0.3	0.51	1.71	n	0.06	0.35	6.02	n	0	0	1.06	n	0.75	0.69	0.93	n	1.02	1.66	1.63	y	1	0.39	0	n	0.00315991	6.36196	up	ENSG00000188827.10	SLX4	chr16	protein_coding	SLX4 structure-specific endonuclease subunit	ENSG00000188827.10	SLX4	chr16	protein_coding	SLX4 structure-specific endonuclease subunit
novel_IR_5377	chr16	58516343	58516613	+	IntronR	ENST00000394266.8	novel	1.53	6.42	4.19	n	1.29	10.17	7.87	y	1.27	8.88	6.99	y	0.73	6.29	8.64	n	1.02	29.26	28.69	y	0.63	13.36	21.12	y	0.0201298	-3.96603	down	ENSG00000103037.11	SETD6	chr16	protein_coding	SET domain containing 6	ENSG00000103037.11	SETD6	chr16	protein_coding	SET domain containing 6
novel_IR_5398	chr16	666350	666673	+	IntronR	ENST00000315764.8	novel	0.62	43.11	69.27	y	0.61	52.29	86.05	y	0.61	43.59	71.72	y	0.52	72.18	137.55	y	0.56	94.13	168.68	y	0.53	59.75	112.73	y	0.0178494	-6.14701	down	ENSG00000161996.17	WDR90	chr16	protein_coding	WD repeat domain 90	ENSG00000161996.17	WDR90	chr16	protein_coding	WD repeat domain 90
novel_IR_5415	chr16	67155654	67156510	-	IntronR	ENST00000345057.8	novel	0.34	10.59	30.97	y	0.39	11.09	28.45	y	0.47	11.96	25.42	y	0.18	6.65	36.35	n	0.28	17.63	63.77	y	0.29	13.65	46.38	y	0.044208	-2.90474	down	ENSG00000102871.15	TRADD	chr16	protein_coding	TNFRSF1A-associated via death domain	ENSG00000102871.15	TRADD	chr16	protein_coding	TNFRSF1A-associated via death domain
novel_IR_5463	chr16	67832108	67832455	-	IntronR	ENST00000626059.2	novel	0.36	18.68	51.73	n	0.35	18.18	52.35	n	0.43	20.97	49.12	y	0.29	23.18	79.39	n	0.29	26.83	93.48	n	0.23	15.75	67.98	n	0.028903	-3.42194	down	ENSG00000102901.12	CENPT	chr16	protein_coding	centromere protein T	ENSG00000102901.12	CENPT	chr16	protein_coding	centromere protein T
novel_IR_5482	chr16	68822225	68823399	+	IntronR	ENST00000261769.9	novel	0.65	3.48	5.38	y	0.68	4.46	6.57	y	0.55	3.29	6.02	n	1.26	6.35	5.02	y	1.75	7.35	4.19	y	1.88	5.09	2.7	y	0.0292954	5.2036	up	ENSG00000039068.18	CDH1	chr16	protein_coding	cadherin 1, type 1, E-cadherin (epithelial)	ENSG00000039068.18	CDH1	chr16	protein_coding	cadherin 1, type 1, E-cadherin (epithelial)
novel_IR_5552	chr16	74337623	74338445	-	IntronR	ENST00000563377.5	novel	0.16	0.8	5.13	n	0.24	0.77	3.18	y	0.32	0.44	1.39	n	0.1	0.21	2.07	n	0	0	9.78	n	0.03	0.2	7.33	n	0.0301757	-3.58399	down	ENSG00000214331.8	RP11-252A24.2	chr16	transcribed_unprocessed_pseudogene	--	ENSG00000214331.8	RP11-252A24.2	chr16	transcribed_unprocessed_pseudogene	--
novel_IR_5704	chr17	16818848	16818942	-	IntronR	ENST00000425692.6	novel	1.23	14.73	11.93	y	1.09	22.75	20.89	y	1.21	22.92	18.88	y	2.01	23.52	11.7	y	1.59	17.28	10.89	y	1.85	13.73	7.41	y	0.0242442	4.9247	up	ENSG00000226145.7	KRT16P6	chr17	transcribed_unprocessed_pseudogene	keratin 16 pseudogene 6	ENSG00000226145.7	KRT16P6	chr17	transcribed_unprocessed_pseudogene	keratin 16 pseudogene 6
novel_IR_5724	chr17	18237737	18238045	+	IntronR	ENST00000621229.1	novel	0.27	2.64	9.74	y	0.27	1.89	6.91	y	0.19	3	16.01	n	0.12	3.07	24.88	n	0.17	4.98	28.79	n	0.14	2.28	16.73	n	0.0440184	-3.29293	down	ENSG00000131899.10	LLGL1	chr17	protein_coding	lethal giant larvae homolog 1 (Drosophila)	ENSG00000131899.10	LLGL1	chr17	protein_coding	lethal giant larvae homolog 1 (Drosophila)
novel_IR_5748	chr17	19341326	19343790	-	IntronR	ENST00000461069.6	novel	0.64	12.09	18.84	y	0.63	12.24	19.43	y	0.61	11.78	19.45	y	0.55	17.9	32.41	y	0.53	27.03	50.59	y	0.52	18.32	34.92	y	0.00170516	-7.48331	down	ENSG00000108641.14	B9D1	chr17	protein_coding	B9 protein domain 1	ENSG00000108641.14	B9D1	chr17	protein_coding	B9 protein domain 1
novel_IR_5764	chr17	2362270	2362838	+	IntronR	ENST00000268989.7	novel	0.32	0.49	1.53	n	0.42	1.41	3.36	n	0.3	1.33	4.44	y	0.08	0.52	6.17	n	0.04	0.31	7.92	n	0	0	1.21	n	0.00412301	-7.01493	down	ENSG00000141258.12	SGSM2	chr17	protein_coding	small G protein signaling modulator 2	ENSG00000141258.12	SGSM2	chr17	protein_coding	small G protein signaling modulator 2
novel_IR_6055	chr17	44748465	44750595	+	IntronR	ENST00000393547.6	novel	6.47	49.51	7.65	y	6.97	50.22	7.21	y	7.15	50.95	7.12	y	4.39	63.83	14.55	y	4.8	87.15	18.14	y	5.13	58.71	11.44	y	0.00212333	-7.07808	down	ENSG00000161692.17	DBF4B	chr17	protein_coding	DBF4 zinc finger B	ENSG00000161692.17	DBF4B	chr17	protein_coding	DBF4 zinc finger B
novel_IR_6072	chr17	45239241	45240946	-	IntronR	ENST00000587534.1	novel	0.16	0.61	3.95	n	0.05	0.2	4.29	n	0.2	0.73	3.63	y	0.39	2.27	5.84	y	0.37	2.39	6.39	y	0.37	1.86	5.01	y	0.0308658	5.29355	up	ENSG00000233175.2	CTD-2020K17.3	chr17	antisense	--	ENSG00000233175.2	CTD-2020K17.3	chr17	antisense	--
novel_IR_6074	chr17	45247516	45247875	-	IntronR	ENST00000420431.2	novel	0.12	0.49	4.24	n	0	0	3.87	n	0.19	0.75	4.02	n	0.39	2.27	5.88	y	0.35	2.97	8.51	y	0.51	2.41	4.68	y	0.0135369	4.26832	up	ENSG00000233483.2	CTD-2020K17.4	chr17	antisense	--	ENSG00000233483.2	CTD-2020K17.4	chr17	antisense	--
novel_IR_6140	chr17	48604615	48604862	-	IntronR	ENST00000225648.3	novel	0.82	44.45	54.06	y	0.7	29.47	42.08	y	0.79	27.09	34.15	y	0.66	36.81	55.49	y	0.58	48.66	83.64	y	0.55	31.62	57.72	y	0.024045	-3.55465	down	ENSG00000108511.9	HOXB6	chr17	protein_coding	homeobox B6	ENSG00000108511.9	HOXB6	chr17	protein_coding	homeobox B6
novel_IR_6174	chr17	50378895	50379068	+	IntronR	ENST00000393271.6	novel	0.2	1.4	7.06	n	0.26	3.01	11.71	y	0.26	3.69	13.97	y	0.15	3.49	23.41	n	0.11	2.55	22.8	n	0.09	2.13	24.61	n	0.0102135	-4.625	down	ENSG00000154920.14	EME1	chr17	protein_coding	essential meiotic structure-specific endonuclease 1	ENSG00000154920.14	EME1	chr17	protein_coding	essential meiotic structure-specific endonuclease 1
novel_IR_6175	chr17	50378895	50379107	+	IntronR	ENST00000338165.8	novel	0.16	1.28	8.08	n	0.2	2.64	13.45	n	0.24	3.71	15.62	y	0.13	3.58	26.56	n	0.09	2.41	26.22	n	0.08	2.37	28.05	n	0.0286613	-3.61158	down	ENSG00000154920.14	EME1	chr17	protein_coding	essential meiotic structure-specific endonuclease 1	ENSG00000154920.14	EME1	chr17	protein_coding	essential meiotic structure-specific endonuclease 1
novel_IR_6195	chr17	5113979	5114158	+	IntronR	ENST00000570712.1	novel	0.04	0.47	12.42	n	0.08	1.86	22.88	n	0.03	0.57	17.43	n	0.15	3.92	26.33	n	0.18	5.41	29.35	n	0.24	6.63	27.9	y	0.0169325	4.58258	up	ENSG00000234327.7	AC012146.7	chr17	processed_transcript	--	ENSG00000234327.7	AC012146.7	chr17	processed_transcript	--
novel_IR_6209	chr17	55414232	55421670	-	IntronR	ENST00000262065.7	novel	0.64	2.67	4.2	n	0.61	1.99	3.27	n	0.69	0.97	1.41	n	0.28	3.09	10.98	y	0.47	3.13	6.7	n	0.27	1.1	4.12	n	0.0307293	-4.43663	down	ENSG00000108960.7	MMD	chr17	protein_coding	monocyte to macrophage differentiation-associated	ENSG00000108960.7	MMD	chr17	protein_coding	monocyte to macrophage differentiation-associated
novel_IR_6216	chr17	56891300	56891364	-	IntronR	ENST00000537230.2	novel	1.64	46.52	28.43	y	1.32	27.14	20.57	y	1.45	43.22	29.76	y	1.08	30.62	28.47	y	1.01	35.67	35.16	y	1.13	31.37	27.78	y	0.0377005	-3.99788	down	ENSG00000121060.14	TRIM25	chr17	protein_coding	tripartite motif containing 25	ENSG00000121060.14	TRIM25	chr17	protein_coding	tripartite motif containing 25
novel_IR_6256	chr17	59663994	59664787	+	IntronR	ENST00000621829.4	novel	0.16	2.73	17	n	0.09	1.98	20.87	n	0.09	0.46	4.86	n	0.31	6.09	19.63	y	0.21	2.63	12.22	y	0.24	3.19	13.5	y	0.0226564	3.71231	up	ENSG00000141367.11	CLTC	chr17	protein_coding	clathrin, heavy chain (Hc)	ENSG00000141367.11	CLTC	chr17	protein_coding	clathrin, heavy chain (Hc)
novel_IR_6266	chr17	60526501	60527017	+	IntronR	ENST00000559739.1	novel	0.53	1.98	3.75	y	0.55	2.69	4.93	y	1.04	2.96	2.85	y	1.85	13.63	7.39	y	1.15	10.18	8.81	y	1.38	4.5	3.25	y	0.0491299	2.84237	up	ENSG00000259349.1	RP11-15E18.1	chr17	antisense	--	ENSG00000259349.1	RP11-15E18.1	chr17	antisense	--
novel_IR_6320	chr17	67245208	67245490	+	IntronR	ENST00000585193.1	novel	0.27	0.1	0.38	n	1	0.9	0.91	y	0	0	0.32	n	2.12	4.23	1.99	y	1.31	2.54	1.94	y	1.87	3.67	1.97	y	0.0266255	3.50899	up	ENSG00000266473.1	RP11-401F2.3	chr17	antisense	--	ENSG00000266473.1	RP11-401F2.3	chr17	antisense	--
novel_IR_6422	chr17	75516616	75516746	+	IntronR	ENST00000333213.10	novel	0.13	1.43	11.42	n	0.12	1.7	14.62	n	0.06	1.49	25.06	n	0.55	12.14	21.91	y	0.41	7.02	17.17	n	0.63	7.74	12.25	n	0.0143674	6.28327	up	ENSG00000182173.12	TSEN54	chr17	protein_coding	TSEN54 tRNA splicing endonuclease subunit	ENSG00000182173.12	TSEN54	chr17	protein_coding	TSEN54 tRNA splicing endonuclease subunit
novel_IR_6566	chr17	80198162	80198399	+	IntronR	ENST00000573882.5	novel	-	-	-	-	0	0	2.31	n	0	0	4.44	n	0.28	0.52	1.82	n	0.53	2.58	4.91	y	0.33	0.17	0.5	n	0.0381031	4.97537	up	ENSG00000141527.16	CARD14	chr17	protein_coding	caspase recruitment domain family, member 14	ENSG00000141527.16	CARD14	chr17	protein_coding	caspase recruitment domain family, member 14
novel_IR_6602	chr17	81682149	81682491	-	IntronR	ENST00000573715.2	novel	0.37	31.99	86.84	y	0.33	30.07	91.32	y	0.25	25.66	104.72	n	0.47	46.9	99.02	y	0.39	58.33	149.38	y	0.5	56.84	113.33	y	0.0473383	2.83603	up	ENSG00000214087.8	ARL16	chr17	protein_coding	ADP-ribosylation factor-like 16	ENSG00000214087.8	ARL16	chr17	protein_coding	ADP-ribosylation factor-like 16
novel_IR_6657	chr17	8289984	8290842	-	IntronR	ENST00000579192.5	novel	0.95	22.64	23.8	y	1.14	18.12	15.88	n	0.92	20.93	22.67	n	1.85	27.12	14.64	y	1.44	35.16	24.5	n	1.65	18.99	11.54	n	0.0156039	4.69755	up	ENSG00000125434.10	SLC25A35	chr17	protein_coding	solute carrier family 25, member 35	ENSG00000125434.10	SLC25A35	chr17	protein_coding	solute carrier family 25, member 35
novel_IR_6705	chr18	23899065	23901127	+	IntronR	ENST00000399516.7	novel	0.28	2.52	9.06	y	0.12	1.47	12.74	n	0.2	1.01	4.99	n	0.38	2.35	6.2	y	0.41	2	4.92	n	0.52	2.13	4.13	n	0.0198715	3.76829	up	ENSG00000053747.15	LAMA3	chr18	protein_coding	laminin, alpha 3	ENSG00000053747.15	LAMA3	chr18	protein_coding	laminin, alpha 3
novel_IR_6706	chr18	23899455	23901127	+	IntronR	ENST00000313654.13	novel	0.06	0.93	14.59	n	0.06	0.67	11.13	n	0	0	8.2	n	0.16	1.48	8.95	n	0.2	1.46	7.21	y	0.16	1.24	7.92	n	0.00768099	5.547	up	ENSG00000053747.15	LAMA3	chr18	protein_coding	laminin, alpha 3	ENSG00000053747.15	LAMA3	chr18	protein_coding	laminin, alpha 3
novel_IR_6980	chr19	14074463	14074706	+	IntronR	ENST00000269720.6	novel	0.3	34.31	115.14	n	0.25	21.44	87.06	n	0.24	29.45	123.1	n	0.32	58.56	183.35	n	0.41	85.7	210.09	y	0.35	56.5	159.91	y	0.0463241	2.99112	up	ENSG00000141854.7	CTB-55O6.8	chr19	protein_coding	--	ENSG00000141854.7	CTB-55O6.8	chr19	protein_coding	--
novel_IR_7004	chr19	15253783	15254152	-	IntronR	ENST00000360016.9	novel	0.03	0.21	6.63	n	0	0	6.23	n	0.09	0.53	5.97	n	0.13	0.81	6.41	n	0.23	1.12	4.86	y	0.26	1.6	6.06	n	0.0303917	3.51799	up	ENSG00000141867.17	BRD4	chr19	protein_coding	bromodomain containing 4	ENSG00000141867.17	BRD4	chr19	protein_coding	bromodomain containing 4
novel_IR_7209	chr19	34400695	34404649	+	IntronR	ENST00000606020.1	novel	1.89	114.74	60.76	y	1.94	105.29	54.22	y	1.98	118.39	59.7	y	1.44	138.83	96.46	y	1.67	169.8	101.59	y	1.69	129.28	76.28	y	0.0415858	-3.99238	down	ENSG00000266953.6	RP11-618P17.4	chr19	protein_coding	--	ENSG00000266953.6	RP11-618P17.4	chr19	protein_coding	--
novel_IR_7272	chr19	35744145	35744323	-	IntronR	ENST00000589807.1	novel	0.24	12.62	52.49	n	0.22	9.04	40.73	n	0.27	18.19	67.07	y	0.17	13.73	78.85	n	0.19	24.23	129.88	n	0.16	9.13	56.2	n	0.021576	-4.11844	down	ENSG00000267120.3	AD000671.6	chr19	protein_coding	--	ENSG00000267120.3	AD000671.6	chr19	protein_coding	--
novel_IR_7277	chr19	35762146	35762253	+	IntronR	ENST00000537459.5	novel	0.05	0.53	11.69	n	0	0	10.4	n	0	0	7.08	n	0.24	4.33	17.86	y	0.4	5.83	14.62	y	0.36	2.36	6.46	y	0.0144113	6.22366	up	ENSG00000167595.14	PROSER3	chr19	protein_coding	proline and serine rich 3	ENSG00000167595.14	PROSER3	chr19	protein_coding	proline and serine rich 3
novel_IR_7278	chr19	35762146	35762256	+	IntronR	ENST00000536950.5	novel	0.06	0.62	9.67	n	0.01	0.06	10.32	n	0	0	4.29	n	0.33	4.43	13.6	y	0.48	6.06	12.53	y	0.37	2.54	6.79	y	0.00699476	7.62351	up	ENSG00000167595.14	PROSER3	chr19	protein_coding	proline and serine rich 3	ENSG00000167595.14	PROSER3	chr19	protein_coding	proline and serine rich 3
novel_IR_7286	chr19	35785483	35786896	+	IntronR	ENST00000314737.9	novel	0.51	4.4	8.67	y	0.42	5.24	12.39	y	0.48	2.83	5.9	y	0.4	5.07	12.74	y	0.29	6.9	23.64	y	0.27	6.52	23.88	y	0.0440282	-3.1053	down	ENSG00000004777.18	ARHGAP33	chr19	protein_coding	Rho GTPase activating protein 33	ENSG00000004777.18	ARHGAP33	chr19	protein_coding	Rho GTPase activating protein 33
novel_IR_7290	chr19	35896128	35896218	-	IntronR	ENST00000396901.5	novel	0.34	11.33	33.45	y	0.35	7.7	22.03	y	0.33	5.4	16.22	y	0.18	8.4	46.69	n	0.11	6.61	61.27	n	0.14	4.25	30.85	n	0.00685429	-9.32872	down	ENSG00000167604.13	NFKBID	chr19	protein_coding	nuclear factor of kappa light polypeptide gene enhancer in B-cells inhibitor, delta	ENSG00000167604.13	NFKBID	chr19	protein_coding	nuclear factor of kappa light polypeptide gene enhancer in B-cells inhibitor, delta
novel_IR_7355	chr19	37780023	37792665	+	IntronR	ENST00000591908.1	novel	0.35	1.33	3.78	y	0.29	0.86	2.91	y	0.27	0.97	3.56	n	0.23	1.81	7.8	n	0.14	2.07	15.35	n	0.15	1.35	9.08	n	0.0263206	-3.48827	down	ENSG00000267422.1	CTD-2554C21.1	chr19	transcribed_processed_pseudogene	--	ENSG00000267422.1	CTD-2554C21.1	chr19	transcribed_processed_pseudogene	--
novel_IR_7398	chr19	39414195	39414992	+	IntronR	ENST00000425673.5	novel	0.46	1.04	2.25	y	0.34	2.64	7.68	y	0.5	1.06	2.1	n	0.16	0.54	3.44	n	0.25	0.37	1.5	n	0.25	0.28	1.1	n	0.0270043	-3.76471	down	ENSG00000090924.14	PLEKHG2	chr19	protein_coding	pleckstrin homology domain containing, family G (with RhoGef domain) member 2	ENSG00000090924.14	PLEKHG2	chr19	protein_coding	pleckstrin homology domain containing, family G (with RhoGef domain) member 2
novel_IR_7428	chr19	40826287	40826602	-	IntronR	ENST00000437853.1	novel	-	-	-	-	0.1	0.09	0.91	n	0	0	0.34	n	0.53	0.32	0.6	n	0.74	0.75	1.01	y	0.41	0.73	1.78	y	0.0210637	4.69493	up	ENSG00000237118.2	CYP2F2P	chr19	unitary_pseudogene	cytochrome P450, family 2, subfamily F, polypeptide 2, pseudogene	ENSG00000237118.2	CYP2F2P	chr19	unitary_pseudogene	cytochrome P450, family 2, subfamily F, polypeptide 2, pseudogene
novel_IR_7805	chr19	57397174	57398413	+	IntronR	ENST00000597400.5	novel	0.1	0.24	2.36	n	0.09	0.24	2.55	n	0	0	1.13	n	0.25	0.24	0.94	n	0.24	0.24	0.97	n	0.23	0.44	1.91	y	0.027652	5.46653	up	ENSG00000188785.11	ZNF548	chr19	protein_coding	zinc finger protein 548	ENSG00000188785.11	ZNF548	chr19	protein_coding	zinc finger protein 548
novel_IR_7808	chr19	57475146	57475660	-	IntronR	ENST00000343280.8	novel	0.56	0.58	1.03	y	0.5	0.74	1.48	n	1	1.15	0	n	0	0	0.44	n	0	0	4.09	n	0	0	1.42	n	0.0488615	-4.35644	down	ENSG00000197128.11	ZNF772	chr19	protein_coding	zinc finger protein 772	ENSG00000197128.11	ZNF772	chr19	protein_coding	zinc finger protein 772
novel_IR_7818	chr19	57669203	57670245	+	IntronR	ENST00000318203.9	novel	1	0.84	0	n	1.27	0.52	0.41	n	1	0.56	0	n	0.35	0.28	0.81	n	0.45	0.5	1.11	y	-	-	-	-	0.00772234	-6.70187	down	ENSG00000180532.10	ZSCAN4	chr19	protein_coding	zinc finger and SCAN domain containing 4	ENSG00000180532.10	ZSCAN4	chr19	protein_coding	zinc finger and SCAN domain containing 4
novel_IR_7825	chr19	57867394	57867851	-	IntronR	ENST00000597780.1	novel	0.37	0.6	1.62	y	0.53	0.95	1.8	y	0.36	0.24	0.67	n	0.22	0.32	1.43	n	0.01	0.04	4.55	n	0.09	0.05	0.58	n	0.0193922	-3.80595	down	ENSG00000269867.1	CTD-2583A14.8	chr19	sense_intronic	--	ENSG00000269867.1	CTD-2583A14.8	chr19	sense_intronic	--
novel_IR_7879	chr19	7143090	7152726	-	IntronR	ENST00000341500.9	novel	0.07	0.32	4.43	n	0.26	0.6	2.29	n	0.07	0.29	4.29	n	0.46	0.87	1.87	y	0.75	0.8	1.07	n	0.64	0.88	1.38	y	0.0121878	4.57616	up	ENSG00000171105.13	INSR	chr19	protein_coding	insulin receptor	ENSG00000171105.13	INSR	chr19	protein_coding	insulin receptor
novel_IR_7884	chr19	7467118	7467214	+	IntronR	ENST00000359920.10	novel	0.78	2.58	3.32	n	0.81	2.24	2.77	y	1.2	2.96	2.47	n	0.38	3.64	9.62	n	0.28	3.18	11.38	n	0	0	6.36	n	0.0168394	-4.01744	down	ENSG00000104880.17	ARHGEF18	chr19	protein_coding	Rho/Rac guanine nucleotide exchange factor (GEF) 18	ENSG00000104880.17	ARHGEF18	chr19	protein_coding	Rho/Rac guanine nucleotide exchange factor (GEF) 18
novel_IR_7885	chr19	7467118	7467214	+	IntronR	ENST00000617428.1	novel	0.78	2.58	3.32	y	0.81	2.24	2.77	n	1.2	2.96	2.47	y	0.38	3.64	9.62	y	0.28	3.18	11.38	y	0	0	6.36	n	0.0168394	-4.01744	down	ENSG00000268861.5	CTD-2207O23.3	chr19	protein_coding	--	ENSG00000268861.5	CTD-2207O23.3	chr19	protein_coding	--
novel_IR_7891	chr19	7505436	7505517	+	IntronR	ENST00000361664.6	novel	0	0	1.09	n	0	0	0.54	n	0	0	0.6	n	0.29	1.12	3.82	n	0.37	2.09	5.66	y	0.41	2.45	5.97	y	0.00964127	10.1105	up	ENSG00000198723.10	C19orf45	chr19	protein_coding	chromosome 19 open reading frame 45	ENSG00000198723.10	C19orf45	chr19	protein_coding	chromosome 19 open reading frame 45
novel_IR_7976	chr2	109544324	109545385	-	IntronR	ENST00000437928.5	novel	0.39	10.55	26.82	y	0.34	7	20.54	y	0.37	8.74	23.54	y	0.29	10.93	37.87	y	0.29	13.36	45.67	y	0.21	8.59	40.03	y	0.0404918	-3.40269	down	ENSG00000186522.14	44084	chr2	protein_coding	septin 10	ENSG00000186522.14	44084	chr2	protein_coding	septin 10
novel_IR_8087	chr2	128016547	128017680	-	IntronR	ENST00000357702.9	novel	0.35	0.72	2.06	n	0.27	1.17	4.38	y	0.51	0.24	0.48	n	0	0	4.54	n	0.09	0.26	3.01	n	0	0	2.95	n	0.0252515	-4.52174	down	ENSG00000136715.17	SAP130	chr2	protein_coding	Sin3A-associated protein, 130kDa	ENSG00000136715.17	SAP130	chr2	protein_coding	Sin3A-associated protein, 130kDa
novel_IR_8137	chr2	148021046	148021648	+	IntronR	ENST00000407073.5	novel	2.05	12.97	6.33	y	1.6	14.29	8.96	y	1.97	10.9	5.52	y	1.29	12.64	9.77	y	1.23	24.43	19.78	y	0.96	16.23	16.99	y	0.0170278	-4.15241	down	ENSG00000204406.11	MBD5	chr2	protein_coding	methyl-CpG binding domain protein 5	ENSG00000204406.11	MBD5	chr2	protein_coding	methyl-CpG binding domain protein 5
novel_IR_8196	chr2	170723593	170727285	-	IntronR	ENST00000442456.4	novel	0.33	0.45	1.37	y	0.13	0.32	2.55	n	0.13	0.23	1.7	n	1	0.51	0	n	1	0.94	0	n	1	0.32	0	n	0.0068166	12.05	up	ENSG00000234350.4	AC007405.4	chr2	lincRNA	--	ENSG00000234350.4	AC007405.4	chr2	lincRNA	--
novel_IR_8200	chr2	171478070	171480038	+	IntronR	ENST00000539783.5	novel	0.16	0.36	2.32	n	0.23	0.85	3.61	y	0.16	0.45	2.77	n	0.05	0.14	2.71	n	0.03	0.14	4.86	n	0.08	0.42	5.58	n	0.0139302	-4.72944	down	ENSG00000115827.13	DCAF17	chr2	protein_coding	DDB1 and CUL4 associated factor 17	ENSG00000115827.13	DCAF17	chr2	protein_coding	DDB1 and CUL4 associated factor 17
novel_IR_8260	chr2	189762932	189764855	+	IntronR	ENST00000523895.1	novel	0.22	0.14	0.65	y	0.29	0.19	0.67	y	0.21	0.29	1.36	y	0.1	0.17	1.63	n	0.13	0.42	3.37	n	0.05	0.22	4.1	n	0.0130713	-4.27366	down	ENSG00000253559.1	OSGEPL1-AS1	chr2	antisense	OSGEPL1 antisense RNA 1	ENSG00000253559.1	OSGEPL1-AS1	chr2	antisense	OSGEPL1 antisense RNA 1
novel_IR_8352	chr2	218658897	218659328	-	IntronR	ENST00000411696.6	novel	0	0	0.72	n	0.29	0.84	2.93	n	0.18	0.76	4.23	n	0.46	2.77	6.02	y	0.48	2.44	5.05	n	0.69	1.23	1.8	n	0.0268297	3.45079	up	ENSG00000115568.15	ZNF142	chr2	protein_coding	zinc finger protein 142	ENSG00000115568.15	ZNF142	chr2	protein_coding	zinc finger protein 142
novel_IR_8353	chr2	218659035	218659369	-	IntronR	ENST00000449707.5	novel	0	0	1.34	n	0.27	0.48	1.77	n	0.18	0.29	1.59	n	0.52	1.65	3.18	y	0.48	2.23	4.63	n	0.4	0.95	2.4	y	0.0408188	3.64577	up	ENSG00000115568.15	ZNF142	chr2	protein_coding	zinc finger protein 142	ENSG00000115568.15	ZNF142	chr2	protein_coding	zinc finger protein 142
novel_IR_8420	chr2	230401063	230401366	+	IntronR	ENST00000415673.6	novel	0	0	6.66	n	0	0	3.25	n	0	0	6.96	n	0.24	2.16	9.12	y	0.18	3.32	18.16	n	0.32	2.31	7.22	y	0.0259785	6.08276	up	ENSG00000185404.16	SP140L	chr2	protein_coding	SP140 nuclear body protein-like	ENSG00000185404.16	SP140L	chr2	protein_coding	SP140 nuclear body protein-like
novel_IR_8712	chr2	61482736	61483906	+	IntronR	ENST00000578974.2	novel	1.12	1.59	1.42	y	0.82	0.78	0.95	n	1.57	2.25	1.44	y	2.79	2.56	0.92	y	1.73	3.69	2.14	y	2.78	3.28	1.18	y	0.0480569	3.05347	up	ENSG00000270820.5	RP11-355B11.2	chr2	antisense	--	ENSG00000270820.5	RP11-355B11.2	chr2	antisense	--
novel_IR_8728	chr2	68466470	68467211	-	IntronR	ENST00000377957.3	novel	0	0.01	4.58	n	0.12	0.41	3.42	n	0	0	7.17	n	0.36	1.6	4.5	y	0.2	1.25	6.36	n	0.27	1.13	4.1	y	0.0187522	3.86762	up	ENSG00000204923.3	FBXO48	chr2	protein_coding	F-box protein 48	ENSG00000204923.3	FBXO48	chr2	protein_coding	F-box protein 48
novel_IR_8922	chr2	97702167	97702669	+	IntronR	ENST00000605331.3	novel	0.42	1.75	4.12	n	0.58	0.74	1.28	n	0.38	0.93	2.45	n	0	0	6.21	n	0.2	1.35	6.59	y	0.24	1.11	4.56	n	0.0328052	-3.25886	down	ENSG00000228486.9	LINC01125	chr2	antisense	long intergenic non-protein coding RNA 1125	ENSG00000228486.9	LINC01125	chr2	antisense	long intergenic non-protein coding RNA 1125
novel_IR_8984	chr20	2838929	2839192	-	IntronR	ENST00000356872.7	novel	0.34	21.49	62.3	n	0.31	15.63	51.1	n	0.34	20.44	60.53	n	0.36	36.09	101.1	n	0.36	55.92	153.94	n	0.39	35.93	92.37	y	0.0474207	2.82843	up	ENSG00000132635.16	PCED1A	chr20	protein_coding	PC-esterase domain containing 1A	ENSG00000132635.16	PCED1A	chr20	protein_coding	PC-esterase domain containing 1A
novel_IR_9018	chr20	33659550	33659653	-	IntronR	ENST00000375238.8	novel	0.23	9.56	42.26	y	0.1	4.28	44.18	n	0.21	14.72	69.39	y	0.31	19.14	61.5	y	0.3	21	69.51	y	0.4	19.53	49.02	y	0.0409468	3.04656	up	ENSG00000125967.16	NECAB3	chr20	protein_coding	N-terminal EF-hand calcium binding protein 3	ENSG00000125967.16	NECAB3	chr20	protein_coding	N-terminal EF-hand calcium binding protein 3
novel_IR_9021	chr20	33990013	33991775	-	IntronR	ENST00000615120.1	novel	0	0	0.85	n	0.18	0.5	2.84	n	0.15	0.82	5.6	n	0.35	1.15	3.28	n	0.43	2.39	5.55	y	0.42	0.88	2.09	y	0.0209552	4.74624	up	ENSG00000275784.1	RP5-1125A11.6	chr20	lincRNA	--	ENSG00000275784.1	RP5-1125A11.6	chr20	lincRNA	--
novel_IR_9044	chr20	35564008	35564748	-	IntronR	ENST00000615531.4	novel	1.28	4.77	3.72	y	2.02	3.15	1.56	y	1.27	2.13	1.68	y	0.38	1.95	5.17	y	0.81	4.41	5.48	y	0.38	1.24	3.22	y	0.0360074	-3.48743	down	ENSG00000088340.15	FER1L4	chr20	unitary_pseudogene	fer-1-like family member 4, pseudogene (functional)	ENSG00000088340.15	FER1L4	chr20	unitary_pseudogene	fer-1-like family member 4, pseudogene (functional)
novel_IR_9072	chr20	37067297	37067986	-	IntronR	ENST00000373664.7	novel	0.44	1.14	2.62	y	0.35	0.43	1.21	n	-	-	-	-	0	0	2.86	n	0.07	0.29	4.33	n	0.16	0.1	0.67	n	0.020128	-4.92996	down	ENSG00000080839.11	RBL1	chr20	protein_coding	retinoblastoma-like 1	ENSG00000080839.11	RBL1	chr20	protein_coding	retinoblastoma-like 1
novel_IR_9105	chr20	41451105	41451826	-	IntronR	ENST00000373233.7	novel	0.18	0.44	2.41	n	0.27	2.02	7.52	y	0.16	0.82	5.21	n	0.13	0.7	5.47	n	0	0	1.52	n	0	0	0.29	n	0.0468036	-2.91043	down	ENSG00000124177.14	CHD6	chr20	protein_coding	chromodomain helicase DNA binding protein 6	ENSG00000124177.14	CHD6	chr20	protein_coding	chromodomain helicase DNA binding protein 6
novel_IR_9106	chr20	41452942	41454626	-	IntronR	ENST00000373233.7	novel	0.21	1.61	7.79	y	0.24	2.18	9.18	y	0.17	0.69	3.95	n	0.09	1.24	13.15	n	0.08	0.89	11.57	n	0.03	0.42	12.92	n	0.00716233	-5.09325	down	ENSG00000124177.14	CHD6	chr20	protein_coding	chromodomain helicase DNA binding protein 6	ENSG00000124177.14	CHD6	chr20	protein_coding	chromodomain helicase DNA binding protein 6
novel_IR_9170	chr20	50190285	50191268	-	IntronR	ENST00000613921.1	novel	1.35	0.46	0.34	n	-	-	-	-	1.37	0.77	0.56	y	0.33	0.91	2.8	n	0.82	0.99	1.21	y	0.67	0.77	1.16	n	0.0345507	-5.1848	down	ENSG00000277449.1	CEBPB-AS1	chr20	antisense	CEBPB antisense RNA 1	ENSG00000277449.1	CEBPB-AS1	chr20	antisense	CEBPB antisense RNA 1
novel_IR_9192	chr20	58239402	58239660	-	IntronR	ENST00000497138.5	novel	0.17	0.76	4.44	n	0.29	1.37	4.69	y	0.09	0.57	6.61	n	0.78	3.97	5.08	y	0.74	4.33	5.88	y	0.62	3.37	5.43	y	0.00245638	7.02687	up	ENSG00000124224.16	PPP4R1L	chr20	transcribed_unprocessed_pseudogene	protein phosphatase 4, regulatory subunit 1-like (pseudogene)	ENSG00000124224.16	PPP4R1L	chr20	transcribed_unprocessed_pseudogene	protein phosphatase 4, regulatory subunit 1-like (pseudogene)
novel_IR_9211	chr20	5968025	5972576	+	IntronR	ENST00000378886.6	novel	0.15	1.53	9.91	n	0.23	1.78	7.91	y	0.15	0.89	5.75	n	0.09	1.05	11.5	n	0.08	0.55	7	n	0.04	0.4	11.17	n	0.0367231	-3.47089	down	ENSG00000125885.13	MCM8	chr20	protein_coding	minichromosome maintenance complex component 8	ENSG00000125885.13	MCM8	chr20	protein_coding	minichromosome maintenance complex component 8
novel_IR_9482	chr22	17581548	17582251	-	IntronR	ENST00000443935.5	novel	0	0	0.79	n	0	0	1.91	n	0	0	1.18	n	3.55	0.37	0.1	y	3.8	0.37	0.1	y	3.62	0.84	0.23	n	0.000414398	49.1085	up	ENSG00000236754.5	AC004019.13	chr22	antisense	--	ENSG00000236754.5	AC004019.13	chr22	antisense	--
novel_IR_9521	chr22	20111259	20111789	-	IntronR	ENST00000412713.1	novel	1.99	0.03	0.02	n	2.64	0.83	0.31	n	2.03	1.27	0.63	y	0.67	0.64	0.95	y	0.37	0.24	0.65	n	0.97	1.51	1.55	y	0.00525534	-5.68895	down	ENSG00000243762.1	AC006547.8	chr22	antisense	--	ENSG00000243762.1	AC006547.8	chr22	antisense	--
novel_IR_9532	chr22	20702893	20703006	+	IntronR	ENST00000445836.5	novel	0.17	2.99	17.76	n	0.08	0.88	11.17	n	0.1	1.5	15.22	n	0.21	2.08	10.13	n	0.35	9.29	26.85	y	0.25	3.12	12.47	n	0.0449557	3.08039	up	ENSG00000226287.7	TMEM191A	chr22	processed_transcript	transmembrane protein 191A (pseudogene)	ENSG00000226287.7	TMEM191A	chr22	processed_transcript	transmembrane protein 191A (pseudogene)
novel_IR_9554	chr22	21469194	21469274	+	IntronR	ENST00000453397.5	novel	0	0	1.58	n	0.53	1.38	2.58	n	0	0	0.53	n	1.41	1	0.71	n	1.16	5	4.3	y	1.54	5.15	3.36	y	0.00766292	5.71212	up	ENSG00000206140.9	TMEM191C	chr22	lincRNA	transmembrane protein 191C	ENSG00000206140.9	TMEM191C	chr22	lincRNA	transmembrane protein 191C
novel_IR_9559	chr22	21476160	21477790	-	IntronR	ENST00000450651.5	novel	0.23	8.74	37.79	y	0.21	7.26	34.48	y	0.23	8.23	35.91	y	0.3	10.02	33.54	y	0.28	14.94	52.86	y	0.27	11.58	42.77	y	0.00685323	5.4272	up	ENSG00000183506.16	PI4KAP2	chr22	transcribed_unprocessed_pseudogene	phosphatidylinositol 4-kinase, catalytic, alpha pseudogene 2	ENSG00000183506.16	PI4KAP2	chr22	transcribed_unprocessed_pseudogene	phosphatidylinositol 4-kinase, catalytic, alpha pseudogene 2
novel_IR_9587	chr22	24067181	24070800	+	IntronR	ENST00000263119.9	novel	0.18	2.52	13.62	n	0.13	2.54	19.44	n	0.16	2.3	14.11	n	0.23	4.87	21.27	y	0.23	4.43	18.89	y	0.22	3.45	15.56	y	0.0349177	4.69574	up	ENSG00000099991.16	CABIN1	chr22	protein_coding	calcineurin binding protein 1	ENSG00000099991.16	CABIN1	chr22	protein_coding	calcineurin binding protein 1
novel_IR_9591	chr22	24414744	24433131	+	IntronR	ENST00000358654.2	novel	1.66	10.52	6.34	y	1.76	10.71	6.09	y	1.81	10.62	5.88	y	3.18	14.47	4.55	y	3	19.15	6.39	y	2.33	13.52	5.8	y	0.0480745	4.16762	up	ENSG00000258555.4	SPECC1L-ADORA2A	chr22	protein_coding	SPECC1L-ADORA2A readthrough (NMD candidate)	ENSG00000258555.4	SPECC1L-ADORA2A	chr22	protein_coding	SPECC1L-ADORA2A readthrough (NMD candidate)
novel_IR_9606	chr22	26526267	26528214	-	IntronR	ENST00000338754.8	novel	0.1	2.73	27.16	n	0.09	2.38	25.87	n	0.12	3.36	28	n	0.21	5.68	27.66	y	0.16	5.75	36.87	n	0.23	6.49	27.9	y	0.0290394	4.27582	up	ENSG00000128294.15	TPST2	chr22	protein_coding	tyrosylprotein sulfotransferase 2	ENSG00000128294.15	TPST2	chr22	protein_coding	tyrosylprotein sulfotransferase 2
novel_IR_9643	chr22	31611840	31613142	+	IntronR	ENST00000540643.5	novel	0.46	4.15	8.97	y	0.32	5.97	18.48	y	0.37	4.21	11.28	y	0.15	3.73	25.39	n	0.26	7.83	29.81	y	0.24	4.23	17.95	y	0.0366634	-3.13728	down	ENSG00000198089.14	SFI1	chr22	protein_coding	Sfi1 homolog, spindle assembly associated (yeast)	ENSG00000198089.14	SFI1	chr22	protein_coding	Sfi1 homolog, spindle assembly associated (yeast)
novel_IR_9745	chr22	45328063	45330603	+	IntronR	ENST00000216214.7	novel	0.39	6.69	16.96	y	0.39	6.91	17.7	y	0.38	7.37	19.59	y	0.23	9.47	41.73	y	0.28	9.55	34.73	y	0.2	7.57	37.06	y	0.0215496	-6.36396	down	ENSG00000100376.11	FAM118A	chr22	protein_coding	family with sequence similarity 118, member A	ENSG00000100376.11	FAM118A	chr22	protein_coding	family with sequence similarity 118, member A
novel_IR_9762	chr22	50159785	50160964	+	IntronR	ENST00000395858.7	novel	0	0	0.31	n	0.19	0.12	0.6	n	0	0	0.96	n	-	-	-	-	0.36	0.17	0.47	n	0.27	0.39	1.45	y	0.0478789	3.23927	up	ENSG00000073146.15	MOV10L1	chr22	protein_coding	Mov10 RISC complex RNA helicase like 1	ENSG00000073146.15	MOV10L1	chr22	protein_coding	Mov10 RISC complex RNA helicase like 1
novel_IR_9764	chr22	50208769	50209212	-	IntronR	ENST00000608016.1	novel	1.58	1.4	0.88	y	-	-	-	-	1.56	0.66	0.42	n	0	0	0.02	n	-	-	-	-	0	0	0.22	n	0.00405485	-157	down	ENSG00000273137.1	RP3-402G11.28	chr22	antisense	--	ENSG00000273137.1	RP3-402G11.28	chr22	antisense	--
novel_IR_9791	chr22	50444117	50444203	+	IntronR	ENST00000359139.7	novel	0.23	14.65	63.12	y	0.2	12.65	61.89	y	0.22	17.01	77.64	y	0.18	18.55	100.47	n	0.14	19.86	139.22	n	0.16	14.79	91.96	n	0.0199103	-3.90007	down	ENSG00000100239.15	PPP6R2	chr22	protein_coding	protein phosphatase 6, regulatory subunit 2	ENSG00000100239.15	PPP6R2	chr22	protein_coding	protein phosphatase 6, regulatory subunit 2
novel_IR_9809	chr22	50775851	50776670	-	IntronR	ENST00000354869.7	novel	0.27	4	15.07	y	0.2	3.68	18.1	y	0.27	4.04	15.24	y	0.09	2.85	30.42	n	0.11	4.16	37.56	n	0.15	3.18	21.64	n	0.0132699	-4.44446	down	ENSG00000079974.17	RABL2B	chr22	protein_coding	RAB, member of RAS oncogene family-like 2B	ENSG00000079974.17	RABL2B	chr22	protein_coding	RAB, member of RAS oncogene family-like 2B
novel_IR_9968	chr3	139379466	139383298	-	IntronR	ENST00000333188.9	novel	0.12	1.06	8.85	n	0.19	1.7	9.18	n	0.08	1	13.03	n	0.35	2.89	8.22	y	0.42	2.67	6.32	n	0.42	1.81	4.3	y	0.00353592	6.71345	up	ENSG00000184432.9	COPB2	chr3	protein_coding	coatomer protein complex, subunit beta 2 (beta prime)	ENSG00000184432.9	COPB2	chr3	protein_coding	coatomer protein complex, subunit beta 2 (beta prime)
novel_IR_10097	chr3	183636311	183643480	+	IntronR	ENST00000454652.6	novel	0.12	0.31	2.67	n	0.17	0.45	2.58	n	0.08	0.29	3.7	n	0.75	0.89	1.18	y	0.61	0.5	0.82	y	1	0.32	0	n	0.0236514	5.66954	up	ENSG00000114796.15	KLHL24	chr3	protein_coding	kelch-like family member 24	ENSG00000114796.15	KLHL24	chr3	protein_coding	kelch-like family member 24
novel_IR_10150	chr3	196230072	196238708	-	IntronR	ENST00000419333.5	novel	0.74	31.29	42.41	y	0.6	26.52	43.89	y	0.61	31.11	50.82	y	0.43	32.83	75.86	y	0.48	48.26	101.16	y	0.49	32.92	66.77	y	0.040402	-3.75972	down	ENSG00000161217.11	PCYT1A	chr3	protein_coding	phosphate cytidylyltransferase 1, choline, alpha	ENSG00000161217.11	PCYT1A	chr3	protein_coding	phosphate cytidylyltransferase 1, choline, alpha
novel_IR_10187	chr3	24494491	24496664	+	IntronR	ENST00000438096.1	novel	-	-	-	-	0	0	0.44	n	0	0	0.88	n	0.53	0.24	0.44	y	1	0.08	0	n	1	0.27	0	n	0.0328212	5.38298	up	ENSG00000228791.7	THRB-AS1	chr3	processed_transcript	THRB antisense RNA 1	ENSG00000228791.7	THRB-AS1	chr3	processed_transcript	THRB antisense RNA 1
novel_IR_10201	chr3	33373300	33373869	+	IntronR	ENST00000507198.5	novel	0.69	0.84	1.22	y	1.22	0.26	0.21	n	1	0.32	0	n	0.21	0.33	1.57	y	0.25	2.49	9.79	y	0.55	1.82	3.34	y	0.0330746	-3.37835	down	ENSG00000153558.13	FBXL2	chr3	protein_coding	F-box and leucine-rich repeat protein 2	ENSG00000153558.13	FBXL2	chr3	protein_coding	F-box and leucine-rich repeat protein 2
novel_IR_10202	chr3	33373302	33373871	+	IntronR	ENST00000538892.5	novel	0.69	0.84	1.22	y	1.22	0.26	0.21	n	1	0.32	0	n	0.21	0.33	1.6	y	0.26	2.53	9.55	y	0.58	1.85	3.19	y	0.0358206	-3.22033	down	ENSG00000153558.13	FBXL2	chr3	protein_coding	F-box and leucine-rich repeat protein 2	ENSG00000153558.13	FBXL2	chr3	protein_coding	F-box and leucine-rich repeat protein 2
novel_IR_10206	chr3	33439925	33440334	-	IntronR	ENST00000283628.9	novel	0.39	0.72	1.86	n	0.84	2.26	2.71	y	0	0	0.91	n	1.9	1.25	0.65	n	1.76	1.68	0.96	y	2.69	2.24	0.83	y	0.0114413	4.51773	up	ENSG00000153560.11	UBP1	chr3	protein_coding	upstream binding protein 1 (LBP-1a)	ENSG00000153560.11	UBP1	chr3	protein_coding	upstream binding protein 1 (LBP-1a)
novel_IR_10356	chr3	49712892	49713513	+	IntronR	ENST00000433785.1	novel	0.05	1.45	26.7	n	0.11	1.44	13	n	0.04	1.07	25.67	n	0.23	5.39	23.72	y	0.15	5.83	37.82	n	0.15	4.65	30.98	n	0.0350262	3.19023	up	ENSG00000164068.15	RNF123	chr3	protein_coding	ring finger protein 123	ENSG00000164068.15	RNF123	chr3	protein_coding	ring finger protein 123
novel_IR_10358	chr3	49805437	49805897	-	IntronR	ENST00000333486.3	novel	-	-	-	-	0.37	1.04	2.83	y	0.38	1.26	3.29	y	0	0	3.75	n	0.11	0.53	4.85	n	0.21	0.98	4.61	y	0.0466138	-4.40972	down	ENSG00000182179.10	UBA7	chr3	protein_coding	ubiquitin-like modifier activating enzyme 7	ENSG00000182179.10	UBA7	chr3	protein_coding	ubiquitin-like modifier activating enzyme 7
novel_IR_10399	chr3	51958257	51958259	-	IntronR	ENST00000395014.6	novel	0.93	272	292.45	y	0.95	268	280.9	y	0.97	381	394.11	y	1.01	366	364.08	y	1	494	493.89	y	1.03	426	413.32	y	0.0139818	4.3589	up	ENSG00000090097.20	PCBP4	chr3	protein_coding	poly(rC) binding protein 4	ENSG00000090097.20	PCBP4	chr3	protein_coding	poly(rC) binding protein 4
novel_IR_10401	chr3	51970123	51970606	-	IntronR	ENST00000315877.14	novel	0.27	5.84	21.83	n	0.25	6.5	26.25	y	0.21	5.41	25.29	y	0.17	6.54	39.62	n	0.11	8.22	77.23	n	0.18	7.68	42.71	n	0.0348609	-3.20431	down	ENSG00000114779.19	ABHD14B	chr3	protein_coding	abhydrolase domain containing 14B	ENSG00000114779.19	ABHD14B	chr3	protein_coding	abhydrolase domain containing 14B
novel_IR_10600	chr4	119550443	119551888	+	IntronR	ENST00000500559.6	novel	0.25	3.8	15.22	y	0.14	1.91	13.25	n	0.11	1.95	16.95	n	0.35	5.18	14.88	y	0.28	9.11	32.1	y	0.39	7.04	17.95	y	0.0348346	3.25	up	ENSG00000245958.6	RP11-33B1.1	chr4	transcribed_unprocessed_pseudogene	--	ENSG00000245958.6	RP11-33B1.1	chr4	transcribed_unprocessed_pseudogene	--
novel_IR_10601	chr4	119550443	119551888	+	IntronR	ENST00000503038.1	novel	1.69	3.8	2.25	n	1.19	1.91	1.6	y	0.9	1.95	2.17	y	2.41	5.18	2.15	n	2.37	9.11	3.84	n	2.41	7.04	2.92	n	0.0384234	4.91833	up	ENSG00000245958.6	RP11-33B1.1	chr4	transcribed_unprocessed_pseudogene	--	ENSG00000245958.6	RP11-33B1.1	chr4	transcribed_unprocessed_pseudogene	--
novel_IR_10677	chr4	158682424	158684592	+	IntronR	ENST00000511912.5	novel	0.09	0.63	7.04	n	0.09	0.54	6.35	n	0.06	0.72	13.04	n	0.34	1.94	5.75	n	0.3	2.4	8.06	n	0.29	1.91	6.49	y	0.000526879	12.5976	up	ENSG00000171503.11	ETFDH	chr4	protein_coding	electron-transferring-flavoprotein dehydrogenase	ENSG00000171503.11	ETFDH	chr4	protein_coding	electron-transferring-flavoprotein dehydrogenase
novel_IR_10735	chr4	185630598	185646668	-	IntronR	ENST00000418609.5	novel	0.25	0.58	2.29	y	0.24	0.48	1.97	y	0.19	0.38	2.02	n	0.16	0.65	3.96	n	0.05	0.52	9.87	n	0.06	0.27	4.41	n	0.0404611	-3.44064	down	ENSG00000154556.17	SORBS2	chr4	protein_coding	sorbin and SH3 domain containing 2	ENSG00000154556.17	SORBS2	chr4	protein_coding	sorbin and SH3 domain containing 2
novel_IR_10736	chr4	185635411	185646668	-	IntronR	ENST00000448662.6	novel	0.37	0.8	2.2	y	0.36	0.68	1.89	y	0.37	0.53	1.44	y	0.24	0.89	3.79	y	0.08	0.71	9.47	n	0.11	0.39	3.65	n	0.0445194	-4.53781	down	ENSG00000154556.17	SORBS2	chr4	protein_coding	sorbin and SH3 domain containing 2	ENSG00000154556.17	SORBS2	chr4	protein_coding	sorbin and SH3 domain containing 2
novel_IR_10737	chr4	185638162	185646668	-	IntronR	ENST00000393528.7	novel	0.55	1.05	1.9	y	0.51	0.83	1.63	y	0.74	0.7	0.95	y	0.38	1.15	2.99	y	0.09	0.8	8.6	n	0.14	0.44	3.15	n	0.0276794	-3.47307	down	ENSG00000154556.17	SORBS2	chr4	protein_coding	sorbin and SH3 domain containing 2	ENSG00000154556.17	SORBS2	chr4	protein_coding	sorbin and SH3 domain containing 2
novel_IR_10738	chr4	185639035	185646668	-	IntronR	ENST00000437304.6	novel	0.85	1.17	1.38	y	0.64	0.9	1.4	y	1.13	0.79	0.69	y	0.4	1.18	2.97	y	0.13	0.86	6.71	n	0.22	0.49	2.29	y	0.0288694	-3.83313	down	ENSG00000154556.17	SORBS2	chr4	protein_coding	sorbin and SH3 domain containing 2	ENSG00000154556.17	SORBS2	chr4	protein_coding	sorbin and SH3 domain containing 2
novel_IR_10764	chr4	25414385	25414466	+	IntronR	ENST00000315368.7	novel	0.07	1.66	23.8	n	0.04	1	22.35	n	0	0	14.9	n	0.22	5.31	24.13	y	0.13	5.83	46.36	n	0.18	3.95	21.81	n	0.0149749	4.24264	up	ENSG00000053900.10	ANAPC4	chr4	protein_coding	anaphase promoting complex subunit 4	ENSG00000053900.10	ANAPC4	chr4	protein_coding	anaphase promoting complex subunit 4
novel_IR_10914	chr4	83134634	83136959	-	IntronR	ENST00000505406.5	novel	1	0.63	0	n	1	0.13	0	n	1	0.25	0	n	0.51	0.38	0.74	y	0.23	0.37	1.56	y	0.09	0.15	1.71	n	0.0279218	-5.85845	down	ENSG00000145287.10	PLAC8	chr4	protein_coding	placenta-specific 8	ENSG00000145287.10	PLAC8	chr4	protein_coding	placenta-specific 8
novel_IR_10927	chr4	86933542	86934487	-	IntronR	ENST00000473559.5	novel	0.45	1.87	4.17	n	0.7	0.82	1.17	n	0.62	1.24	2.01	n	0.4	2.01	4.99	n	0.26	2.55	9.88	y	0.08	1.12	13.78	n	0.0467916	-2.90055	down	ENSG00000163633.10	C4orf36	chr4	protein_coding	chromosome 4 open reading frame 36	ENSG00000163633.10	C4orf36	chr4	protein_coding	chromosome 4 open reading frame 36
novel_IR_10947	chr4	948154	948411	+	IntronR	ENST00000622959.3	novel	0.41	2.24	5.43	y	0.35	2.71	7.77	y	0.52	4.08	7.88	y	0.1	1.36	13.64	n	0.24	2.86	11.83	y	0.1	0.72	7.46	n	0.0149342	-4.10367	down	ENSG00000127419.16	TMEM175	chr4	protein_coding	transmembrane protein 175	ENSG00000127419.16	TMEM175	chr4	protein_coding	transmembrane protein 175
novel_IR_10962	chr5	110738247	110742047	+	IntronR	ENST00000513807.5	novel	0.55	0.93	1.7	n	0.37	1.09	2.99	n	0.52	0.75	1.45	n	0.2	0.77	3.8	y	0.17	0.9	5.33	n	0.17	0.4	2.42	n	0.0294846	-5.3033	down	ENSG00000164209.16	SLC25A46	chr5	protein_coding	solute carrier family 25, member 46	ENSG00000164209.16	SLC25A46	chr5	protein_coding	solute carrier family 25, member 46
novel_IR_10964	chr5	111500106	111501002	-	IntronR	ENST00000296632.7	novel	0.11	1.86	17.05	n	0.14	1.84	12.79	n	0.09	0.88	10.29	n	0.25	3.86	15.47	y	0.26	4.43	17.16	y	0.17	1.85	10.97	n	0.0387476	3.54475	up	ENSG00000164211.12	STARD4	chr5	protein_coding	StAR-related lipid transfer (START) domain containing 4	ENSG00000164211.12	STARD4	chr5	protein_coding	StAR-related lipid transfer (START) domain containing 4
novel_IR_10965	chr5	111500106	111501086	-	IntronR	ENST00000512160.5	novel	0.25	2.74	10.84	y	0.27	1.92	7.11	y	0.28	1.77	6.27	y	0.55	4.77	8.67	y	0.6	5.2	8.68	y	0.49	3.07	6.32	y	0.0086993	8.48528	up	ENSG00000164211.12	STARD4	chr5	protein_coding	StAR-related lipid transfer (START) domain containing 4	ENSG00000164211.12	STARD4	chr5	protein_coding	StAR-related lipid transfer (START) domain containing 4
novel_IR_11119	chr5	14399070	14400963	+	IntronR	ENST00000344204.8	novel	0.09	1.08	11.45	n	0.05	0.92	17.9	n	0.07	0.93	13.66	n	0.17	2.72	16.1	n	0.25	2.97	12.08	y	0.19	2.35	12.34	n	0.0170057	5	up	ENSG00000038382.17	TRIO	chr5	protein_coding	trio Rho guanine nucleotide exchange factor	ENSG00000038382.17	TRIO	chr5	protein_coding	trio Rho guanine nucleotide exchange factor
novel_IR_11191	chr5	176171863	176173506	-	IntronR	ENST00000515403.5	novel	0.09	0.09	1.03	n	0.44	0.27	0.62	y	0.25	0.16	0.63	n	1	0.18	0	n	-	-	-	-	1	0.09	0	n	0.0181796	7.31515	up	ENSG00000248596.6	RP11-844P9.2	chr5	lincRNA	--	ENSG00000248596.6	RP11-844P9.2	chr5	lincRNA	--
novel_IR_11247	chr5	179766741	179768850	+	IntronR	ENST00000292599.3	novel	0.29	1.83	6.26	y	0.33	2.28	6.81	y	0.15	1.03	6.81	n	0.45	3.67	8.09	y	0.45	4.11	9.16	y	0.63	2.64	4.18	y	0.0358365	3.12358	up	ENSG00000161021.11	MAML1	chr5	protein_coding	mastermind-like 1 (Drosophila)	ENSG00000161021.11	MAML1	chr5	protein_coding	mastermind-like 1 (Drosophila)
novel_IR_11282	chr5	33424146	33440205	-	IntronR	ENST00000507251.1	novel	0.12	0.89	7.66	n	0.14	0.71	5.1	n	0.16	0.79	4.84	n	0.28	1.86	6.65	y	0.22	1.85	8.47	y	0.24	1.23	5.11	y	0.0105551	5.05964	up	ENSG00000249572.1	CTD-2203K17.1	chr5	antisense	--	ENSG00000249572.1	CTD-2203K17.1	chr5	antisense	--
novel_IR_11283	chr5	34035758	34042823	-	IntronR	ENST00000382065.7	novel	0.85	0.1	0.12	n	0.95	0.19	0.2	y	-	-	-	-	0.13	0.19	1.4	n	0.27	0.08	0.31	n	-	-	-	-	0.0196397	-8.13733	down	ENSG00000082196.20	C1QTNF3	chr5	protein_coding	C1q and tumor necrosis factor related protein 3	ENSG00000082196.20	C1QTNF3	chr5	protein_coding	C1q and tumor necrosis factor related protein 3
novel_IR_11322	chr5	471823	472679	-	IntronR	ENST00000510604.1	novel	0.42	17.39	41.48	y	0.38	16.7	43.91	y	0.36	15.77	43.43	y	0.5	32.75	65.24	y	0.5	39.85	80.12	y	0.49	24.54	50.06	y	0.0216416	6.12795	up	ENSG00000188242.4	PP7080	chr5	antisense	--	ENSG00000188242.4	PP7080	chr5	antisense	--
novel_IR_11358	chr5	62306536	62308309	+	IntronR	ENST00000381103.6	novel	0.45	0.64	1.43	n	0.69	2.71	3.93	y	0.81	0.32	0.39	n	0.25	0.8	3.25	n	0.13	0.4	3.04	n	0.38	1	2.65	n	0.0429982	-3.0964	down	ENSG00000068796.16	KIF2A	chr5	protein_coding	kinesin heavy chain member 2A	ENSG00000068796.16	KIF2A	chr5	protein_coding	kinesin heavy chain member 2A
novel_IR_11413	chr5	756144	766698	-	IntronR	ENST00000508859.6	novel	0.66	0.27	0.41	n	1	0.58	0.58	y	1	0.15	0	n	0.23	0.31	1.35	n	0.16	0.14	0.9	n	0.01	0.03	1.96	n	0.00877456	-5.76839	down	ENSG00000206077.10	ZDHHC11B	chr5	protein_coding	zinc finger, DHHC-type containing 11B	ENSG00000206077.10	ZDHHC11B	chr5	protein_coding	zinc finger, DHHC-type containing 11B
novel_IR_11480	chr6	109159102	109159341	+	IntronR	ENST00000521522.5	novel	0.42	14.36	33.92	y	0.36	5.43	15.01	y	0.36	14.77	40.69	y	0.24	11.3	46.77	y	0.26	13.11	51.2	y	0.21	8.79	41.42	y	0.00580449	-5.79812	down	ENSG00000183137.14	CEP57L1	chr6	protein_coding	centrosomal protein 57kDa-like 1	ENSG00000183137.14	CEP57L1	chr6	protein_coding	centrosomal protein 57kDa-like 1
novel_IR_11482	chr6	109368325	109370411	-	IntronR	ENST00000512821.5	novel	0.38	48.62	128.58	y	0.45	38.9	85.98	y	0.46	35.41	76.57	y	0.34	61.09	178.82	y	0.28	63.52	226.06	y	0.32	43.76	136.22	y	0.0234111	-3.79628	down	ENSG00000135535.14	CD164	chr6	protein_coding	CD164 molecule, sialomucin	ENSG00000135535.14	CD164	chr6	protein_coding	CD164 molecule, sialomucin
novel_IR_11531	chr6	130878250	130880144	-	IntronR	ENST00000337057.7	novel	0.25	1.36	5.49	y	0.18	2.04	11.37	n	0.27	1.52	5.61	n	0.07	0.66	8.99	n	0.03	0.5	15.88	n	0.09	0.72	7.59	n	0.00968882	-5.23249	down	ENSG00000079819.16	EPB41L2	chr6	protein_coding	erythrocyte membrane protein band 4.1-like 2	ENSG00000079819.16	EPB41L2	chr6	protein_coding	erythrocyte membrane protein band 4.1-like 2
novel_IR_11532	chr6	130878250	130880454	-	IntronR	ENST00000524581.5	novel	0.26	1.81	6.84	y	0.23	2.32	9.99	y	0.34	1.54	4.6	y	0.16	1.4	8.64	n	0.08	0.98	12.27	n	0.09	0.74	7.97	n	0.0179161	-4.02911	down	ENSG00000079819.16	EPB41L2	chr6	protein_coding	erythrocyte membrane protein band 4.1-like 2	ENSG00000079819.16	EPB41L2	chr6	protein_coding	erythrocyte membrane protein band 4.1-like 2
novel_IR_11589	chr6	149456900	149461831	-	IntronR	ENST00000409806.7	novel	0.49	0.13	0.26	y	0.17	0.1	0.62	n	0.05	0.16	3.38	n	1	0.47	0	n	1	0.2	0	n	1	0.19	0	n	0.028343	5.81286	up	ENSG00000178199.13	ZC3H12D	chr6	protein_coding	zinc finger CCCH-type containing 12D	ENSG00000178199.13	ZC3H12D	chr6	protein_coding	zinc finger CCCH-type containing 12D
novel_IR_11591	chr6	149853160	149863408	-	IntronR	ENST00000239367.6	novel	0.54	2.59	4.77	y	0.6	2.26	3.77	n	0.84	2.26	2.7	y	1.29	4.93	3.82	y	1.72	5.18	3.02	n	1.21	4.28	3.54	n	0.0234123	4.08083	up	ENSG00000120256.9	LRP11	chr6	protein_coding	low density lipoprotein receptor-related protein 11	ENSG00000120256.9	LRP11	chr6	protein_coding	low density lipoprotein receptor-related protein 11
novel_IR_11694	chr6	24423050	24423584	+	IntronR	ENST00000443868.6	novel	0.7	50.21	71.47	y	0.85	44.89	52.64	y	0.72	35.95	49.58	y	1.1	46.37	42.08	y	0.98	49.49	50.42	y	1.01	37.32	36.95	y	0.0115813	4.61286	up	ENSG00000124532.14	MRS2	chr6	protein_coding	MRS2 magnesium transporter	ENSG00000124532.14	MRS2	chr6	protein_coding	MRS2 magnesium transporter
novel_IR_11707	chr6	26373296	26373387	+	IntronR	ENST00000508906.6	novel	0.24	1.64	6.85	n	0.15	1.57	10.6	n	0.32	3.61	11.29	y	0	0	8.98	n	0.11	2.36	22	n	0	0	12.29	n	0.0346901	-3.26357	down	ENSG00000186470.13	BTN3A2	chr6	protein_coding	butyrophilin, subfamily 3, member A2	ENSG00000186470.13	BTN3A2	chr6	protein_coding	butyrophilin, subfamily 3, member A2
novel_IR_11739	chr6	3003789	3004495	+	IntronR	ENST00000338130.6	novel	0.35	3.8	10.99	n	0.28	4.95	17.48	n	0.31	3	9.82	n	0.8	7.4	9.27	n	0.68	13.9	20.42	y	0.94	7.72	8.22	y	0.016986	6.33962	up	ENSG00000124588.19	NQO2	chr6	protein_coding	NAD(P)H dehydrogenase, quinone 2	ENSG00000124588.19	NQO2	chr6	protein_coding	NAD(P)H dehydrogenase, quinone 2
novel_IR_11749	chr6	30914344	30915156	+	IntronR	ENST00000625423.2	novel	0.29	2.76	9.37	y	0.81	4.08	5.04	y	0.55	1.47	2.67	y	1.37	5.12	3.73	n	1.28	5.51	4.29	y	1.25	3.82	3.06	n	0.0319521	4.85813	up	ENSG00000137411.16	VARS2	chr6	protein_coding	valyl-tRNA synthetase 2, mitochondrial	ENSG00000137411.16	VARS2	chr6	protein_coding	valyl-tRNA synthetase 2, mitochondrial
novel_IR_11786	chr6	32162622	32164579	+	IntronR	ENST00000422437.5	novel	2.2	82.9	37.75	y	2.01	76.13	37.84	n	1.83	97.9	53.6	y	1.77	90.69	51.34	y	1.5	109.83	73.27	n	1.5	76.84	51.38	y	0.0402098	-3.03069	down	ENSG00000258388.7	PPT2-EGFL8	chr6	protein_coding	PPT2-EGFL8 readthrough (NMD candidate)	ENSG00000258388.7	PPT2-EGFL8	chr6	protein_coding	PPT2-EGFL8 readthrough (NMD candidate)
novel_IR_11787	chr6	32166266	32166498	+	IntronR	ENST00000333845.10	novel	0.24	2.59	10.67	y	0.2	1.3	6.5	y	0.18	1.34	7.43	n	0.1	1.97	18.97	n	0.1	1.48	14.42	n	0.07	0.84	11.41	n	0.00898804	-5.75396	down	ENSG00000241404.6	EGFL8	chr6	protein_coding	EGF-like-domain, multiple 8	ENSG00000241404.6	EGFL8	chr6	protein_coding	EGF-like-domain, multiple 8
novel_IR_11829	chr6	36540207	36547190	-	IntronR	ENST00000229812.7	novel	0.72	1.65	2.28	y	0.64	2.72	4.25	y	0.61	0.87	1.42	y	0.38	2.08	5.49	y	0.42	0.95	2.24	n	0.17	1.11	6.58	n	0.0349508	-3.95904	down	ENSG00000112079.8	STK38	chr6	protein_coding	serine/threonine kinase 38	ENSG00000112079.8	STK38	chr6	protein_coding	serine/threonine kinase 38
novel_IR_11847	chr6	41071675	41072319	-	IntronR	ENST00000479950.5	novel	0.27	5.73	21.58	y	0.24	4.62	19.12	y	0.22	4.24	19.18	y	0.19	4.59	24.19	n	0.19	8.14	42.42	n	0.16	3.86	24.61	n	0.0280738	-3.59066	down	ENSG00000124596.16	OARD1	chr6	protein_coding	O-acyl-ADP-ribose deacylase 1	ENSG00000124596.16	OARD1	chr6	protein_coding	O-acyl-ADP-ribose deacylase 1
novel_IR_11927	chr6	57148693	57152221	+	IntronR	ENST00000357489.7	novel	0.4	1.54	3.86	n	0.52	1.66	3.18	n	0.59	1.22	2.07	n	0.89	3.32	3.71	y	0.8	2.7	3.38	y	0.7	2.62	3.73	y	0.0197933	3.75917	up	ENSG00000112200.16	ZNF451	chr6	protein_coding	zinc finger protein 451	ENSG00000112200.16	ZNF451	chr6	protein_coding	zinc finger protein 451
novel_IR_11976	chr6	85612923	85614981	-	IntronR	ENST00000616122.4	novel	0.69	138.49	199.65	y	0.69	100.51	144.65	y	0.64	91.15	142.41	y	0.88	169.01	193.05	y	0.82	202.78	246.5	y	0.9	146.8	163.25	y	0.00404788	6.60971	up	ENSG00000135316.17	SYNCRIP	chr6	protein_coding	synaptotagmin binding, cytoplasmic RNA interacting protein	ENSG00000135316.17	SYNCRIP	chr6	protein_coding	synaptotagmin binding, cytoplasmic RNA interacting protein
novel_IR_11983	chr6	89621948	89637742	-	IntronR	ENST00000626778.2	novel	0.73	11.83	16.14	y	0.71	9.87	13.82	n	0.6	11.58	19.16	y	0.44	14.04	32.18	y	0.48	19.55	40.92	y	0.42	12.57	30	y	0.0165659	-5.2915	down	ENSG00000083099.10	LYRM2	chr6	protein_coding	LYR motif containing 2	ENSG00000083099.10	LYRM2	chr6	protein_coding	LYR motif containing 2
novel_IR_12025	chr7	100358366	100358899	+	IntronR	ENST00000448382.5	novel	0.25	25.09	99.39	y	0.27	30.17	110.12	y	0.28	26.91	97.56	y	0.33	48.36	148.46	y	0.31	53.19	174.24	y	0.34	38.4	112.5	y	0.00858092	4.8107	up	ENSG00000121716.18	PILRB	chr7	protein_coding	paired immunoglobin-like type 2 receptor beta	ENSG00000121716.18	PILRB	chr7	protein_coding	paired immunoglobin-like type 2 receptor beta
novel_IR_12038	chr7	100600201	100600534	+	IntronR	ENST00000241071.10	novel	0.67	1.77	2.65	n	1.28	0.89	0.69	n	0.91	2.42	2.65	y	0.14	0.78	5.7	n	0.09	0.63	7.12	n	0	0	8.08	n	0.0330853	-4.81456	down	ENSG00000106336.12	FBXO24	chr7	protein_coding	F-box protein 24	ENSG00000106336.12	FBXO24	chr7	protein_coding	F-box protein 24
novel_IR_12085	chr7	107564209	107564588	+	IntronR	ENST00000265720.7	novel	0.88	2.37	2.7	y	0.9	3.49	3.86	y	0.64	2.69	4.17	y	0.23	1.01	4.45	n	0.23	0.63	2.72	n	0.32	1.41	4.37	n	0.0142451	-6.15915	down	ENSG00000105865.10	DUS4L	chr7	protein_coding	dihydrouridine synthase 4-like (S. cerevisiae)	ENSG00000105865.10	DUS4L	chr7	protein_coding	dihydrouridine synthase 4-like (S. cerevisiae)
novel_IR_12303	chr7	2525318	2525414	+	IntronR	ENST00000402506.5	novel	0	0	25.67	n	0	0	25.13	n	0.08	1	12.11	n	0.33	3.75	11.46	y	0.14	3.39	24.68	n	0.33	5.57	16.66	y	0.0470905	3.49251	up	ENSG00000106003.12	LFNG	chr7	protein_coding	LFNG O-fucosylpeptide 3-beta-N-acetylglucosaminyltransferase	ENSG00000106003.12	LFNG	chr7	protein_coding	LFNG O-fucosylpeptide 3-beta-N-acetylglucosaminyltransferase
novel_IR_12338	chr7	32928691	32930078	-	IntronR	ENST00000450133.5	novel	0.16	0.63	4.01	n	0.1	0.21	2.22	n	0.2	0.28	1.39	n	0.74	1.88	2.53	y	0.41	1.25	3.04	n	0.52	0.6	1.16	n	0.0436979	3.98276	up	ENSG00000205763.13	RP9P	chr7	transcribed_unprocessed_pseudogene	retinitis pigmentosa 9 pseudogene	ENSG00000205763.13	RP9P	chr7	transcribed_unprocessed_pseudogene	retinitis pigmentosa 9 pseudogene
novel_IR_12356	chr7	44074025	44074398	-	IntronR	ENST00000335195.10	novel	0.54	10.02	18.61	y	0.54	7.94	14.72	y	0.52	9.22	17.66	y	0.46	17.38	37.4	y	0.38	12.9	33.56	y	0.35	8.05	23.3	y	0.0481831	-4.07965	down	ENSG00000122678.14	POLM	chr7	protein_coding	polymerase (DNA directed), mu	ENSG00000122678.14	POLM	chr7	protein_coding	polymerase (DNA directed), mu
novel_IR_12372	chr7	44830163	44835529	-	IntronR	ENST00000222690.10	novel	1.19	85.09	71.37	y	1.17	70.05	59.76	y	1.27	72.55	57.17	y	1.33	110.64	83.29	y	1.53	158.47	103.56	y	1.47	103.12	70.14	y	0.0396239	3.5	up	ENSG00000105968.18	H2AFV	chr7	protein_coding	H2A histone family, member V	ENSG00000105968.18	H2AFV	chr7	protein_coding	H2A histone family, member V
novel_IR_12383	chr7	4757187	4759051	+	IntronR	ENST00000328914.4	novel	0.12	2.64	21.13	n	0.14	2.44	17.27	n	0.1	0.89	8.92	n	0.37	4.07	10.9	y	0.34	3.88	11.58	y	0.25	3.43	13.46	y	0.0225574	5.28271	up	ENSG00000164916.10	FOXK1	chr7	protein_coding	forkhead box K1	ENSG00000164916.10	FOXK1	chr7	protein_coding	forkhead box K1
novel_IR_12431	chr7	65098832	65100179	+	IntronR	ENST00000441415.1	novel	0.8	0.66	0.82	n	0.83	0.78	0.94	y	-	-	-	-	0.04	0.03	0.86	n	0	0	1.05	n	-	-	-	-	0.00149043	-31.8	down	ENSG00000226002.1	GTF2IP14	chr7	unprocessed_pseudogene	--	ENSG00000226002.1	GTF2IP14	chr7	unprocessed_pseudogene	--
novel_IR_12450	chr7	66492339	66493216	-	IntronR	ENST00000412091.1	novel	0.18	0.27	1.52	n	0	0	0.98	n	0	0	0.43	n	1	0.97	0	n	-	-	-	-	1.16	0.67	0.58	y	0.00791445	10.2	up	ENSG00000223473.2	GS1-124K5.3	chr7	lincRNA	--	ENSG00000223473.2	GS1-124K5.3	chr7	lincRNA	--
novel_IR_12675	chr8	130126089	130127927	-	IntronR	ENST00000357668.2	novel	0.46	0.62	1.35	y	0.49	0.48	0.99	n	0.41	0.4	0.99	n	0	0	0.73	n	0.01	0.08	5.47	n	0	0	4.18	n	0.00226704	-19.0919	down	ENSG00000153317.14	ASAP1	chr8	protein_coding	ArfGAP with SH3 domain, ankyrin repeat and PH domain 1	ENSG00000153317.14	ASAP1	chr8	protein_coding	ArfGAP with SH3 domain, ankyrin repeat and PH domain 1
novel_IR_12701	chr8	143043087	143043163	+	IntronR	ENST00000395172.5	novel	0.15	0.63	4.12	n	0	0	5.23	n	0.38	6.41	16.88	y	0.63	5.67	8.94	y	0.68	11.63	17	y	0.54	6.76	12.54	y	0.0443057	3.73352	up	ENSG00000177335.10	C8orf31	chr8	processed_transcript	chromosome 8 open reading frame 31	ENSG00000177335.10	C8orf31	chr8	processed_transcript	chromosome 8 open reading frame 31
novel_IR_12790	chr8	17090584	17098458	+	IntronR	ENST00000318063.9	novel	0.32	0.09	0.29	n	0.24	0.33	1.38	y	0.26	0.15	0.58	n	1	0.13	0	n	0.79	0.23	0.29	y	1	0.19	0	n	0.00625281	8.87243	up	ENSG00000155970.11	MICU3	chr8	protein_coding	mitochondrial calcium uptake family, member 3	ENSG00000155970.11	MICU3	chr8	protein_coding	mitochondrial calcium uptake family, member 3
novel_IR_12805	chr8	22117039	22118950	-	IntronR	ENST00000381418.8	novel	0.28	1.6	5.77	y	0.24	2.23	9.32	y	0.19	1.27	6.57	n	0.03	0.4	13.38	n	0.14	1.61	11.62	n	0.05	0.94	17.51	n	0.0209987	-3.82626	down	ENSG00000168453.14	HR	chr8	protein_coding	hair growth associated	ENSG00000168453.14	HR	chr8	protein_coding	hair growth associated
novel_IR_12919	chr8	6445547	6455143	+	IntronR	ENST00000344683.9	novel	0.21	4.68	22.52	y	0.2	3.72	18.92	n	0.2	4.42	22.37	n	0.23	5.29	22.96	y	0.23	6.78	29.55	y	0.22	4.93	22.73	y	0.0077626	4.94975	up	ENSG00000147316.12	MCPH1	chr8	protein_coding	microcephalin 1	ENSG00000147316.12	MCPH1	chr8	protein_coding	microcephalin 1
novel_IR_13171	chr9	129638659	129639202	-	IntronR	ENST00000277458.4	novel	0.11	3.01	26.87	n	0.13	5.07	37.77	n	0.17	5.27	31.39	n	0.26	5.56	21.06	y	0.23	13.67	59.53	y	0.27	9.77	36.14	y	0.00777926	5.46608	up	ENSG00000148331.11	ASB6	chr9	protein_coding	ankyrin repeat and SOCS box containing 6	ENSG00000148331.11	ASB6	chr9	protein_coding	ankyrin repeat and SOCS box containing 6
novel_IR_13245	chr9	136364559	136365141	-	IntronR	ENST00000371732.9	novel	0	0	0.5	n	0.06	0.12	2.16	n	0.25	0.65	2.57	y	0.45	3.2	7.09	n	0.81	2.4	2.98	n	0.51	0.99	1.95	n	0.0278654	3.61959	up	ENSG00000187796.13	CARD9	chr9	protein_coding	caspase recruitment domain family, member 9	ENSG00000187796.13	CARD9	chr9	protein_coding	caspase recruitment domain family, member 9
novel_IR_13255	chr9	136548101	136549132	+	IntronR	ENST00000429224.1	novel	0.98	5.36	5.46	n	1.18	10.92	9.28	n	1.02	11.31	11.08	y	0.57	9.07	15.92	n	0.69	11.4	16.56	n	0.82	7.68	9.37	n	0.0188173	-3.87699	down	ENSG00000237886.1	LINC01573	chr9	antisense	long intergenic non-protein coding RNA 1573	ENSG00000237886.1	LINC01573	chr9	antisense	long intergenic non-protein coding RNA 1573
novel_IR_13383	chr9	35384314	35385724	+	IntronR	ENST00000619578.4	novel	0.55	0.65	1.18	y	0.61	0.18	0.29	n	0.59	0.21	0.35	n	0	0	3.03	n	0	0	2.66	n	0	0	1.59	n	0.000913034	-33.0719	down	ENSG00000198722.12	UNC13B	chr9	protein_coding	unc-13 homolog B (C. elegans)	ENSG00000198722.12	UNC13B	chr9	protein_coding	unc-13 homolog B (C. elegans)
novel_IR_13405	chr9	35805670	35805830	+	IntronR	ENST00000342694.6	novel	0	0	2.48	n	0	0	0.58	n	0	0	1.1	n	0.57	1.67	2.92	y	0.98	6.27	6.38	y	0.6	2.53	4.23	y	0.0322676	5.4313	up	ENSG00000159899.14	NPR2	chr9	protein_coding	natriuretic peptide receptor 2	ENSG00000159899.14	NPR2	chr9	protein_coding	natriuretic peptide receptor 2
novel_IR_13421	chr9	37885526	37887204	-	IntronR	ENST00000380590.3	novel	0.27	3.91	14.35	y	0.27	3.72	13.97	y	0.23	3.21	14.09	y	0.21	3.72	17.41	y	0.21	4.71	22.71	y	0.18	3.08	17.35	n	0.0306704	-3.4	down	ENSG00000122696.12	SLC25A51	chr9	protein_coding	solute carrier family 25, member 51	ENSG00000122696.12	SLC25A51	chr9	protein_coding	solute carrier family 25, member 51
novel_IR_13434	chr9	5769256	5770087	+	IntronR	ENST00000418622.7	novel	0.2	2.49	12.36	y	0.24	2.21	9.14	y	0.09	1.01	10.73	n	0.31	3.89	12.44	y	0.36	5.71	15.72	y	0.38	3.32	8.62	y	0.0432331	3.50584	up	ENSG00000107036.11	RIC1	chr9	protein_coding	RAB6A GEF complex partner 1	ENSG00000107036.11	RIC1	chr9	protein_coding	RAB6A GEF complex partner 1
novel_IR_13565	chrX	101400757	101401632	-	IntronR	ENST00000218516.3	novel	0.39	81.11	206.52	y	0.5	81.61	163.05	y	0.47	80.55	170.14	y	0.29	49.12	170.26	y	0.24	65.45	276.63	y	0.34	51.86	152.89	y	0.0207818	-3.73621	down	ENSG00000102393.9	GLA	chrX	protein_coding	galactosidase, alpha	ENSG00000102393.9	GLA	chrX	protein_coding	galactosidase, alpha
novel_IR_13566	chrX	101616766	101617885	-	IntronR	ENST00000538627.5	novel	0.36	7.17	19.77	n	0.37	6.37	17.08	y	0.38	9.67	25.42	y	0.43	10.37	24.26	y	0.47	16.94	35.89	y	0.42	9.26	22.3	y	0.0319026	4.28661	up	ENSG00000198960.10	ARMCX6	chrX	protein_coding	armadillo repeat containing, X-linked 6	ENSG00000198960.10	ARMCX6	chrX	protein_coding	armadillo repeat containing, X-linked 6
novel_IR_13663	chrX	13746953	13749427	+	IntronR	ENST00000340096.10	novel	0.23	0.66	2.8	n	0.4	1.94	4.87	y	0.27	0.75	2.79	n	0.14	0.35	2.55	n	0	0	3.62	n	0.09	0.71	7.86	n	0.0293522	-3.40141	down	ENSG00000046651.14	OFD1	chrX	protein_coding	oral-facial-digital syndrome 1	ENSG00000046651.14	OFD1	chrX	protein_coding	oral-facial-digital syndrome 1
novel_IR_13773	chrX	40073545	40076942	-	IntronR	ENST00000615339.1	novel	1.02	1.76	1.73	y	0.89	1.84	2.06	y	1	0.73	0.73	y	0.55	0.65	1.19	n	0.57	0.52	0.91	n	0.58	0.92	1.59	y	0.00762277	-9.75046	down	ENSG00000183337.16	BCOR	chrX	protein_coding	BCL6 corepressor	ENSG00000183337.16	BCOR	chrX	protein_coding	BCL6 corepressor
