# Supplementary material for: KRT18 Modulates Alternative Splicing of Genes Involved in Proliferation and Apoptosis Processes in Both Gastric Cancer Cells and Clinical Samples
Source: Front Genet. 2021 Jul 5;12:635429. doi: 10.3389/fgene.2021.635429 (PMC8287183; doi:10.3389/fgene.2021.635429)
Supplement: Supplementary file 2 [file Data_Sheet_2.ZIP › Table S5.xlsx]

## Sheet: RASGs GO
GO cellular component terms
#fg	652
#bg	17563
##Statistical test method: hypergeometric test
##FDR correction method: Benjamini and Hochberg
#Term	Database	ID	Input number	Background number	P-Value	Corrected P-Value	Input	Hyperlink
nucleoplasm	Gene Ontology	GO:0005654	83	1091	2.89054e-10	2.1679e-08	MCPH1|HIF3A|HNRNPH1|SMN1|ELAVL1|NCBP2|RFC5|PAPOLA|ZFPM1|RFC1|UBE2D3|PKMYT1|SMAD3|TAF1C|ITGB3BP|EP400|MED7|RAD51B|ENSA|TEAD2|CCNT2|XRCC4|NCOR1|XBP1|KANSL3|SET|ZBTB17|PTBP1|CABIN1|CHD6|TGIF1|HNRNPR|ANAPC11|SAE1|ANAPC4|FHL2|HNRNPK|PCBP2|OGG1|DMAP1|DDB2|MYC|TERT|RBM39|CDKN2AIP|HNRNPF|HNRNPM|IRF3|MCM10|CENPK|RBL1|PHF21A|CAMK2G|HMGA2|ORC3|PSME3|PML|NR2C1|SNAPC5|SCMH1|EGLN3|SKP2|FANCA|POLR2H|HNRNPUL1|MC…	http://amigo.geneontology.org/amigo/term/GO:0005654
cytosol	Gene Ontology	GO:0005829	153	2601	1.6973e-09	6.36487e-08	HIF3A|BCL2L1|GSR|NCBP2|STK11|PKMYT1|MYL6|RAPGEF1|GRB10|KIF2A|MYL9|NOSIP|CENPT|ANAPC11|INPP4A|CSNK1D|OFD1|ZMYM2|CTNNAL1|GPI|SHC3|ARHGEF18|TRIM25|IDH1|CAMK2G|PIK3C2B|GUK1|SMAD3|SERPINB6|PCYT1A|FDPS|DBNL|SOCS2|DDX41|PTGES2|NFS1|FKBP1A|KLC1|COPB2|CEP78|PAK1|RHOT1|TRADD|ELAVL1|GSTZ1|UBE2D3|MCF2L|PUM1|CLTC|B9D2|STIL|TANK|ITPKA|PCBP2|MRI1|GSN|PHKG2|ITPK1|CNOT10|SGOL1|ARPC4|UBA7|HBE1|RHOC|ANAPC4|EGLN3|GZ…	http://amigo.geneontology.org/amigo/term/GO:0005829
nucleolus	Gene Ontology	GO:0005730	110	1765	3.06491e-08	7.66228e-07	BCL2L1|ZCCHC11|NCBP2|PLK3|IQCB1|NQO2|SF1|REXO2|OGG1|SMAGP|CIAPIN1|CCDC91|FOXK1|CLN6|HNRNPUL1|MYC|CDKN2AIP|TCOF1|GPI|TRIM25|SNAPC5|BRD4|CENPT|TESK2|FDPS|ZNF174|LITAF|NFS1|ZNF274|IBTK|EME1|MRPL23|CELF1|XRCC4|SAP130|KANSL3|MPHOSPH8|CHD3|CABIN1|MAML1|ZBTB7B|PCBP2|MRI1|RBM39|ZNF281|RPP21|SGOL1|DAP3|PALB2|CDC14B|POLE2|MEF2D|PHF1|ANAPC11|RFC1|ILK|RPS9|SKP2|SLX4|HNRNPR|CASK|PAPOLA|WDR27|HNRNPK|HNRNPM|FAN…	http://amigo.geneontology.org/amigo/term/GO:0005730
nucleus	Gene Ontology	GO:0005634	263	5518	5.87498e-07	1.10156e-05	TCOF1|BCL2L1|ZCCHC11|NCBP2|TATDN1|CDKN2AIP|STK11|NQO2|PKMYT1|SF1|SMAGP|REXO2|PPWD1|CCNT2|OGG1|NOSIP|ZNF142|CALM2|HECTD4|PROX1|ZNF800|DHRS4|ANAPC11|CCDC91|CBFA2T2|ZNF783|CLN6|CSNK1D|ZNF267|PCGF3|ZFP69|MYC|SETD6|NECAB3|PLK3|METTL14|CCNL1|ZNF488|ZNF205|CENPK|GPI|VRK2|TRIM25|SLC25A1|H2AFV|ZNF684|ILK|SRGAP2|PIK3C2B|NR2C1|SNAPC5|BRD4|MDM1|CENPT|TESK2|URI1|SYNCRIP|PABPC4|ZNF672|ODAM|ZNF174|PTGES2|LITAF|…	http://amigo.geneontology.org/amigo/term/GO:0005634
cytoplasm	Gene Ontology	GO:0005737	221	4508	1.15405e-06	1.73107e-05	BCL2L1|QTRTD1|HECTD4|TRIM16|TATDN1|PLK3|STK11|NQO2|ZCCHC11|PKMYT1|KLK8|IQGAP3|N4BP2L2|RAPGEF2|HDAC10|PLIN3|MAP4K3|DMAP1|PLEKHA8|NOSIP|USP33|CALM2|NCBP2|RPL28|ANAPC16|CIAPIN1|PCBP4|COMMD4|MICAL2|ENSA|PTP4A2|CDH1|SERPINB6|NECAB3|CDKN2AIP|ISCU|IQCB1|TCOF1|GPI|VRK2|ARHGEF18|TRIM25|MUC1|SOCS2|BRD4|URI1|CENPT|TESK2|SETD6|SYNCRIP|TPRG1|DBNL|ODAM|ZNF174|GRB10|LITAF|NFS1|ZFPM1|ZNF274|NDUFAF1|ELP5|EME1|PAK…	http://amigo.geneontology.org/amigo/term/GO:0005737
mitochondrion	Gene Ontology	GO:0005739	73	1223	3.67056e-05	0.00045882	BCL2L1|ETFA|QTRTD1|GSR|MTIF2|LYRM5|MRPL23|CA5B|STK11|TIMM9|CLTC|SSBP1|LYRM2|BAD|REXO2|MTIF3|MED7|BCKDK|FDXR|COL4A3BP|XRCC3|GLS|NLRX1|OGG1|TMEM126A|TXNRD2|BCS1L|HADHB|MICU3|DHRS4|SPG7|CIAPIN1|TATDN3|VARS2|COA4|MAPK9|OXLD1|LRRC75A-AS1|ISCU|NDUFC1|PHYKPL|ATPAF1|ISCA1|XPNPEP3|MRPL19|IDH1|BCAT2|TMEM160|DAP3|MRPL2|UBA1|IMMP1L|PXMP2|GBAS|URI1|SLC25A39|NOL3|KRAS|DBI|FDPS|ACYP2|SLC25A46|PTGES2|GSTZ1|NFS1|…	http://amigo.geneontology.org/amigo/term/GO:0005739
intracellular membrane-bounded organelle	Gene Ontology	GO:0043231	26	355	0.000804469	0.00861931	TBRG1|LSM14A|MGST3|DBF4B|PLIN3|SEC31A|HIP1R|KANSL3|DRAM2|MAML1|DHRS4|VPS29|MYOF|CLN6|PITPNM2|PPP6R2|YIF1A|CTNS|GZMB|LITAF|SAE1|POLE2|SULT2B1|MEF2D|SAYSD1|PICALM	http://amigo.geneontology.org/amigo/term/GO:0043231
centrosome	Gene Ontology	GO:0005813	24	339	0.00197924	0.0185553	BCL2L1|PLK3|IQCB1|KIF2A|B9D2|B9D1|CNTROB|STIL|AXIN2|HAUS4|XRCC4|CCDC14|CSNK1D|CHD3|OFD1|NUP107|CEP63|SGOL1|USP33|MEAF6|ZNF274|RILPL1|CEP78|CKAP5	http://amigo.geneontology.org/amigo/term/GO:0005813
nuclear membrane	Gene Ontology	GO:0031965	15	177	0.00252924	0.0210295	TOR1AIP2|BCL2L1|DHRS4|CERS2|NUP107|MRPL19|SEPHS1|CDC14B|MYOF|EI24|MED7|PML|CENPT|PAK1|BCL2	http://amigo.geneontology.org/amigo/term/GO:0031965
catalytic step 2 spliceosome	Gene Ontology	GO:0071013	9	80	0.00280393	0.0210295	SYNCRIP|DDX41|HNRNPR|HNRNPK|HNRNPH1|HNRNPM|PPWD1|HNRNPC|HNRNPF	http://amigo.geneontology.org/amigo/term/GO:0071013
mitochondrial inner membrane	Gene Ontology	GO:0005743	23	343	0.0047424	0.0323346	BCL2L1|TMEM126A|UQCR11|NDUFB3|TIMM9|SRGAP2|SPNS1|SLC25A36|SFXN2|FDXR|SLC25A39|NDUFV1|PMPCB|HADHB|NDUFC1|SLC25A1|SLC25A51|ETFDH|NDUFB2|MRS2|IMMP1L|SLC25A35|SLC25A46	http://amigo.geneontology.org/amigo/term/GO:0005743
spindle microtubule	Gene Ontology	GO:0005876	5	33	0.00696051	0.0435032	CSNK1D|SKA2|KIF2A|TBL1XR1|NCOR1	http://amigo.geneontology.org/amigo/term/GO:0005876
ribonucleoprotein complex	Gene Ontology	GO:0030529	11	128	0.00815522	0.0470493	SYNCRIP|HNRNPR|PABPC4|PUF60|CELF1|PCBP4|PCBP2|HNRNPUL1|RBM14|HNRNPC|RPS9	http://amigo.geneontology.org/amigo/term/GO:0030529
cell-cell junction	Gene Ontology	GO:0005911	9	107	0.0180632	0.0910135	PARD3|ILK|CASK|NPHP1|COL13A1|CDC42BPA|RAPGEF2|PAK1|IQGAP3	http://amigo.geneontology.org/amigo/term/GO:0005911
mitochondrial matrix	Gene Ontology	GO:0005759	16	241	0.0182027	0.0910135	ISCU|ETFA|GSR|PMPCB|CA5B|FLAD1|BCAT2|ETFDH|NFS1|GLS|BCL2L1|FDXR|ALKBH7|OGDHL|TXNRD2|SHC1	http://amigo.geneontology.org/amigo/term/GO:0005759
ribosome	Gene Ontology	GO:0005840	11	148	0.022212	0.104119	RPS24|RPL28|MRPL23|HSPA14|RPL36|MRPL19|RPL23|SF1|MRPL2|MRPS34|RPS9	http://amigo.geneontology.org/amigo/term/GO:0005840
mitochondrial respiratory chain complex I	Gene Ontology	GO:0005747	5	46	0.0271638	0.11984	NDUFC1|NDUFV1|NDUFB3|NDUFB2|NDUFAF1	http://amigo.geneontology.org/amigo/term/GO:0005747
cell projection	Gene Ontology	GO:0042995	6	63	0.0290533	0.121056	ARPC4|HNRNPK|SPP1|ADAM15|MRI1|SLC1A3	http://amigo.geneontology.org/amigo/term/GO:0042995
mitochondrial outer membrane	Gene Ontology	GO:0005741	9	120	0.0347182	0.137045	BCL2L1|MFF|HADHB|BID|BCL2L2-PABPN1|BAD|RHOT1|NLRX1|BCL2	http://amigo.geneontology.org/amigo/term/GO:0005741
microtubule organizing center	Gene Ontology	GO:0005815	9	122	0.0379901	0.142463	MCPH1|PTK2|CEP57L1|KEAP1|YIF1A|MLPH|RBM39|PSKH1|PHF1	http://amigo.geneontology.org/amigo/term/GO:0005815
endosome	Gene Ontology	GO:0005768	11	164	0.042394	0.14681	ZFYVE21|VPS29|MYO1D|CD164|VPS11|CTSE|ASTN2|RAPGEF1|MARCH3|CDH1|PLIN3	http://amigo.geneontology.org/amigo/term/GO:0005768
transcriptional repressor complex	Gene Ontology	GO:0017053	5	52	0.0430643	0.14681	ZFPM1|PHF12|N4BP2L2|TBL1XR1|NCOR1	http://amigo.geneontology.org/amigo/term/GO:0017053
condensed chromosome kinetochore	Gene Ontology	GO:0000777	6	70	0.0452721	0.147627	CENPK|NUP107|SGOL1|ITGB3BP|STRA13|CENPT	http://amigo.geneontology.org/amigo/term/GO:0000777
membrane	Gene Ontology	GO:0016020	56	1214	0.0536956	0.164208	FBXL2|FKBP2|CD59|VSIG2|PKMYT1|SLC16A4|AP3S2|MGST3|NPHP1|SFXN2|CLTC|APLP1|P2RX4|B9D1|CNIH4|TSNARE1|BID|BCAP29|CCDC91|B9D2|DPP9|CD276|CDH1|HNRNPC|IMMP1L|ABCD4|DPM1|STK11|TPST2|TMPRSS4|TMPRSS5|CLEC2D|CSF1|TMPRSS13|IBTK|AGAP3|MCF2L|RHOC|SEC61G|GBAS|KRAS|SYNCRIP|SEMA3F|INSR|MPZL1|SLCO1B3|PLEKHA4|FKBP1A|COBL|MMD|RAPGEF2|BCL2|PLEKHA8|ASAP1|ITGB3BP|SLC1A3	http://amigo.geneontology.org/amigo/term/GO:0016020
focal adhesion	Gene Ontology	GO:0005925	9	131	0.0552987	0.164208	ZFYVE21|PTK2|PEAK1|ILK|FHL2|REXO2|CDH1|ATAT1|PAK1	http://amigo.geneontology.org/amigo/term/GO:0005925
cytoplasmic vesicle membrane	Gene Ontology	GO:0030659	8	112	0.0569255	0.164208	GABARAPL1|SMAGP|SNX5|SPIRE2|AP3S2|MARCH3|SAYSD1|MYOF	http://amigo.geneontology.org/amigo/term/GO:0030659
mitochondrial membrane	Gene Ontology	GO:0031966	6	76	0.06292	0.174778	BCL2L1|TMEM14C|VRK2|SPG7|ETFDH|PPOX	http://amigo.geneontology.org/amigo/term/GO:0031966
apical part of cell	Gene Ontology	GO:0045177	6	78	0.0695881	0.180566	PARD3|ARHGEF18|IFT88|SPP1|CDH1|P2RX4	http://amigo.geneontology.org/amigo/term/GO:0045177
cell cortex	Gene Ontology	GO:0005938	8	117	0.0698187	0.180566	ARFIP2|PARD3|DBNL|AXIN2|SPIRE2|MELK|PTK2|COBL	http://amigo.geneontology.org/amigo/term/GO:0005938
cilium	Gene Ontology	GO:0005929	7	106	0.0994296	0.244278	TTLL4|IFT88|BBS10|TBC1D32|TTLL11|ANKS6|OFD1	http://amigo.geneontology.org/amigo/term/GO:0005929
PML body	Gene Ontology	GO:0016605	6	87	0.104403	0.244278	ZMYM2|UBE2I|TRIM16|NR2C1|PML|TERT	http://amigo.geneontology.org/amigo/term/GO:0016605
ruffle	Gene Ontology	GO:0001726	6	87	0.104403	0.244278	ARFIP2|DBNL|SNX5|COBL|PAK1|GSN	http://amigo.geneontology.org/amigo/term/GO:0001726
lamellipodium	Gene Ontology	GO:0030027	8	129	0.107482	0.244278	DGKZ|PTK2|DBNL|PIP5K1A|MCF2L|ILK|SRGAP2|GSN	http://amigo.geneontology.org/amigo/term/GO:0030027
nuclear speck	Gene Ontology	GO:0016607	10	173	0.11091	0.244655	CCNL1|CCNL2|MAML1|PIP5K1A|MBD1|OGG1|EP400|RBM39|CBY1|PSKH1	http://amigo.geneontology.org/amigo/term/GO:0016607
protein complex	Gene Ontology	GO:0043234	15	291	0.125981	0.264612	SET|PAK1|CLTC|HNRNPC|ILK|TRADD|CCM2|ATG12|RAPGEF2|CKAP5|DDB2|MYC|GSN|PXMP2|SERPINB6	http://amigo.geneontology.org/amigo/term/GO:0043234
nuclear matrix	Gene Ontology	GO:0016363	6	92	0.127014	0.264612	CASK|MBD1|HNRNPM|PML|SCAF8|OGG1	http://amigo.geneontology.org/amigo/term/GO:0016363
Z disc	Gene Ontology	GO:0030018	6	97	0.15178	0.307662	SMN1|FHL2|FKBP1A|SORBS2|PAK1|MYL9	http://amigo.geneontology.org/amigo/term/GO:0030018
centriole	Gene Ontology	GO:0005814	5	77	0.15764	0.310343	CNTROB|SFI1|OFD1|CEP63|IFT88	http://amigo.geneontology.org/amigo/term/GO:0005814
endoplasmic reticulum	Gene Ontology	GO:0005783	31	692	0.161378	0.310343	MSMO1|CYB5R4|UBE2J2|PKMYT1|GOLT1B|FKBP2|SEC31A|SET|GABARAPL1|CNIH4|HADHB|BCAP29|CLN6|UBE2G2|DPM1|TOR1AIP2|TPST2|VRK2|RTN3|PIK3C2B|CERS2|DBI|SYNCRIP|NCK1|NCK2|DDX41|CLEC2D|KEAP1|SULT2B1|NBEAL2|BCL2	http://amigo.geneontology.org/amigo/term/GO:0005783
actin cytoskeleton	Gene Ontology	GO:0015629	10	192	0.177822	0.333416	CTNNAL1|PEAK1|ZNF174|MACF1|CASK|FHL2|CDH1|ALDOA|SORBS2|GSN	http://amigo.geneontology.org/amigo/term/GO:0015629
intracellular	Gene Ontology	GO:0005622	34	795	0.21863	0.389456	RAPGEF2|TRIM16|ANO6|SMAD3|RHOC|RHOT1|ZFP90|ARL16|ZNF814|ASB1|GABARAPL1|AXIN2|MOV10L1|ZNF783|ZNF267|PML|VPS13A|ITPK1|ZNF205|ZNF304|ZNF684|ZNF84|AGAP3|ZNF274|UCHL5|SRGAP2|NOL3|DBNL|CARD14|ZNF138|ARHGAP33|PITPNM2|ZNF548|RAPGEF1	http://amigo.geneontology.org/amigo/term/GO:0005622
perinuclear region of cytoplasm	Gene Ontology	GO:0048471	23	521	0.224011	0.389456	CYB5R4|ATP9B|RAPGEF2|APLP1|XRCC3|SORBS2|P2RX4|SEC31A|GSN|SET|FBXW8|CSNK1D|CDH1|HIP1R|COL4A3BP|USP33|MRFAP1|PTGES2|CSF1|SPIRE2|SPP1|COBL|PICALM	http://amigo.geneontology.org/amigo/term/GO:0048471
spliceosomal complex	Gene Ontology	GO:0005681	5	88	0.228481	0.389456	HNRNPR|HNRNPC|SCAF8|HNRNPM|SF1	http://amigo.geneontology.org/amigo/term/GO:0005681
chromosome	Gene Ontology	GO:0005694	5	88	0.228481	0.389456	BRD4|NSD1|ASH1L|FAAP20|MBD1	http://amigo.geneontology.org/amigo/term/GO:0005694
receptor complex	Gene Ontology	GO:0043235	6	113	0.243054	0.40509	CSF1|TRADD|LEPR|INSR|MCOLN1|SMAD3	http://amigo.geneontology.org/amigo/term/GO:0043235
early endosome membrane	Gene Ontology	GO:0031901	5	92	0.256262	0.417819	PML|APPL2|MARCH3|SNX5|LLGL1	http://amigo.geneontology.org/amigo/term/GO:0031901
lysosomal membrane	Gene Ontology	GO:0005765	11	237	0.266719	0.420036	DRAM2|LITAF|CD164|VPS11|SPNS1|MCOLN1|UBA1|MMD|TMEM175|CTNS|P2RX4	http://amigo.geneontology.org/amigo/term/GO:0005765
endosome membrane	Gene Ontology	GO:0010008	8	165	0.270478	0.420036	VPS29|APPL2|CD164|UBE2D3|INSR|MCOLN1|UBA1|PLIN3	http://amigo.geneontology.org/amigo/term/GO:0010008
spindle	Gene Ontology	GO:0005819	6	118	0.274423	0.420036	PARD3|HAUS4|CSNK1D|CLTC|MYC|ATAT1	http://amigo.geneontology.org/amigo/term/GO:0005819
nuclear chromatin	Gene Ontology	GO:0000790	6	122	0.30017	0.450255	SLX4|MUC1|HNRNPK|BRD4|HNRNPC|NCOR1	http://amigo.geneontology.org/amigo/term/GO:0000790
cell junction	Gene Ontology	GO:0030054	17	400	0.318061	0.467736	BCL2L1|PARD3|DBNL|SLX4|MFF|CDH1|SLC3A2|RFC1|ILK|SRGAP2|XRCC4|ARHGEF18|HNRNPK|UNC13B|FAAP20|P2RX4|SMAGP	http://amigo.geneontology.org/amigo/term/GO:0030054
peroxisome	Gene Ontology	GO:0005777	5	102	0.328591	0.47393	DHRS4|IDH1|ABCD4|MFF|NUDT7	http://amigo.geneontology.org/amigo/term/GO:0005777
endoplasmic reticulum membrane	Gene Ontology	GO:0005789	28	697	0.360208	0.509729	MSMO1|ZDHHC16|UBE2J2|PKMYT1|EI24|MGST3|FKBP2|SEC61G|SEC31A|CERS2|BCAP29|CLN6|SPTLC1|NECAB3|ABCD4|DPM1|PCYT1A|COL4A3BP|VRK2|PCYT2|RNF43|RTN3|YIF1A|ALG11|TOR1AIP2|PLD3|PSKH1|BCL2	http://amigo.geneontology.org/amigo/term/GO:0005789
trans-Golgi network	Gene Ontology	GO:0005802	5	111	0.39521	0.548903	CDH1|MON2|PLEKHA8|ATP9B|CBY1	http://amigo.geneontology.org/amigo/term/GO:0005802
microtubule cytoskeleton	Gene Ontology	GO:0015630	5	114	0.417368	0.569138	DRAM2|OFD1|IQCB1|RBM39|CKAP5	http://amigo.geneontology.org/amigo/term/GO:0015630
transcription factor complex	Gene Ontology	GO:0005667	9	221	0.436621	0.58476	NCOR1|RBL1|SUB1|ZFPM1|SMAD3|MED7|RBM14|TEAD2|TFDP1	http://amigo.geneontology.org/amigo/term/GO:0005667
cytoskeleton	Gene Ontology	GO:0005856	14	363	0.480605	0.622765	TTLL4|PTK2|TMOD4|LLGL1|RIN1|MACF1|TPM3|MICAL2|TRADD|SPIRE2|NPHP1|EPB41L2|TTLL11|HIP1R	http://amigo.geneontology.org/amigo/term/GO:0005856
extracellular vesicular exosome	Gene Ontology	GO:0070062	59	1573	0.487089	0.622765	ZCCHC11|GSR|ACP1|ANO6|MYO1D|RFC1|ANO1|ECM1|STK11|ALDOA|INSR|N4BP2L2|IDH1|RNH1|CLTC|MMP24|CACYBP|MYOF|RPS9|GSN|RPL28|SUB1|P2RX4|TPM3|RPL23|HPGD|HNRNPK|LSR|CDC42BPA|PTBP1|HNRNPC|MUC1|DNHD1|ASL|CTDSPL|DBI|CD59|GPI|NQO2|SLC25A1|ABHD14B|APPL2|SSBP1|UBA1|RHOC|DBNL|DDT|CTNS|SERPINB6|PRKRIP1|MYL6|RPL26L1|PLD3|SLC3A2|C1QTNF3|RPL34|MBD5|EPB41L2|ARPC4	http://amigo.geneontology.org/amigo/term/GO:0070062
nuclear envelope	Gene Ontology	GO:0005635	5	124	0.489908	0.622765	MGST3|RNF43|MYOF|FAM156A|NUP107	http://amigo.geneontology.org/amigo/term/GO:0005635
neuronal cell body	Gene Ontology	GO:0043025	10	261	0.504954	0.631192	PARD3|PLK3|ILK|TMPRSS5|RAPGEF2|COBL|MBP|P2RX4|PICALM|SLC1A3	http://amigo.geneontology.org/amigo/term/GO:0043025
Golgi apparatus	Gene Ontology	GO:0005794	28	764	0.556328	0.68401	GLA|MACF1|RFC1|PKMYT1|AP3S2|ATP9B|APLP1|PLIN3|DRAM2|GABARAPL1|CCDC91|FBXW8|CSNK1D|CDH1|GALT|ASH1L|COL4A3BP|COPE|UNC13B|YIF1A|USP33|CBY1|DBI|CAMKMT|LITAF|PSKH1|PLEKHA8|PICALM	http://amigo.geneontology.org/amigo/term/GO:0005794
axon	Gene Ontology	GO:0030424	6	166	0.584346	0.701935	KLHL24|LLGL1|FKBP1A|COBL|ATAT1|PAK1	http://amigo.geneontology.org/amigo/term/GO:0030424
lysosome	Gene Ontology	GO:0005764	7	195	0.589626	0.701935	DRAM2|CTBS|GLA|CD164|HYAL3|MARCH3|CTNS	http://amigo.geneontology.org/amigo/term/GO:0005764
basolateral plasma membrane	Gene Ontology	GO:0016323	5	155	0.686615	0.804627	CDH1|SLCO1B3|CNNM2|HPGD|CASK	http://amigo.geneontology.org/amigo/term/GO:0016323
early endosome	Gene Ontology	GO:0005769	5	161	0.718102	0.828579	VPS11|CTNS|RAPGEF1|MIB2|PTP4A2	http://amigo.geneontology.org/amigo/term/GO:0005769
dendrite	Gene Ontology	GO:0030425	6	238	0.880315	1	UBE2I|DBNL|PLK3|COBL|PAK1|URI1	http://amigo.geneontology.org/amigo/term/GO:0030425
Golgi membrane	Gene Ontology	GO:0000139	13	477	0.904485	1	NOSIP|DBNL|RAB26|LLGL1|PTGES2|SYS1|PKMYT1|RTN3|GOLT1B|YIF1A|TPST2|SEC31A|SLC35D2	http://amigo.geneontology.org/amigo/term/GO:0000139
proteinaceous extracellular matrix	Gene Ontology	GO:0005578	5	223	0.92053	1	MMP24|WNT10B|HAPLN3|ADAMTS14|ECM1	http://amigo.geneontology.org/amigo/term/GO:0005578
microtubule	Gene Ontology	GO:0005874	5	293	0.985571	1	KLC1|HAUS4|MACF1|GABARAPL1|CEP57L1	http://amigo.geneontology.org/amigo/term/GO:0005874
cell surface	Gene Ontology	GO:0009986	5	379	0.998633	1	CDH1|MUC1|CD59|CLEC2D|SLC1A3	http://amigo.geneontology.org/amigo/term/GO:0009986
integral to plasma membrane	Gene Ontology	GO:0005887	21	1068	0.99974	1	LY6E|CLEC2D|RNF43|TSPAN4|MPZL1|PCDHB2|MUC1|VSIG2|CD164|SLCO1B3|SLC16A4|INSR|MCOLN1|HNRNPM|RAPGEF2|PILRB|MMD|GBAS|MMP24|P2RX4|CLPTM1	http://amigo.geneontology.org/amigo/term/GO:0005887
extracellular space	Gene Ontology	GO:0005615	17	1084	0.999994	1	ZCCHC11|GPI|SEMA3F|C1QTNF3|WNT10B|CD59|CSF1|ECM1|MCF2L|KLK8|PRSS2|IL32|RTN3|ALDOA|SPP1|SERPINB6|GSN	http://amigo.geneontology.org/amigo/term/GO:0005615
integral to membrane	Gene Ontology	GO:0016021	110	4328	1	1	BCL2L1|TM2D2|ZDHHC16|UBE2J2|NDUFB3|ATP9B|MARCH3|APLP1|TMEM175|CERS2|SMAGP|TSNARE1|TMEM191C|TMEM191A|SYS1|CLN6|SPTLC1|CDH1|ABCD4|NPR2|VRK2|SLC25A1|LY9|EMC10|YIF1B|TSPAN4|YIF1A|TOR1AIP2|PLD3|PTGES2|HECTD4|CSF1|TMEM179B|SAYSD1|ZDHHC11B|NDUFC1|ANO1|MFSD11|MGST3|SLC25A36|SFXN2|SLC25A39|PCDHB2|LSR|C16orf62|FAM118A|TMEM241|ASTN2|MMD|FAM57A|SLC25A46|TMPRSS13|SLC3A2|CD276|MSMO1|BTN3A2|TMEM126A|TMEM161A|IF…	http://amigo.geneontology.org/amigo/term/GO:0016021
extracellular region	Gene Ontology	GO:0005576	28	1670	1	1	GLA|CD59|PRSS2|ADAMTS14|MEGF6|GSN|C12orf73|WNT10B|INHBC|CDH1|LFNG|LAMA3|EMC10|TEX264|ALDOA|KLK9|LEPR|ODAM|HYAL3|CD164|COL13A1|SPP1|ADAM15|PSG7|PSG4|PSG5|TOR2A|EGFL8	http://amigo.geneontology.org/amigo/term/GO:0005576
plasma membrane	Gene Ontology	GO:0005886	77	3763	1	1	MSMO1|ANKRD13D|LITAF|BTN3A2|RAPGEF2|ANO6|MACF1|ARFIP2|INSR|SRGAP2|UBE2D3|SLCO1B3|EPB41L2|ADAM15|CLTC|APLP1|SORBS2|MYOF|GPI|DGKZ|MPHOSPH8|COBL|CALM2|AXIN2|CASK|P2RX4|TMEM150A|CSNK1D|ARHGAP33|LSR|PTP4A2|CDH1|KRAS|MBP|NPR2|IGFLR1|CTNNAL1|SHC1|SEPHS1|CAMK2G|CD59|TMPRSS5|CAPS|ANO1|PIK3C2B|LEPR|FAM57A|MCOLN1|TSPAN4|MCF2L|RHOC|PPFIBP1|SMAD3|CTNS|SMAGP|CSF1|PARD3|DBNL|NCK1|CARD14|SLC3A2|GRB10|PIP5K1A|LYP…	http://amigo.geneontology.org/amigo/term/GO:0005886
GO molecular function terms
#fg	543
#bg	15512
##Statistical test method: hypergeometric test
##FDR correction method: Benjamini and Hochberg
#Term	Database	ID	Input number	Background number	P-Value	Corrected P-Value	Input	Hyperlink
protein binding	Gene Ontology	GO:0005515	317	6071	0	0	BCL2L1|ZCCHC11|NCBP2|TRIM16|PLK3|STK11|RAD51B|PKMYT1|MYL6|BRD4|PUF60|N4BP2L2|RAPGEF1|FKBP2|HDAC10|FDXR|APLP1|KIF2A|PLIN3|OGG1|GSN|SPIDR|NOSIP|CENPT|CERS2|BCS1L|FHL2|CIAPIN1|PILRB|MIB2|CBFA2T2|CLN6|CSNK1D|DPM1|NOL3|SPTLC1|CDH1|OFD1|SETD6|NECAB3|CDKN2AIP|ISCU|TAF1C|ZNF205|TCOF1|SHC1|SHC3|TRIM25|MUC1|CAMK2G|INTS4|PIK3C2B|NR2C1|MON2|YIF1A|KLK8|KCTD17|URI1|USP33|TESK2|KRAS|SYNCRIP|PCGF3|TERT|DBNL|GBAS…	http://amigo.geneontology.org/amigo/term/GO:0005515
transcription corepressor activity	Gene Ontology	GO:0003714	19	184	2.51684e-05	0.000562128	HIF3A|UBP1|PFDN5|BCOR|TBL1XR1|HR|BCL11A|SF1|COPS2|CDYL|MBD1|TGIF1|DMAP1|ZNF274|NSD1|CBFA2T2|PROX1|NCOR1|ZNF281	http://amigo.geneontology.org/amigo/term/GO:0003714
RNA binding	Gene Ontology	GO:0003723	36	493	2.63497e-05	0.000562128	SMN1|ELAVL1|NCBP2|DCP2|CDKN2AIP|METTL14|PABPC4|CELF1|SF1|PUM1|HNRNPH1|MRPL23|RPL28|PABPC1L|HNRNPR|PCBP4|HNRNPK|PCBP2|HNRNPM|RBM14|PTBP1|HNRNPC|RBM39|HNRNPF|NOL3|SFSWAP|MOV10L1|SCAF8|PAPOLA|HNRNPUL1|TARDBP|SYNCRIP|RPL34|APOBEC2|RBM23|NSUN5P1	http://amigo.geneontology.org/amigo/term/GO:0003723
p53 binding	Gene Ontology	GO:0002039	8	55	0.00061158	0.00915232	PLK3|BANP|MUC1|STK11|PSME3|BRD4|CDKN2AIP|TRIM29	http://amigo.geneontology.org/amigo/term/GO:0002039
protein serine/threonine kinase activity	Gene Ontology	GO:0004674	25	361	0.000956488	0.00915232	MAP4K3|MAP4K4|LIMK2|PLK3|MKNK1|ILK|PKMYT1|MAP2K7|MAPK11|BCKDK|CASK|CSNK1D|CDC42BPA|PHKG2|TRIO|STK11|VRK2|CAMK2G|CDK11A|CDK11B|TESK2|MELK|STK38|PAK1|PSKH1	http://amigo.geneontology.org/amigo/term/GO:0004674
catalytic activity	Gene Ontology	GO:0003824	18	225	0.000974862	0.00915232	ITPK1|PCYT1A|FLAD1|PMPCB|PLD3|SLC3A2|GLA|PCYT2|GSTZ1|CDYL|NFS1|SAE1|OGG1|TMPRSS4|UBA1|POLM|HPGD|ECHDC1	http://amigo.geneontology.org/amigo/term/GO:0003824
nucleotide binding	Gene Ontology	GO:0000166	24	342	0.00100104	0.00915232	ELAVL1|MRPL23|PABPC4|CELF1|PUF60|HNRNPH1|NCBP2|PABPC1L|HNRNPR|HNRNPM|RBM14|PTBP1|HNRNPC|RBM39|HNRNPF|CNOT4|RPS24|SCAF8|TARDBP|SYNCRIP|VPS11|RBM26|ITPA|RBM23	http://amigo.geneontology.org/amigo/term/GO:0000166
ubiquitin-protein ligase activity	Gene Ontology	GO:0004842	20	270	0.00135284	0.0108227	UBE2I|RNF43|UBE2J2|HECTD4|UBE3B|TRIM25|ARIH2|FBXL2|ANAPC11|UBE2D3|MIB2|FBXO4|UBE2G2|BCOR|FBXO24|DDB2|SKP2|RNF146|ANAPC4|CNOT4	http://amigo.geneontology.org/amigo/term/GO:0004842
transferase activity, transferring phosphorus-containing groups	Gene Ontology	GO:0016772	7	52	0.00211456	0.0135527	NPR2|MAP4K4|VRK2|MKNK1|MAP4K3|CSNK1D|TRPT1	http://amigo.geneontology.org/amigo/term/GO:0016772
DNA binding	Gene Ontology	GO:0003677	82	1718	0.00211761	0.0135527	HIF3A|TRIM16|RFC5|ZFPM1|PHF21A|ZNF232|RAD51B|XRCC4|GTF3C2|PUF60|ZNF205|STRA13|ZFP90|ZSCAN4|SET|TEAD2|XRCC3|PCBP2|POLM|NCOR1|XBP1|ZNF138|ZNF451|ZNF142|ZBTB17|PTGES2|HR|POLR2H|ZNF783|SP140L|PCBP4|ZNF267|FOSL1|CHD6|ZFP69|CHD3|PML|TCF25|MYC|ZSCAN2|UBP1|TAF1C|ASH1L|MCM10|BANP|ZBTB7B|ZNF304|HMGA2|ORC3|TARDBP|ZNF84|DDB2|ZNF821|ZNF684|SCMH1|BRD4|CEBPG|CENPT|ZNF800|PROX1|MCM8|ZNF488|RCOR3|H2AFV|ZNF672|PRD…	http://amigo.geneontology.org/amigo/term/GO:0003677
zinc ion binding	Gene Ontology	GO:0008270	63	1259	0.00245155	0.0142636	MORC2|DTX4|ZCCHC11|ZDHHC11B|AGBL3|PHF12|TRIM16|LIMK2|PHF21A|QTRTD1|SF1|ZMAT3|ZDHHC16|C9orf3|ADAMTS14|MARCH3|DBF4B|P2RX4|TRIM29|CHD3|ZFYVE19|DPF1|GALT|SPG7|ANAPC11|ZCCHC9|MIB2|FHL2|MICAL2|PML|CNOT4|ZMYM2|CA5B|ASH1L|ZNF205|MAN2C1|ARIH2|TET1|TRIM25|RNF43|ZNF84|SMAD3|NSD1|NR2C1|DTNB|MMP24|USP33|ADAM15|SP140L|PCGF3|DDX41|MTF2|VPS11|APOBEC2|SUPT4H1|AGAP3|MBD1|TIMM9|RNF214|RNF146|RNF123|ASAP1|PHF1	http://amigo.geneontology.org/amigo/term/GO:0008270
ATP binding	Gene Ontology	GO:0005524	73	1513	0.00287088	0.0153114	MORC2|MAP4K3|PTK2|MAP4K4|UBE2J2|SPG7|RFC5|PLK3|MKNK1|RFC1|UBE2D3|PKMYT1|STK11|INSR|MAP2K7|ATP9B|BCKDK|XRCC3|NLRX1|P2RX4|DGKZ|CHD3|BCS1L|CHD6|KIF2A|VRK2|TOR2A|CSNK1D|CASK|RAD51B|ITPKA|VARS2|PFKM|BBS10|CDC42BPA|HARS|MAPK9|PHKG2|UBE2G2|ITPK1|NPR2|FLAD1|PEAK1|SEPHS1|CAMK2G|CDK11A|CDK11B|MSH5|UBA7|GUK1|UBA1|MYO1D|MOV10L1|TRIO|PAPOLA|TESK2|MCM8|UBE2I|LIMK2|GALK2|PIK3C2B|DDX41|PIP5K1A|HSPA14|ABCD4|MELK|…	http://amigo.geneontology.org/amigo/term/GO:0005524
ligase activity	Gene Ontology	GO:0016874	9	91	0.00453342	0.0223184	DTX4|TTLL4|UBA7|SAE1|TTLL11|MARCH3|UBA1|RNF123|XRCC4	http://amigo.geneontology.org/amigo/term/GO:0016874
electron carrier activity	Gene Ontology	GO:0009055	8	78	0.00585188	0.0251265	ETFA|GSR|UQCR11|NQO2|ETFDH|DHDH|PTGES2|CIAPIN1	http://amigo.geneontology.org/amigo/term/GO:0009055
nucleic acid binding	Gene Ontology	GO:0003676	46	896	0.00588903	0.0251265	ZCCHC11|DPF1|TRIM16|PABPC4|ZNF232|CELF1|SF1|ZMAT3|REXO2|HNRNPH1|ZFP90|DBF4B|ZNF814|TRMT11|ZNF142|ZBTB17|SCAF8|HNRNPR|ZNF783|ZNF267|RBM14|PTBP1|GIN1|RBM39|ZNF205|ARIH2|BCL11A|ZNF304|ZSCAN2|ZNF684|ZNF84|ZNF821|FAM200B|HNRNPUL1|TARDBP|TSEN34|HNRNPC|ZNF672|PRDM10|DDX41|PUF60|RBM26|RBM23|ZNF274|ZNF138|ZNF548	http://amigo.geneontology.org/amigo/term/GO:0003676
signal transducer activity	Gene Ontology	GO:0004871	16	235	0.00870687	0.0330564	HIF3A|MIB2|PTK2|AXIN2|SHC3|COPS2|LITAF|ILK|ECM1|GOLT1B|ITGB3BP|UNC13B|TRADD|RAPGEF2|FKBP1A|RHOC	http://amigo.geneontology.org/amigo/term/GO:0004871
flavin adenine dinucleotide binding	Gene Ontology	GO:0050660	7	67	0.00878062	0.0330564	ETFA|GSR|ETFDH|PPOX|CYB5R4|TXNRD2|DUS4L	http://amigo.geneontology.org/amigo/term/GO:0050660
kinase activity	Gene Ontology	GO:0016301	9	114	0.0186168	0.0656198	MAP4K3|CALM2|GALK2|PKMYT1|PIK3C2B|FGGY|BCKDK|MAPK9|PI4KAP2	http://amigo.geneontology.org/amigo/term/GO:0016301
enzyme activator activity	Gene Ontology	GO:0008047	5	46	0.0217111	0.0656198	DBNL|SAE1|RFC1|SLX4|MMP24	http://amigo.geneontology.org/amigo/term/GO:0008047
protein kinase binding	Gene Ontology	GO:0019901	18	305	0.0218358	0.0656198	CCNL1|BCL2L1|PTK2|ELAVL1|MAML1|LLGL1|BAD|SMAD3|PRKRIP1|IBTK|CCNL2|ILK|RAPGEF2|DBF4B|MAP2K7|CCNT2|PAK1|AXIN2	http://amigo.geneontology.org/amigo/term/GO:0019901
beta-catenin binding	Gene Ontology	GO:0008013	6	63	0.0225568	0.0656198	AXIN2|SMAD3|KANK1|CDH1|CBY1|TBL1XR1	http://amigo.geneontology.org/amigo/term/GO:0008013
Rab GTPase activator activity	Gene Ontology	GO:0005097	6	63	0.0225568	0.0656198	LLGL1|GRTP1|TBC1D9B|TBC1D32|TBC1D19|SGSM2	http://amigo.geneontology.org/amigo/term/GO:0005097
structural constituent of ribosome	Gene Ontology	GO:0003735	11	162	0.0272924	0.0759441	RPS24|RPL26L1|RPL28|MRPL23|RPL36|MRPL19|RPL34|RPL23|MRPL55|MRPL2|RPS9	http://amigo.geneontology.org/amigo/term/GO:0003735
nucleoside-triphosphatase activity	Gene Ontology	GO:0017111	5	51	0.0323183	0.084538	RFC5|SPG7|SPATA5|BCS1L|TOR2A	http://amigo.geneontology.org/amigo/term/GO:0017111
magnesium ion binding	Gene Ontology	GO:0000287	12	188	0.0330227	0.084538	ITPK1|FOXK1|IDH1|STK11|ENDOV|MAP2K7|ATP9B|STK38|MOV10L1|PAPOLA|NUDT7|CDC42BPA	http://amigo.geneontology.org/amigo/term/GO:0000287
double-stranded RNA binding	Gene Ontology	GO:0003725	5	53	0.0373265	0.0918806	PRKRIP1|SLC3A2|LSM14A|ELAVL1|CLTC	http://amigo.geneontology.org/amigo/term/GO:0003725
identical protein binding	Gene Ontology	GO:0042802	25	491	0.0395778	0.093814	MCPH1|BCL2L1|SMN1|CEP57L1|PUF60|APLP1|SKP2|CCDC91|TRADD|FHL2|DPP9|PFKM|CDC42BPA|MRI1|HNRNPC|NPR2|MCM10|LEPR|ALDOA|CBY1|NOL3|TARDBP|IRF3|KCTD17|BCL2	http://amigo.geneontology.org/amigo/term/GO:0042802
protein kinase activity	Gene Ontology	GO:0004672	16	283	0.041105	0.0939542	MAP4K3|PTK2|NPR2|LIMK2|STK11|ILK|PKMYT1|CDK11A|CSNK1D|CASK|CDK11B|MKNK1|COL4A3BP|PAK1|TESK2|MAPK11	http://amigo.geneontology.org/amigo/term/GO:0004672
double-stranded DNA binding	Gene Ontology	GO:0003690	8	117	0.0530546	0.117086	NFIC|CEBPG|LSM14A|RFC1|SMAD3|STRA13|RAD51B|TARDBP	http://amigo.geneontology.org/amigo/term/GO:0003690
methyltransferase activity	Gene Ontology	GO:0008168	7	101	0.0639637	0.136456	TRMT11|TRMT13|PRDM10|CIAPIN1|METTL22|NSUN5P1|METTL14	http://amigo.geneontology.org/amigo/term/GO:0008168
protein homodimerization activity	Gene Ontology	GO:0042803	29	629	0.0796183	0.164373	BCL2L1|GLA|BCL2L2-PABPN1|BCL11A|TIMM9|SMAD3|FBXO4|CACYBP|GSTM4|P2RX4|MFF|HPGD|CLN6|CARD9|ANKS6|PML|TERT|IDH1|IRF3|SEPHS1|CTSE|NR2C1|SRGAP2|PCYT1A|ZNF174|GSTZ1|CSF1|NFS1|BCL2	http://amigo.geneontology.org/amigo/term/GO:0042803
protein domain specific binding	Gene Ontology	GO:0019904	10	178	0.0957141	0.18906	ARFIP2|DBNL|NCK1|RFC1|CNTROB|HNRNPM|CDH1|CALM2|SORBS2|TFDP1	http://amigo.geneontology.org/amigo/term/GO:0019904
metal ion binding	Gene Ontology	GO:0046872	78	1932	0.097484	0.18906	CYB5R4|HR|TATDN1|ZFPM1|BCL11A|ZNF232|PKMYT1|ZNF496|ZNF84|ZNF205|ZNF814|MIB2|ZFP90|ZSCAN4|POLM|SORBS2|NGLY1|ZSCAN2|DGKZ|RBM26|ZNF451|ZNF142|TANK|PMPCB|ZC3H12D|VPS29|CIAPIN1|TATDN3|CBFA2T2|ZNF783|ARHGEF18|PFKM|ZNF267|TESK2|ZFP69|MLPH|FAAP20|TERT|CDC42BPA|CTDSPL|MCM10|ZFYVE21|ZBTB7B|RPP21|NQO2|ZNF304|DPF1|NDUFV1|ETFDH|TIMM9|TRMT13|UNC13B|ZNF684|ZUFSP|ZBTB17|ZNF274|ZNF800|OGDHL|MDP1|ZNF488|FDPS|PCGF3…	http://amigo.geneontology.org/amigo/term/GO:0046872
phosphatidylinositol binding	Gene Ontology	GO:0035091	5	72	0.10749	0.196553	PIK3C2B|ARHGAP33|SNX5|PHF12|HIP1R	http://amigo.geneontology.org/amigo/term/GO:0035091
histone deacetylase binding	Gene Ontology	GO:0042826	5	72	0.10749	0.196553	HDAC10|NR2C1|BCOR|NCOR1|MEF2D	http://amigo.geneontology.org/amigo/term/GO:0042826
protein C-terminus binding	Gene Ontology	GO:0008022	9	164	0.122244	0.217323	UBE2I|DGKZ|DBNL|ITGB3BP|ECM1|SAE1|MAP2K7|XRCC4|PFKM	http://amigo.geneontology.org/amigo/term/GO:0008022
sequence-specific DNA binding transcription factor activity	Gene Ontology	GO:0003700	44	1053	0.12572	0.217462	HIF3A|FOXK1|HR|ZNF232|SMAD3|TEAD2|ZSCAN4|NCOR1|ZSCAN2|ZBTB17|CBFA2T2|ZNF267|FOSL1|TCF25|MYC|ZNF814|PTTG1|ZNF281|UBP1|IRF3|ZNF205|XBP1|TRIM29|TRIM25|MEF2D|HOXB6|TCEAL1|NR2C1|SNAPC5|SCMH1|CEBPG|PROX1|TARDBP|NFIC|ZNF174|ZNF138|SUPT4H1|MBD1|TGIF1|ZNF274|CERS2|PHF1|TFDP1|ZSCAN16	http://amigo.geneontology.org/amigo/term/GO:0003700
enzyme binding	Gene Ontology	GO:0019899	13	262	0.131284	0.221111	UBE2I|TRIO|AXIN2|RFC5|HMGA2|GSTM4|ECM1|ARPC4|N4BP2L2|PCBP2|HDAC10|SMAD3|HNRNPUL1	http://amigo.geneontology.org/amigo/term/GO:0019899
transcription factor binding	Gene Ontology	GO:0008134	13	269	0.150868	0.247578	UBE2I|CEBPG|RBL1|ZFPM1|HMGA2|PSMD10|SMAD3|FHL2|BCOR|MYC|MAPK9|TFDP1|BCL2	http://amigo.geneontology.org/amigo/term/GO:0008134
actin binding	Gene Ontology	GO:0003779	15	321	0.157617	0.252187	TMOD4|EPB41L2|MACF1|GSN|MYO1D|TPM3|MIB2|SPIRE2|ALDOA|MICAL2|PTK2|COBL|DBNL|MLPH|HIP1R	http://amigo.geneontology.org/amigo/term/GO:0003779
oxidoreductase activity	Gene Ontology	GO:0016491	9	178	0.17281	0.269752	MSMO1|ETFA|SMOX|DHRS4|ETFDH|PPOX|DHDH|FDXR|HPGD	http://amigo.geneontology.org/amigo/term/GO:0016491
guanyl-nucleotide exchange factor activity	Gene Ontology	GO:0005085	5	92	0.220075	0.335352	ARHGEF18|TRIO|RAPGEF1|RAPGEF2|DOCK5	http://amigo.geneontology.org/amigo/term/GO:0005085
calmodulin binding	Gene Ontology	GO:0005516	8	168	0.236204	0.351559	ITPKA|CAMK2G|MYO1D|FBXL2|IQCB1|CASK|PHKG2|IQGAP3	http://amigo.geneontology.org/amigo/term/GO:0005516
transcription regulatory region DNA binding	Gene Ontology	GO:0044212	8	171	0.250749	0.357146	IRF3|TBL1XR1|ZNF174|SMAD3|BCOR|PROX1|NCOR1|ZNF281	http://amigo.geneontology.org/amigo/term/GO:0044212
lipid binding	Gene Ontology	GO:0008289	7	146	0.251118	0.357146	DBI|PCYT1A|COL4A3BP|MELK|BAD|PITPNM2|STARD4	http://amigo.geneontology.org/amigo/term/GO:0008289
structural molecule activity	Gene Ontology	GO:0005198	10	224	0.260259	0.362099	LAMA3|CTNNAL1|LLGL1|COPE|MPZL1|NPHP1|EPB41L2|CLTC|ISCA1|COPB2	http://amigo.geneontology.org/amigo/term/GO:0005198
unfolded protein binding	Gene Ontology	GO:0051082	5	102	0.286144	0.389643	PFDN5|URI1|NAP1L4|NDUFAF1|SPG7	http://amigo.geneontology.org/amigo/term/GO:0051082
protein tyrosine kinase activity	Gene Ontology	GO:0004713	5	103	0.292961	0.390615	INSR|PTK2|MAP2K7|SHC1|TESK2	http://amigo.geneontology.org/amigo/term/GO:0004713
chromatin binding	Gene Ontology	GO:0003682	14	341	0.308477	0.402909	MBD5|ASH1L|CHD6|PLAC8|PHF21A|RCOR3|NSD1|SSBP1|NCOR1|DMAP1|BRD4|EP400|TGIF1|URI1	http://amigo.geneontology.org/amigo/term/GO:0003682
metalloendopeptidase activity	Gene Ontology	GO:0004222	5	107	0.320484	0.41022	PMPCB|MMP24|SPG7|ADAM15|ADAMTS14	http://amigo.geneontology.org/amigo/term/GO:0004222
ubiquitin protein ligase binding	Gene Ontology	GO:0031625	7	162	0.339718	0.425132	TANK|AXIN2|BID|SMAD3|PCBP2|PML|BCL2	http://amigo.geneontology.org/amigo/term/GO:0031625
serine-type endopeptidase activity	Gene Ontology	GO:0004252	7	163	0.34542	0.425132	GZMB|TMPRSS4|TMPRSS5|TMPRSS13|PRSS2|KLK8|KLK9	http://amigo.geneontology.org/amigo/term/GO:0004252
iron ion binding	Gene Ontology	GO:0005506	6	157	0.472283	0.570304	ISCU|EGLN3|TET1|MSMO1|HBE1|ALOX12B	http://amigo.geneontology.org/amigo/term/GO:0005506
GTP binding	Gene Ontology	GO:0005525	14	388	0.492559	0.583774	NPR2|RHOT1|RAB26|SEPHS1|RABL2A|ARFIP2|RABL2B|INSR|AGAP3|MTIF2|ARL16|RHOC|SEPT10|KRAS	http://amigo.geneontology.org/amigo/term/GO:0005525
calcium ion binding	Gene Ontology	GO:0005509	24	690	0.543329	0.632238	MACF1|MYL6|PRSS2|RHOT1|RAPGEF2|MICU3|GSN|CALM2|PCDHB2|CIB2|CDH1|MYL9|NECAB3|MCTP2|RCN3|CAPS|DTNB|MMP24|MEGF6|CALML4|TBC1D9B|MELK|PITPNM2|EGFL8	http://amigo.geneontology.org/amigo/term/GO:0005509
receptor binding	Gene Ontology	GO:0005102	10	294	0.582248	0.653881	LAMA3|NCK1|GLA|IDH1|CD276|P2RX4|DHRS4|ENSA|NUDT7|WNT10B	http://amigo.geneontology.org/amigo/term/GO:0005102
transcription coactivator activity	Gene Ontology	GO:0003713	8	235	0.582362	0.653881	HIF3A|MAML1|SUB1|FHL2|TFDP1|MED7|PML|SAP130	http://amigo.geneontology.org/amigo/term/GO:0003713
protein heterodimerization activity	Gene Ontology	GO:0046982	13	397	0.637176	0.703091	BCL2L1|H2AFV|CEBPG|LIMK2|SEPHS1|BCL2L2-PABPN1|BCL11A|SUPT4H1|BAD|SAE1|PML|CENPT|BCL2	http://amigo.geneontology.org/amigo/term/GO:0046982
microtubule binding	Gene Ontology	GO:0008017	5	158	0.652685	0.707997	KIF2A|SKA2|MACF1|OGG1|CEP57L1	http://amigo.geneontology.org/amigo/term/GO:0008017
protein complex binding	Gene Ontology	GO:0032403	5	176	0.74233	0.791819	HADHB|MYC|STK11|TRADD|KRAS	http://amigo.geneontology.org/amigo/term/GO:0032403
hydrolase activity	Gene Ontology	GO:0016787	5	193	0.810233	0.85008	HDAC10|DCP2|ABHD14B|AFMID|GLA	http://amigo.geneontology.org/amigo/term/GO:0016787
receptor activity	Gene Ontology	GO:0004872	6	233	0.82953	0.856289	NPR2|SEMA3F|LY9|NR2C1|UNC13B|MMD	http://amigo.geneontology.org/amigo/term/GO:0004872
GTPase activity	Gene Ontology	GO:0003924	5	216	0.878528	0.892473	RABL2B|AGAP3|RABL2A|RHOT1|MTIF2	http://amigo.geneontology.org/amigo/term/GO:0003924
sequence-specific DNA binding	Gene Ontology	GO:0043565	14	542	0.908538	0.908538	CEBPG|FOXK1|RFC1|HOXB6|SMAD3|XBP1|NR2C1|NCOR1|ZNF274|CERS2|ZNF281|PROX1|TGIF1|BCL2	http://amigo.geneontology.org/amigo/term/GO:0043565
GO biological process terms
#fg	540
#bg	14960
##Statistical test method: hypergeometric test
##FDR correction method: Benjamini and Hochberg
#Term	Database	ID	Input number	Background number	P-Value	Corrected P-Value	Input	Hyperlink
gene expression	Gene Ontology	GO:0010467	49	672	2.20721e-06	0.000397297	SMN1|ELAVL1|NCBP2|PAPOLA|AIMP2|UBE2D3|SMAD3|GTF3C2|HNRNPH1|MAPK11|TEAD2|CCNT2|HARS|NCOR1|SET|RPL28|MAML1|HNRNPR|RPL23|POLR2H|VARS2|RPS9|HNRNPK|PCBP2|HNRNPM|PTBP1|HNRNPC|HNRNPF|CNOT4|DCP2|RPS24|RBL1|RQCD1|CNOT10|PSME3|NR2C1|SNAPC5|SEC61G|MYC|HNRNPUL1|TAF1C|RPL26L1|RPL36|RPL34|PSMD10|SUPT4H1|TGIF1|TFDP1|MED7	http://amigo.geneontology.org/amigo/term/GO:0010467
mitotic cell cycle	Gene Ontology	GO:0000278	33	403	1.03992e-05	0.000935924	MCPH1|RFC5|ORC3|RFC1|PKMYT1|ITGB3BP|KIF2A|B9D2|SET|SKP2|ANAPC11|CSNK1D|SKA2|ENSA|PTTG1|OFD1|MCM10|CENPK|RBL1|NUP107|CEP63|PSME3|SGOL1|CENPT|ANAPC4|MCM8|SFI1|PSMD10|POLE2|CEP78|PAK1|TFDP1|CKAP5	http://amigo.geneontology.org/amigo/term/GO:0000278
mitosis	Gene Ontology	GO:0007067	23	243	2.47221e-05	0.00148333	PKMYT1|ITGB3BP|STRA13|CLTC|KIF2A|HAUS4|ANAPC16|ANAPC11|ANAPC13|CDCA2|SKA2|ENSA|PTTG1|OFD1|CEP63|HMGA2|SGOL1|CDK11B|CDK11A|CENPT|ANAPC4|UBE2I|CKAP5	http://amigo.geneontology.org/amigo/term/GO:0007067
DNA repair	Gene Ontology	GO:0006281	24	280	8.19977e-05	0.00310351	RFC5|RFC1|UBE2D3|STRA13|RAD51B|POLM|XRCC4|OGG1|XRCC3|SLX4|ENDOV|CSNK1D|FANCA|RBM14|DDB2|PTTG1|DMAP1|UCHL5|POLR2H|EME1|PALB2|CDC14B|POLE2|ALKBH2	http://amigo.geneontology.org/amigo/term/GO:0006281
negative regulation of type I interferon production	Gene Ontology	GO:0032480	7	32	0.000117747	0.00310351	IRF3|TRIM25|UBE2D3|UBA7|ATG12|PCBP2|NLRX1	http://amigo.geneontology.org/amigo/term/GO:0032480
regulation of translation	Gene Ontology	GO:0006417	10	67	0.000134472	0.00310351	CNOT10|ELAVL1|RQCD1|NCK2|LSM14A|MKNK1|PUM1|APLP1|RPS9|NCK1	http://amigo.geneontology.org/amigo/term/GO:0006417
transforming growth factor beta receptor signaling pathway	Gene Ontology	GO:0007179	14	125	0.000166612	0.00310351	NCOR1|PARD3|RBL1|ARHGEF18|UBE2D3|SMAD3|UCHL5|TFDP1|FKBP1A|PML|MYC|CCNT2|HPGD|TGIF1	http://amigo.geneontology.org/amigo/term/GO:0007179
apoptotic process	Gene Ontology	GO:0006915	40	605	0.000167272	0.00310351	BCL2L1|ZDHHC16|PLK3|AIMP2|UBE2D3|EI24|PUF60|PTK2|MAP2K7|APLP1|GSN|BID|BCAP29|CIAPIN1|TRADD|CDK11A|CDH1|ZMAT3|EGLN3|DPF1|PSME3|CDK11B|CARD14|PML|DAP3|UNC13B|RTN3|NOL3|IRF3|DBNL|GZMB|DDX41|LITAF|PSMD10|BAD|MELK|MEF2D|PAK1|TFDP1|BCL2	http://amigo.geneontology.org/amigo/term/GO:0006915
RNA processing	Gene Ontology	GO:0006396	11	82	0.000168195	0.00310351	CCNL1|SYNCRIP|CCNL2|DDX41|PABPC4|HNRNPK|SFSWAP|HNRNPF|HNRNPH1|RBM39|HNRNPUL1	http://amigo.geneontology.org/amigo/term/GO:0006396
negative regulation of transcription from RNA polymerase II promoter	Gene Ontology	GO:0000122	38	565	0.000172417	0.00310351	PHF12|COPS2|PLK3|ZFPM1|PHF21A|UBE2D3|SMAD3|ZNF496|N4BP2L2|SAP130|RBL1|WNT10B|FHL2|NCOR1|DMAP1|TCF25|MYC|IRF3|ZNF205|TRIM29|RFC1|HMGA2|TCEAL1|NR2C1|HBE1|BCOR|NFIC|PROX1|URI1|UBE2I|TBL1XR1|ZNF174|MTF2|PSMD10|SUPT4H1|NSD1|HDAC10|TGIF1	http://amigo.geneontology.org/amigo/term/GO:0000122
release of cytochrome c from mitochondria	Gene Ontology	GO:0001836	6	25	0.000211968	0.00346857	BCL2L1|MFF|BID|BAD|MAPK9|BCL2	http://amigo.geneontology.org/amigo/term/GO:0001836
chromatin modification	Gene Ontology	GO:0016568	12	102	0.000303974	0.00455961	CHD3|BANP|CABIN1|CHD6|TET1|MTF2|PHF21A|RBL1|HDAC10|PHF1|NCOR1|TBL1XR1	http://amigo.geneontology.org/amigo/term/GO:0016568
nuclear mRNA splicing, via spliceosome	Gene Ontology	GO:0000398	16	167	0.000362266	0.005016	SYNCRIP|HNRNPUL1|NCBP2|DDX41|HNRNPR|PAPOLA|SF1|HNRNPK|HNRNPH1|HNRNPM|PPWD1|PCBP2|PTBP1|HNRNPC|POLR2H|HNRNPF	http://amigo.geneontology.org/amigo/term/GO:0000398
vesicle-mediated transport	Gene Ontology	GO:0016192	16	169	0.000413979	0.00532259	BCAP29|TSNARE1|STXBP6|VPS11|SPIRE2|AP3S2|GOLT1B|COPB2|MON2|STON2|CLTC|YIF1A|RTN3|PLIN3|PICALM|GSN	http://amigo.geneontology.org/amigo/term/GO:0016192
mRNA metabolic process	Gene Ontology	GO:0016071	19	224	0.000502607	0.00603128	ELAVL1|DCP2|RPS24|SET|RPL26L1|RPL28|NCBP2|RPL36|RPL34|CNOT10|PSME3|RPL23|PSMD10|PCBP2|MAPK11|CEBPG|RQCD1|RPS9|CNOT4	http://amigo.geneontology.org/amigo/term/GO:0016071
mRNA processing	Gene Ontology	GO:0006397	16	195	0.00191687	0.0196203	TSEN34|SMN1|RBM39|HNRNPR|CELF1|RBM26|APOBEC2|PUF60|SFSWAP|RBM23|WDR33|TSEN54|PTBP1|SCAF8|NOL3|TARDBP	http://amigo.geneontology.org/amigo/term/GO:0006397
regulation of transcription, DNA-dependent	Gene Ontology	GO:0006355	67	1305	0.00200568	0.0196203	HIF3A|CCNL1|DPF1|TRIM16|HR|SCMH1|PHF21A|SMAD3|RCOR3|PUF60|CCNL2|ZFP90|TEAD2|CCNT2|MEF2D|OGG1|ZNF814|ZNF451|ZNF142|KEAP1|ZNF783|CDYL|ZNF267|ZFP69|CHD3|PML|PTTG1|RBM39|ZMYM2|ASH1L|ZNF205|PFDN5|BANP|RQCD1|ZBTB7B|BCL11A|CNOT10|HMGA2|CDK11A|CDK11B|ZNF84|ZNF821|SFSWAP|ZNF684|ELP6|UCHL5|ZNF304|SF1|ZNF800|HNRNPUL1|TAF1C|PCGF3|ZNF672|PRDM10|MEAF6|INSR|ATF7IP2|ZNF138|PRR13|SUPT4H1|ZNF274|HDAC10|ELP5|ZNF772…	http://amigo.geneontology.org/amigo/term/GO:0006355
G2/M transition of mitotic cell cycle	Gene Ontology	GO:0000086	13	143	0.00202289	0.0196203	PLK3|SKP2|CEP63|SFI1|WNT10B|PKMYT1|MELK|CSNK1D|ENSA|OFD1|CEP78|ANAPC4|CKAP5	http://amigo.geneontology.org/amigo/term/GO:0000086
cellular protein modification process	Gene Ontology	GO:0006464	11	110	0.00207103	0.0196203	UBE2I|SEPHS1|FBXL2|UBE2D3|UBA7|SAE1|TTLL11|UBA1|STK38|WDYHV1|PPT2-EGFL8	http://amigo.geneontology.org/amigo/term/GO:0006464
negative regulation of phosphatase activity	Gene Ontology	GO:0010923	7	51	0.00224167	0.020175	SH2D4A|SFI1|MYO1D|PKMYT1|RBM26|ZCCHC9|URI1	http://amigo.geneontology.org/amigo/term/GO:0010923
positive regulation of protein insertion into mitochondrial membrane involved in apoptotic signaling pathway	Gene Ontology	GO:1900740	5	27	0.00251219	0.0215331	BAD|BCL2|TFDP1|GZMB|BID	http://amigo.geneontology.org/amigo/term/GO:1900740
glucose homeostasis	Gene Ontology	GO:0042593	9	84	0.00323358	0.0257417	TMEM256-PLSCR3|CYB5R4|HECTD4|RPH3AL|STK11|BAD|INSR|MBD5|PFKM	http://amigo.geneontology.org/amigo/term/GO:0042593
response to DNA damage stimulus	Gene Ontology	GO:0006974	14	169	0.00328921	0.0257417	EGLN3|SPIDR|PLK3|STK11|IRF3|FAAP20|ZMAT3|BCL2|BRD4|ALKBH7|XRCC3|PHF1|MYC|MCM8	http://amigo.geneontology.org/amigo/term/GO:0006974
RNA metabolic process	Gene Ontology	GO:0016070	18	247	0.00378752	0.0266361	DCP2|RPS24|SET|RPL26L1|RPL28|NCBP2|RPL36|RPL34|CNOT10|PSMD10|RPL23|PSME3|SMN1|RQCD1|MAPK11|CNOT4|RPS9|ELAVL1	http://amigo.geneontology.org/amigo/term/GO:0016070
RNA splicing	Gene Ontology	GO:0008380	18	247	0.00378752	0.0266361	SYNCRIP|HNRNPUL1|NCBP2|RBM39|HNRNPR|NOL3|PAPOLA|PUF60|HNRNPK|PCBP2|HNRNPM|HNRNPH1|PTBP1|HNRNPC|SCAF8|POLR2H|HNRNPF|TARDBP	http://amigo.geneontology.org/amigo/term/GO:0008380
DNA damage response, signal transduction resulting in induction of apoptosis	Gene Ontology	GO:0008630	7	56	0.00384743	0.0266361	BCL2L1|BCL2L2-PABPN1|PCBP4|EI24|BAD|PML|BCL2	http://amigo.geneontology.org/amigo/term/GO:0008630
transcription, DNA-dependent	Gene Ontology	GO:0006351	88	1857	0.00421469	0.0280979	SF1|PUF60|CCNT2|ZNF142|ZNF783|ZNF267|ZFP69|MYC|CCNL1|ZNF205|ZNF684|BRD4|PCGF3|ZNF672|ZNF174|LITAF|ATF7IP2|PRR13|SUPT4H1|ZNF274|HDAC10|ELP5|ZNF772|ZSCAN16|FOXK1|HR|PHF21A|UBE2D3|GTF3C2|ZSCAN4|SAP130|ZSCAN2|MPHOSPH8|ZNF451|CHD6|DMAP1|RBM39|ZNF281|UBP1|CNOT10|HOXB6|ZNF821|SCMH1|POLR2H|PRDM10|ELP6|MEF2D|NSD1|TFDP1|PHF1|DPF1|RFC1|ZNF232|SMAD3|RCOR3|MAPK11|NCOR1|ZBTB17|FHL2|PML|TCF25|RBL1|RQCD1|TET1|ZN…	http://amigo.geneontology.org/amigo/term/GO:0006351
DNA catabolic process, endonucleolytic	Gene Ontology	GO:0000737	5	32	0.00540415	0.034741	XRCC3|HMGA2|SLX4|OGG1|ENDOV	http://amigo.geneontology.org/amigo/term/GO:0000737
positive regulation of intrinsic apoptotic signaling pathway	Gene Ontology	GO:2001244	5	33	0.0061839	0.0383829	BCL2L1|EI24|BID|BAD|BCL2	http://amigo.geneontology.org/amigo/term/GO:2001244
transcription from RNA polymerase II promoter	Gene Ontology	GO:0006366	25	407	0.00693437	0.0395967	HIF3A|ZNF488|NCBP2|COPS2|ZNF496|CCNT2|NCOR1|XBP1|POLR2H|FOSL1|RBM14|PTTG1|NFIC|ASH1L|TRIM29|ZBTB7B|TAF1C|SNAPC5|PAPOLA|TARDBP|IRF3|ZNF174|SUPT4H1|MBD1|MEF2D	http://amigo.geneontology.org/amigo/term/GO:0006366
DNA replication	Gene Ontology	GO:0006260	12	147	0.00701982	0.0395967	NFIC|SET|SLX4|RFC5|TBRG1|RFC1|ORC3|MCM10|POLE2|RBM14|SSBP1|MCM8	http://amigo.geneontology.org/amigo/term/GO:0006260
neuron projection morphogenesis	Gene Ontology	GO:0048812	5	34	0.00703941	0.0395967	PAK1|KLK8|DBNL|ILK|SRGAP2	http://amigo.geneontology.org/amigo/term/GO:0048812
protein targeting to mitochondrion	Gene Ontology	GO:0006626	6	49	0.00806018	0.0439646	PMPCB|MFF|BID|TIMM9|PAM16|MAPK9	http://amigo.geneontology.org/amigo/term/GO:0006626
G1/S transition of mitotic cell cycle	Gene Ontology	GO:0000082	12	151	0.00862645	0.0456694	MCM10|SKP2|PLK3|CAMK2G|PSME3|PKMYT1|ORC3|PSMD10|POLE2|IQGAP3|TFDP1|MCM8	http://amigo.geneontology.org/amigo/term/GO:0000082
protein ubiquitination	Gene Ontology	GO:0016567	18	269	0.00898973	0.0462329	DTX4|ASB1|ASB6|MARCH3|SOCS2|ANAPC11|UBA7|ANAPC16|RNF43|UBE2D3|KEAP1|SAE1|FBXO4|DCAF5|FBXO24|DCAF17|RNF123|UBA1	http://amigo.geneontology.org/amigo/term/GO:0016567
glutathione metabolic process	Gene Ontology	GO:0006749	5	38	0.0112888	0.0549184	GSR|GSTZ1|IDH1|CTNS|GSTM4	http://amigo.geneontology.org/amigo/term/GO:0006749
extrinsic apoptotic signaling pathway in absence of ligand	Gene Ontology	GO:0097192	5	38	0.0112888	0.0549184	BCL2L1|BAD|MKNK1|BCL2L2-PABPN1|BCL2	http://amigo.geneontology.org/amigo/term/GO:0097192
nucleotide-excision repair	Gene Ontology	GO:0006289	7	70	0.0129362	0.0612768	SLX4|RFC5|RFC1|POLE2|DDB2|POLR2H|OGG1	http://amigo.geneontology.org/amigo/term/GO:0006289
Notch signaling pathway	Gene Ontology	GO:0007219	10	124	0.0143226	0.0661043	DTX4|TBL1XR1|GZMB|MAML1|MIB2|TFDP1|HDAC10|MYC|LFNG|NCOR1	http://amigo.geneontology.org/amigo/term/GO:0007219
transcription initiation from RNA polymerase II promoter	Gene Ontology	GO:0006367	13	186	0.0175387	0.0781546	RBL1|MAML1|UBE2D3|SMAD3|TFDP1|NR2C1|NCOR1|TEAD2|MYC|CCNT2|POLR2H|TGIF1|MED7	http://amigo.geneontology.org/amigo/term/GO:0006367
intrinsic apoptotic signaling pathway	Gene Ontology	GO:0097193	6	58	0.0178019	0.0781546	BCL2L1|GZMB|BID|BAD|TFDP1|BCL2	http://amigo.geneontology.org/amigo/term/GO:0097193
actin cytoskeleton reorganization	Gene Ontology	GO:0031532	5	43	0.0187012	0.0801482	MAP4K4|PIP5K1A|PAK1|CDC42BPA|SHC1	http://amigo.geneontology.org/amigo/term/GO:0031532
double-strand break repair via homologous recombination	Gene Ontology	GO:0000724	6	60	0.0207408	0.0848486	SPIDR|SLX4|PALB2|XRCC3|RAD51B|MCM8	http://amigo.geneontology.org/amigo/term/GO:0000724
hemopoiesis	Gene Ontology	GO:0030097	6	60	0.0207408	0.0848486	CIAPIN1|CD164|CSF1|MELK|TXNRD2|PICALM	http://amigo.geneontology.org/amigo/term/GO:0030097
protein complex assembly	Gene Ontology	GO:0006461	9	114	0.0221906	0.0857543	ATPAF1|FANCA|LLGL1|NFS1|PARD3|NDUFAF1|TSPAN4|PML|PICALM	http://amigo.geneontology.org/amigo/term/GO:0006461
T cell activation	Gene Ontology	GO:0042110	5	45	0.0223914	0.0857543	CD276|FKBP1A|NCK1|NCK2|SMAD3	http://amigo.geneontology.org/amigo/term/GO:0042110
mitochondrial electron transport, NADH to ubiquinone	Gene Ontology	GO:0006120	5	45	0.0223914	0.0857543	NDUFC1|NDUFV1|NDUFB3|NDUFB2|NDUFAF1	http://amigo.geneontology.org/amigo/term/GO:0006120
positive regulation of I-kappaB kinase/NF-kappaB cascade	Gene Ontology	GO:0043123	11	153	0.0229333	0.086	IRF3|LITAF|TRIM25|MIB2|RHOC|ECM1|GOLT1B|CARD9|TRADD|FKBP1A|BRD4	http://amigo.geneontology.org/amigo/term/GO:0043123
cilium morphogenesis	Gene Ontology	GO:0060271	5	46	0.0244012	0.0882839	OFD1|B9D1|ASAP1|IFT88|GSN	http://amigo.geneontology.org/amigo/term/GO:0060271
apoptotic signaling pathway	Gene Ontology	GO:0097190	9	116	0.0245233	0.0882839	PLEKHG2|TRIO|ARHGEF18|BAD|ITGB3BP|TRADD|MCF2L|DAP3|P2RX4	http://amigo.geneontology.org/amigo/term/GO:0097190
nuclear-transcribed mRNA catabolic process, nonsense-mediated decay	Gene Ontology	GO:0000184	9	117	0.0257528	0.0908923	DCP2|RPS24|RPL26L1|RPL28|NCBP2|RPL36|RPL34|RPL23|RPS9	http://amigo.geneontology.org/amigo/term/GO:0000184
viral transcription	Gene Ontology	GO:0019083	7	82	0.0284724	0.0985583	RPS24|RPL26L1|RPL28|RPL36|RPL34|RPL23|RPS9	http://amigo.geneontology.org/amigo/term/GO:0019083
chromosome segregation	Gene Ontology	GO:0007059	6	65	0.029481	0.0990074	UBE2I|SGOL1|SKA2|BRD4|PTTG1|CENPT	http://amigo.geneontology.org/amigo/term/GO:0007059
viral reproduction	Gene Ontology	GO:0016032	29	555	0.0297022	0.0990074	NCBP2|CCNT2|NLRX1|XRCC4|RPS9|RPL28|NUP107|RPL23|HNRNPK|PML|UBE2I|RPS24|RBL1|VRK2|TRIM25|PSME3|RTN3|FDPS|BRD4|POLR2H|IRF3|SYNCRIP|RPL26L1|RPL36|RPL34|FBXL2|PSMD10|SUPT4H1|KLC1	http://amigo.geneontology.org/amigo/term/GO:0016032
positive regulation of protein ubiquitination	Gene Ontology	GO:0031398	5	49	0.0311122	0.101822	FBXO4|STRA13|AIMP2|PSMD10|FKBP1A	http://amigo.geneontology.org/amigo/term/GO:0031398
positive regulation of protein phosphorylation	Gene Ontology	GO:0001934	8	103	0.0327474	0.10526	PTK2|AXIN2|CSNK1D|CARD14|INSR|MAPK9|PAK1|KRAS	http://amigo.geneontology.org/amigo/term/GO:0001934
translational termination	Gene Ontology	GO:0006415	7	85	0.0337572	0.106602	RPS24|RPL26L1|RPL28|RPL36|RPL34|RPL23|RPS9	http://amigo.geneontology.org/amigo/term/GO:0006415
female pregnancy	Gene Ontology	GO:0007565	7	86	0.0356545	0.110652	MUC1|FOSL1|PSG7|PSG4|PSG5|HPGD|BCL2	http://amigo.geneontology.org/amigo/term/GO:0007565
stem cell maintenance	Gene Ontology	GO:0019827	5	52	0.0388768	0.118607	TET1|ZCCHC11|MTF2|MED7|METTL14	http://amigo.geneontology.org/amigo/term/GO:0019827
SRP-dependent cotranslational protein targeting to membrane	Gene Ontology	GO:0006614	8	108	0.0416016	0.123062	RPS24|RPL26L1|RPL28|RPL36|RPL34|RPL23|SEC61G|RPS9	http://amigo.geneontology.org/amigo/term/GO:0006614
telomere maintenance	Gene Ontology	GO:0000723	5	53	0.0417045	0.123062	RFC5|RFC1|TERT|FBXO4|POLE2	http://amigo.geneontology.org/amigo/term/GO:0000723
protein ubiquitination involved in ubiquitin-dependent protein catabolic process	Gene Ontology	GO:0042787	5	54	0.0446532	0.125981	UBE3B|RNF43|ARIH2|HECTD4|RNF146	http://amigo.geneontology.org/amigo/term/GO:0042787
positive regulation of catalytic activity	Gene Ontology	GO:0043085	5	54	0.0446532	0.125981	MMP24|SAE1|RFC1|SLX4|BCL2	http://amigo.geneontology.org/amigo/term/GO:0043085
MAPK cascade	Gene Ontology	GO:0000165	6	72	0.0453143	0.125981	SHC1|RAPGEF2|DOK4|MYC|PAK1|KRAS	http://amigo.geneontology.org/amigo/term/GO:0000165
small molecule metabolic process	Gene Ontology	GO:0044281	63	1413	0.0455141	0.125981	MSMO1|PSME3|GSR|NDUFC1|MGST3|GLA|STK11|NDUFB3|NDUFB2|SPTLC1|PPOX|SLCO1B3|IDH1|FDXR|GSTM4|GLS|HPGD|NCOR1|HMBS|ITPKA|NDUFV1|CERS2|SMOX|HADHB|GALT|CIAPIN1|INPP4A|FHL2|PFKM|MRI1|ALOX12B|PHKG2|ASL|ISCU|CA5B|FLAD1|COL4A3BP|GPI|NUP107|AFMID|SLC25A1|PCYT2|NOSIP|ETFDH|BCAT2|PIK3C2B|GUK1|ALDOA|ITPK1|UQCR11|PCYT1A|FDPS|TBL1XR1|PLD3|ETFA|PIP5K1A|GSTZ1|PSMD10|NFS1|ITPA|SULT2B1|SLC35D2|PPCS	http://amigo.geneontology.org/amigo/term/GO:0044281
translational elongation	Gene Ontology	GO:0006414	7	91	0.0461932	0.125981	RPS24|RPL26L1|RPL28|RPL36|RPL34|RPL23|RPS9	http://amigo.geneontology.org/amigo/term/GO:0006414
cell cycle arrest	Gene Ontology	GO:0007050	9	132	0.0497066	0.131646	MACF1|TBRG1|WNT10B|STK11|ILK|SMAD3|PCBP4|PML|MYC	http://amigo.geneontology.org/amigo/term/GO:0007050
chromatin organization	Gene Ontology	GO:0006325	8	112	0.0497327	0.131646	KANSL3|MEAF6|HMGA2|EP400|DMAP1|ELP6|ELP5|SAP130	http://amigo.geneontology.org/amigo/term/GO:0006325
proteasomal ubiquitin-dependent protein catabolic process	Gene Ontology	GO:0043161	6	74	0.0506486	0.132127	UBE2I|TBL1XR1|UBE2D3|AGAP3|PCBP2|PML	http://amigo.geneontology.org/amigo/term/GO:0043161
regulation of transcription from RNA polymerase II promoter	Gene Ontology	GO:0006357	16	283	0.0515521	0.132563	ZNF488|HIF3A|CHD3|CEBPG|RBL1|FOXK1|SUB1|LITAF|ECM1|FHL2|SUPT4H1|FOSL1|MED7|UBP1|TFDP1|URI1	http://amigo.geneontology.org/amigo/term/GO:0006357
positive regulation of canonical Wnt receptor signaling pathway	Gene Ontology	GO:0090263	5	57	0.0542303	0.137485	CSNK1D|SMAD3|ILK|WNT10B|RNF146	http://amigo.geneontology.org/amigo/term/GO:0090263
osteoblast differentiation	Gene Ontology	GO:0001649	7	96	0.0585412	0.145707	SYNCRIP|BCAP29|FHL2|SPP1|CLTC|MEF2D|HNRNPC	http://amigo.geneontology.org/amigo/term/GO:0001649
intracellular protein transport	Gene Ontology	GO:0006886	12	200	0.0590923	0.145707	TNPO2|SNX5|TSNARE1|RPH3AL|BCAP29|VPS11|AP3S2|STON2|CLTC|RILPL1|COPB2|MLPH	http://amigo.geneontology.org/amigo/term/GO:0006886
protein polyubiquitination	Gene Ontology	GO:0000209	8	117	0.0612568	0.147851	SKP2|ARIH2|PSME3|UBE2D3|PSMD10|FBXO4|DDB2|BCL2	http://amigo.geneontology.org/amigo/term/GO:0000209
axonogenesis	Gene Ontology	GO:0007409	6	78	0.062426	0.147851	PARD3|LLGL1|STK11|PAK1|PICALM|BCL2	http://amigo.geneontology.org/amigo/term/GO:0007409
activation of cysteine-type endopeptidase activity involved in apoptotic process	Gene Ontology	GO:0006919	6	78	0.062426	0.147851	EGLN3|BID|TRADD|SMAD3|BAD|PML	http://amigo.geneontology.org/amigo/term/GO:0006919
anaphase-promoting complex-dependent proteasomal ubiquitin-dependent protein catabolic process	Gene Ontology	GO:0031145	6	80	0.068872	0.158936	SKP2|ANAPC11|PSMD10|PSME3|PTTG1|ANAPC4	http://amigo.geneontology.org/amigo/term/GO:0031145
respiratory electron transport chain	Gene Ontology	GO:0022904	7	100	0.0697553	0.158936	ETFA|NDUFC1|NDUFV1|UQCR11|NDUFB3|NDUFB2|ETFDH	http://amigo.geneontology.org/amigo/term/GO:0022904
cell-cell adhesion	Gene Ontology	GO:0016337	7	100	0.0697553	0.158936	SHC1|NPHP1|COL13A1|RAPGEF1|CDH1|VEZT|BCL2	http://amigo.geneontology.org/amigo/term/GO:0016337
protein phosphorylation	Gene Ontology	GO:0006468	18	344	0.0742054	0.164498	MAP4K3|MKNK1|COL4A3BP|MAP4K4|MAML1|PLK3|STK11|CDK11A|CDK11B|ILK|BRD4|CSNK1D|CDC42BPA|STK38|VRK2|PHKG2|TESK2|PAK1	http://amigo.geneontology.org/amigo/term/GO:0006468
negative regulation of cell growth	Gene Ontology	GO:0030308	8	122	0.0743273	0.164498	FOXK1|CDKN2AIP|STK11|SMAD3|EI24|PML|ZC3H12D|BCL2	http://amigo.geneontology.org/amigo/term/GO:0030308
DNA recombination	Gene Ontology	GO:0006310	6	82	0.0756891	0.164498	RAD51B|RBM14|UCHL5|POLM|EME1|XRCC3	http://amigo.geneontology.org/amigo/term/GO:0006310
transmembrane receptor protein tyrosine kinase signaling pathway	Gene Ontology	GO:0007169	5	63	0.0766727	0.164498	PILRB|SHC3|RAPGEF1|DOK4|MPZL1	http://amigo.geneontology.org/amigo/term/GO:0007169
oxidation-reduction process	Gene Ontology	GO:0055114	9	144	0.0770328	0.164498	CYB5R4|SMOX|MGST3|DHRS4|GSTZ1|PPOX|MICAL2|FDXR|ALOX12B	http://amigo.geneontology.org/amigo/term/GO:0055114
negative regulation of transcription, DNA-dependent	Gene Ontology	GO:0045892	23	464	0.0776798	0.164498	FOXK1|HR|MPHOSPH8|SET|PHF12|PROX1|CBFA2T2|FHL2|DMAP1|PML|ZNF281|UBP1|UBE2I|PFDN5|HMGA2|BCOR|SCMH1|CBY1|ZNF488|TBL1XR1|ZNF174|MBD1|HDAC10	http://amigo.geneontology.org/amigo/term/GO:0045892
small GTPase mediated signal transduction	Gene Ontology	GO:0007264	18	348	0.0807308	0.167243	PLEKHG2|ARFIP2|RAB26|ARHGEF18|RABL2B|RABL2A|MCF2L|DOCK5|SRGAP2|ARHGAP33|RAPGEF1|RAPGEF2|ARL16|RHOC|AGAP3|KRAS|TRIO|RHOT1	http://amigo.geneontology.org/amigo/term/GO:0007264
negative regulation of catalytic activity	Gene Ontology	GO:0043086	5	64	0.0808341	0.167243	NOSIP|SET|RNH1|CABIN1|ENSA	http://amigo.geneontology.org/amigo/term/GO:0043086
activation of signaling protein activity involved in unfolded protein response	Gene Ontology	GO:0006987	5	65	0.0851135	0.174096	YIF1A|ZBTB17|SHC1|SEC31A|XBP1	http://amigo.geneontology.org/amigo/term/GO:0006987
translation	Gene Ontology	GO:0006412	14	259	0.0870481	0.176052	RPS24|RPL26L1|RPL28|MRPL23|RPL36|MRPL19|RPL34|PABPC4|RPL23|MRPL55|MRPL2|SEC61G|HARS|RPS9	http://amigo.geneontology.org/amigo/term/GO:0006412
intracellular signal transduction	Gene Ontology	GO:0035556	19	379	0.0936821	0.185977	DGKZ|NPR2|ASB1|ASB6|CNIH4|SOCS2|MAP4K4|STYXL1|MKNK1|MCF2L|MAP4K3|SMAD3|CDC42BPA|UNC13B|MAPK11|RAPGEF2|STK38|CAPS|SHC1	http://amigo.geneontology.org/amigo/term/GO:0035556
DNA damage response, signal transduction by p53 class mediator resulting in cell cycle arrest	Gene Ontology	GO:0006977	5	67	0.0940216	0.185977	PML|PCBP4|MUC1|PSMD10|PSME3	http://amigo.geneontology.org/amigo/term/GO:0006977
chromatin remodeling	Gene Ontology	GO:0006338	5	68	0.0986474	0.193006	BRD4|SUPT4H1|MYC|DMAP1|SCMH1	http://amigo.geneontology.org/amigo/term/GO:0006338
in utero embryonic development	Gene Ontology	GO:0001701	12	220	0.102145	0.1977	BCL2L1|LY6E|COL4A3BP|STIL|IFT88|CCM2|KEAP1|FOSL1|SMAD3|XRCC4|B9D1|EGFL8	http://amigo.geneontology.org/amigo/term/GO:0001701
muscle contraction	Gene Ontology	GO:0006936	6	91	0.110872	0.212238	TMOD4|COL4A3BP|TPM3|MYL6|MYOF|MYL9	http://amigo.geneontology.org/amigo/term/GO:0006936
positive regulation of apoptotic process	Gene Ontology	GO:0043065	15	294	0.113028	0.212238	BCL2L1|PLEKHG2|TRIO|ARHGEF18|WNT10B|HMGA2|ITGB3BP|TRADD|MCF2L|MELK|BAD|FOSL1|MAPK9|BID|ZMAT3	http://amigo.geneontology.org/amigo/term/GO:0043065
regulation of cell growth	Gene Ontology	GO:0001558	5	71	0.113194	0.212238	STK11|URI1|CDK11A|CDK11B|SOCS2	http://amigo.geneontology.org/amigo/term/GO:0001558
positive regulation of sequence-specific DNA binding transcription factor activity	Gene Ontology	GO:0051091	6	94	0.124176	0.229374	UBE2I|CEBPG|TRIM25|WNT10B|HMGA2|FOSL1	http://amigo.geneontology.org/amigo/term/GO:0051091
regulation of small GTPase mediated signal transduction	Gene Ontology	GO:0051056	9	160	0.125386	0.229374	PLEKHG2|TRIO|ARHGEF18|MCF2L|SRGAP2|ARHGAP33|RAPGEF1|RHOC|RHOT1	http://amigo.geneontology.org/amigo/term/GO:0051056
metabolic process	Gene Ontology	GO:0008152	7	116	0.126438	0.229374	L3HYPDH|ABHD14B|MYL6|PITPNM2|KLC1|LFNG|KIF2A	http://amigo.geneontology.org/amigo/term/GO:0008152
Ras protein signal transduction	Gene Ontology	GO:0007265	5	74	0.128704	0.229374	SHC3|IQGAP3|MAPK11|SHC1|KRAS	http://amigo.geneontology.org/amigo/term/GO:0007265
ossification	Gene Ontology	GO:0001503	5	74	0.128704	0.229374	NPR2|SPP1|CSF1|ECM1|BCL2	http://amigo.geneontology.org/amigo/term/GO:0001503
actin cytoskeleton organization	Gene Ontology	GO:0030036	8	140	0.134178	0.235575	ARFIP2|ARHGEF18|SPIRE2|ITPKA|NPHP1|MON2|TESK2|KRAS	http://amigo.geneontology.org/amigo/term/GO:0030036
viral infectious cycle	Gene Ontology	GO:0019058	7	118	0.134801	0.235575	RPS24|RPL26L1|RPL28|RPL36|RPL34|RPL23|RPS9	http://amigo.geneontology.org/amigo/term/GO:0019058
translational initiation	Gene Ontology	GO:0006413	7	119	0.139083	0.238301	RPS24|RPL26L1|RPL28|RPL36|RPL34|RPL23|RPS9	http://amigo.geneontology.org/amigo/term/GO:0006413
TRIF-dependent toll-like receptor signaling pathway	Gene Ontology	GO:0035666	5	76	0.139553	0.238301	IRF3|MAPK9|MAP2K7|MAPK11|UBE2D3	http://amigo.geneontology.org/amigo/term/GO:0035666
response to drug	Gene Ontology	GO:0042493	15	305	0.140333	0.238301	XBP1|PPOX|RPH3AL|BAD|EI24|RPP21|CARD9|FOSL1|TGIF1|BCL2|CDH1|MYC|MAPK9|OGG1|SLC1A3	http://amigo.geneontology.org/amigo/term/GO:0042493
cellular metabolic process	Gene Ontology	GO:0044237	8	142	0.142016	0.238906	ETFA|NDUFC1|NDUFV1|UQCR11|NDUFB3|NDUFB2|ETFDH|MRI1	http://amigo.geneontology.org/amigo/term/GO:0044237
MyD88-independent toll-like receptor signaling pathway	Gene Ontology	GO:0002756	5	78	0.150787	0.249006	IRF3|MAPK9|MAP2K7|UBE2D3|MAPK11	http://amigo.geneontology.org/amigo/term/GO:0002756
response to estradiol stimulus	Gene Ontology	GO:0032355	5	78	0.150787	0.249006	BAD|SLC25A36|BID|OGG1|SOCS2	http://amigo.geneontology.org/amigo/term/GO:0032355
negative regulation of gene expression	Gene Ontology	GO:0010629	5	79	0.156543	0.253853	C1QTNF3|ZNF281|BCL11A|PICALM|IQGAP3	http://amigo.geneontology.org/amigo/term/GO:0010629
sphingolipid metabolic process	Gene Ontology	GO:0006665	5	79	0.156543	0.253853	GLA|COL4A3BP|CERS2|ALOX12B|SPTLC1	http://amigo.geneontology.org/amigo/term/GO:0006665
negative regulation of neuron apoptotic process	Gene Ontology	GO:0043524	7	124	0.161451	0.258671	BCL2L1|SET|GPI|ILK|BCL2|XRCC4|KRAS	http://amigo.geneontology.org/amigo/term/GO:0043524
toll-like receptor 3 signaling pathway	Gene Ontology	GO:0034138	5	80	0.162388	0.258671	IRF3|MAPK9|MAP2K7|MAPK11|UBE2D3	http://amigo.geneontology.org/amigo/term/GO:0034138
liver development	Gene Ontology	GO:0001889	5	81	0.168319	0.265766	COBL|CEBPG|LSR|PROX1|SMAD3	http://amigo.geneontology.org/amigo/term/GO:0001889
cell migration	Gene Ontology	GO:0016477	7	126	0.170828	0.267382	DGKZ|NCK1|NCK2|PEAK1|PIP5K1A|CDC42BPA|USP33	http://amigo.geneontology.org/amigo/term/GO:0016477
ubiquitin-dependent protein catabolic process	Gene Ontology	GO:0006511	9	174	0.178311	0.276689	UBE2I|ARIH2|FBXL2|UBE2D3|FBXO4|UBE2G2|UCHL5|USP33|ANAPC4	http://amigo.geneontology.org/amigo/term/GO:0006511
cell proliferation	Gene Ontology	GO:0008283	16	344	0.181056	0.278547	BCL2L1|STIL|MCM10|COL4A3BP|AXIN2|COPS2|CD276|CSF1|CDK11B|SRGAP2|MELK|APPL2|ILK|PICALM|SKP2|TFDP1	http://amigo.geneontology.org/amigo/term/GO:0008283
endoplasmic reticulum unfolded protein response	Gene Ontology	GO:0030968	5	84	0.186604	0.28465	XBP1|ZBTB17|SHC1|SEC31A|YIF1A	http://amigo.geneontology.org/amigo/term/GO:0030968
positive regulation of cell migration	Gene Ontology	GO:0030335	7	130	0.190265	0.287796	PTK2|ILK|SMAD3|INSR|ELP6|ELP5|CSF1	http://amigo.geneontology.org/amigo/term/GO:0030335
response to stress	Gene Ontology	GO:0006950	5	85	0.192854	0.289281	MAPK9|MAP2K7|MAPK11|RTN3|HSPA14	http://amigo.geneontology.org/amigo/term/GO:0006950
cellular protein metabolic process	Gene Ontology	GO:0044267	23	530	0.208474	0.310126	TIMM9|SEC61G|SEC31A|XBP1|ZBTB17|PMPCB|RPL23|PAM16|RPS9|DPM1|RPS24|PFDN5|SHC1|MUC1|YIF1A|ALG11|RPL28|UBE2I|RPL26L1|RPL36|RPL34|BBS10|SAE1	http://amigo.geneontology.org/amigo/term/GO:0044267
cell death	Gene Ontology	GO:0008219	10	207	0.215899	0.317253	SMN1|SPG7|CLN6|FGGY|UBA1|KLK8|BCL2|BSCL2|VPS13A|TARDBP	http://amigo.geneontology.org/amigo/term/GO:0008219
extracellular matrix disassembly	Gene Ontology	GO:0022617	6	112	0.218172	0.317253	LAMA3|COL13A1|SPP1|ADAM15|CDH1|PRSS2	http://amigo.geneontology.org/amigo/term/GO:0022617
cellular response to hypoxia	Gene Ontology	GO:0071456	5	89	0.218552	0.317253	EGLN3|HIF3A|BAD|UBE2D3|BCL2	http://amigo.geneontology.org/amigo/term/GO:0071456
cellular nitrogen compound metabolic process	Gene Ontology	GO:0034641	9	185	0.225875	0.323805	SMOX|GSTZ1|AFMID|PSME3|BCAT2|PSMD10|MRI1|GLS|ASL	http://amigo.geneontology.org/amigo/term/GO:0034641
protein autophosphorylation	Gene Ontology	GO:0046777	8	161	0.226663	0.323805	PTK2|PEAK1|CAMK2G|STK11|MELK|INSR|VRK2|PAK1	http://amigo.geneontology.org/amigo/term/GO:0046777
peptidyl-tyrosine phosphorylation	Gene Ontology	GO:0018108	5	91	0.231781	0.328508	MELK|INSR|PTK2|SHC1|PEAK1	http://amigo.geneontology.org/amigo/term/GO:0018108
antigen processing and presentation of exogenous peptide antigen via MHC class II	Gene Ontology	GO:0019886	5	92	0.238479	0.335362	KLC1|KIF2A|CLTC|SEC31A|CTSE	http://amigo.geneontology.org/amigo/term/GO:0019886
toll-like receptor 4 signaling pathway	Gene Ontology	GO:0034142	5	96	0.26577	0.36569	IRF3|MAPK9|MAP2K7|MAPK11|UBE2D3	http://amigo.geneontology.org/amigo/term/GO:0034142
glucose metabolic process	Gene Ontology	GO:0006006	6	120	0.266021	0.36569	GPI|HECTD4|SLC25A1|PFKM|ALDOA|PHKG2	http://amigo.geneontology.org/amigo/term/GO:0006006
multicellular organismal development	Gene Ontology	GO:0007275	20	474	0.267148	0.36569	LEPR|MOV10L1|ELAVL1|ZBTB7B|DDX41|SPATA5|WNT10B|SEMA3F|HMGA2|CD164|ANO1|BANP|TBC1D32|ZNF267|CLPTM1|AXIN2|ZSCAN2|LSM14A|TGIF1|ARIH2	http://amigo.geneontology.org/amigo/term/GO:0007275
defense response to virus	Gene Ontology	GO:0051607	7	145	0.269976	0.36569	IRF3|DDX41|TRIM25|CARD9|PCBP2|PML|BCL2	http://amigo.geneontology.org/amigo/term/GO:0051607
negative regulation of apoptotic process	Gene Ontology	GO:0043066	20	475	0.270204	0.36569	BCL2L1|STIL|PTK2|CIAPIN1|CARD14|SOCS2|AAMDC|PALB2|BCL2L2-PABPN1|HMGA2|PSME3|PSMD10|FHL2|CD59|PLAC8|MYC|SMAD3|PLK3|NOL3|BCL2	http://amigo.geneontology.org/amigo/term/GO:0043066
endocytosis	Gene Ontology	GO:0006897	6	125	0.297173	0.398128	BCL2L1|DBNL|RIN1|MARCH3|APLP1|USP33	http://amigo.geneontology.org/amigo/term/GO:0006897
carbohydrate metabolic process	Gene Ontology	GO:0005975	15	354	0.298596	0.398128	GALT|GPI|GALK2|NUP107|SLC3A2|GLA|SLC25A1|INSR|HYAL3|PFKM|DHDH|FGGY|ALDOA|SLC35D2|PHKG2	http://amigo.geneontology.org/amigo/term/GO:0005975
nervous system development	Gene Ontology	GO:0007399	12	278	0.304031	0.402395	DPF1|SPG7|VPS13A|CAMK2G|MEF2D|MBD5|SMN1|DOK4|PCDHB2|APLP1|FGF11|KIF2A	http://amigo.geneontology.org/amigo/term/GO:0007399
phospholipid metabolic process	Gene Ontology	GO:0006644	7	157	0.339078	0.445504	PCYT1A|PLD3|HADHB|PIP5K1A|PCYT2|INPP4A|PIK3C2B	http://amigo.geneontology.org/amigo/term/GO:0006644
response to hypoxia	Gene Ontology	GO:0001666	7	159	0.350853	0.456655	EGLN3|HIF3A|MUC1|SMAD3|BAD|PML|PAK1	http://amigo.geneontology.org/amigo/term/GO:0001666
proteolysis	Gene Ontology	GO:0006508	9	211	0.352639	0.456655	GZMB|SPG7|FBXL2|TMPRSS4|TMPRSS5|DPP9|PRSS2|C9orf3|MMP24	http://amigo.geneontology.org/amigo/term/GO:0006508
toll-like receptor signaling pathway	Gene Ontology	GO:0002224	5	110	0.365239	0.469594	IRF3|MAPK9|MAP2K7|MAPK11|UBE2D3	http://amigo.geneontology.org/amigo/term/GO:0002224
positive regulation of transcription from RNA polymerase II promoter	Gene Ontology	GO:0045944	29	749	0.374616	0.478233	BCL11A|SMAD3|TEAD2|CCNT2|MAML1|PLAC8|CASK|CBFA2T2|HNRNPK|RBM14|MYC|CENPK|RBL1|TET1|HMGA2|ABHD14B|BRD4|PROX1|TBL1XR1|NFIC|NCK1|NCK2|DDX41|AAMDC|MTF2|MCF2L|SUPT4H1|MEF2D|TFDP1	http://amigo.geneontology.org/amigo/term/GO:0045944
protein transport	Gene Ontology	GO:0015031	16	402	0.380238	0.481992	RAB26|COPE|PLEKHA8|VPS29|SYS1|CCDC91|SPIRE2|GOLT1B|ZMAT3|ARHGAP33|MON2|YIF1A|TIMM9|NUP107|VPS13A|SEC31A	http://amigo.geneontology.org/amigo/term/GO:0015031
response to virus	Gene Ontology	GO:0009615	5	114	0.394067	0.496028	HYAL3|HMGA2|FOSL1|HNRNPUL1|URI1	http://amigo.geneontology.org/amigo/term/GO:0009615
nerve growth factor receptor signaling pathway	Gene Ontology	GO:0048011	11	273	0.398166	0.497707	PLEKHG2|TRIO|SHC1|SHC3|ARHGEF18|MCF2L|BAD|MAPK11|RAPGEF1|ITGB3BP|KRAS	http://amigo.geneontology.org/amigo/term/GO:0048011
nucleosome assembly	Gene Ontology	GO:0006334	5	117	0.415621	0.515944	CENPK|H2AFV|SET|NAP1L4|ITGB3BP	http://amigo.geneontology.org/amigo/term/GO:0006334
membrane organization	Gene Ontology	GO:0061024	6	144	0.419474	0.51716	COPE|PUM1|CLTC|COPB2|MBP|SEC31A	http://amigo.geneontology.org/amigo/term/GO:0061024
insulin receptor signaling pathway	Gene Ontology	GO:0008286	6	149	0.45162	0.550754	SHC1|SHC3|GRB10|STK11|INSR|KRAS	http://amigo.geneontology.org/amigo/term/GO:0008286
positive regulation of transcription, DNA-dependent	Gene Ontology	GO:0045893	19	503	0.452842	0.550754	ZBTB17|TBL1XR1|FOXK1|CDH1|HMGA2|PTGES2|TRIM16|RFC1|ILK|SMAD3|FHL2|ZNF496|ZFP90|NSD1|MYC|MAPK9|PROX1|PICALM|ZNF281	http://amigo.geneontology.org/amigo/term/GO:0045893
positive regulation of gene expression	Gene Ontology	GO:0010628	6	151	0.464373	0.555831	IQGAP3|HMGA2|CSF1|MAPK9|ALOX12B|KRAS	http://amigo.geneontology.org/amigo/term/GO:0010628
cellular lipid metabolic process	Gene Ontology	GO:0044255	6	151	0.464373	0.555831	TBL1XR1|HADHB|IDH1|FHL2|SLC25A1|NCOR1	http://amigo.geneontology.org/amigo/term/GO:0044255
innate immune response	Gene Ontology	GO:0045087	28	754	0.46628	0.555831	DTX4|BCL2L1|PTK2|CD59|UBE2D3|BAD|PRSS2|MAP2K7|MAPK11|NLRX1|TANK|CARD9|PCBP2|PML|MAPK9|SHC1|TRIM25|ARPC4|UBA7|ATG12|POLR2H|KRAS|IRF3|NCK1|DDX41|CSF1|PAK1|BCL2	http://amigo.geneontology.org/amigo/term/GO:0045087
transport	Gene Ontology	GO:0006810	13	349	0.494049	0.585058	DBI|SLC25A51|SLC25A46|NUP107|SLC25A1|ABCD4|SMAD3|SLC25A35|SLC25A36|ENSA|PITPNM2|SLC25A39|P2RX4	http://amigo.geneontology.org/amigo/term/GO:0006810
ATP catabolic process	Gene Ontology	GO:0006200	6	157	0.502124	0.590734	CHD6|MACF1|MSH5|MYL6|MOV10L1|RAD51B	http://amigo.geneontology.org/amigo/term/GO:0006200
cell surface receptor signaling pathway	Gene Ontology	GO:0007166	6	160	0.520649	0.608551	NPR2|CABIN1|CD59|LY6E|CLEC2D|LEPR	http://amigo.geneontology.org/amigo/term/GO:0007166
axon guidance	Gene Ontology	GO:0007411	12	334	0.548363	0.636808	TRIO|PTK2|NCK1|NCK2|SEMA3F|SRGAP2|MYL6|USP33|RHOC|KRAS|PAK1|MYL9	http://amigo.geneontology.org/amigo/term/GO:0007411
phosphatidylinositol-mediated signaling	Gene Ontology	GO:0048015	5	137	0.553679	0.63842	PIK3C2B|BAD|PI4KAP2|INPP5F|GSN	http://amigo.geneontology.org/amigo/term/GO:0048015
protein homooligomerization	Gene Ontology	GO:0051260	6	166	0.556844	0.63842	KCTD17|MFF|BID|P2RX4|CDH1|TOR2A	http://amigo.geneontology.org/amigo/term/GO:0051260
cytokine-mediated signaling pathway	Gene Ontology	GO:0019221	8	229	0.587958	0.669826	IRF3|RQCD1|NUP107|CAMK2G|UBA7|BAD|PML|KRAS	http://amigo.geneontology.org/amigo/term/GO:0019221
xenobiotic metabolic process	Gene Ontology	GO:0006805	5	146	0.610434	0.691058	GSTZ1|GSTM4|SMOX|SULT2B1|MGST3	http://amigo.geneontology.org/amigo/term/GO:0006805
blood coagulation	Gene Ontology	GO:0007596	16	469	0.628162	0.706682	DGKZ|ITPK1|PTK2|SHC1|SLC3A2|PABPC4|ANO6|ZFPM1|PHF21A|CD59|HBE1|ALDOA|KLC1|KIF2A|RAD51B|KRAS	http://amigo.geneontology.org/amigo/term/GO:0007596
heart development	Gene Ontology	GO:0007507	5	153	0.651556	0.728448	TCF25|MICAL2|TXNRD2|SHC1|BCOR	http://amigo.geneontology.org/amigo/term/GO:0007507
cell cycle	Gene Ontology	GO:0007049	7	214	0.6576	0.730667	MPHOSPH8|PARD3|BANP|APPL2|DBF4B|CCNT2|SEPT10	http://amigo.geneontology.org/amigo/term/GO:0007049
Wnt receptor signaling pathway	Gene Ontology	GO:0016055	5	157	0.673779	0.74405	WNT10B|MACF1|RNF43|CSNK1D|RNF146	http://amigo.geneontology.org/amigo/term/GO:0016055
extracellular matrix organization	Gene Ontology	GO:0030198	10	312	0.693996	0.761703	PTK2|LAMA3|COL13A1|CASK|PRSS2|SPP1|ADAM15|CDH1|APLP1|ADAMTS14	http://amigo.geneontology.org/amigo/term/GO:0030198
spermatogenesis	Gene Ontology	GO:0007283	11	346	0.709086	0.773549	BCL2L1|LIMK2|HMGA2|CDYL|SPATA5|WDR33|SCMH1|PTTG1|MOV10L1|TESK2|ZSCAN2	http://amigo.geneontology.org/amigo/term/GO:0007283
regulation of apoptotic process	Gene Ontology	GO:0042981	5	166	0.720265	0.78101	PSME3|CARD9|PSMD10|NOL3|CARD14	http://amigo.geneontology.org/amigo/term/GO:0042981
post-translational protein modification	Gene Ontology	GO:0043687	6	201	0.737411	0.794814	UBE2I|MUC1|SAE1|SEC31A|ALG11|DPM1	http://amigo.geneontology.org/amigo/term/GO:0043687
angiogenesis	Gene Ontology	GO:0001525	6	206	0.758343	0.812511	UBP1|PTK2|SHC1|ECM1|ADAM15|GPI	http://amigo.geneontology.org/amigo/term/GO:0001525
protein folding	Gene Ontology	GO:0006457	5	179	0.778753	0.825035	PPWD1|URI1|PFDN5|FKBP2|FKBP1A	http://amigo.geneontology.org/amigo/term/GO:0006457
positive regulation of cell proliferation	Gene Ontology	GO:0008284	13	429	0.7792	0.825035	BCL2L1|PTK2|SHC1|PLAC8|WNT10B|CSF1|ILK|INSR|FOSL1|MYC|PROX1|RPS9|KRAS	http://amigo.geneontology.org/amigo/term/GO:0008284
negative regulation of cell proliferation	Gene Ontology	GO:0008285	11	378	0.807816	0.850333	AXIN2|NCK2|TBRG1|STK11|AIMP2|CD164|FOSL1|RAPGEF2|PML|PROX1|TGIF1	http://amigo.geneontology.org/amigo/term/GO:0008285
cell adhesion	Gene Ontology	GO:0007155	13	445	0.819817	0.857301	LY9|LAMA3|CTNNAL1|PCDHB2|PPFIBP1|CASK|CD164|ITGB3BP|IL32|APLP1|SPP1|HAPLN3|TROAP	http://amigo.geneontology.org/amigo/term/GO:0007155
epidermal growth factor receptor signaling pathway	Gene Ontology	GO:0007173	5	191	0.823962	0.857301	BAD|KRAS|SHC1|NCK2|SHC3	http://amigo.geneontology.org/amigo/term/GO:0007173
signal transduction	Gene Ontology	GO:0007165	32	1045	0.858605	0.888212	TRADD|COPS2|ECM1|SRGAP2|MGST3|NPHP1|MAP2K7|MAPK11|P2RX4|TANK|INPP4A|ITPKA|CSNK1D|HNRNPK|FGF11|ITPK1|NPR2|COL4A3BP|HMGA2|APPL2|AGAP3|UNC13B|NCK2|GOLT1B|GRB10|PIP5K1A|LITAF|RIN1|CD164|ARHGAP33|ITGB3BP|RAPGEF1	http://amigo.geneontology.org/amigo/term/GO:0007165
cell differentiation	Gene Ontology	GO:0030154	9	395	0.950631	0.977791	FOXK1|ZBTB7B|CAMK2G|CSF1|COL13A1|CLPTM1|KIF2A|SPATA5|ZSCAN2	http://amigo.geneontology.org/amigo/term/GO:0030154
Fc-epsilon receptor signaling pathway	Gene Ontology	GO:0038095	6	294	0.957074	0.978826	SHC1|BAD|MAP2K7|MAPK9|PAK1|KRAS	http://amigo.geneontology.org/amigo/term/GO:0038095
transmembrane transport	Gene Ontology	GO:0055085	13	578	0.977766	0.994338	NUP107|SLC3A2|ANO6|ANO1|SPNS1|SLCO1B3|SLC25A36|MCOLN1|SLC35D2|BCL2|SLC25A39|ABCD4|SLC1A3	http://amigo.geneontology.org/amigo/term/GO:0055085
inflammatory response	Gene Ontology	GO:0006954	5	307	0.987577	0.996125	HYAL3|SPP1|NFKBID|ECM1|CSF1	http://amigo.geneontology.org/amigo/term/GO:0006954
synaptic transmission	Gene Ontology	GO:0007268	6	389	0.995581	0.996125	PCDHB2|CAMK2G|UNC13B|GLS|MBP|SLC1A3	http://amigo.geneontology.org/amigo/term/GO:0007268
immune response	Gene Ontology	GO:0006955	8	476	0.996125	0.996125	CEBPG|CD276|CD164|SMAD3|IL32|COL4A3BP|MBP|XBP1	http://amigo.geneontology.org/amigo/term/GO:0006955

## Sheet: RASGs KEGG
Term	Database	ID	Input number	Background number	P-Value	Corrected P-Value	Input	Hyperlink	img
Ubiquitin mediated proteolysis	KEGG PATHWAY	hsa04120	17	137	1.05048e-05	0.00258419	UBE2I|SKP2|UBE2J2|KEAP1|UBE3B|ANAPC11|UBE2D3|ANAPC13|FBXW8|UBA7|SAE1|FBXO4|UBE2G2|UBA1|PML|ANAPC4|DDB2	http://www.genome.jp/kegg-bin/show_pathway?hsa04120/hsa:89910%09red/hsa:1643%09red/hsa:7327%09red/hsa:118424%09red/hsa:5371%09red/hsa:26259%09red/hsa:10055%09red/hsa:9817%09red/hsa:6502%09red/hsa:25847%09red/hsa:7317%09red/hsa:7323%09red/hsa:29945%09red/hsa:51529%09red/hsa:26272%09red/hsa:7318%09red/hsa:7329%09red	img/hsa04120.html
ErbB signaling pathway	KEGG PATHWAY	hsa04012	12	88	8.52212e-05	0.0104822	PTK2|NCK1|NCK2|SHC3|CAMK2G|BAD|MAP2K7|MYC|MAPK9|KRAS|PAK1|SHC1	http://www.genome.jp/kegg-bin/show_pathway?hsa04012/hsa:3845%09red/hsa:818%09red/hsa:572%09red/hsa:4690%09red/hsa:5747%09red/hsa:53358%09red/hsa:5058%09red/hsa:5601%09red/hsa:4609%09red/hsa:8440%09red/hsa:6464%09red/hsa:5609%09red	img/hsa04012.html
Cell cycle	KEGG PATHWAY	hsa04110	13	124	0.00062922	0.051596	ZBTB17|RBL1|ANAPC11|ORC3|ANAPC13|CDC14B|PKMYT1|PTTG1|SKP2|MYC|SMAD3|ANAPC4|TFDP1	http://www.genome.jp/kegg-bin/show_pathway?hsa04110/hsa:4088%09red/hsa:9088%09red/hsa:51529%09red/hsa:8555%09red/hsa:7709%09red/hsa:25847%09red/hsa:29945%09red/hsa:23595%09red/hsa:9232%09red/hsa:4609%09red/hsa:5933%09red/hsa:6502%09red/hsa:7027%09red	img/hsa04110.html
Neurotrophin signaling pathway	KEGG PATHWAY	hsa04722	12	120	0.00153175	0.0942027	CALM2|SHC1|SHC3|CAMK2G|BAD|MAP2K7|MAPK11|ZNF274|KRAS|MAPK9|RAPGEF1|BCL2	http://www.genome.jp/kegg-bin/show_pathway?hsa04722/hsa:10782%09red/hsa:805%09red/hsa:2889%09red/hsa:818%09red/hsa:572%09red/hsa:596%09red/hsa:3845%09red/hsa:53358%09red/hsa:5601%09red/hsa:5600%09red/hsa:6464%09red/hsa:5609%09red	img/hsa04722.html
RIG-I-like receptor signaling pathway	KEGG PATHWAY	hsa04622	8	70	0.00407308	0.200395	IRF3|TANK|TRIM25|TRADD|ATG12|MAPK11|MAPK9|NLRX1	http://www.genome.jp/kegg-bin/show_pathway?hsa04622/hsa:9140%09red/hsa:10010%09red/hsa:3661%09red/hsa:7706%09red/hsa:8717%09red/hsa:5601%09red/hsa:5600%09red/hsa:79671%09red	img/hsa04622.html
Colorectal cancer	KEGG PATHWAY	hsa05210	7	62	0.00755696	0.309835	AXIN2|SMAD3|BAD|MYC|MAPK9|KRAS|BCL2	http://www.genome.jp/kegg-bin/show_pathway?hsa05210/hsa:4088%09red/hsa:572%09red/hsa:596%09red/hsa:3845%09red/hsa:5601%09red/hsa:4609%09red/hsa:8313%09red	img/hsa05210.html
Endocrine resistance	KEGG PATHWAY	hsa01522	9	97	0.00941224	0.330773	PTK2|SHC1|SHC3|BAD|MAPK11|KRAS|MAPK9|NCOR1|BCL2	http://www.genome.jp/kegg-bin/show_pathway?hsa01522/hsa:9611%09red/hsa:3845%09red/hsa:572%09red/hsa:596%09red/hsa:5747%09red/hsa:53358%09red/hsa:5601%09red/hsa:5600%09red/hsa:6464%09red	img/hsa01522.html
Endometrial cancer	KEGG PATHWAY	hsa05213	6	52	0.011813	0.336372	AXIN2|ILK|BAD|CDH1|MYC|KRAS	http://www.genome.jp/kegg-bin/show_pathway?hsa05213/hsa:572%09red/hsa:999%09red/hsa:3611%09red/hsa:3845%09red/hsa:4609%09red/hsa:8313%09red	img/hsa05213.html
Influenza A	KEGG PATHWAY	hsa05164	13	176	0.0132608	0.336372	IRF3|FDPS|TRIM25|BCL2L2-PABPN1|TMPRSS4|TMPRSS13|PRSS2|MAP2K7|MAPK11|PML|MAPK9|NLRX1|HNRNPUL1	http://www.genome.jp/kegg-bin/show_pathway?hsa05164/hsa:3661%09red/hsa:56649%09red/hsa:5371%09red/hsa:84000%09red/hsa:100529063%09red/hsa:7706%09red/hsa:11100%09red/hsa:5609%09red/hsa:5601%09red/hsa:5600%09red/hsa:2224%09red/hsa:79671%09red/hsa:5645%09red	img/hsa05164.html
Insulin signaling pathway	KEGG PATHWAY	hsa04910	11	139	0.0136737	0.336372	CALM2|SHC1|SOCS2|MKNK1|INSR|BAD|RAPGEF1|SHC3|MAPK9|PHKG2|KRAS	http://www.genome.jp/kegg-bin/show_pathway?hsa04910/hsa:805%09red/hsa:2889%09red/hsa:572%09red/hsa:8569%09red/hsa:8835%09red/hsa:3845%09red/hsa:53358%09red/hsa:5601%09red/hsa:5261%09red/hsa:6464%09red/hsa:3643%09red	img/hsa04910.html
Prolactin signaling pathway	KEGG PATHWAY	hsa04917	7	72	0.0165905	0.36471	GALT|SHC1|SOCS2|SHC3|MAPK11|MAPK9|KRAS	http://www.genome.jp/kegg-bin/show_pathway?hsa04917/hsa:3845%09red/hsa:8835%09red/hsa:53358%09red/hsa:2592%09red/hsa:5601%09red/hsa:5600%09red/hsa:6464%09red	img/hsa04917.html
Chronic myeloid leukemia	KEGG PATHWAY	hsa05220	7	73	0.0177907	0.36471	BCL2L1|SHC1|SHC3|SMAD3|BAD|MYC|KRAS	http://www.genome.jp/kegg-bin/show_pathway?hsa05220/hsa:4088%09red/hsa:572%09red/hsa:598%09red/hsa:53358%09red/hsa:3845%09red/hsa:4609%09red/hsa:6464%09red	img/hsa05220.html
Thyroid cancer	KEGG PATHWAY	hsa05216	4	29	0.0209701	0.368475	CDH1|MYC|TPM3|KRAS	http://www.genome.jp/kegg-bin/show_pathway?hsa05216/hsa:4609%09red/hsa:999%09red/hsa:7170%09red/hsa:3845%09red	img/hsa05216.html
Homologous recombination	KEGG PATHWAY	hsa03440	4	29	0.0209701	0.368475	SSBP1|XRCC3|EME1|RAD51B	http://www.genome.jp/kegg-bin/show_pathway?hsa03440/hsa:146956%09red/hsa:5890%09red/hsa:7517%09red/hsa:6742%09red	img/hsa03440.html
Bacterial invasion of epithelial cells	KEGG PATHWAY	hsa05100	7	78	0.0247178	0.405284	PTK2|SHC1|SHC3|ILK|ARPC4|CLTC|CDH1	http://www.genome.jp/kegg-bin/show_pathway?hsa05100/hsa:999%09red/hsa:5747%09red/hsa:10093%09red/hsa:3611%09red/hsa:53358%09red/hsa:6464%09red/hsa:1213%09red	img/hsa05100.html
FoxO signaling pathway	KEGG PATHWAY	hsa04068	10	134	0.0263599	0.405284	GABARAPL1|PLK3|STK11|ATG12|SMAD3|INSR|MAPK11|SKP2|MAPK9|KRAS	http://www.genome.jp/kegg-bin/show_pathway?hsa04068/hsa:9140%09red/hsa:5601%09red/hsa:1263%09red/hsa:3845%09red/hsa:6502%09red/hsa:6794%09red/hsa:4088%09red/hsa:5600%09red/hsa:23710%09red/hsa:3643%09red	img/hsa04068.html
Ribosome	KEGG PATHWAY	hsa03010	10	137	0.0301315	0.436021	RPS24|RPL26L1|RPL28|MRPL23|RPL36|MRPL19|RPL34|RPL23|MRPL2|RPS9	http://www.genome.jp/kegg-bin/show_pathway?hsa03010/hsa:6203%09red/hsa:51069%09red/hsa:6229%09red/hsa:25873%09red/hsa:6158%09red/hsa:6164%09red/hsa:9801%09red/hsa:6150%09red/hsa:9349%09red/hsa:51121%09red	img/hsa03010.html
Apoptosis - multiple species	KEGG PATHWAY	hsa04215	4	33	0.0322245	0.440402	BCL2L1|BID|MAPK9|BCL2	http://www.genome.jp/kegg-bin/show_pathway?hsa04215/hsa:596%09red/hsa:598%09red/hsa:5601%09red/hsa:637%09red	img/hsa04215.html
Amyotrophic lateral sclerosis (ALS)	KEGG PATHWAY	hsa05014	5	51	0.0392027	0.498951	BCL2L1|BAD|MAPK11|BID|BCL2	http://www.genome.jp/kegg-bin/show_pathway?hsa05014/hsa:598%09red/hsa:596%09red/hsa:637%09red/hsa:572%09red/hsa:5600%09red	img/hsa05014.html
Lysine degradation	KEGG PATHWAY	hsa00310	5	52	0.0421164	0.498951	NSD1|CAMKMT|ASH1L|OGDHL|PHYKPL	http://www.genome.jp/kegg-bin/show_pathway?hsa00310/hsa:55870%09red/hsa:64324%09red/hsa:79823%09red/hsa:85007%09red/hsa:55753%09red	img/hsa00310.html
DNA replication	KEGG PATHWAY	hsa03030	4	36	0.0425934	0.498951	RFC5|SSBP1|RFC1|POLE2	http://www.genome.jp/kegg-bin/show_pathway?hsa03030/hsa:5427%09red/hsa:6742%09red/hsa:5985%09red/hsa:5981%09red	img/hsa03030.html
Mismatch repair	KEGG PATHWAY	hsa03430	3	23	0.0513042	0.541433	RFC5|SSBP1|RFC1	http://www.genome.jp/kegg-bin/show_pathway?hsa03430/hsa:6742%09red/hsa:5985%09red/hsa:5981%09red	img/hsa03430.html
Fanconi anemia pathway	KEGG PATHWAY	hsa03460	5	55	0.0516247	0.541433	STRA13|PALB2|EME1|SLX4|FANCA	http://www.genome.jp/kegg-bin/show_pathway?hsa03460/hsa:201254%09red/hsa:84464%09red/hsa:79728%09red/hsa:2175%09red/hsa:146956%09red	img/hsa03460.html
Non-alcoholic fatty liver disease (NAFLD)	KEGG PATHWAY	hsa04932	10	151	0.0528227	0.541433	NDUFC1|NDUFV1|UQCR11|BID|NDUFB3|NDUFB2|LEPR|INSR|MAPK9|XBP1	http://www.genome.jp/kegg-bin/show_pathway?hsa04932/hsa:4709%09red/hsa:4708%09red/hsa:3953%09red/hsa:637%09red/hsa:4723%09red/hsa:4717%09red/hsa:7494%09red/hsa:5601%09red/hsa:10975%09red/hsa:3643%09red	img/hsa04932.html
Platinum drug resistance	KEGG PATHWAY	hsa01524	6	75	0.0582695	0.548229	BCL2L1|BID|GSTM4|MGST3|BAD|BCL2	http://www.genome.jp/kegg-bin/show_pathway?hsa01524/hsa:637%09red/hsa:598%09red/hsa:596%09red/hsa:572%09red/hsa:4259%09red/hsa:2948%09red	img/hsa01524.html
RNA degradation	KEGG PATHWAY	hsa03018	6	77	0.0646269	0.548229	DCP2|PABPC1L|CNOT10|PABPC4|PFKM|CNOT4	http://www.genome.jp/kegg-bin/show_pathway?hsa03018/hsa:8761%09red/hsa:25904%09red/hsa:80336%09red/hsa:5213%09red/hsa:167227%09red/hsa:4850%09red	img/hsa03018.html
Tuberculosis	KEGG PATHWAY	hsa05152	11	179	0.0674523	0.548229	CEBPG|PLK3|CAMK2G|CARD9|TRADD|BAD|MAPK11|CALM2|MAPK9|BID|BCL2	http://www.genome.jp/kegg-bin/show_pathway?hsa05152/hsa:637%09red/hsa:805%09red/hsa:818%09red/hsa:572%09red/hsa:596%09red/hsa:1054%09red/hsa:64170%09red/hsa:8717%09red/hsa:5601%09red/hsa:5600%09red/hsa:1263%09red	img/hsa05152.html
Progesterone-mediated oocyte maturation	KEGG PATHWAY	hsa04914	7	98	0.070169	0.548229	ANAPC11|ANAPC13|MAPK11|PKMYT1|MAPK9|ANAPC4|KRAS	http://www.genome.jp/kegg-bin/show_pathway?hsa04914/hsa:9088%09red/hsa:5600%09red/hsa:3845%09red/hsa:29945%09red/hsa:25847%09red/hsa:5601%09red/hsa:51529%09red	img/hsa04914.html
Phosphatidylinositol signaling system	KEGG PATHWAY	hsa04070	7	98	0.070169	0.548229	DGKZ|ITPK1|CALM2|PIP5K1A|INPP4A|ITPKA|PIK3C2B	http://www.genome.jp/kegg-bin/show_pathway?hsa04070/hsa:8394%09red/hsa:805%09red/hsa:3631%09red/hsa:5287%09red/hsa:3705%09red/hsa:3706%09red/hsa:8525%09red	img/hsa04070.html
Focal adhesion	KEGG PATHWAY	hsa04510	12	203	0.0728923	0.548229	LAMA3|SHC1|SHC3|MAPK9|ILK|BAD|PTK2|SPP1|RAPGEF1|MYL9|PAK1|BCL2	http://www.genome.jp/kegg-bin/show_pathway?hsa04510/hsa:2889%09red/hsa:572%09red/hsa:596%09red/hsa:5747%09red/hsa:3611%09red/hsa:5058%09red/hsa:5601%09red/hsa:6696%09red/hsa:6464%09red/hsa:53358%09red/hsa:10398%09red/hsa:3909%09red	img/hsa04510.html
EGFR tyrosine kinase inhibitor resistance	KEGG PATHWAY	hsa01521	6	81	0.0785168	0.548229	BCL2L1|SHC1|SHC3|BAD|BCL2|KRAS	http://www.genome.jp/kegg-bin/show_pathway?hsa01521/hsa:598%09red/hsa:596%09red/hsa:572%09red/hsa:53358%09red/hsa:3845%09red/hsa:6464%09red	img/hsa01521.html
Sphingolipid signaling pathway	KEGG PATHWAY	hsa04071	8	121	0.0789181	0.548229	CERS2|BID|TRADD|MAPK11|SPTLC1|KRAS|MAPK9|BCL2	http://www.genome.jp/kegg-bin/show_pathway?hsa04071/hsa:637%09red/hsa:3845%09red/hsa:596%09red/hsa:29956%09red/hsa:8717%09red/hsa:5601%09red/hsa:5600%09red/hsa:10558%09red	img/hsa04071.html
Parkinson's disease	KEGG PATHWAY	hsa05012	9	142	0.0797936	0.548229	NDUFC1|NDUFV1|UBE2J2|UQCR11|NDUFB3|NDUFB2|UBA7|UBE2G2|UBA1	http://www.genome.jp/kegg-bin/show_pathway?hsa05012/hsa:4709%09red/hsa:4708%09red/hsa:7318%09red/hsa:7327%09red/hsa:118424%09red/hsa:4723%09red/hsa:4717%09red/hsa:7317%09red/hsa:10975%09red	img/hsa05012.html
Non-homologous end-joining	KEGG PATHWAY	hsa03450	2	13	0.0812832	0.548229	POLM|XRCC4	http://www.genome.jp/kegg-bin/show_pathway?hsa03450/hsa:27434%09red/hsa:7518%09red	img/hsa03450.html
Wnt signaling pathway	KEGG PATHWAY	hsa04310	9	143	0.0825475	0.548229	AXIN2|WNT10B|CAMK2G|SMAD3|FOSL1|CACYBP|MYC|MAPK9|TBL1XR1	http://www.genome.jp/kegg-bin/show_pathway?hsa04310/hsa:8061%09red/hsa:5601%09red/hsa:818%09red/hsa:79718%09red/hsa:27101%09red/hsa:4088%09red/hsa:7480%09red/hsa:4609%09red/hsa:8313%09red	img/hsa04310.html
Lysosome	KEGG PATHWAY	hsa04142	8	123	0.084949	0.548229	GLA|LITAF|CTSE|CD164|AP3S2|MCOLN1|CLTC|CTNS	http://www.genome.jp/kegg-bin/show_pathway?hsa04142/hsa:8763%09red/hsa:1510%09red/hsa:57192%09red/hsa:1213%09red/hsa:10239%09red/hsa:2717%09red/hsa:1497%09red/hsa:9516%09red	img/hsa04142.html
Protein processing in endoplasmic reticulum	KEGG PATHWAY	hsa04141	10	166	0.0873834	0.548229	XBP1|UBE2J2|UBE2D3|MAP2K7|UBE2G2|SEC61G|MAPK9|NGLY1|SEC31A|BCL2	http://www.genome.jp/kegg-bin/show_pathway?hsa04141/hsa:22872%09red/hsa:55768%09red/hsa:7327%09red/hsa:118424%09red/hsa:596%09red/hsa:7494%09red/hsa:23480%09red/hsa:7323%09red/hsa:5601%09red/hsa:5609%09red	img/hsa04141.html
TGF-beta signaling pathway	KEGG PATHWAY	hsa04350	6	84	0.0899543	0.548229	RBL1|SMAD3|INHBC|TFDP1|MYC|TGIF1	http://www.genome.jp/kegg-bin/show_pathway?hsa04350/hsa:4088%09red/hsa:3626%09red/hsa:7050%09red/hsa:7027%09red/hsa:4609%09red/hsa:5933%09red	img/hsa04350.html
Pentose phosphate pathway	KEGG PATHWAY	hsa00030	3	29	0.0902346	0.548229	ALDOA|PFKM|GPI	http://www.genome.jp/kegg-bin/show_pathway?hsa00030/hsa:2821%09red/hsa:226%09red/hsa:5213%09red	img/hsa00030.html
Glioma	KEGG PATHWAY	hsa05214	5	65	0.0916213	0.548229	KRAS|CAMK2G|CALM2|SHC1|SHC3	http://www.genome.jp/kegg-bin/show_pathway?hsa05214/hsa:6464%09red/hsa:805%09red/hsa:3845%09red/hsa:818%09red/hsa:53358%09red	img/hsa05214.html
T cell receptor signaling pathway	KEGG PATHWAY	hsa04660	7	105	0.0933892	0.548229	NCK1|NCK2|MAP2K7|MAPK11|MAPK9|PAK1|KRAS	http://www.genome.jp/kegg-bin/show_pathway?hsa04660/hsa:3845%09red/hsa:4690%09red/hsa:5058%09red/hsa:5601%09red/hsa:5600%09red/hsa:8440%09red/hsa:5609%09red	img/hsa04660.html
Nucleotide excision repair	KEGG PATHWAY	hsa03420	4	47	0.0946361	0.548229	RFC5|DDB2|RFC1|POLE2	http://www.genome.jp/kegg-bin/show_pathway?hsa03420/hsa:5427%09red/hsa:5981%09red/hsa:1643%09red/hsa:5985%09red	img/hsa03420.html
Pancreatic cancer	KEGG PATHWAY	hsa05212	5	66	0.0963066	0.548229	BCL2L1|BAD|MAPK9|KRAS|SMAD3	http://www.genome.jp/kegg-bin/show_pathway?hsa05212/hsa:598%09red/hsa:3845%09red/hsa:5601%09red/hsa:4088%09red/hsa:572%09red	img/hsa05212.html
Small cell lung cancer	KEGG PATHWAY	hsa05222	6	86	0.0980572	0.548229	BCL2L1|LAMA3|SKP2|PTK2|MYC|BCL2	http://www.genome.jp/kegg-bin/show_pathway?hsa05222/hsa:598%09red/hsa:596%09red/hsa:5747%09red/hsa:6502%09red/hsa:4609%09red/hsa:3909%09red	img/hsa05222.html
Central carbon metabolism in cancer	KEGG PATHWAY	hsa05230	5	67	0.101111	0.552742	MYC|PFKM|GLS|IDH1|KRAS	http://www.genome.jp/kegg-bin/show_pathway?hsa05230/hsa:2744%09red/hsa:4609%09red/hsa:5213%09red/hsa:3845%09red/hsa:3417%09red	img/hsa05230.html
Galactose metabolism	KEGG PATHWAY	hsa00052	3	31	0.1053	0.563124	GALT|GLA|PFKM	http://www.genome.jp/kegg-bin/show_pathway?hsa00052/hsa:5213%09red/hsa:2592%09red/hsa:2717%09red	img/hsa00052.html
Hippo signaling pathway	KEGG PATHWAY	hsa04390	9	154	0.116573	0.580012	PARD3|AXIN2|LLGL1|WNT10B|SMAD3|CSNK1D|CDH1|TEAD2|MYC	http://www.genome.jp/kegg-bin/show_pathway?hsa04390/hsa:56288%09red/hsa:8463%09red/hsa:999%09red/hsa:3996%09red/hsa:1453%09red/hsa:4088%09red/hsa:7480%09red/hsa:4609%09red/hsa:8313%09red	img/hsa04390.html
Axon guidance	KEGG PATHWAY	hsa04360	10	176	0.116615	0.580012	PTK2|NCK1|NCK2|SEMA3F|LIMK2|CAMK2G|ILK|SRGAP2|PAK1|KRAS	http://www.genome.jp/kegg-bin/show_pathway?hsa04360/hsa:3985%09red/hsa:818%09red/hsa:23380%09red/hsa:4690%09red/hsa:5747%09red/hsa:3611%09red/hsa:6405%09red/hsa:5058%09red/hsa:3845%09red/hsa:8440%09red	img/hsa04360.html
GnRH signaling pathway	KEGG PATHWAY	hsa04912	6	91	0.119939	0.580012	CALM2|CAMK2G|MAP2K7|MAPK11|MAPK9|KRAS	http://www.genome.jp/kegg-bin/show_pathway?hsa04912/hsa:805%09red/hsa:5601%09red/hsa:818%09red/hsa:3845%09red/hsa:5600%09red/hsa:5609%09red	img/hsa04912.html
Inositol phosphate metabolism	KEGG PATHWAY	hsa00562	5	71	0.121491	0.580012	ITPKA|PIK3C2B|PIP5K1A|ITPK1|INPP4A	http://www.genome.jp/kegg-bin/show_pathway?hsa00562/hsa:3631%09red/hsa:8394%09red/hsa:5287%09red/hsa:3705%09red/hsa:3706%09red	img/hsa00562.html
mRNA surveillance pathway	KEGG PATHWAY	hsa03015	6	92	0.124585	0.580012	PABPC1L|NCBP2|BCL2L2-PABPN1|PABPC4|WDR33|PAPOLA	http://www.genome.jp/kegg-bin/show_pathway?hsa03015/hsa:8761%09red/hsa:80336%09red/hsa:100529063%09red/hsa:22916%09red/hsa:55339%09red/hsa:10914%09red	img/hsa03015.html
Glutathione metabolism	KEGG PATHWAY	hsa00480	4	52	0.125011	0.580012	MGST3|IDH1|GSR|GSTM4	http://www.genome.jp/kegg-bin/show_pathway?hsa00480/hsa:2948%09red/hsa:2936%09red/hsa:4259%09red/hsa:3417%09red	img/hsa00480.html
Selenocompound metabolism	KEGG PATHWAY	hsa00450	2	17	0.128855	0.580012	SEPHS1|TXNRD2	http://www.genome.jp/kegg-bin/show_pathway?hsa00450/hsa:22929%09red/hsa:10587%09red	img/hsa00450.html
Fc gamma R-mediated phagocytosis	KEGG PATHWAY	hsa04666	6	93	0.129319	0.580012	LIMK2|PIP5K1A|ASAP1|ARPC4|PAK1|GSN	http://www.genome.jp/kegg-bin/show_pathway?hsa04666/hsa:2934%09red/hsa:8394%09red/hsa:3985%09red/hsa:10093%09red/hsa:5058%09red/hsa:50807%09red	img/hsa04666.html
Transcriptional misregulation in cancer	KEGG PATHWAY	hsa05202	10	180	0.129678	0.580012	BCL2L1|PTK2|ZBTB17|GZMB|HMGA2|PML|MYC|CCNT2|HPGD|NCOR1	http://www.genome.jp/kegg-bin/show_pathway?hsa05202/hsa:9611%09red/hsa:3248%09red/hsa:5371%09red/hsa:598%09red/hsa:5747%09red/hsa:905%09red/hsa:8091%09red/hsa:3002%09red/hsa:4609%09red/hsa:7709%09red	img/hsa05202.html
Adherens junction	KEGG PATHWAY	hsa04520	5	74	0.137936	0.581819	CDH1|INSR|PARD3|ACP1|SMAD3	http://www.genome.jp/kegg-bin/show_pathway?hsa04520/hsa:56288%09red/hsa:999%09red/hsa:4088%09red/hsa:3643%09red/hsa:52%09red	img/hsa04520.html
Ras signaling pathway	KEGG PATHWAY	hsa04014	12	228	0.137983	0.581819	BCL2L1|CALM2|SHC1|SHC3|RIN1|CSF1|INSR|BAD|FGF11|MAPK9|PAK1|KRAS	http://www.genome.jp/kegg-bin/show_pathway?hsa04014/hsa:9610%09red/hsa:805%09red/hsa:1435%09red/hsa:572%09red/hsa:2256%09red/hsa:3845%09red/hsa:53358%09red/hsa:598%09red/hsa:5058%09red/hsa:5601%09red/hsa:6464%09red/hsa:3643%09red	img/hsa04014.html
2-Oxocarboxylic acid metabolism	KEGG PATHWAY	hsa01210	2	18	0.141581	0.581819	IDH1|BCAT2	http://www.genome.jp/kegg-bin/show_pathway?hsa01210/hsa:587%09red/hsa:3417%09red	img/hsa01210.html
Pantothenate and CoA biosynthesis	KEGG PATHWAY	hsa00770	2	18	0.141581	0.581819	BCAT2|PPCS	http://www.genome.jp/kegg-bin/show_pathway?hsa00770/hsa:79717%09red/hsa:587%09red	img/hsa00770.html
Biosynthesis of amino acids	KEGG PATHWAY	hsa01230	5	75	0.143627	0.581819	ALDOA|PFKM|IDH1|BCAT2|ASL	http://www.genome.jp/kegg-bin/show_pathway?hsa01230/hsa:226%09red/hsa:587%09red/hsa:5213%09red/hsa:435%09red/hsa:3417%09red	img/hsa01230.html
Pathogenic Escherichia coli infection	KEGG PATHWAY	hsa05130	4	55	0.144975	0.581819	CDH1|NCK1|NCK2|ARPC4	http://www.genome.jp/kegg-bin/show_pathway?hsa05130/hsa:8440%09red/hsa:4690%09red/hsa:999%09red/hsa:10093%09red	img/hsa05130.html
Apoptosis	KEGG PATHWAY	hsa04210	8	140	0.146637	0.581819	BCL2L1|GZMB|BID|TRADD|BAD|KRAS|MAPK9|BCL2	http://www.genome.jp/kegg-bin/show_pathway?hsa04210/hsa:637%09red/hsa:3845%09red/hsa:572%09red/hsa:596%09red/hsa:598%09red/hsa:3002%09red/hsa:5601%09red/hsa:8717%09red	img/hsa04210.html
Signaling pathways regulating pluripotency of stem cells	KEGG PATHWAY	hsa04550	8	142	0.155061	0.605475	PCGF3|AXIN2|WNT10B|SMAD3|INHBC|MAPK11|MYC|KRAS	http://www.genome.jp/kegg-bin/show_pathway?hsa04550/hsa:3845%09red/hsa:5600%09red/hsa:3626%09red/hsa:10336%09red/hsa:4088%09red/hsa:7480%09red/hsa:4609%09red/hsa:8313%09red	img/hsa04550.html
Acute myeloid leukemia	KEGG PATHWAY	hsa05221	4	57	0.158933	0.610899	PML|BAD|MYC|KRAS	http://www.genome.jp/kegg-bin/show_pathway?hsa05221/hsa:4609%09red/hsa:5371%09red/hsa:3845%09red/hsa:572%09red	img/hsa05221.html
HTLV-I infection	KEGG PATHWAY	hsa05166	13	259	0.162353	0.614443	BCL2L1|FDPS|WNT10B|ANAPC11|SMAD3|FOSL1|POLE2|PTTG1|MYC|TERT|KRAS|ANAPC4|XBP1	http://www.genome.jp/kegg-bin/show_pathway?hsa05166/hsa:8061%09red/hsa:4088%09red/hsa:598%09red/hsa:5427%09red/hsa:7480%09red/hsa:3845%09red/hsa:7494%09red/hsa:29945%09red/hsa:51529%09red/hsa:9232%09red/hsa:4609%09red/hsa:2224%09red/hsa:7015%09red	img/hsa05166.html
Oocyte meiosis	KEGG PATHWAY	hsa04114	7	123	0.169972	0.633533	CALM2|CAMK2G|ANAPC11|ANAPC13|PKMYT1|PTTG1|ANAPC4	http://www.genome.jp/kegg-bin/show_pathway?hsa04114/hsa:805%09red/hsa:9088%09red/hsa:818%09red/hsa:25847%09red/hsa:29945%09red/hsa:51529%09red/hsa:9232%09red	img/hsa04114.html
Hepatitis B	KEGG PATHWAY	hsa05161	8	146	0.172581	0.633654	IRF3|SMAD3|BAD|DDB2|MYC|MAPK9|KRAS|BCL2	http://www.genome.jp/kegg-bin/show_pathway?hsa05161/hsa:1643%09red/hsa:4088%09red/hsa:3661%09red/hsa:572%09red/hsa:596%09red/hsa:3845%09red/hsa:5601%09red/hsa:4609%09red	img/hsa05161.html
HIF-1 signaling pathway	KEGG PATHWAY	hsa04066	6	103	0.181115	0.645789	EGLN3|CAMK2G|MKNK1|INSR|ALDOA|BCL2	http://www.genome.jp/kegg-bin/show_pathway?hsa04066/hsa:226%09red/hsa:818%09red/hsa:8569%09red/hsa:596%09red/hsa:112399%09red/hsa:3643%09red	img/hsa04066.html
Arginine biosynthesis	KEGG PATHWAY	hsa00220	2	21	0.181136	0.645789	GLS|ASL	http://www.genome.jp/kegg-bin/show_pathway?hsa00220/hsa:2744%09red/hsa:435%09red	img/hsa00220.html
VEGF signaling pathway	KEGG PATHWAY	hsa04370	4	61	0.188227	0.657804	BAD|PTK2|MAPK11|KRAS	http://www.genome.jp/kegg-bin/show_pathway?hsa04370/hsa:572%09red/hsa:5747%09red/hsa:3845%09red/hsa:5600%09red	img/hsa04370.html
Bladder cancer	KEGG PATHWAY	hsa05219	3	41	0.192525	0.657804	CDH1|MYC|KRAS	http://www.genome.jp/kegg-bin/show_pathway?hsa05219/hsa:4609%09red/hsa:999%09red/hsa:3845%09red	img/hsa05219.html
Peroxisome	KEGG PATHWAY	hsa04146	5	83	0.192528	0.657804	PXMP2|DHRS4|IDH1|NUDT7|ABCD4	http://www.genome.jp/kegg-bin/show_pathway?hsa04146/hsa:283927%09red/hsa:5827%09red/hsa:5826%09red/hsa:10901%09red/hsa:3417%09red	img/hsa04146.html
Protein export	KEGG PATHWAY	hsa03060	2	23	0.208321	0.702012	IMMP1L|SEC61G	http://www.genome.jp/kegg-bin/show_pathway?hsa03060/hsa:23480%09red/hsa:196294%09red	img/hsa03060.html
Pathways in cancer	KEGG PATHWAY	hsa05200	18	397	0.215656	0.71691	EGLN3|BCL2L1|LAMA3|SKP2|AXIN2|WNT10B|TPM3|BID|SMAD3|PML|BAD|PTK2|CDH1|MYC|MAPK9|KRAS|FGF11|BCL2	http://www.genome.jp/kegg-bin/show_pathway?hsa05200/hsa:637%09red/hsa:5601%09red/hsa:572%09red/hsa:596%09red/hsa:999%09red/hsa:2256%09red/hsa:3845%09red/hsa:112399%09red/hsa:6502%09red/hsa:598%09red/hsa:7170%09red/hsa:5747%09red/hsa:4088%09red/hsa:7480%09red/hsa:4609%09red/hsa:8313%09red/hsa:5371%09red/hsa:3909%09red	img/hsa05200.html
Hepatitis C	KEGG PATHWAY	hsa05160	7	133	0.221536	0.726637	IRF3|PSME3|TRADD|BAD|MAPK11|MAPK9|KRAS	http://www.genome.jp/kegg-bin/show_pathway?hsa05160/hsa:3845%09red/hsa:3661%09red/hsa:572%09red/hsa:10197%09red/hsa:8717%09red/hsa:5601%09red/hsa:5600%09red	img/hsa05160.html
Renal cell carcinoma	KEGG PATHWAY	hsa05211	4	67	0.235004	0.74756	EGLN3|KRAS|PAK1|RAPGEF1	http://www.genome.jp/kegg-bin/show_pathway?hsa05211/hsa:5058%09red/hsa:112399%09red/hsa:3845%09red/hsa:2889%09red	img/hsa05211.html
Fc epsilon RI signaling pathway	KEGG PATHWAY	hsa04664	4	68	0.243064	0.74756	MAPK9|MAP2K7|MAPK11|KRAS	http://www.genome.jp/kegg-bin/show_pathway?hsa04664/hsa:3845%09red/hsa:5601%09red/hsa:5609%09red/hsa:5600%09red	img/hsa04664.html
p53 signaling pathway	KEGG PATHWAY	hsa04115	4	69	0.251187	0.74756	DDB2|EI24|BID|ZMAT3	http://www.genome.jp/kegg-bin/show_pathway?hsa04115/hsa:637%09red/hsa:1643%09red/hsa:64393%09red/hsa:9538%09red	img/hsa04115.html
Sphingolipid metabolism	KEGG PATHWAY	hsa00600	3	47	0.251283	0.74756	GLA|CERS2|SPTLC1	http://www.genome.jp/kegg-bin/show_pathway?hsa00600/hsa:10558%09red/hsa:29956%09red/hsa:2717%09red	img/hsa00600.html
Rap1 signaling pathway	KEGG PATHWAY	hsa04015	10	211	0.25427	0.74756	PARD3|CALM2|CSF1|INSR|MAPK11|RAPGEF2|CDH1|FGF11|KRAS|RAPGEF1	http://www.genome.jp/kegg-bin/show_pathway?hsa04015/hsa:805%09red/hsa:1435%09red/hsa:999%09red/hsa:2256%09red/hsa:3845%09red/hsa:56288%09red/hsa:5600%09red/hsa:9693%09red/hsa:3643%09red/hsa:2889%09red	img/hsa04015.html
Tight junction	KEGG PATHWAY	hsa04530	7	139	0.254852	0.74756	ASH1L|EPB41L2|LLGL1|CASK|PARD3|KRAS|MYL9	http://www.genome.jp/kegg-bin/show_pathway?hsa04530/hsa:2037%09red/hsa:3845%09red/hsa:3996%09red/hsa:8573%09red/hsa:56288%09red/hsa:55870%09red/hsa:10398%09red	img/hsa04530.html
Adipocytokine signaling pathway	KEGG PATHWAY	hsa04920	4	70	0.259366	0.74756	MAPK9|STK11|TRADD|LEPR	http://www.genome.jp/kegg-bin/show_pathway?hsa04920/hsa:6794%09red/hsa:8717%09red/hsa:3953%09red/hsa:5601%09red	img/hsa04920.html
NF-kappa B signaling pathway	KEGG PATHWAY	hsa04064	5	93	0.260419	0.74756	UBE2I|TRIM25|BCL2L1|TRADD|BCL2	http://www.genome.jp/kegg-bin/show_pathway?hsa04064/hsa:596%09red/hsa:7706%09red/hsa:598%09red/hsa:8717%09red/hsa:7329%09red	img/hsa04064.html
Notch signaling pathway	KEGG PATHWAY	hsa04330	3	48	0.261342	0.74756	DTX4|LFNG|MAML1	http://www.genome.jp/kegg-bin/show_pathway?hsa04330/hsa:3955%09red/hsa:9794%09red/hsa:23220%09red	img/hsa04330.html
Amino sugar and nucleotide sugar metabolism	KEGG PATHWAY	hsa00520	3	48	0.261342	0.74756	GALT|CYB5R4|GPI	http://www.genome.jp/kegg-bin/show_pathway?hsa00520/hsa:51167%09red/hsa:2821%09red/hsa:2592%09red	img/hsa00520.html
Type II diabetes mellitus	KEGG PATHWAY	hsa04930	3	48	0.261342	0.74756	INSR|MAPK9|SOCS2	http://www.genome.jp/kegg-bin/show_pathway?hsa04930/hsa:8835%09red/hsa:5601%09red/hsa:3643%09red	img/hsa04930.html
Melanoma	KEGG PATHWAY	hsa05218	4	71	0.267598	0.756655	CDH1|BAD|FGF11|KRAS	http://www.genome.jp/kegg-bin/show_pathway?hsa05218/hsa:999%09red/hsa:2256%09red/hsa:3845%09red/hsa:572%09red	img/hsa05218.html
Regulation of actin cytoskeleton	KEGG PATHWAY	hsa04810	10	215	0.272802	0.758577	PTK2|MYL9|PIP5K1A|ARPC4|LIMK2|FGF11|IQGAP3|KRAS|PAK1|GSN	http://www.genome.jp/kegg-bin/show_pathway?hsa04810/hsa:2934%09red/hsa:8394%09red/hsa:3985%09red/hsa:2256%09red/hsa:5747%09red/hsa:10093%09red/hsa:128239%09red/hsa:5058%09red/hsa:3845%09red/hsa:10398%09red	img/hsa04810.html
Toxoplasmosis	KEGG PATHWAY	hsa05145	6	119	0.277406	0.758577	BCL2L1|LAMA3|BAD|MAPK11|MAPK9|BCL2	http://www.genome.jp/kegg-bin/show_pathway?hsa05145/hsa:598%09red/hsa:596%09red/hsa:572%09red/hsa:5601%09red/hsa:5600%09red/hsa:3909%09red	img/hsa05145.html
Dorso-ventral axis formation	KEGG PATHWAY	hsa04320	2	28	0.277528	0.758577	KRAS|SPIRE2	http://www.genome.jp/kegg-bin/show_pathway?hsa04320/hsa:3845%09red/hsa:84501%09red	img/hsa04320.html
Alzheimer's disease	KEGG PATHWAY	hsa05010	8	168	0.282298	0.763135	NDUFC1|NDUFV1|CALM2|UQCR11|BID|NDUFB3|NDUFB2|BAD	http://www.genome.jp/kegg-bin/show_pathway?hsa05010/hsa:4709%09red/hsa:4708%09red/hsa:805%09red/hsa:572%09red/hsa:4723%09red/hsa:4717%09red/hsa:637%09red/hsa:10975%09red	img/hsa05010.html
Hippo signaling pathway -multiple species	KEGG PATHWAY	hsa04392	2	29	0.291402	0.779183	TEAD2|PAK1	http://www.genome.jp/kegg-bin/show_pathway?hsa04392/hsa:5058%09red/hsa:8463%09red	img/hsa04392.html
Pertussis	KEGG PATHWAY	hsa05133	4	75	0.300944	0.796046	IRF3|MAPK9|CALM2|MAPK11	http://www.genome.jp/kegg-bin/show_pathway?hsa05133/hsa:805%09red/hsa:3661%09red/hsa:5601%09red/hsa:5600%09red	img/hsa05133.html
Citrate cycle (TCA cycle)	KEGG PATHWAY	hsa00020	2	30	0.305241	0.798823	IDH1|OGDHL	http://www.genome.jp/kegg-bin/show_pathway?hsa00020/hsa:55753%09red/hsa:3417%09red	img/hsa00020.html
Sulfur relay system	KEGG PATHWAY	hsa04122	1	10	0.314155	0.806983	NFS1	http://www.genome.jp/kegg-bin/show_pathway?hsa04122/hsa:9054%09red	img/hsa04122.html
AGE-RAGE signaling pathway in diabetic complications	KEGG PATHWAY	hsa04933	5	101	0.318201	0.806983	MAPK9|KRAS|SMAD3|MAPK11|BCL2	http://www.genome.jp/kegg-bin/show_pathway?hsa04933/hsa:596%09red/hsa:3845%09red/hsa:5601%09red/hsa:4088%09red/hsa:5600%09red	img/hsa04933.html
Choline metabolism in cancer	KEGG PATHWAY	hsa05231	5	101	0.318201	0.806983	PCYT1A|DGKZ|PIP5K1A|MAPK9|KRAS	http://www.genome.jp/kegg-bin/show_pathway?hsa05231/hsa:8525%09red/hsa:5130%09red/hsa:8394%09red/hsa:3845%09red/hsa:5601%09red	img/hsa05231.html
Epstein-Barr virus infection	KEGG PATHWAY	hsa05169	9	201	0.326258	0.815868	IRF3|SKP2|TRADD|MAP2K7|MAPK11|MYC|MAPK9|POLR2H|BCL2	http://www.genome.jp/kegg-bin/show_pathway?hsa05169/hsa:3661%09red/hsa:596%09red/hsa:5437%09red/hsa:6502%09red/hsa:8717%09red/hsa:5601%09red/hsa:5600%09red/hsa:4609%09red/hsa:5609%09red	img/hsa05169.html
Metabolic pathways	KEGG PATHWAY	hsa01100	49	1241	0.328337	0.815868	MSMO1|GALT|UQCR11|FLAD1|NDUFB3|NDUFB2|PPOX|GLS|DGKZ|NDUFV1|CERS2|HADHB|DHRS4|AFMID|INPP4A|ITPKA|PFKM|SPTLC1|OGDHL|ALOX12B|IDH1|DPM1|ASL|ITPK1|NDUFC1|PHYKPL|LAMA3|MRI1|GPI|SEPHS1|PCYT2|BCAT2|HMBS|PIK3C2B|GUK1|ALDOA|ALG11|POLR2H|PCYT1A|FDPS|PLD3|HYAL3|PTGES2|PIP5K1A|GSTZ1|NFS1|ITPA|POLE2|PPCS	http://www.genome.jp/kegg-bin/show_pathway?hsa01100/hsa:8394%09red/hsa:5437%09red/hsa:125061%09red/hsa:23646%09red/hsa:3704%09red/hsa:3705%09red/hsa:3706%09red/hsa:29956%09red/hsa:8372%09red/hsa:10558%09red/hsa:2821%09red/hsa:440138%09red/hsa:10901%09red/hsa:2744%09red/hsa:80308%09red/hsa:3145%09red/hsa:84245%09red/hsa:4717%09red/hsa:5498%09red/hsa:5213%09red/hsa:3417%09red/hsa:6307%09red/hsa:513…	img/hsa01100.html
mTOR signaling pathway	KEGG PATHWAY	hsa04150	7	154	0.343373	0.821323	SKP2|SLC3A2|GRB10|WNT10B|STK11|INSR|KRAS	http://www.genome.jp/kegg-bin/show_pathway?hsa04150/hsa:2887%09red/hsa:7480%09red/hsa:6502%09red/hsa:6794%09red/hsa:3845%09red/hsa:6520%09red/hsa:3643%09red	img/hsa04150.html
MAPK signaling pathway	KEGG PATHWAY	hsa04010	11	255	0.343405	0.821323	MAP4K3|MAP4K4|MKNK1|PAK1|MAP2K7|MAPK11|RAPGEF2|MYC|MAPK9|FGF11|KRAS	http://www.genome.jp/kegg-bin/show_pathway?hsa04010/hsa:9448%09red/hsa:8569%09red/hsa:2256%09red/hsa:3845%09red/hsa:8491%09red/hsa:5058%09red/hsa:5601%09red/hsa:5600%09red/hsa:4609%09red/hsa:9693%09red/hsa:5609%09red	img/hsa04010.html
Fructose and mannose metabolism	KEGG PATHWAY	hsa00051	2	33	0.346398	0.821323	ALDOA|PFKM	http://www.genome.jp/kegg-bin/show_pathway?hsa00051/hsa:226%09red/hsa:5213%09red	img/hsa00051.html
Base excision repair	KEGG PATHWAY	hsa03410	2	33	0.346398	0.821323	POLE2|OGG1	http://www.genome.jp/kegg-bin/show_pathway?hsa03410/hsa:5427%09red/hsa:4968%09red	img/hsa03410.html
Viral carcinogenesis	KEGG PATHWAY	hsa05203	9	205	0.347226	0.821323	IRF3|SKP2|RBL1|TRADD|BAD|HNRNPK|HDAC10|KRAS|GSN	http://www.genome.jp/kegg-bin/show_pathway?hsa05203/hsa:2934%09red/hsa:3661%09red/hsa:572%09red/hsa:6502%09red/hsa:8717%09red/hsa:3845%09red/hsa:3190%09red/hsa:5933%09red/hsa:83933%09red	img/hsa05203.html
NOD-like receptor signaling pathway	KEGG PATHWAY	hsa04621	3	57	0.353164	0.824123	CARD9|MAPK9|MAPK11	http://www.genome.jp/kegg-bin/show_pathway?hsa04621/hsa:64170%09red/hsa:5601%09red/hsa:5600%09red	img/hsa04621.html
Toll-like receptor signaling pathway	KEGG PATHWAY	hsa04620	5	106	0.35511	0.824123	IRF3|SPP1|MAPK9|MAP2K7|MAPK11	http://www.genome.jp/kegg-bin/show_pathway?hsa04620/hsa:3661%09red/hsa:6696%09red/hsa:5601%09red/hsa:5609%09red/hsa:5600%09red	img/hsa04620.html
Osteoclast differentiation	KEGG PATHWAY	hsa04380	6	132	0.362655	0.833768	CSF1|FHL2|FOSL1|MAPK11|MAP2K7|MAPK9	http://www.genome.jp/kegg-bin/show_pathway?hsa04380/hsa:1435%09red/hsa:2274%09red/hsa:5601%09red/hsa:5600%09red/hsa:8061%09red/hsa:5609%09red	img/hsa04380.html
Endocytosis	KEGG PATHWAY	hsa04144	11	260	0.367092	0.836153	PARD3|SNX5|RBSN|PIP5K1A|VPS29|ARPC4|AGAP3|CLTC|PML|SMAD3|ASAP1	http://www.genome.jp/kegg-bin/show_pathway?hsa04144/hsa:51699%09red/hsa:8394%09red/hsa:56288%09red/hsa:116988%09red/hsa:27131%09red/hsa:5371%09red/hsa:64145%09red/hsa:10093%09red/hsa:1213%09red/hsa:4088%09red/hsa:50807%09red	img/hsa04144.html
Alanine, aspartate and glutamate metabolism	KEGG PATHWAY	hsa00250	2	35	0.373396	0.842711	GLS|ASL	http://www.genome.jp/kegg-bin/show_pathway?hsa00250/hsa:2744%09red/hsa:435%09red	img/hsa00250.html
Natural killer cell mediated cytotoxicity	KEGG PATHWAY	hsa04650	6	135	0.38267	0.852757	SHC1|GZMB|SHC3|BID|PAK1|KRAS	http://www.genome.jp/kegg-bin/show_pathway?hsa04650/hsa:637%09red/hsa:53358%09red/hsa:5058%09red/hsa:3002%09red/hsa:3845%09red/hsa:6464%09red	img/hsa04650.html
TNF signaling pathway	KEGG PATHWAY	hsa04668	5	110	0.384781	0.852757	MAPK9|MAP2K7|CSF1|TRADD|MAPK11	http://www.genome.jp/kegg-bin/show_pathway?hsa04668/hsa:5601%09red/hsa:5609%09red/hsa:1435%09red/hsa:8717%09red/hsa:5600%09red	img/hsa04668.html
Salmonella infection	KEGG PATHWAY	hsa05132	4	86	0.394114	0.865644	KLC1|MAPK9|MAPK11|ARPC4	http://www.genome.jp/kegg-bin/show_pathway?hsa05132/hsa:3831%09red/hsa:5601%09red/hsa:10093%09red/hsa:5600%09red	img/hsa05132.html
Carbon metabolism	KEGG PATHWAY	hsa01200	5	113	0.407004	0.885328	ALDOA|PFKM|OGDHL|IDH1|GPI	http://www.genome.jp/kegg-bin/show_pathway?hsa01200/hsa:2821%09red/hsa:226%09red/hsa:5213%09red/hsa:55753%09red/hsa:3417%09red	img/hsa01200.html
Glycosphingolipid biosynthesis - globo series	KEGG PATHWAY	hsa00603	1	14	0.410274	0.885328	GLA	http://www.genome.jp/kegg-bin/show_pathway?hsa00603/hsa:2717%09red	img/hsa00603.html
Aldosterone-regulated sodium reabsorption	KEGG PATHWAY	hsa04960	2	39	0.42594	0.901887	INSR|KRAS	http://www.genome.jp/kegg-bin/show_pathway?hsa04960/hsa:3845%09red/hsa:3643%09red	img/hsa04960.html
Shigellosis	KEGG PATHWAY	hsa05131	3	65	0.433765	0.901887	MAPK9|MAPK11|ARPC4	http://www.genome.jp/kegg-bin/show_pathway?hsa05131/hsa:5601%09red/hsa:10093%09red/hsa:5600%09red	img/hsa05131.html
Regulation of autophagy	KEGG PATHWAY	hsa04140	2	40	0.438722	0.901887	ATG12|GABARAPL1	http://www.genome.jp/kegg-bin/show_pathway?hsa04140/hsa:9140%09red/hsa:23710%09red	img/hsa04140.html
Pyruvate metabolism	KEGG PATHWAY	hsa00620	2	40	0.438722	0.901887	ACYP1|ACYP2	http://www.genome.jp/kegg-bin/show_pathway?hsa00620/hsa:98%09red/hsa:97%09red	img/hsa00620.html
Tryptophan metabolism	KEGG PATHWAY	hsa00380	2	40	0.438722	0.901887	OGDHL|AFMID	http://www.genome.jp/kegg-bin/show_pathway?hsa00380/hsa:125061%09red/hsa:55753%09red	img/hsa00380.html
Phospholipase D signaling pathway	KEGG PATHWAY	hsa04072	6	144	0.442588	0.901887	DGKZ|SHC1|SHC3|PIP5K1A|INSR|KRAS	http://www.genome.jp/kegg-bin/show_pathway?hsa04072/hsa:8394%09red/hsa:53358%09red/hsa:3845%09red/hsa:8525%09red/hsa:6464%09red/hsa:3643%09red	img/hsa04072.html
Long-term potentiation	KEGG PATHWAY	hsa04720	3	66	0.443611	0.901887	CAMK2G|CALM2|KRAS	http://www.genome.jp/kegg-bin/show_pathway?hsa04720/hsa:805%09red/hsa:3845%09red/hsa:818%09red	img/hsa04720.html
RNA transport	KEGG PATHWAY	hsa03013	7	172	0.453253	0.906779	UBE2I|SMN1|PABPC1L|NCBP2|NUP107|RPP21|PABPC4	http://www.genome.jp/kegg-bin/show_pathway?hsa03013/hsa:6606%09red/hsa:8761%09red/hsa:79897%09red/hsa:57122%09red/hsa:80336%09red/hsa:22916%09red/hsa:7329%09red	img/hsa03013.html
Glycolysis / Gluconeogenesis	KEGG PATHWAY	hsa00010	3	67	0.453389	0.906779	ALDOA|PFKM|GPI	http://www.genome.jp/kegg-bin/show_pathway?hsa00010/hsa:2821%09red/hsa:226%09red/hsa:5213%09red	img/hsa00010.html
Epithelial cell signaling in Helicobacter pylori infection	KEGG PATHWAY	hsa05120	3	68	0.463097	0.912779	MAPK9|MAPK11|PAK1	http://www.genome.jp/kegg-bin/show_pathway?hsa05120/hsa:5058%09red/hsa:5601%09red/hsa:5600%09red	img/hsa05120.html
Porphyrin and chlorophyll metabolism	KEGG PATHWAY	hsa00860	2	42	0.46381	0.912779	HMBS|PPOX	http://www.genome.jp/kegg-bin/show_pathway?hsa00860/hsa:5498%09red/hsa:3145%09red	img/hsa00860.html
Glycerophospholipid metabolism	KEGG PATHWAY	hsa00564	4	95	0.469073	0.91581	PCYT1A|DGKZ|PCYT2|PLD3	http://www.genome.jp/kegg-bin/show_pathway?hsa00564/hsa:8525%09red/hsa:5130%09red/hsa:23646%09red/hsa:5833%09red	img/hsa00564.html
Nitrogen metabolism	KEGG PATHWAY	hsa00910	1	17	0.473445	0.917068	CA5B	http://www.genome.jp/kegg-bin/show_pathway?hsa00910/hsa:11238%09red	img/hsa00910.html
AMPK signaling pathway	KEGG PATHWAY	hsa04152	5	124	0.487159	0.932554	ELAVL1|PFKM|STK11|INSR|LEPR	http://www.genome.jp/kegg-bin/show_pathway?hsa04152/hsa:6794%09red/hsa:1994%09red/hsa:5213%09red/hsa:3643%09red/hsa:3953%09red	img/hsa04152.html
Other glycan degradation	KEGG PATHWAY	hsa00511	1	18	0.492967	0.932554	MAN2C1	http://www.genome.jp/kegg-bin/show_pathway?hsa00511/hsa:4123%09red	img/hsa00511.html
Inflammatory mediator regulation of TRP channels	KEGG PATHWAY	hsa04750	4	98	0.493351	0.932554	MAPK9|CAMK2G|CALM2|MAPK11	http://www.genome.jp/kegg-bin/show_pathway?hsa04750/hsa:805%09red/hsa:5601%09red/hsa:818%09red/hsa:5600%09red	img/hsa04750.html
Cysteine and methionine metabolism	KEGG PATHWAY	hsa00270	2	45	0.500178	0.932554	BCAT2|MRI1	http://www.genome.jp/kegg-bin/show_pathway?hsa00270/hsa:84245%09red/hsa:587%09red	img/hsa00270.html
Estrogen signaling pathway	KEGG PATHWAY	hsa04915	4	99	0.501342	0.932554	KRAS|CALM2|SHC1|SHC3	http://www.genome.jp/kegg-bin/show_pathway?hsa04915/hsa:6464%09red/hsa:805%09red/hsa:3845%09red/hsa:53358%09red	img/hsa04915.html
Melanogenesis	KEGG PATHWAY	hsa04916	4	100	0.509278	0.932554	WNT10B|CAMK2G|CALM2|KRAS	http://www.genome.jp/kegg-bin/show_pathway?hsa04916/hsa:805%09red/hsa:3845%09red/hsa:818%09red/hsa:7480%09red	img/hsa04916.html
Metabolism of xenobiotics by cytochrome P450	KEGG PATHWAY	hsa00980	3	73	0.510438	0.932554	GSTM4|MGST3|DHDH	http://www.genome.jp/kegg-bin/show_pathway?hsa00980/hsa:2948%09red/hsa:4259%09red/hsa:27294%09red	img/hsa00980.html
Glycosaminoglycan degradation	KEGG PATHWAY	hsa00531	1	19	0.511767	0.932554	HYAL3	http://www.genome.jp/kegg-bin/show_pathway?hsa00531/hsa:8372%09red	img/hsa00531.html
Hedgehog signaling pathway	KEGG PATHWAY	hsa04340	2	47	0.523531	0.946711	CSNK1D|BCL2	http://www.genome.jp/kegg-bin/show_pathway?hsa04340/hsa:596%09red/hsa:1453%09red	img/hsa04340.html
Steroid biosynthesis	KEGG PATHWAY	hsa00100	1	20	0.529873	0.946711	MSMO1	http://www.genome.jp/kegg-bin/show_pathway?hsa00100/hsa:6307%09red	img/hsa00100.html
Oxytocin signaling pathway	KEGG PATHWAY	hsa04921	6	158	0.53303	0.946711	NPR2|CALM2|CAMK2G|MYL6|MYL9|KRAS	http://www.genome.jp/kegg-bin/show_pathway?hsa04921/hsa:805%09red/hsa:818%09red/hsa:4637%09red/hsa:4882%09red/hsa:3845%09red/hsa:10398%09red	img/hsa04921.html
Valine, leucine and isoleucine degradation	KEGG PATHWAY	hsa00280	2	48	0.53493	0.946711	HADHB|BCAT2	http://www.genome.jp/kegg-bin/show_pathway?hsa00280/hsa:3032%09red/hsa:587%09red	img/hsa00280.html
N-Glycan biosynthesis	KEGG PATHWAY	hsa00510	2	49	0.546142	0.951823	ALG11|DPM1	http://www.genome.jp/kegg-bin/show_pathway?hsa00510/hsa:440138%09red/hsa:8813%09red	img/hsa00510.html
Pyrimidine metabolism	KEGG PATHWAY	hsa00240	4	105	0.548069	0.951823	ITPA|TXNRD2|POLE2|POLR2H	http://www.genome.jp/kegg-bin/show_pathway?hsa00240/hsa:5427%09red/hsa:10587%09red/hsa:5437%09red/hsa:3704%09red	img/hsa00240.html
Oxidative phosphorylation	KEGG PATHWAY	hsa00190	5	133	0.549788	0.951823	UQCR11|NDUFV1|NDUFB3|NDUFB2|NDUFC1	http://www.genome.jp/kegg-bin/show_pathway?hsa00190/hsa:4723%09red/hsa:4709%09red/hsa:10975%09red/hsa:4708%09red/hsa:4717%09red	img/hsa00190.html
Spliceosome	KEGG PATHWAY	hsa03040	5	134	0.556525	0.951823	HNRNPK|PUF60|HNRNPC|HNRNPM|NCBP2	http://www.genome.jp/kegg-bin/show_pathway?hsa03040/hsa:3190%09red/hsa:22827%09red/hsa:22916%09red/hsa:3183%09red/hsa:4670%09red	img/hsa03040.html
Arginine and proline metabolism	KEGG PATHWAY	hsa00330	2	50	0.557165	0.951823	L3HYPDH|SMOX	http://www.genome.jp/kegg-bin/show_pathway?hsa00330/hsa:54498%09red/hsa:112849%09red	img/hsa00330.html
Terpenoid backbone biosynthesis	KEGG PATHWAY	hsa00900	1	22	0.564102	0.957029	FDPS	http://www.genome.jp/kegg-bin/show_pathway?hsa00900/hsa:2224%09red	img/hsa00900.html
Huntington's disease	KEGG PATHWAY	hsa05016	7	193	0.576056	0.970615	NDUFC1|NDUFV1|UQCR11|NDUFB3|NDUFB2|CLTC|POLR2H	http://www.genome.jp/kegg-bin/show_pathway?hsa05016/hsa:4709%09red/hsa:4708%09red/hsa:5437%09red/hsa:1213%09red/hsa:4723%09red/hsa:4717%09red/hsa:10975%09red	img/hsa05016.html
Proximal tubule bicarbonate reclamation	KEGG PATHWAY	hsa04964	1	23	0.580274	0.971071	GLS	http://www.genome.jp/kegg-bin/show_pathway?hsa04964/hsa:2744%09red	img/hsa04964.html
cGMP-PKG signaling pathway	KEGG PATHWAY	hsa04022	6	167	0.58785	0.977102	NPR2|CALM2|INSR|BAD|MEF2D|MYL9	http://www.genome.jp/kegg-bin/show_pathway?hsa04022/hsa:805%09red/hsa:572%09red/hsa:4882%09red/hsa:10398%09red/hsa:4209%09red/hsa:3643%09red	img/hsa04022.html
Ribosome biogenesis in eukaryotes	KEGG PATHWAY	hsa03008	3	84	0.606202	0.98597	REXO2|TCOF1|SPATA5	http://www.genome.jp/kegg-bin/show_pathway?hsa03008/hsa:25996%09red/hsa:6949%09red/hsa:166378%09red	img/hsa03008.html
Basal cell carcinoma	KEGG PATHWAY	hsa05217	2	55	0.6094	0.98597	WNT10B|AXIN2	http://www.genome.jp/kegg-bin/show_pathway?hsa05217/hsa:8313%09red/hsa:7480%09red	img/hsa05217.html
Fatty acid elongation	KEGG PATHWAY	hsa00062	1	25	0.610847	0.98597	HADHB	http://www.genome.jp/kegg-bin/show_pathway?hsa00062/hsa:3032%09red	img/hsa00062.html
PI3K-Akt signaling pathway	KEGG PATHWAY	hsa04151	12	341	0.613843	0.98597	BCL2L1|LAMA3|STK11|CSF1|INSR|BAD|PTK2|SPP1|MYC|KRAS|FGF11|BCL2	http://www.genome.jp/kegg-bin/show_pathway?hsa04151/hsa:1435%09red/hsa:572%09red/hsa:596%09red/hsa:2256%09red/hsa:598%09red/hsa:5747%09red/hsa:6794%09red/hsa:3845%09red/hsa:6696%09red/hsa:4609%09red/hsa:3643%09red/hsa:3909%09red	img/hsa04151.html
Non-small cell lung cancer	KEGG PATHWAY	hsa05223	2	56	0.619269	0.98597	BAD|KRAS	http://www.genome.jp/kegg-bin/show_pathway?hsa05223/hsa:3845%09red/hsa:572%09red	img/hsa05223.html
Phototransduction	KEGG PATHWAY	hsa04744	1	27	0.6392	0.98597	CALM2	http://www.genome.jp/kegg-bin/show_pathway?hsa04744/hsa:805%09red	img/hsa04744.html
Proteoglycans in cancer	KEGG PATHWAY	hsa05205	7	205	0.640078	0.98597	PTK2|WNT10B|CAMK2G|MAPK11|MYC|PAK1|KRAS	http://www.genome.jp/kegg-bin/show_pathway?hsa05205/hsa:818%09red/hsa:5600%09red/hsa:5747%09red/hsa:5058%09red/hsa:3845%09red/hsa:7480%09red/hsa:4609%09red	img/hsa05205.html
Thyroid hormone signaling pathway	KEGG PATHWAY	hsa04919	4	118	0.640817	0.98597	BAD|MYC|NCOR1|KRAS	http://www.genome.jp/kegg-bin/show_pathway?hsa04919/hsa:9611%09red/hsa:4609%09red/hsa:3845%09red/hsa:572%09red	img/hsa04919.html
Prostate cancer	KEGG PATHWAY	hsa05215	3	89	0.645426	0.98597	BAD|KRAS|BCL2	http://www.genome.jp/kegg-bin/show_pathway?hsa05215/hsa:596%09red/hsa:3845%09red/hsa:572%09red	img/hsa05215.html
Glycerolipid metabolism	KEGG PATHWAY	hsa00561	2	59	0.647724	0.98597	DGKZ|GLA	http://www.genome.jp/kegg-bin/show_pathway?hsa00561/hsa:8525%09red/hsa:2717%09red	img/hsa00561.html
Adrenergic signaling in cardiomyocytes	KEGG PATHWAY	hsa04261	5	149	0.651062	0.98597	CALM2|CAMK2G|TPM3|MAPK11|BCL2	http://www.genome.jp/kegg-bin/show_pathway?hsa04261/hsa:596%09red/hsa:7170%09red/hsa:805%09red/hsa:818%09red/hsa:5600%09red	img/hsa04261.html
Glyoxylate and dicarboxylate metabolism	KEGG PATHWAY	hsa00630	1	28	0.652596	0.98597	AFMID	http://www.genome.jp/kegg-bin/show_pathway?hsa00630/hsa:125061%09red	img/hsa00630.html
Protein digestion and absorption	KEGG PATHWAY	hsa04974	3	90	0.652933	0.98597	SLC3A2|PRSS2|COL13A1	http://www.genome.jp/kegg-bin/show_pathway?hsa04974/hsa:1305%09red/hsa:5645%09red/hsa:6520%09red	img/hsa04974.html
Vascular smooth muscle contraction	KEGG PATHWAY	hsa04270	4	120	0.653935	0.98597	MYL6|NPR2|CALM2|MYL9	http://www.genome.jp/kegg-bin/show_pathway?hsa04270/hsa:805%09red/hsa:4882%09red/hsa:4637%09red/hsa:10398%09red	img/hsa04270.html
Alcoholism	KEGG PATHWAY	hsa05034	6	179	0.655438	0.98597	H2AFV|CALM2|SHC1|SHC3|HDAC10|KRAS	http://www.genome.jp/kegg-bin/show_pathway?hsa05034/hsa:94239%09red/hsa:805%09red/hsa:53358%09red/hsa:3845%09red/hsa:6464%09red/hsa:83933%09red	img/hsa05034.html
Arachidonic acid metabolism	KEGG PATHWAY	hsa00590	2	62	0.674474	0.98597	PTGES2|ALOX12B	http://www.genome.jp/kegg-bin/show_pathway?hsa00590/hsa:80142%09red/hsa:242%09red	img/hsa00590.html
Longevity regulating pathway	KEGG PATHWAY	hsa04211	3	94	0.68182	0.98597	INSR|STK11|KRAS	http://www.genome.jp/kegg-bin/show_pathway?hsa04211/hsa:6794%09red/hsa:3845%09red/hsa:3643%09red	img/hsa04211.html
Synaptic vesicle cycle	KEGG PATHWAY	hsa04721	2	63	0.683018	0.98597	UNC13B|CLTC	http://www.genome.jp/kegg-bin/show_pathway?hsa04721/hsa:10497%09red/hsa:1213%09red	img/hsa04721.html
Other types of O-glycan biosynthesis	KEGG PATHWAY	hsa00514	1	31	0.689881	0.98597	LFNG	http://www.genome.jp/kegg-bin/show_pathway?hsa00514/hsa:3955%09red	img/hsa00514.html
beta-Alanine metabolism	KEGG PATHWAY	hsa00410	1	31	0.689881	0.98597	SMOX	http://www.genome.jp/kegg-bin/show_pathway?hsa00410/hsa:54498%09red	img/hsa00410.html
Circadian rhythm	KEGG PATHWAY	hsa04710	1	31	0.689881	0.98597	CSNK1D	http://www.genome.jp/kegg-bin/show_pathway?hsa04710/hsa:1453%09red	img/hsa04710.html
Longevity regulating pathway - multiple species	KEGG PATHWAY	hsa04213	2	64	0.691378	0.98597	INSR|KRAS	http://www.genome.jp/kegg-bin/show_pathway?hsa04213/hsa:3845%09red/hsa:3643%09red	img/hsa04213.html
Cytosolic DNA-sensing pathway	KEGG PATHWAY	hsa04623	2	64	0.691378	0.98597	IRF3|POLR2H	http://www.genome.jp/kegg-bin/show_pathway?hsa04623/hsa:5437%09red/hsa:3661%09red	img/hsa04623.html
Chemokine signaling pathway	KEGG PATHWAY	hsa04062	6	187	0.696526	0.98597	PARD3|SHC1|SHC3|PTK2|PAK1|KRAS	http://www.genome.jp/kegg-bin/show_pathway?hsa04062/hsa:56288%09red/hsa:5747%09red/hsa:53358%09red/hsa:5058%09red/hsa:3845%09red/hsa:6464%09red	img/hsa04062.html
Jak-STAT signaling pathway	KEGG PATHWAY	hsa04630	5	158	0.701274	0.98597	BCL2L1|SOCS2|MYC|BCL2|LEPR	http://www.genome.jp/kegg-bin/show_pathway?hsa04630/hsa:596%09red/hsa:8835%09red/hsa:598%09red/hsa:3953%09red/hsa:4609%09red	img/hsa04630.html
RNA polymerase	KEGG PATHWAY	hsa03020	1	32	0.701401	0.98597	POLR2H	http://www.genome.jp/kegg-bin/show_pathway?hsa03020/hsa:5437%09red	img/hsa03020.html
Propanoate metabolism	KEGG PATHWAY	hsa00640	1	32	0.701401	0.98597	ECHDC1	http://www.genome.jp/kegg-bin/show_pathway?hsa00640/hsa:55862%09red	img/hsa00640.html
Aminoacyl-tRNA biosynthesis	KEGG PATHWAY	hsa00970	2	66	0.707554	0.988664	VARS2|HARS	http://www.genome.jp/kegg-bin/show_pathway?hsa00970/hsa:57176%09red/hsa:3035%09red	img/hsa00970.html
Dopaminergic synapse	KEGG PATHWAY	hsa04728	4	130	0.714653	0.988664	MAPK9|CAMK2G|CALM2|MAPK11	http://www.genome.jp/kegg-bin/show_pathway?hsa04728/hsa:805%09red/hsa:5601%09red/hsa:818%09red/hsa:5600%09red	img/hsa04728.html
Amphetamine addiction	KEGG PATHWAY	hsa05031	2	67	0.715374	0.988664	CAMK2G|CALM2	http://www.genome.jp/kegg-bin/show_pathway?hsa05031/hsa:805%09red/hsa:818%09red	img/hsa05031.html
Amoebiasis	KEGG PATHWAY	hsa05146	3	100	0.72175	0.991902	LAMA3|PTK2|SERPINB6	http://www.genome.jp/kegg-bin/show_pathway?hsa05146/hsa:5269%09red/hsa:5747%09red/hsa:3909%09red	img/hsa05146.html
Drug metabolism - cytochrome P450	KEGG PATHWAY	hsa00982	2	69	0.730491	0.992042	MGST3|GSTM4	http://www.genome.jp/kegg-bin/show_pathway?hsa00982/hsa:2948%09red/hsa:4259%09red	img/hsa00982.html
Tyrosine metabolism	KEGG PATHWAY	hsa00350	1	35	0.733466	0.992042	GSTZ1	http://www.genome.jp/kegg-bin/show_pathway?hsa00350/hsa:2954%09red	img/hsa00350.html
Glucagon signaling pathway	KEGG PATHWAY	hsa04922	3	102	0.734166	0.992042	CAMK2G|CALM2|PHKG2	http://www.genome.jp/kegg-bin/show_pathway?hsa04922/hsa:805%09red/hsa:5261%09red/hsa:818%09red	img/hsa04922.html
Pentose and glucuronate interconversions	KEGG PATHWAY	hsa00040	1	36	0.743373	0.992042	DHDH	http://www.genome.jp/kegg-bin/show_pathway?hsa00040/hsa:27294%09red	img/hsa00040.html
Chagas disease (American trypanosomiasis)	KEGG PATHWAY	hsa05142	3	104	0.746142	0.992042	MAPK9|MAPK11|SMAD3	http://www.genome.jp/kegg-bin/show_pathway?hsa05142/hsa:5601%09red/hsa:4088%09red/hsa:5600%09red	img/hsa05142.html
cAMP signaling pathway	KEGG PATHWAY	hsa04024	6	199	0.751816	0.992042	CALM2|CAMK2G|BAD|MAPK9|PAK1|MYL9	http://www.genome.jp/kegg-bin/show_pathway?hsa04024/hsa:805%09red/hsa:818%09red/hsa:572%09red/hsa:5058%09red/hsa:5601%09red/hsa:10398%09red	img/hsa04024.html
PPAR signaling pathway	KEGG PATHWAY	hsa03320	2	72	0.751888	0.992042	DBI|ILK	http://www.genome.jp/kegg-bin/show_pathway?hsa03320/hsa:1622%09red/hsa:3611%09red	img/hsa03320.html
Gastric acid secretion	KEGG PATHWAY	hsa04971	2	74	0.765329	0.992042	CAMK2G|CALM2	http://www.genome.jp/kegg-bin/show_pathway?hsa04971/hsa:805%09red/hsa:818%09red	img/hsa04971.html
Allograft rejection	KEGG PATHWAY	hsa05330	1	39	0.770945	0.992042	GZMB	http://www.genome.jp/kegg-bin/show_pathway?hsa05330/hsa:3002%09red	img/hsa05330.html
Purine metabolism	KEGG PATHWAY	hsa00230	5	175	0.781945	0.992042	GUK1|ITPA|NPR2|POLE2|POLR2H	http://www.genome.jp/kegg-bin/show_pathway?hsa00230/hsa:5427%09red/hsa:4882%09red/hsa:2987%09red/hsa:5437%09red/hsa:3704%09red	img/hsa00230.html
Cholinergic synapse	KEGG PATHWAY	hsa04725	3	111	0.784703	0.992042	KRAS|CAMK2G|BCL2	http://www.genome.jp/kegg-bin/show_pathway?hsa04725/hsa:596%09red/hsa:3845%09red/hsa:818%09red	img/hsa04725.html
Cardiac muscle contraction	KEGG PATHWAY	hsa04260	2	78	0.790329	0.992042	UQCR11|TPM3	http://www.genome.jp/kegg-bin/show_pathway?hsa04260/hsa:7170%09red/hsa:10975%09red	img/hsa04260.html
Graft-versus-host disease	KEGG PATHWAY	hsa05332	1	42	0.795566	0.992042	GZMB	http://www.genome.jp/kegg-bin/show_pathway?hsa05332/hsa:3002%09red	img/hsa05332.html
Calcium signaling pathway	KEGG PATHWAY	hsa04020	5	180	0.802201	0.992042	ITPKA|CAMK2G|CALM2|PHKG2|P2RX4	http://www.genome.jp/kegg-bin/show_pathway?hsa04020/hsa:805%09red/hsa:5025%09red/hsa:5261%09red/hsa:818%09red/hsa:3706%09red	img/hsa04020.html
Aldosterone synthesis and secretion	KEGG PATHWAY	hsa04925	2	81	0.807514	0.992042	CAMK2G|CALM2	http://www.genome.jp/kegg-bin/show_pathway?hsa04925/hsa:805%09red/hsa:818%09red	img/hsa04925.html
Fatty acid degradation	KEGG PATHWAY	hsa00071	1	44	0.810496	0.992042	HADHB	http://www.genome.jp/kegg-bin/show_pathway?hsa00071/hsa:3032%09red	img/hsa00071.html
Type I diabetes mellitus	KEGG PATHWAY	hsa04940	1	44	0.810496	0.992042	GZMB	http://www.genome.jp/kegg-bin/show_pathway?hsa04940/hsa:3002%09red	img/hsa04940.html
Proteasome	KEGG PATHWAY	hsa03050	1	44	0.810496	0.992042	PSME3	http://www.genome.jp/kegg-bin/show_pathway?hsa03050/hsa:10197%09red	img/hsa03050.html
ECM-receptor interaction	KEGG PATHWAY	hsa04512	2	82	0.812958	0.992042	LAMA3|SPP1	http://www.genome.jp/kegg-bin/show_pathway?hsa04512/hsa:6696%09red/hsa:3909%09red	img/hsa04512.html
Chemical carcinogenesis	KEGG PATHWAY	hsa05204	2	82	0.812958	0.992042	MGST3|GSTM4	http://www.genome.jp/kegg-bin/show_pathway?hsa05204/hsa:2948%09red/hsa:4259%09red	img/hsa05204.html
ABC transporters	KEGG PATHWAY	hsa02010	1	45	0.817549	0.992042	ABCD4	http://www.genome.jp/kegg-bin/show_pathway?hsa02010/hsa:5826%09red	img/hsa02010.html
Ether lipid metabolism	KEGG PATHWAY	hsa00565	1	45	0.817549	0.992042	PLD3	http://www.genome.jp/kegg-bin/show_pathway?hsa00565/hsa:23646%09red	img/hsa00565.html
Leukocyte transendothelial migration	KEGG PATHWAY	hsa04670	3	118	0.818309	0.992042	PTK2|MAPK11|MYL9	http://www.genome.jp/kegg-bin/show_pathway?hsa04670/hsa:5747%09red/hsa:10398%09red/hsa:5600%09red	img/hsa04670.html
Drug metabolism - other enzymes	KEGG PATHWAY	hsa00983	1	46	0.82434	0.992042	ITPA	http://www.genome.jp/kegg-bin/show_pathway?hsa00983/hsa:3704%09red	img/hsa00983.html
Herpes simplex infection	KEGG PATHWAY	hsa05168	5	186	0.824525	0.992042	PML|MAPK9|HNRNPK|SKP2|IRF3	http://www.genome.jp/kegg-bin/show_pathway?hsa05168/hsa:3190%09red/hsa:5371%09red/hsa:3661%09red/hsa:5601%09red/hsa:6502%09red	img/hsa05168.html
Endocrine and other factor-regulated calcium reabsorption	KEGG PATHWAY	hsa04961	1	47	0.830879	0.992042	CLTC	http://www.genome.jp/kegg-bin/show_pathway?hsa04961/hsa:1213%09red	img/hsa04961.html
Fatty acid metabolism	KEGG PATHWAY	hsa01212	1	48	0.837176	0.992042	HADHB	http://www.genome.jp/kegg-bin/show_pathway?hsa01212/hsa:3032%09red	img/hsa01212.html
Hematopoietic cell lineage	KEGG PATHWAY	hsa04640	2	88	0.842832	0.992042	CD59|CSF1	http://www.genome.jp/kegg-bin/show_pathway?hsa04640/hsa:966%09red/hsa:1435%09red	img/hsa04640.html
GABAergic synapse	KEGG PATHWAY	hsa04727	2	88	0.842832	0.992042	GLS|GABARAPL1	http://www.genome.jp/kegg-bin/show_pathway?hsa04727/hsa:2744%09red/hsa:23710%09red	img/hsa04727.html
Gap junction	KEGG PATHWAY	hsa04540	2	88	0.842832	0.992042	CSNK1D|KRAS	http://www.genome.jp/kegg-bin/show_pathway?hsa04540/hsa:1453%09red/hsa:3845%09red	img/hsa04540.html
Ovarian steroidogenesis	KEGG PATHWAY	hsa04913	1	50	0.849078	0.994634	INSR	http://www.genome.jp/kegg-bin/show_pathway?hsa04913/hsa:3643%09red	img/hsa04913.html
Vibrio cholerae infection	KEGG PATHWAY	hsa05110	1	51	0.854699	0.996474	SEC61G	http://www.genome.jp/kegg-bin/show_pathway?hsa05110/hsa:23480%09red	img/hsa05110.html
Autoimmune thyroid disease	KEGG PATHWAY	hsa05320	1	54	0.870343	0.999998	GZMB	http://www.genome.jp/kegg-bin/show_pathway?hsa05320/hsa:3002%09red	img/hsa05320.html
MicroRNAs in cancer	KEGG PATHWAY	hsa05206	8	299	0.870784	0.999998	UBE2I|SHC1|HMGA2|HNRNPK|MYC|GLS|KRAS|BCL2	http://www.genome.jp/kegg-bin/show_pathway?hsa05206/hsa:596%09red/hsa:2744%09red/hsa:8091%09red/hsa:3845%09red/hsa:4609%09red/hsa:3190%09red/hsa:6464%09red/hsa:7329%09red	img/hsa05206.html
Circadian entrainment	KEGG PATHWAY	hsa04713	2	95	0.872187	0.999998	CAMK2G|CALM2	http://www.genome.jp/kegg-bin/show_pathway?hsa04713/hsa:805%09red/hsa:818%09red	img/hsa04713.html
Regulation of lipolysis in adipocytes	KEGG PATHWAY	hsa04923	1	56	0.879828	0.999998	INSR	http://www.genome.jp/kegg-bin/show_pathway?hsa04923/hsa:3643%09red	img/hsa04923.html
Starch and sucrose metabolism	KEGG PATHWAY	hsa00500	1	57	0.884308	0.999998	GPI	http://www.genome.jp/kegg-bin/show_pathway?hsa00500/hsa:2821%09red	img/hsa00500.html
Steroid hormone biosynthesis	KEGG PATHWAY	hsa00140	1	58	0.888622	0.999998	SULT2B1	http://www.genome.jp/kegg-bin/show_pathway?hsa00140/hsa:6820%09red	img/hsa00140.html
Retrograde endocannabinoid signaling	KEGG PATHWAY	hsa04723	2	101	0.893253	0.999998	MAPK9|MAPK11	http://www.genome.jp/kegg-bin/show_pathway?hsa04723/hsa:5601%09red/hsa:5600%09red	img/hsa04723.html
Viral myocarditis	KEGG PATHWAY	hsa05416	1	60	0.896774	0.999998	BID	http://www.genome.jp/kegg-bin/show_pathway?hsa05416/hsa:637%09red	img/hsa05416.html
Long-term depression	KEGG PATHWAY	hsa04730	1	60	0.896774	0.999998	KRAS	http://www.genome.jp/kegg-bin/show_pathway?hsa04730/hsa:3845%09red	img/hsa04730.html
Cell adhesion molecules (CAMs)	KEGG PATHWAY	hsa04514	3	145	0.909265	0.999998	CDH1|CD276|MPZL1	http://www.genome.jp/kegg-bin/show_pathway?hsa04514/hsa:999%09red/hsa:9019%09red/hsa:80381%09red	img/hsa04514.html
Renin secretion	KEGG PATHWAY	hsa04924	1	64	0.911339	0.999998	CALM2	http://www.genome.jp/kegg-bin/show_pathway?hsa04924/hsa:805%09red	img/hsa04924.html
Retinol metabolism	KEGG PATHWAY	hsa00830	1	65	0.914648	0.999998	DHRS4	http://www.genome.jp/kegg-bin/show_pathway?hsa00830/hsa:10901%09red	img/hsa00830.html
Insulin resistance	KEGG PATHWAY	hsa04931	2	109	0.916356	0.999998	INSR|MAPK9	http://www.genome.jp/kegg-bin/show_pathway?hsa04931/hsa:5601%09red/hsa:3643%09red	img/hsa04931.html
Inflammatory bowel disease (IBD)	KEGG PATHWAY	hsa05321	1	66	0.917834	0.999998	SMAD3	http://www.genome.jp/kegg-bin/show_pathway?hsa05321/hsa:4088%09red	img/hsa05321.html
Serotonergic synapse	KEGG PATHWAY	hsa04726	2	112	0.923744	0.999998	ALOX12B|KRAS	http://www.genome.jp/kegg-bin/show_pathway?hsa04726/hsa:242%09red/hsa:3845%09red	img/hsa04726.html
Glutamatergic synapse	KEGG PATHWAY	hsa04724	2	114	0.928325	0.999998	GLS|SLC1A3	http://www.genome.jp/kegg-bin/show_pathway?hsa04724/hsa:6507%09red/hsa:2744%09red	img/hsa04724.html
Bile secretion	KEGG PATHWAY	hsa04976	1	71	0.932072	0.999998	SLCO1B3	http://www.genome.jp/kegg-bin/show_pathway?hsa04976/hsa:28234%09red	img/hsa04976.html
Thyroid hormone synthesis	KEGG PATHWAY	hsa04918	1	71	0.932072	0.999998	GSR	http://www.genome.jp/kegg-bin/show_pathway?hsa04918/hsa:2936%09red	img/hsa04918.html
B cell receptor signaling pathway	KEGG PATHWAY	hsa04662	1	73	0.937053	0.999998	KRAS	http://www.genome.jp/kegg-bin/show_pathway?hsa04662/hsa:3845%09red	img/hsa04662.html
Leishmaniasis	KEGG PATHWAY	hsa05140	1	74	0.939406	0.999998	MAPK11	http://www.genome.jp/kegg-bin/show_pathway?hsa05140/hsa:5600%09red	img/hsa05140.html
Antigen processing and presentation	KEGG PATHWAY	hsa04612	1	78	0.947971	0.999998	PSME3	http://www.genome.jp/kegg-bin/show_pathway?hsa04612/hsa:10197%09red	img/hsa04612.html
Complement and coagulation cascades	KEGG PATHWAY	hsa04610	1	79	0.949917	0.999998	CD59	http://www.genome.jp/kegg-bin/show_pathway?hsa04610/hsa:966%09red	img/hsa04610.html
Hypertrophic cardiomyopathy (HCM)	KEGG PATHWAY	hsa05410	1	83	0.957002	0.999998	TPM3	http://www.genome.jp/kegg-bin/show_pathway?hsa05410/hsa:7170%09red	img/hsa05410.html
Insulin secretion	KEGG PATHWAY	hsa04911	1	85	0.96016	0.999998	CAMK2G	http://www.genome.jp/kegg-bin/show_pathway?hsa04911/hsa:818%09red	img/hsa04911.html
Salivary secretion	KEGG PATHWAY	hsa04970	1	89	0.9658	0.999998	CALM2	http://www.genome.jp/kegg-bin/show_pathway?hsa04970/hsa:805%09red	img/hsa04970.html
Dilated cardiomyopathy	KEGG PATHWAY	hsa05414	1	90	0.967081	0.999998	TPM3	http://www.genome.jp/kegg-bin/show_pathway?hsa05414/hsa:7170%09red	img/hsa05414.html
Rheumatoid arthritis	KEGG PATHWAY	hsa05323	1	91	0.968314	0.999998	CSF1	http://www.genome.jp/kegg-bin/show_pathway?hsa05323/hsa:1435%09red	img/hsa05323.html
Pancreatic secretion	KEGG PATHWAY	hsa04972	1	96	0.973823	0.999998	PRSS2	http://www.genome.jp/kegg-bin/show_pathway?hsa04972/hsa:5645%09red	img/hsa04972.html
Platelet activation	KEGG PATHWAY	hsa04611	1	122	0.990326	0.999998	MAPK11	http://www.genome.jp/kegg-bin/show_pathway?hsa04611/hsa:5600%09red	img/hsa04611.html
Neuroactive ligand-receptor interaction	KEGG PATHWAY	hsa04080	4	278	0.993222	0.999998	PARD3|PRSS2|P2RX4|LEPR	http://www.genome.jp/kegg-bin/show_pathway?hsa04080/hsa:56288%09red/hsa:5025%09red/hsa:5645%09red/hsa:3953%09red	img/hsa04080.html
Systemic lupus erythematosus	KEGG PATHWAY	hsa05322	1	136	0.994349	0.999998	H2AFV	http://www.genome.jp/kegg-bin/show_pathway?hsa05322/hsa:94239%09red	img/hsa05322.html
Measles	KEGG PATHWAY	hsa05162	1	136	0.994349	0.999998	IRF3	http://www.genome.jp/kegg-bin/show_pathway?hsa05162/hsa:3661%09red	img/hsa05162.html
Phagosome	KEGG PATHWAY	hsa04145	1	155	0.99728	0.999998	SEC61G	http://www.genome.jp/kegg-bin/show_pathway?hsa04145/hsa:23480%09red	img/hsa04145.html
Cytokine-cytokine receptor interaction	KEGG PATHWAY	hsa04060	3	265	0.997457	0.999998	INHBC|CSF1|LEPR	http://www.genome.jp/kegg-bin/show_pathway?hsa04060/hsa:1435%09red/hsa:3953%09red/hsa:3626%09red	img/hsa04060.html
Olfactory transduction	KEGG PATHWAY	hsa04740	2	417	0.999998	0.999998	CAMK2G|CALM2	http://www.genome.jp/kegg-bin/show_pathway?hsa04740/hsa:805%09red/hsa:818%09red	img/hsa04740.html
