# Supplementary material for: KRT18 Modulates Alternative Splicing of Genes Involved in Proliferation and Apoptosis Processes in Both Gastric Cancer Cells and Clinical Samples
Source: Front Genet. 2021 Jul 5;12:635429. doi: 10.3389/fgene.2021.635429 (PMC8287183; doi:10.3389/fgene.2021.635429)
Supplement: Supplementary file 2 [file Data_Sheet_2.ZIP › Table S6.xlsx]

## Sheet: Sheet1
Table S6 Primer sequences of DEGs expression and RASEs assessment used in RT-qPCR verification experiments.
Differential expressed genes (DEGs)
FGF21-F	ACCTGCCAGGGAACAAGT
FGF21-R	CTTCAGGAAGCGTAGCTG
IL1RN-1-F	GCCTCATGCTCTGTTCTT
IL1RN-1-R	TGGAGTCTGGTCTCATCA
IL1RN-2-F	TACCTCCTATCAGAAGTTTCTC
IL1RN-2-R	AAGTCTCCAAGTGCCAGA
NFKB1-F	ATCTAGCAATCACAACACTG
NFKB1-R	CAACAGCAATGACAACAGA
AKR1C2-F	TGCTCATTGTAGCTCTTGG
AKR1C2-R	CAGTCCTTTGTGCCTTGG
ZNF616-F	CCACAGGGATTTCAAGAGA
ZNF616-R	CGAATAAGACATACTGGAGAG
NUPR1-F	ACTCAGTCAGCGGGAATA
NUPR1-R	GACACTACACCCAGCAATA
TNFSF13-F	TTCCATCACTATCTCCAGAG
TNFSF13-R	TGGGACCCGAAGAGTAAT
Alternative splicing events (ASEs)
ANAPC16-M-F	CAGCCAGGCATGTGAAGTAAGA
ANAPC16-AS-F	AAAGCCGCTGAGTGAAGTAAGA
ANAPC16-M/AS-R	ACATCTCTCCAGCTCCTT
SGOL1-M/AS-F	GGGTGGGCTCCTTATAGT
SGOL1-M-R	TTCAAATAGAAGCTACACCACC
SGOL1-AS-R	AAACTCCTACCACTACACCACC
CDK11A-M/AS-F	TGGTCTTCCTCTCGCTGT
CDK11A-M-R	GCCGGAAGCCAGTAAAAGAAGA
CDK11A-AS-R	AGCCAGCACAGTTAAAAGAAGA
STRA13-M/AS-F	CTTCTCCAGCTGGTCCACGT
STRA13-M-R	ACAAGACCAAAGAAGCAGCAGT
STRA13-AS-R	TCTTCGTTGTGGAAGCAGCAGT
PUF60-M/AS-F	CTTGTGCTTCATGGTGAC
PUF60-M-R	CCTTTGCAATCGATGGCGGCTC
PUF60-AS-R	ACCAACCTGCAGATGGCGGCTC
DPF1-M-F	CCAGCTGGCACCGTCGTTCTCG
DPF1-AS-F	AGCAGCTGGTCGTCGTTCTCG
DPF1-M/AS-R	CCCTCGTGTTTACAATTCA
APLP1-M/AS-F	CTCCACTCTGAACACCTG
APLP1-M-R	TCATGGGGGTGTCATCCTTGGA
APLP1-AS-R	TGGGGGTGTCTGCATCCTTGGA
CD276-M-F	TGCAGGTGGCCGCTCCCTACTC
CD276-AS-F	TGCAGGTGGCCGCTCCCTACTC
CD276-M/AS-R	AGAACACCTCAGCCTCAG
RBM39-M-F	CAAAAGAGAATTCTGCCACAGC
RBM39-AS-F	TTGTTTGCAAATCTGCCACAGC
RBM39-M/AS-R	GTACAGGTTTGCAGATTCC
HNRNPK-M/AS-F	TTACATCTGGTGAACAGCAA
HNRNPK-M-R	TCTTTTTTATAGTGTGAAGC
HNRNPK-AS-R	TTGCTGCAGAACAGTGTGAAGC
HNRNPR-M/AS-F	AAGTCACTTTCCTTGAACTG
HNRNPR-M-R	TATTTCAGACAGGATTGGTAGC
HNRNPR-AS-R	CGCTCTGCCCTGGATTGGTAGC
PTBP1-M/AS-F	ACGGGCAGAACATCTACA
PTBP1-M-R	GAACGGAAAGGCCGAAGGCCGC
PTBP1-AS-R	CATACGGAGAGGCGAAGGCCGC
NCK2-M/AS-F	TGGACATCAAGAAGAACGA
NCK2-M-R	GAAGTCGCTGGGCTAGTGTGTC
NCK2-AS-R	TCTTGCCGAGGCCTAGTGTGTC
MYC-M/AS-F	GCACTGGAACTTACAACAC
MYC-M-R	CGCGGGAGGCTGCTGGTTTTCC
MYC-AS-R	CGTCGCGGGAGGCTGGTTTTCC
MAPK9-M-F	TTACTGCTGCATCTGAAGGCTG
MAPK9-AS-F	GCTGCATCTGTGCTGAAGGCTG
MAPK9-M/AS-R	TTTACAAAGAAGTCATGGATTG
SHC1-M-F	AAAGCTCTCTGCCTGGACAGGG
SHC1-AS-F	GCTCTCTGCCTGCTGGACAGGG
SHC1-M/AS-R	TGTAGGACAGCCTGTTGG
CDC14B-M/AS-F	GATCAACTTCTTAGGTGGAA
CDC14B-M-R	CAGTGTTAAAAGTCTCTCCATT
CDC14B-AS-R	CAGATAGCTGCTTCTCTCCATT
