# Supplementary material for: KRT18 Modulates Alternative Splicing of Genes Involved in Proliferation and Apoptosis Processes in Both Gastric Cancer Cells and Clinical Samples
Source: Front Genet. 2021 Jul 5;12:635429. doi: 10.3389/fgene.2021.635429 (PMC8287183; doi:10.3389/fgene.2021.635429)
Supplement: Supplementary file 2 [file Data_Sheet_2.ZIP › Table S7.xlsx]

## Sheet: Sheet1
Table S7 Summary of downloaded RNA-seq reads of 50 gastric cancer clinical samples (25 high vs 25 low expression of KRT18) used in analysis.
Sample	Total readsa	Total mappedb	Total Uniquely mapped(%)c	Junction reads(%)d	Expressed genes(%)e	Expressed genes(%) f
GSM3101064	121068248	116370635(96.12%)	57785657(49.66%)	10517854(18.2%)	30434(50.31%)	13109(43.07%)
GSM3101065	76993708	73013521(94.83%)	36186154(49.56%)	6131524(16.94%)	30844(50.98%)	13714(44.46%)
GSM3101067	198130254	190307988(96.05%)	81682538(42.92%)	12380117(15.16%)	34230(56.58%)	13181(38.51%)
GSM3101069	64358176	61353825(95.33%)	35807610(58.36%)	6064660(16.94%)	32084(53.03%)	14181(44.20%)
GSM3101075	207141686	199485988(96.3%)	94631305(47.44%)	18142788(19.17%)	31886(52.71%)	12941(40.59%)
GSM3101081	109912262	104611567(95.18%)	48795441(46.64%)	6179742(12.66%)	33210(54.89%)	13774(41.48%)
GSM3101083	106358764	102164199(96.06%)	45031715(44.08%)	9339586(20.74%)	28137(46.51%)	13213(46.96%)
GSM3101087	114068750	108809498(95.39%)	48883385(44.93%)	8676575(17.75%)	31786(52.54%)	13395(42.14%)
GSM3101092	121050336	110072630(90.93%)	38980881(35.41%)	7942969(20.38%)	28836(47.66%)	13286(46.07%)
GSM3101093	110434858	105251602(95.31%)	67843149(64.46%)	8800925(12.97%)	34837(57.58%)	13424(38.53%)
GSM3101098	117479060	109221448(92.97%)	53965316(49.41%)	8463372(15.68%)	33336(55.10%)	13674(41.02%)
GSM3101099	224506448	214397373(95.5%)	87800247(40.95%)	13222876(15.06%)	34576(57.15%)	13431(38.84%)
GSM3101100	100007560	96426593(96.42%)	58011051(60.16%)	12170827(20.98%)	31343(51.81%)	13390(42.72%)
GSM3101104	108593212	104377648(96.12%)	49303849(47.24%)	8282336(16.8%)	31706(52.41%)	13487(42.54%)
GSM3101107	59868234	57632786(96.27%)	29498245(51.18%)	6356946(21.55%)	27172(44.91%)	13111(48.25%)
GSM3101108	116410246	111615757(95.88%)	66735072(59.79%)	12983088(19.45%)	33518(55.40%)	13685(40.83%)
GSM3101109	145583650	139977120(96.15%)	77343618(55.25%)	14614407(18.9%)	33022(54.58%)	13747(41.63%)
GSM3101111	107041416	102103916(95.39%)	35179004(34.45%)	4690890(13.33%)	31417(51.93%)	13679(43.54%)
GSM3101112	117835426	112442405(95.42%)	53769524(47.82%)	7687115(14.3%)	33579(55.50%)	14155(42.15%)
GSM3101115	101398410	97409416(96.07%)	50174004(51.51%)	8301250(16.54%)	33524(55.41%)	14195(42.34%)
GSM3101122	68428690	65115292(95.16%)	33542345(51.51%)	6212782(18.52%)	27948(46.20%)	13118(46.94%)
GSM3101127	170073506	159931067(94.04%)	65016570(40.65%)	16424675(25.26%)	32449(53.64%)	14404(44.39%)
GSM3101130	75928756	72213231(95.11%)	38638734(53.51%)	5993163(15.51%)	31349(51.82%)	13892(44.31%)
GSM3101136	107109430	102580471(95.77%)	46781204(45.6%)	8252843(17.64%)	31454(51.99%)	13803(43.88%)
GSM3101137	249934474	234778061(93.94%)	82822710(35.28%)	12071200(14.57%)	37261(61.59%)	14544(39.03%)
GSM3101138	72545786	68026177(93.77%)	36990039(54.38%)	6817334(18.43%)	30107(49.77%)	13431(44.61%)
GSM3101139	99671430	94991876(95.31%)	34411949(36.23%)	5268067(15.31%)	30728(50.79%)	13321(43.35%)
GSM3101145	141416484	136000683(96.17%)	80508469(59.2%)	6539752(8.12%)	37455(61.91%)	14388(38.41%)
GSM3101146	135521194	127464945(94.06%)	82750592(64.92%)	11627491(14.05%)	35432(58.57%)	13215(37.30%)
GSM3101148	159219830	153511853(96.42%)	88378606(57.57%)	11702423(13.24%)	38515(63.66%)	14604(37.92%)
GSM3101153	106397666	103506177(97.28%)	59681703(57.66%)	11473031(19.22%)	35300(58.35%)	14415(40.84%)
GSM3101156	132793438	128359014(96.66%)	77932437(60.71%)	11914328(15.29%)	35377(58.48%)	13559(38.33%)
GSM3101158	122540904	118852762(96.99%)	67599132(56.88%)	13576342(20.08%)	35376(58.47%)	14413(40.74%)
GSM3101169	123344820	114873536(93.13%)	64583411(56.22%)	7456878(11.55%)	36492(60.32%)	14431(39.55%)
GSM3101172	124572388	119274812(95.75%)	69066483(57.91%)	11472735(16.61%)	34103(56.37%)	13376(39.22%)
GSM3101177	122653686	118323869(96.47%)	62237444(52.6%)	9529547(15.31%)	35854(59.26%)	14678(40.94%)
GSM3101178	151458630	146468444(96.71%)	92025548(62.83%)	11635071(12.64%)	39048(64.54%)	14909(38.18%)
GSM3101180	144370572	132518952(91.79%)	94800058(71.54%)	11409088(12.03%)	34654(57.28%)	13059(37.68%)
GSM3101181	155689226	149751118(96.19%)	90389455(60.36%)	8704591(9.63%)	36202(59.84%)	13749(37.98%)
GSM3101183	147212656	141462113(96.09%)	80674139(57.03%)	13229078(16.4%)	32404(53.56%)	12966(40.01%)
GSM3101185	125818966	119906290(95.3%)	76157319(63.51%)	9144480(12.01%)	36463(60.27%)	14278(39.16%)
GSM3101186	146798016	140128829(95.46%)	78799247(56.23%)	9252843(11.74%)	38001(62.81%)	14412(37.93%)
GSM3101188	125361382	117587193(93.8%)	62288456(52.97%)	7389349(11.86%)	34559(57.12%)	14299(41.38%)
GSM3101192	128008120	121831793(95.18%)	70594011(57.94%)	7105434(10.07%)	38394(63.46%)	15432(40.19%)
GSM3101194	124204622	118689461(95.56%)	60084842(50.62%)	11092902(18.46%)	34745(57.43%)	14295(41.14%)
GSM3101195	111810274	104807076(93.74%)	56434845(53.85%)	7196897(12.75%)	36641(60.57%)	14569(39.76%)
GSM3101196	148607684	140969855(94.86%)	85625757(60.74%)	8692044(10.15%)	38940(64.37%)	15121(38.83%)
GSM3101198	134789304	130186283(96.59%)	75405088(57.92%)	15199092(20.16%)	35642(58.91%)	13789(38.69%)
GSM3101199	145503552	138818660(95.41%)	81405289(58.64%)	9168208(11.26%)	36909(61.01%)	13844(37.51%)
GSM3101200	139396428	133870918(96.04%)	74881866(55.94%)	8274118(11.05%)	36779(60.79%)	14246(38.73%)
a, the number of total clean reads download from GEO database used for subsequent analysis;
b, the number and percentage of total reads that were mapped to the genome;
c, the number and percentage of uniquely mapped reads out of the total mapped reads;
d, the percentage of uniquely mapped reads that were mapped to splice site;
e, The number and proportion of expressed genes (FPKM>0) in the total known genes in the reference genome;
f, The number and proportion of genes whose FPKM>=1 in the total expressed genes;
