# Supplementary material for: KRT18 Modulates Alternative Splicing of Genes Involved in Proliferation and Apoptosis Processes in Both Gastric Cancer Cells and Clinical Samples
Source: Front Genet. 2021 Jul 5;12:635429. doi: 10.3389/fgene.2021.635429 (PMC8287183; doi:10.3389/fgene.2021.635429)
Supplement: Supplementary file 2 [file Data_Sheet_2.ZIP › Table S8.xlsx]

## Sheet: RASGs GO
GO biological process terms
#fg	3989
#bg	14960
##Statistical test method: hypergeometric test
##FDR correction method: Benjamini and Hochberg
#Term	Database	ID	Input number	Background number	P-Value	Corrected P-Value	Input	Hyperlink
apoptotic signaling pathway	Gene Ontology	GO:0097190	58	116	6.51671e-08	7.31768e-05	OBSCN|TNFSF12|FGD4|KALRN|CASP8AP2|ADAM17|TRIO|BAX|MCF2L|CASP10|ITGB3BP|AKAP13|SMPD2|ARHGAP4|NGEF|HIP1|CFLAR|CAV1|APH1A|ECT2|ARHGEF9|ARHGEF6|FAS|ARHGEF4|ARHGEF2|ARHGEF3|TRADD|MAP3K5|FASTK|TIAM1|TIAM2|PDCD6|MAPK8|DAPK3|DIDO1|YWHAE|ARHGEF11|TRAF2|CD28|ARHGEF12|FGD2|BAD|SENP1|PPARD|TNFRSF25|SHH|RIPK3|SOS1|TNFRSF1A|VAV1|MAGED1|VAV2|ABR|CASP8|DAPK1|ARHGEF7|DAP3|CD3E	http://amigo.geneontology.org/amigo/term/GO:0097190
mitotic cell cycle	Gene Ontology	GO:0000278	155	403	1.0793e-07	7.31768e-05	HDAC1|AHCTF1|ORC3|PKMYT1|KIF2A|KIF2C|ANAPC11|ANAPC10|CSNK1D|CSNK1E|LIG1|DYRK1A|WEE1|CUL1|CENPN|CENPL|CENPK|CENPH|PPP2R2D|PPP2R2A|CENPA|RAE1|NUPL2|CENPW|CHFR|NUP98|CENPT|CSNK2A1|CENPP|LIN9|SFI1|AKAP9|KIF23|RBBP4|CEP70|NCAPH|PAK4|PAK6|NUP88|FBXW11|PCM1|GORASP1|PDS5A|NUP85|PDS5B|GMNN|POM121|B9D2|XPO1|CDC16|CCNE2|TUBA1A|NEK9|SEC13|ODF2|BUB1|BUB3|CDC25B|CDC25A|STAG1|SGOL2|NCAPD3|CDK5RAP2|OPTN|CCP110|N…	http://amigo.geneontology.org/amigo/term/GO:0000278
protein phosphorylation	Gene Ontology	GO:0006468	134	344	3.38581e-07	0.000111211	STK11|PPP4R1|HIPK3|AKT1|PTK2B|CCNT1|CDK2AP1|RARA|PXK|MAP3K8|MAP3K9|CAMK1|CSNK1D|CSNK1E|NEXN|DMPK|DYRK1A|IRAK3|TAOK3|ZAP70|ATM|CDC42BPB|VRK2|WNK2|WNK3|WNK4|SMAD1|STK4|CSNK2A1|STK17A|IKBKB|BRSK2|SYK|APP|GSK3A|MYLK|GSK3B|CTBP1|STRADA|STRADB|CCNK|CDKN1A|DCLK1|TRIB3|PINK1|MAPKAPK2|NPRL2|STK24|JAK2|PIK3R1|JAK1|BMX|CHEK2|CDC25B|PRKACB|CDK11A|CDK11B|CHUK|PHKA2|RPS6KA4|CSNK1A1|GLYCTK|MOK|CAMKK2|ILK|STK36|…	http://amigo.geneontology.org/amigo/term/GO:0006468
DNA repair	Gene Ontology	GO:0006281	113	280	3.52632e-07	0.000111211	USP28|OGG1|MUM1|SLX1A|RAD51C|LIG4|CSNK1D|CSNK1E|LIG1|INIP|LIG3|BRCA1|PNKP|XPC|XPA|IGHMBP2|PRKDC|UBR5|SMUG1|RBBP8|RPS27L|UBE2D3|ASTE1|XRCC3|SHPRH|INO80E|CHD1L|PARPBP|TREX2|TREX1|RRM2B|DMAP1|SIRT1|SMC1B|TICRR|NUDT1|PARP2|PARP3|POLR2E|POLR2D|BCCIP|POLR2F|REV1|SMG1|POLR2H|POLR2J|FAN1|CDC14B|NEIL1|ACTR8|RPAIN|RFWD3|SFPQ|RFC4|ATM|RFC2|MUTYH|MUS81|POLE|ATR|POLM|POLL|POLK|POLI|POLH|MRE11A|NCOA6|INO80B|ER…	http://amigo.geneontology.org/amigo/term/GO:0006281
regulation of small GTPase mediated signal transduction	Gene Ontology	GO:0051056	72	160	4.10071e-07	0.000111211	RASGRP2|OBSCN|STARD13|RALBP1|ARHGEF11|KALRN|TRIO|SRGAP3|MCF2L|TRIP10|CHN1|SOS1|VAV2|RAPGEF1|ARHGAP4|ARHGAP5|ARHGAP6|RASAL2|TSC2|ARHGAP1|RASGEF1A|ARHGAP9|FAM13A|ARAP2|ARAP1|ARHGDIG|RGL1|ARHGEF7|ARHGEF4|ARHGEF2|ARHGEF3|A2M|ARHGAP23|TIAM1|TIAM2|ARHGAP15|ARHGAP26|NF1|SIPA1L1|ARHGAP29|ARHGAP28|DLC1|RALGAPA1|FGD4|ARHGEF12|NGEF|MYO9A|FGD2|RHOQ|RACGAP1|RHOJ|ABR|RHOH|HMHA1|RHOG|SIPA1L3|RAP1GAP|ARHGEF9|INP…	http://amigo.geneontology.org/amigo/term/GO:0051056
microtubule-based movement	Gene Ontology	GO:0007018	37	72	6.73025e-06	0.00152104	DNAH14|DNAH17|DNAH10|KIFAP3|KIF26B|KIF14|KIF11|KIF12|KIF2A|KIF2C|RACGAP1|DYNC1I2|DYNLRB1|KIF21A|DNHD1|KIF16B|KIF9|KIF7|DYNC2H1|KIFC3|KIF3A|DNAH2|DNAH3|KIF5B|DNAH6|KIF1A|KIF1B|KIF1C|KIF24|DNAH8|KIF23|KIF13A|STARD9|KLC1|KLC2|KIF27|KIF20A	http://amigo.geneontology.org/amigo/term/GO:0007018
G2/M transition of mitotic cell cycle	Gene Ontology	GO:0000086	61	143	2.38358e-05	0.00461733	FBXW11|SDCCAG8|NUMA1|CEP57|CDKN1A|PKMYT1|ALMS1|DCTN2|CDC25B|DNM2|NDE1|DCTN1|ENSA|OPTN|SKP2|SKP1|NEDD1|TUBA1A|DYNC1I2|CSNK1D|ARPP19|ABCB1|CSNK1E|PPP1R12A|PPP1R12B|PCM1|WEE1|CHEK2|CUL1|AURKA|ODF2|CLASP1|CEP41|CDC25A|CEP250|PPP2R2A|PCNT|CCP110|CCNA2|EP300|OFD1|CCNB2|LIN54|PPP1CB|BRSK2|LIN9|ANAPC10|SFI1|DDX11|AKAP9|FBXL7|RBBP4|MELK|CEP70|ACTR1A|CDK5RAP2|CNTRL|YWHAE|TUBGCP4|TUBGCP5|CKAP5	http://amigo.geneontology.org/amigo/term/GO:0000086
response to DNA damage stimulus	Gene Ontology	GO:0006974	69	169	4.09178e-05	0.00693557	PARG|ERCC8|NFATC2|XRCC3|APC|SESN1|RPS27L|ASH2L|RASSF1|CTC1|CDKN1A|ATM|FOXO3|DDIT3|ATR|MCM8|USP28|ABL1|CCAR2|MAPKAPK2|MMS19|SPIDR|CHD2|NCOA6|CHD1L|NEK1|RAD23A|APBB1|FANCG|CIB1|UBR5|INIP|FAAP20|KIAA0101|FANCL|CHEK2|NUGGC|FBXW7|BRCA1|IRF3|SIRT1|STK11|RIF1|SPRTN|BARD1|PSME4|WAC|MCM7|MRE11A|TP53BP1|MACROD2|MACROD1|ALKBH7|IRF7|TRIP12|APTX|APLF|MCM9|TAOK3|EGLN3|SMARCAL1|TP53|SGK1|ATAD5|RBBP5|RNF8|MAPK1|…	http://amigo.geneontology.org/amigo/term/GO:0006974
apoptotic process	Gene Ontology	GO:0006915	204	605	5.36941e-05	0.00808991	BCL2L1|ZDHHC16|FAM3B|CASP10|ZFAND6|PTK2B|BOK|PDCD10|CIB1|DUSP22|GSN|TPX2|MAP3K9|RNF216|ARHGEF6|PSMA1|APBB1|MAGI3|NISCH|BRCA1|API5|ACIN1|SH3GLB1|DFFB|DCC|FXR1|MTFP1|STK4|PRF1|TNFRSF25|OPA1|PTRH2|THOC1|FGFR2|THOC6|STK17A|HIPK3|XAF1|DBNL|KIF1B|AKT1|DDX41|MAGED1|LITAF|PUF60|SH3KBP1|SLTM|TAX1BP1|TIAL1|PAK4|APC|PAK6|PLAGL1|ELMO1|ELMO2|TNFSF12|TRAF2|SPTAN1|DOCK1|UBE2D3|RASSF7|MX1|MFSD10|CCAR1|CCAR2|TNFR…	http://amigo.geneontology.org/amigo/term/GO:0006915
double-strand break repair	Gene Ontology	GO:0006302	31	62	7.29062e-05	0.00988609	ERCC1|MSH2|ATM|INO80|PRKDC|BRIP1|DCLRE1C|UIMC1|MRE11A|FAM175A|APBB1|NHEJ1|LIG4|CIB1|LIG1|BRE|CHEK2|EYA3|BRCA1|KIAA0430|PARP9|RAD21|MDC1|PARP3|TP53BP1|APTX|APLF|TP53|KAT5|RNF8|ACTR5	http://amigo.geneontology.org/amigo/term/GO:0006302
cellular lipid metabolic process	Gene Ontology	GO:0044255	62	151	8.07408e-05	0.00995314	CPT2|LPIN1|PCCB|LCLAT1|PCCA|SCP2|GPAT2|CD36|NPAS2|NFYC|HADHB|NFYA|AGPS|DGAT2|TRIB3|NCOR2|NCOR1|NCOA2|NCOA1|NCOA6|ACAT1|RGL1|HADHA|ACAA1|PPARGC1B|FHL2|HACL1|LPCAT4|TIAM2|ACOX1|ELOVL7|HSD17B4|SIN3A|CPT1A|G0S2|CPT1B|ACACA|ACACB|SP1|ELOVL1|PEX11A|AMACR|FDFT1|GPAM|ACOT8|LPIN2|GK|CRAT|TBL1XR1|NFYB|ACOX3|ACSL1|ACSL6|CHD9|AGPAT4|AGPAT3|AGPAT1|ABCA1|DECR1|TXNRD1|AGPAT9|NRF1	http://amigo.geneontology.org/amigo/term/GO:0044255
RNA splicing	Gene Ontology	GO:0008380	93	247	9.13319e-05	0.0103205	NCBP1|NCBP2|ZRANB2|PRPF8|PUF60|SRSF11|PRPF3|PRPF39|USB1|SNRNP35|MBNL1|MBNL2|MBNL3|LUC7L3|DHX8|ACIN1|USP39|THOC1|THOC6|THOC5|SNRPD2|GEMIN2|NOVA1|CCAR1|CCAR2|SRSF4|SRSF7|SRSF6|SRSF1|SRSF3|SRSF2|PPARGC1A|CTNNBL1|RBM39|NHP2L1|RNPS1|POLR2E|POLR2D|SFPQ|POLR2F|POLR2H|POLR2J|RBFOX2|MAGOHB|RBM25|RNPC3|SNRPA1|HNRNPH1|HNRNPH3|PRPF40B|PRPF40A|SNRPG|RBM17|HNRNPL|SNRNP70|SUGP2|CLASRP|HNRNPF|WTAP|SMNDC1|ARL6IP4…	http://amigo.geneontology.org/amigo/term/GO:0008380
cytoskeleton organization	Gene Ontology	GO:0007010	44	101	0.000174396	0.0161349	CAPZB|TPM1|ZRANB1|ABLIM3|FGD4|DOCK2|CNTNAP1|TNIK|TBCCD1|PLCE1|CAP2|ARHGAP4|SVIL|SEMA6A|STRIP2|WASF3|FMNL2|FMNL3|MICAL2|PRPF40A|VIL1|MICAL3|PXN|CDC42BPB|THY1|SH3KBP1|ZMYM3|CECR2|FGD6|DPYSL2|DIAPH1|FGD2|DST|ABLIM1|CFL1|SH3D19|CAMSAP1|ANK1|PALLD|PVRL2|ARHGAP10|PAK4|PAK6|ZNF135	http://amigo.geneontology.org/amigo/term/GO:0007010
protein autophosphorylation	Gene Ontology	GO:0046777	64	161	0.000191215	0.0161349	MUSK|MYO3B|CSF1R|STK11|STK16|EPHA1|AKT1|RIPK3|PTK2|ATR|MAPKAPK5|WNK3|TEK|SMG1|MAP3K13|MELK|CDK12|VRK2|FYN|MAP3K12|WNK2|PTK2B|STK24|JAK2|ZAP70|MARK2|DDR1|DYRK1A|IRAK3|BMX|PDPK1|CHEK2|DAPK2|DAPK1|AURKA|ULK2|ATM|PEAK1|CAMK2D|EGFR|CAMK2G|JAK1|PASK|AAK1|MAP3K9|STK4|SLK|FER|FGFR4|FGFR2|TAOK3|LMTK2|SYK|DAPK3|EIF2AK3|EIF2AK2|TNIK|CAMKK2|MAP3K11|STK33|ERN1|CLK1|CLK2|CLK4	http://amigo.geneontology.org/amigo/term/GO:0046777
endocytosis	Gene Ontology	GO:0006897	52	125	0.000198452	0.0161349	CLEC10A|BCL2L1|FNBP1|LMBR1L|GHR|NECAP2|SYNRG|MARCH2|SH3GL1|TRIP10|NOSTRIN|DNM2|PSTPIP1|RIN2|HIP1|AP2B1|USP20|DENND1A|PIK3C2A|EEA1|TSC2|ITSN2|NPC1|SH3KBP1|DGKD|DPYSL2|HOOK2|RABGEF1|EPN1|CLCN5|EPN2|KIAA0226|AAK1|CHRNA7|AP2A1|EPS15L1|SHH|BIN1|USP33|VAMP4|TNK2|DBNL|NME1|LRP4|LRP5|LRP8|MYO6|SGIP1|STON1|DNM1L|STEAP2|APP	http://amigo.geneontology.org/amigo/term/GO:0006897
positive regulation of apoptotic process	Gene Ontology	GO:0043065	106	294	0.000223356	0.0161349	BCL2L1|AKT1|BOK|MAP3K9|RARG|ARHGEF9|ARHGEF6|ARHGEF7|ARHGEF4|APBB2|ARHGEF2|APBB1|PPP2R4|MAP3K5|GNB2L1|GRIN1|ARHGEF11|ARHGEF12|NGEF|BARD1|TSC22D1|ACIN1|STK4|PRKDC|IP6K2|STK17A|BMP4|MTCH1|MAGED1|DCC|TCF7L2|APC|DIABLO|MCF2L|DNM2|ARHGAP4|CCAR2|ADAMTSL4|KCNMA1|UACA|TIAM1|TIAM2|JAK2|NF1|CTNNBL1|SIRT1|RNPS1|UNC5C|ING4|RPS6KA2|TP53|VAV1|VAV2|MELK|RBCK1|AIFM2|AIFM1|ATM|ARHGEF3|RPS6|SMPD1|AKAP13|ABL1|HTRA2|…	http://amigo.geneontology.org/amigo/term/GO:0043065
nucleotide phosphorylation	Gene Ontology	GO:0046939	10	13	0.000225045	0.0161349	DLG1|TJP2|DLG2|PNKP|MPP2|MPP1|AK6|CASK|MAGI3|AK2	http://amigo.geneontology.org/amigo/term/GO:0046939
mitosis	Gene Ontology	GO:0007067	90	243	0.000228492	0.0161349	PKMYT1|HEPACAM2|CENPV|KIF2A|KIF2C|TPX2|BOD1|ANAPC16|ANAPC11|ANAPC10|EML4|ENSA|WEE1|MAPRE3|MAPRE2|PPP2R2D|CENPW|CHFR|CENPT|RBBP8|BRSK2|AKAP8|FBXL7|RNF8|CCNK|TNKS|NCAPG2|PDS5A|KATNA1|CLTC|MIS12|SEPT7|ASPM|SEPT2|CDC16|HAUS8|NEK1|TADA2A|HAUS4|NEK9|BUB1|CDC25B|CDC25A|STAG1|CDK11A|CDK11B|ANAPC7|UBE2I|CSNK1A1|CDC20|ACTR8|ARHGEF2|KIF11|DCTN2|DCTN1|NEDD1|SMC5|ARPP19|TTC28|PPP1R12A|FBXW5|HELLS|CCNB2|HMGA2|…	http://amigo.geneontology.org/amigo/term/GO:0007067
viral reproduction	Gene Ontology	GO:0016032	185	555	0.000233318	0.0161349	EFNB2|NCBP1|NCBP2|RPL21|RB1|CCNT1|FBLN1|CAV1|DLG1|CD8B|SUPT5H|MAP3K5|GNB2L1|MAGI3|RNMT|CUL7|CUL1|CD28|VRK2|SP1|MDFIC|NUP93|CENPA|RPL14|RPL15|RPL17|RPL10|RAE1|ACOT8|RPL13|MDM2|PSMC2|UBR4|FDPS|UCKL1|SYK|EIF4G1|FBXL2|KAT5|EIF4G3|GRB2|KLC1|RNF216|GBF1|ELMO1|NUP88|RPL37A|DOCK2|RPL7|RPL4|RPL5|NUP85|KAT2A|CRTC1|TNFRSF14|BECN1|RNGTT|SEPT6|AP2B1|XPO1|DDX58|POM121|NLRX1|UBE3A|VPS37A|DMBT1|TFRC|PIK3R1|RPL10…	http://amigo.geneontology.org/amigo/term/GO:0016032
DNA recombination	Gene Ontology	GO:0006310	37	82	0.000237978	0.0161349	TSN|ERCC1|MCRS1|MUS81|ATRX|DCLRE1C|POLM|XRCC3|MRE11A|NCOA6|RAD51C|RBPJ|TREX1|SMC4|NHEJ1|LIG1|LIG3|SMC1B|RAD21|MND1|RBM14|PSMC3IP|SFPQ|IGHMBP2|UCHL5|NSMCE4A|INO80C|INO80E|INO80B|RAD51B|THAP9|NFRKB|PIF1|ACTL6A|ACTR8|ACTR5|RPAIN	http://amigo.geneontology.org/amigo/term/GO:0006310
lamellipodium assembly	Gene Ontology	GO:0030032	17	29	0.000281247	0.0181605	SPATA13|CAPZB|CDH13|CYFIP1|WASF3|ARHGEF6|VCL|ARHGEF4|VAV2|LRRC16A|ARFIP2|NUP85|PXN|ARHGEF7|PTPRO|SH2B1|FGD4	http://amigo.geneontology.org/amigo/term/GO:0030032
primary miRNA processing	Gene Ontology	GO:0031053	6	6	0.000358423	0.0206566	DGCR8|DROSHA|SRRT|SMAD1|SMAD2|SMAD3	http://amigo.geneontology.org/amigo/term/GO:0031053
intracellular signal transduction	Gene Ontology	GO:0035556	131	379	0.000359387	0.0206566	IL1RL1|LAT2|PLCD1|AKT1|CHN1|RAPGEF2|RASAL1|ASB15|ARHGEF7|ARHGEF4|ARHGEF5|ARHGEF2|ARHGEF3|APBB2|MAGI3|ARHGAP29|CARHSP1|ARHGEF12|SMAD7|WNK2|WNK3|WNK4|ADCY7|STK4|TRAF3IP2|SDCBP|TNS1|STK17A|ADCY4|SOCS4|SOCS7|AKAP7|SOCS2|GSK3B|INADL|DGKD|GUCY1B3|GRIP1|CD3E|ICK|DCLK1|DCLK2|PINK1|NEK11|PLXNB1|GUCY1A3|JAK2|WSB1|CDC42BPB|JAK1|TNS3|KSR1|BMX|GUCY2C|PLCB4|PIKFYVE|EFS|NUDT4|SH3BP5|PTPN6|RPS6KA1|RPS6KA2|RPS6KA…	http://amigo.geneontology.org/amigo/term/GO:0035556
establishment of cell polarity	Gene Ontology	GO:0030010	13	20	0.000365603	0.0206566	ARHGEF11|MARK2|BRSK2|SDCCAG8|STK11|KIF26B|GSK3B|PRKCZ|MYO9B|CFL1|SHH|WEE1|PTK2	http://amigo.geneontology.org/amigo/term/GO:0030010
actin cytoskeleton organization	Gene Ontology	GO:0030036	56	140	0.000387355	0.0210101	CAPZB|FGD4|DOCK2|NISCH|EPB41|SHROOM3|CORO1C|PDLIM7|NPHP4|IQSEC1|IQSEC3|IQSEC2|SPTBN5|ABL1|WASF1|FMNL3|SLC9A3R1|ARHGEF5|TNXB|INF2|ITPKA|FHL3|TMSB4X|ATXN3|ARHGAP26|NF1|DLC1|FGD2|PACSIN2|ARHGEF11|ARFIP2|FGD6|DIAPH2|KLHL17|DAAM2|MRAS|ARPC5|RHOJ|ABR|MON2|CFL1|SSH1|TRIP10|SDCBP|RHOG|MOB2|NF2|SPIRE1|ROCK2|SPIRE2|PFN2|RND3|PFN4|PDPK1|FLNB|ELMO1	http://amigo.geneontology.org/amigo/term/GO:0030036
branched chain family amino acid catabolic process	Gene Ontology	GO:0009083	12	18	0.000440988	0.0223289	IVD|HSD17B10|DLD|ACAD8|AUH|BCAT2|BCAT1|ACAT1|ALDH6A1|BCKDHB|DBT|MCCC1	http://amigo.geneontology.org/amigo/term/GO:0009083
DNA damage response, signal transduction resulting in induction of apoptosis	Gene Ontology	GO:0008630	27	56	0.000444603	0.0223289	BCL2L1|BCL2L2|MSH2|ATM|ERCC6|PRKDC|BAD|BOK|MCL1|ABL1|HTRA2|FNIP2|UACA|PCBP4|PIK3R1|PML|CHEK2|BRCA1|SIRT1|SOD2|XPA|MSH6|TNFRSF1A|ST20|MBD4|BAX|CRIP1	http://amigo.geneontology.org/amigo/term/GO:0008630
DNA replication	Gene Ontology	GO:0006260	58	147	0.000466587	0.0225961	DSCC1|TBRG1|RFC2|POLG|ING4|POLE|ATR|TOP1|HELB|KIAA0101|POLL|RMI1|RMI2|SET|NCOA6|TNFAIP1|NAP1L1|TREX1|CDT1|POLD2|POLD4|LIG1|RFC4|MCM8|SIN3A|BRCA1|RBM14|SIRT1|TOP1MT|TICRR|NUP98|ORC6|CDC25A|ORC5|ORC3|MCM7|IGHMBP2|MCM2|TK1|SSBP1|INO80E|MCM9|REPIN1|E4F1|NASP|NFIB|LIN9|GINS4|RBBP7|DNAJC2|RBBP4|TYMS|TYMP|CHTF8|CDC45|NFIX|REV1|FAM111A	http://amigo.geneontology.org/amigo/term/GO:0006260
Golgi organization	Gene Ontology	GO:0007030	22	43	0.000528777	0.023911	ARL1|GORASP1|MYO18A|NPLOC4|SPTBN5|OPTN|C11orf73|FBXW8|DYM|ARHGAP21|USP6NL|CUL7|SURF4|COG4|PLEKHM2|SYNE1|DYNC2H1|KIFC3|ATL3|ATL2|HTT|CTBP1	http://amigo.geneontology.org/amigo/term/GO:0007030
negative regulation of cell migration	Gene Ontology	GO:0030336	35	79	0.000529005	0.023911	MAGI2|NISCH|SMAD7|EPHA1|RRAS|SHH|SULF1|DPEP1|PODN|SLC9A3R1|FAM60A|TPM1|STK24|NF2|NF1|CITED2|THY1|DLC1|SLIT2|IFITM1|VCL|RNF41|OSBPL8|DAG1|MIA3|ABHD2|IL1RN|SFRP1|ROBO4|ADARB1|ABR|CHRD|KANK1|PTPRK|PTPRJ	http://amigo.geneontology.org/amigo/term/GO:0030336
negative thymic T cell selection	Gene Ontology	GO:0045060	9	12	0.000656742	0.0282803	CD74|CD28|DOCK2|FAS|GLI3|PTPRC|ZAP70|SHH|CD3E	http://amigo.geneontology.org/amigo/term/GO:0045060
biotin metabolic process	Gene Ontology	GO:0006768	8	10	0.000667383	0.0282803	ACACA|ACACB|PCCB|HLCS|PCCA|PC|SLC5A6|MCCC1	http://amigo.geneontology.org/amigo/term/GO:0006768
positive regulation of Wnt receptor signaling pathway	Gene Ontology	GO:0030177	15	26	0.000812315	0.0333788	SFRP1|LGR6|PPM1A|KANK1|FGFR2|MACF1|SULF2|SULF1|DISC1|DVL1|DIXDC1|SHH|ZRANB1|DACT1|CSNK2A1	http://amigo.geneontology.org/amigo/term/GO:0030177
Wnt receptor signaling pathway	Gene Ontology	GO:0016055	60	157	0.0009756	0.0375848	TNKS|LGR6|ZRANB1|VAX2|TLE3|LRP4|TLE1|MACF1|TCF7|PRKAA1|ARL6|CTNNB1|CPZ|GSK3A|CTNND1|APCDD1|NDRG2|DKK3|DACT1|CSNK2B|WLS|PPM1A|GRK6|HMGXB4|INVS|CSNK1D|MARK2|RNF138|CUL3|WNT2B|KLHL12|DDIT3|CD44|CTNNBIP1|RNF43|FERMT2|CSNK1G3|CSNK1G1|WNT16|LEF1|TLE4|CSNK2A1|NPHP3|TAX1BP3|FBXW11|CSNK1A1|LRRFIP2|LRP5|MCC|TNIK|TCF7L2|HBP1|LEO1|CYLD|PIAS4|WWOX|APC|WNT5A|SLC9A3R1|RNF146	http://amigo.geneontology.org/amigo/term/GO:0016055
protein complex assembly	Gene Ontology	GO:0006461	46	114	0.000988161	0.0375848	MDN1|CD74|TSPAN4|OXA1L|SLC7A7|IL1RAP|KMT2A|SF3B3|PPARGC1A|MITF|PTK2B|IKBKAP|KIFAP3|GMNN|SSBP3|DLG4|WASF3|FAS|SLC9A3R1|MPP6|NAPG|SLC7A6|VIL1|FANCC|FANCA|PML|RIMS1|TRAF2|MAGI1|PPIH|HMGA1|LIN7A|HES1|MDM2|MDM4|WASF1|PARD3|TP53|ZNF148|NFS1|SH3BGR|APC|WIPF1|TUBGCP4|CD3E|PICALM	http://amigo.geneontology.org/amigo/term/GO:0006461
chromatin modification	Gene Ontology	GO:0016568	42	102	0.000997827	0.0375848	HDAC1|MTF2|HMGN3|RRP8|ZMYND11|PHF21A|PHF19|SFMBT1|DEK|AEBP2|BCORL1|IKZF1|NCOR1|BANP|EHMT1|CHD3|CHD2|CABIN1|CHD6|CHD9|FAM175A|EYA4|DAPK3|MORF4L2|RBL1|ARID2|CBX6|SMARCAL1|BRD9|HDAC5|SETD7|LRWD1|TBL1XR1|BAG6|MBTD1|H2AFY|DNAJC2|L3MBTL4|HDAC11|HDAC10|BRE|CTCF	http://amigo.geneontology.org/amigo/term/GO:0016568
Rho protein signal transduction	Gene Ontology	GO:0007266	23	48	0.00128403	0.0456103	CDH13|RTKN|ARHGAP4|ARHGAP5|ARHGAP6|ARHGAP1|ROPN1B|CNKSR1|ARHGEF3|ARHGEF1|ARHGDIG|ARHGAP29|ARHGEF11|CTNNAL1|CDC42EP1|CHUK|RHOJ|CFL1|EPS8L1|RHOG|TAX1BP3|MCF2L|MYO9B	http://amigo.geneontology.org/amigo/term/GO:0007266
mitochondrion organization	Gene Ontology	GO:0007005	17	32	0.00130841	0.0456103	CXADR|TMEM11|BCS1L|YME1L1|SPG7|PTCD2|STOML2|MAN2A1|PPARGC1A|FANCG|LONP1|MIEF2|OPA1|MTFR1|ATP7A|HTRA2|NRF1	http://amigo.geneontology.org/amigo/term/GO:0007005
vocal learning	Gene Ontology	GO:0042297	5	5	0.00134544	0.0456103	FOXP2|STRA6|SHANK3|NRXN2|NRXN1	http://amigo.geneontology.org/amigo/term/GO:0042297
maintenance of DNA repeat elements	Gene Ontology	GO:0043570	5	5	0.00134544	0.0456103	MSH6|MSH2|MSH3|AXIN2|TCF7L2	http://amigo.geneontology.org/amigo/term/GO:0043570
microtubule cytoskeleton organization	Gene Ontology	GO:0000226	30	68	0.00139554	0.0461548	PTK2|GAPDH|RANBP10|PRC1|MID1|CLASP1|TUBA1A|GABARAP|MARK4|DISC1|TTL|WEE1|MAP1B|CNP|DST|DOCK7|PRKCZ|FER|PCNT|NDEL1|PARD3|TACC1|TBCE|MAP6D1|TUBGCP5|MAPT|CDK5RAP2|ATXN7|TUBGCP4|ATXN3	http://amigo.geneontology.org/amigo/term/GO:0000226
regulation of microtubule-based process	Gene Ontology	GO:0032886	9	13	0.00162806	0.0511813	TACC3|DIAPH1|CEP120|TACC2|MACF1|GSK3B|TACC1|APC|CLASP2	http://amigo.geneontology.org/amigo/term/GO:0032886
nerve growth factor receptor signaling pathway	Gene Ontology	GO:0048011	95	273	0.00170658	0.0511813	PCSK6|IKBKB|AKT1|TNRC6C|RAPGEF1|FGFR4|FURIN|ARHGEF9|ARHGEF6|ARHGEF7|ARHGEF4|ARHGEF2|ARHGEF3|ARHGEF1|ERBB3|ARHGEF12|CD28|NGEF|KITLG|FGFR2|ADCY4|ADCY7|MAGED1|GSK3A|GSK3B|GRB2|TNRC6B|CDKN1A|FRS2|TRIB3|ARHGAP4|RICTOR|AP2B1|TSC2|TIAM1|TIAM2|PIK3R1|MYD88|CHUK|ITPR2|ITPR3|ITPR1|BCAR1|FGF2|RPS6KA1|RPS6KA2|RPS6KA3|VAV1|VAV2|MEF2C|MEF2A|BTC|PPP2R5D|PIK3CB|HDAC1|AKAP13|SMPD2|RAF1|APH1A|CD80|RPS6KB2|MAPK1|MA…	http://amigo.geneontology.org/amigo/term/GO:0048011
phospholipid metabolic process	Gene Ontology	GO:0006644	59	157	0.00170772	0.0511813	ACP6|DGAT2|PI4KB|LCLAT1|PLCD1|LCAT|GPAT2|MBOAT1|PI4K2B|LPGAT1|CHKA|PITPNB|GPAM|LPIN2|LPIN3|LPIN1|HADHB|PIK3CB|HADHA|INPP4B|INPP4A|PLA2G6|PNPLA2|LPCAT4|PIK3R3|PHOSPHO1|SYNJ2|MTMR7|PNPLA8|MTMR3|MTMR1|GPCPD1|SLC44A1|SLC44A2|MTMR14|PIK3R1|PLBD1|PIKFYVE|ETNK1|PLA2G2A|PIK3C2B|PIK3C2A|ASPG|PIK3C2G|PLB1|LYST|PLA2G4F|PLD1|PLD3|PISD|PIP5K1B|CEPT1|CDIPT|AGPAT4|AGPAT3|AGPAT1|SNCA|PLCE1|AGPAT9	http://amigo.geneontology.org/amigo/term/GO:0006644
histone deacetylation	Gene Ontology	GO:0016575	12	20	0.00171827	0.0511813	HDAC1|SIRT1|HOPX|HDAC5|HDAC4|HDAC6|HDAC9|RBM14|PRDM5|BAZ2A|HDAC11|HDAC10	http://amigo.geneontology.org/amigo/term/GO:0016575
RNA splicing, via transesterification reactions	Gene Ontology	GO:0000375	14	25	0.00179592	0.0511813	SRSF4|SRRM1|SCAF11|GEMIN2|SF3B1|SF3B3|SMNDC1|PRPF8|SRSF10|WDR83|TXNL4A|PRPF3|DBR1|TRA2B	http://amigo.geneontology.org/amigo/term/GO:0000375
intrinsic apoptotic signaling pathway in response to endoplasmic reticulum stress	Gene Ontology	GO:0070059	14	25	0.00179592	0.0511813	AIFM1|BAG6|BRSK2|EIF2AK3|DAB2IP|BAX|DDIT3|DNAJC10|TRIB3|PML|TMBIM6|ITPR1|ERN1|ATP2A1	http://amigo.geneontology.org/amigo/term/GO:0070059
nuclear mRNA splicing, via spliceosome	Gene Ontology	GO:0000398	62	167	0.00186689	0.0511813	NCBP1|NCBP2|NOVA1|SF3B1|SF3B3|TFIP11|PRPF8|PPIL3|SRSF11|SRSF10|HNRNPH3|WDR83|CPSF7|CCAR1|PRPF3|DHX35|CPSF1|SRSF4|SRSF7|SRSF6|SRSF1|SRSF3|SRSF2|DDX39A|SNRPA1|DBR1|HNRNPL|HNRNPA2B1|DDX41|PTBP1|SNRNP70|HNRNPD|TRA2A|HNRNPF|DHX8|NHP2L1|RNPS1|POLR2H|POLR2E|POLR2D|POLR2F|USP49|SF3B2|PAPOLA|HNRNPUL1|POLR2J|TXNL4A|HNRNPC|SNRPD2|RALY|SRRM1|SNRPG|SRRM2|GEMIN7|CSTF3|RBMX|RSRC1|TRA2B|PPIH|HNRNPH1|PPIE|CDC40	http://amigo.geneontology.org/amigo/term/GO:0000398
fatty acid beta-oxidation using acyl-CoA oxidase	Gene Ontology	GO:0033540	8	11	0.00187245	0.0511813	CRAT|ACOX3|ACOX1|SCP2|AMACR|ACAA1|ACOT8|HSD17B4	http://amigo.geneontology.org/amigo/term/GO:0033540
activation of cysteine-type endopeptidase activity involved in apoptotic process	Gene Ontology	GO:0006919	33	78	0.00195398	0.0511813	RPS27L|CASP8AP2|BAX|SMAD3|BAD|BOK|DIABLO|PML|HIP1|NLRP1|BCL2L13|FAS|BID|TRADD|MAP3K5|GNB2L1|HSPD1|JAK2|PDCD6|NOD1|DLC1|APAF1|TRAF2|SENP1|PPARG|COL4A3|SLC11A2|EGLN3|MTCH1|EIF2AK3|CASP8|SNCA|AIFM1	http://amigo.geneontology.org/amigo/term/GO:0006919
stress fiber assembly	Gene Ontology	GO:0043149	7	9	0.00202468	0.0511813	ELN|TNFAIP1|PTK2B|ARRB1|SORBS1|PHACTR1|CUL3	http://amigo.geneontology.org/amigo/term/GO:0043149
coenzyme A biosynthetic process	Gene Ontology	GO:0015937	7	9	0.00202468	0.0511813	PANK1|COASY|PANK2|PANK4|DCAKD|ACOT7|PPCS	http://amigo.geneontology.org/amigo/term/GO:0015937
cellular response to transforming growth factor beta stimulus	Gene Ontology	GO:0071560	17	33	0.00203381	0.0511813	SFRP1|EPB41L5|CLEC3B|HYAL2|WWOX|STK16|MEF2C|LIMS1|ZEB1|COL4A2|PDE3A|SMAD7|STAR|WNT5A|SOX6|MAPK7|SOX5	http://amigo.geneontology.org/amigo/term/GO:0071560
cell proliferation	Gene Ontology	GO:0008283	116	344	0.00203819	0.0511813	BCL2L1|STAT4|AKT1|BOK|MTCP1|NAA60|DUSP22|KIF2C|FURIN|GNL3|TPX2|ARHGEF1|LIG4|EVI5|HDGF|CUL1|MAPRE2|LARP1|BCAT1|RAP1B|EHF|SH2D2A|COL4A3|KITLG|MDM4|FBXL7|UBR5|PES1|SYK|RBBP7|TCF7L2|PAK4|PDXK|RASGRP4|YME1L1|USP28|KAT2A|GAB1|TNFRSF17|PRG4|UBE2L3|TGFA|STIL|CDV3|PDPN|TXNRD1|BUB1|CDC25A|CDK11B|PPARD|MRE11A|VEGFA|OGFOD1|ZEB1|PTPN6|CSGALNACT1|PDAP1|NASP|TP53|SRRT|HLCS|MELK|BOP1|CLK1|IL15RA|CD74|SMAD4|ILK|P…	http://amigo.geneontology.org/amigo/term/GO:0008283
positive regulation of cell-matrix adhesion	Gene Ontology	GO:0001954	11	18	0.00219016	0.0539974	CDH13|SFRP1|DMD|ILK|EPHA1|GSK3B|PTK2B|PRKCZ|CD36|CDK6|CIB1	http://amigo.geneontology.org/amigo/term/GO:0001954
regulation of Rho GTPase activity	Gene Ontology	GO:0032319	13	23	0.00233765	0.0566046	ARHGEF10|ARHGEF11|PTK2|FARP2|SOS1|ARHGEF6|ARHGEF5|ARHGEF2|ARHGEF3|ARHGEF1|TIAM1|EPS8L1|PLXNB2	http://amigo.geneontology.org/amigo/term/GO:0032319
RNA processing	Gene Ontology	GO:0006396	34	82	0.00252204	0.0599979	RBM6|RBM4|AGGF1|DHX8|NOVA1|PABPC4|CELF2|TFIP11|HNRNPH1|HNRNPH3|RBMS2|RNGTT|ADAR|RBM39|HNRNPL|HNRNPD|HNRNPF|CCNL1|CCNL2|LARP7|SART3|THOC1|HNRNPUL1|DDX20|DICER1|DDX41|SUGP2|RTCA|RBPMS|CSTF3|ADARB1|TARBP1|DKC1|ATXN1	http://amigo.geneontology.org/amigo/term/GO:0006396
negative regulation of I-kappaB kinase/NF-kappaB cascade	Gene Ontology	GO:0043124	16	31	0.0026712	0.061669	PPM1B|SIRT1|OTUD7B|IL1RL1|PPM1A|TLE1|DAB2IP|CASP8|STAT1|RHOH|RORA|ZMYND11|TNIP1|NLRX1|NFKBID|NLRC3	http://amigo.geneontology.org/amigo/term/GO:0043124
mRNA processing	Gene Ontology	GO:0006397	70	195	0.00272027	0.061669	SMN2|SMN1|PRPF39|ZRANB2|MAGOHB|CELF2|CELF1|PRPF40B|PRPF8|PUF60|RBM4|SRSF11|CCAR2|CPSF4|TXNL4B|SRSF4|SRSF7|SRSF1|USB1|CDK12|ADAR|SRRM1|ESRP1|PRPF40A|THOC6|SNRNP35|RBM39|HNRNPL|TSEN2|CTNNBL1|RBM17|MBNL2|MBNL3|SUGP2|CLASRP|HNRNPA2B1|WTAP|ARL6IP4|SCAF11|SMNDC1|LSM5|HNRNPLL|ACIN1|QKI|USP39|SFPQ|SRSF2|SF3B3|PAPD4|TSEN54|LGALS3|THOC1|SF3B2|PTBP1|THOC5|TSEN34|SNRNP70|RBFOX2|GEMIN2|PRPF38A|PRPF38B|METTL3|…	http://amigo.geneontology.org/amigo/term/GO:0006397
ectoderm development	Gene Ontology	GO:0007398	10	16	0.00277419	0.061669	EDA|ZBTB17|VAX2|ZBTB7B|STX2|CTNNB1|JUP|NF2|SHH|EPB41L5	http://amigo.geneontology.org/amigo/term/GO:0007398
negative regulation of microtubule depolymerization	Gene Ontology	GO:0007026	10	16	0.00277419	0.061669	CLASP2|CLASP1|HDAC6|MAP6D1|ARHGEF2|EML4|CIB1|APC|TRIM54|MID1IP1	http://amigo.geneontology.org/amigo/term/GO:0007026
establishment or maintenance of cell polarity	Gene Ontology	GO:0007163	14	26	0.00294345	0.0643762	DLG1|PARD3|CLASP2|CLASP1|MACF1|STK25|CAP2|NPHP3|FAT1|CDC42BPB|RPGRIP1L|SYNE2|PARVA|CTNNA1	http://amigo.geneontology.org/amigo/term/GO:0007163
cell cycle arrest	Gene Ontology	GO:0007050	50	132	0.00304822	0.0655661	STRADA|SESN1|RB1|RASSF1|TBRG1|CDKN1A|MACF1|TBRG4|ILK|ZFHX3|SMAD3|STK11|TCF7L2|TSC2|PPM1A|MFN2|ATM|APBB1|APBB2|THBS1|PCBP4|CGREF1|PML|MSH2|CUL1|ERN1|CUL3|DDIT3|CAB39|BARD1|DST|SGSM3|PRKAA1|ING4|BRINP3|CAB39L|IRF1|TP53|EIF4G2|PKD1|NOTCH2|HBP1|CUL4A|CDKN3|GAS7|CDK6|APC|PLAGL1|AK1|STRADB	http://amigo.geneontology.org/amigo/term/GO:0007050
chromatin remodeling	Gene Ontology	GO:0006338	29	68	0.00309456	0.0655661	HDAC1|SMARCC2|HDAC5|HDAC4|INO80|KAT2A|SMARCE1|BAZ2A|SMARCA1|SMARCA2|SMARCA4|RERE|CHD1L|BPTF|SUPT5H|ACTR8|RB1|DMAP1|MYB|SUV39H2|TOP1MT|BAZ1A|CBX3|SMARCD1|ATRX|TOP1|RBBP4|ACTL6A|PBRM1	http://amigo.geneontology.org/amigo/term/GO:0006338
cellular component disassembly involved in apoptotic process	Gene Ontology	GO:0006921	22	48	0.00328356	0.0685001	PTK2|SPTAN1|CTNNB1|GSN|STK24|HMGB2|BMX|TJP2|ACIN1|DFFB|TJP1|PLEC|DSP|DNM1L|CASP6|CASP7|LMNB1|DBNL|CASP8|CAPN10|MAPT|APC	http://amigo.geneontology.org/amigo/term/GO:0006921
small molecule metabolic process	Gene Ontology	GO:0044281	420	1413	0.00370413	0.071975	PPAP2C|PPAP2A|STK11|GPAT2|MOCS1|FDXR|ASS1|OGDH|PIK3CB|SPTLC3|NDUFB4|NUP98|SP1|NUP93|BCAT2|BCAT1|PIK3C2B|PIK3C2A|PIK3C2G|CD36|CYP3A5|GK|D2HGDH|PKM|STARD5|HSD17B10|HACL1|MGST3|MGST1|TPK1|CHKA|PANK1|PANK2|DGAT2|LTC4S|AGPAT4|MRI1|ABCB1|HMMR|UCK1|SGPL1|MMACHC|CSGALNACT2|MCCC1|CSGALNACT1|PISD|HLCS|SLC35B3|SLC22A3|TXNRD1|RAP1B|MBOAT1|GLS|CTH|COX5A|NDUFV3|NDUFV1|NCOA1|NCOA6|NT5C3A|ACAT1|HS2ST1|AUH|NAT1|S…	http://amigo.geneontology.org/amigo/term/GO:0044281
gene expression	Gene Ontology	GO:0010467	210	672	0.00379649	0.071975	RPN1|NCBP1|NCBP2|RPL21|SRP9|PRPF8|POLR3E|SRSF11|TNRC6B|CCNT1|POLR3H|PSMC2|RARA|EIF3I|SMG7|SMG6|SMG1|RARG|NR0B2|EIF3B|EIF3C|THRB|RORA|EIF3G|PTBP1|RARS2|IARS|SP1|PPP2R2A|RPL14|RPL15|RPL17|RPL10|SMAD2|RPL13|NR1I3|CTDP1|CNOT1|RPS7|SNRPD2|AKT1|EEF1D|RUNX2|NR1I2|DDX6|CCNC|TNRC6C|EIF4G1|ZBTB25|TNFSF13|RPL37A|ELAVL1|RPL7|MED23|RPL5|MED24|GEMIN7|GTF3C3|POLR1A|EXOSC8|POLR1C|MED6|EDC4|TNPO1|RNGTT|EXOSC1|MAP…	http://amigo.geneontology.org/amigo/term/GO:0010467
activation of protein kinase activity	Gene Ontology	GO:0032147	13	24	0.00386494	0.071975	DLG1|TGFBR2|ITGB3|CAB39|ECT2|PPP2R3C|STK11|TPX2|RIPK3|VEGFA|TOM1L1|STRADA|STRADB	http://amigo.geneontology.org/amigo/term/GO:0032147
osteoclast differentiation	Gene Ontology	GO:0030316	13	24	0.00386494	0.071975	FARP2|TFRC|SNX10|EFNA4|CSF1R|CHUK|DCSTAMP|CTNNB1|GPC3|TNFRSF11A|MITF|GLO1|IREB2	http://amigo.geneontology.org/amigo/term/GO:0030316
epidermal growth factor receptor signaling pathway	Gene Ontology	GO:0007173	68	191	0.00389039	0.071975	FRS2|ERBB2IP|KIF16B|CDKN1A|TRIB3|EGFR|GAB1|FOXO3|AKT1|BAD|PLCE1|TNRC6B|ADAM17|RICTOR|TSC2|AP2B1|ADAM12|TGFA|AREG|BCAR1|PDE1C|RAF1|PIK3CB|FYN|RPS6KB2|MAPKAP1|VIL1|MAPK1|PXN|PIK3R1|SPRY1|SH3KBP1|DGKD|ERBB3|CD28|EFEMP1|PRKACB|EPN1|CHUK|PIK3C2A|AP2A1|PRKAR1A|EPS15L1|PDPK1|ITPR2|ITPR3|FGFR4|ITPR1|FGFR2|FGF2|GAREM|ADCY4|CD80|ADAM10|ADCY7|KITLG|PRKAR1B|SOS1|VAV1|GSK3A|PTK2B|PLCG1|GSK3B|GRB2|MDM2|BTC|ARH…	http://amigo.geneontology.org/amigo/term/GO:0007173
positive regulation of type I interferon production	Gene Ontology	GO:0032481	27	63	0.00389591	0.071975	DTX4|NFKBIB|PRKDC|CTNNB1|RIPK3|POLR1C|POLR3H|STAT6|MRE11A|TREX1|IFI16|ZC3HAV1|NFKB2|MYD88|CHUK|POLR2E|POLR2F|EP300|POLR2H|IRF3|IKBKB|IRF1|IRF7|LRRFIP1|DDX41|POLR3E|DHX36	http://amigo.geneontology.org/amigo/term/GO:0032481
positive regulation of establishment of protein localization in plasma membrane	Gene Ontology	GO:0090004	11	19	0.00395496	0.071975	DLG1|WNK3|KIF5B|RAMP3|AKT1|CIB1|NRXN1|PIK3R1|SORBS1|PDPK1|RHOG	http://amigo.geneontology.org/amigo/term/GO:0090004
response to hypoxia	Gene Ontology	GO:0001666	58	159	0.00401925	0.071975	HIF3A|SMAD9|SMAD4|EP300|ATM|CRYAB|PRKAA1|SMAD3|SLC2A8|LONP1|MYOCD|ADAM17|SOD2|ADSL|TSC2|PAM|CAV1|PGF|LOXL2|TEK|SLC11A2|PLOD2|RAF1|RYR2|KCNMA1|THBS1|MTHFR|PTK2B|ARNT|CAPN2|NF1|PML|CITED2|EGLN3|ERCC3|BECN1|TNFRSF1A|NR4A2|MUC1|PLAU|RAMP2|CHRNA7|VEGFA|HSP90B1|ADA|ITPR2|ITPR1|APOLD1|SCAP|ANG|ACTN4|TACC3|ACSL6|BAD|HMOX2|RYR1|ALDH3A1|NRF1	http://amigo.geneontology.org/amigo/term/GO:0001666
androgen receptor signaling pathway	Gene Ontology	GO:0030521	20	43	0.00402915	0.071975	RNF14|BRCA1|NCOA1|PPAP2A|CTNNB1|FHL2|UBE3A|NRIP1|PMEPA1|NCOA2|NR1I3|PPARGC1A|MED24|PIAS1|KAT5|RB1|NR0B2|GRIP1|KDM3A|FKBP4	http://amigo.geneontology.org/amigo/term/GO:0030521
cell-matrix adhesion	Gene Ontology	GO:0007160	33	81	0.00403256	0.071975	LYVE1|ILK|CTNNB1|SORBS1|ADAM15|SNED1|FBLN5|TEK|PPFIA2|PPFIA1|SGCE|TNXB|THBS3|TIAM1|NID1|PXN|CD44|PARVG|ITGB1|ITGB3|ITGB4|ITGB8|VCL|MUC4|FERMT2|TIMM10B|TNN|COL17A1|EDA|RAPH1|PKD1|NPNT|TMEM8B	http://amigo.geneontology.org/amigo/term/GO:0007160
DNA catabolic process, endonucleolytic	Gene Ontology	GO:0000737	16	32	0.004034	0.071975	EXOG|RBBP8|MBD4|SLX1A|ERCC1|HMGA2|ENDOV|FAN1|MUS81|MRE11A|DCLRE1C|XRCC3|HMGA1|RAD51C|APLF|OGG1	http://amigo.geneontology.org/amigo/term/GO:0000737
regulation of cell motility	Gene Ontology	GO:2000145	8	12	0.00430388	0.0757929	BRCA1|RAF1|PKN2|SSX2IP|ROCK2|CDK6|ABL1|DAPK3	http://amigo.geneontology.org/amigo/term/GO:2000145
regulation of RNA splicing	Gene Ontology	GO:0043484	14	27	0.00462764	0.0798524	MBNL3|RBFOX2|PQBP1|CELF1|FASTK|ESRP1|HNRNPH1|CLK1|MBNL1|CLK2|SNRNP70|CLK4|MBNL2|HNRNPF	http://amigo.geneontology.org/amigo/term/GO:0043484
positive regulation of GTPase activity	Gene Ontology	GO:0043547	23	52	0.00465217	0.0798524	RABGAP1|DOCK1|PGAM5|ARHGAP9|ARRB1|BIN1|RGS22|AXIN2|ARHGEF6|ARHGEF7|RGS4|RGS5|RGS3|THY1|RAB3GAP2|BNIP2|GNB2L1|RGS12|RGS13|RGS11|TBCD|RACGAP1|ADAP1	http://amigo.geneontology.org/amigo/term/GO:0043547
forebrain development	Gene Ontology	GO:0030900	24	55	0.00479337	0.0809188	VAX2|DCLK1|FRS2|APLP2|IKZF1|HTRA2|STIL|ZEB1|FYN|NR2F2|ZIC5|KDM2B|DLC1|APAF1|CNP|SHH|ATRX|DYNC2H1|MAPK8IP3|PCDH9|APP|CHRD|DIXDC1|SMARCA4	http://amigo.geneontology.org/amigo/term/GO:0030900
muscle contraction	Gene Ontology	GO:0006936	36	91	0.00488591	0.0809188	SSPN|MYH11|MYOM1|GAMT|ACTG2|SNTB1|FXYD1|ITGA1|ACTA2|CRYAB|MYL6|TMOD4|SORBS1|MYOF|CACNA1H|MYH4|RYR1|MYH8|TPM4|ASPH|TPM2|TPM1|TLN1|SLMAP|FLII|PXN|VIPR1|TTN|TPM3|VCL|CLCN1|MYOM2|CALD1|MYLK|CHRNG|CHRNE	http://amigo.geneontology.org/amigo/term/GO:0006936
regulation of GTPase activity	Gene Ontology	GO:0043087	27	64	0.00505366	0.0809188	RASGRP2|RALBP1|KALRN|EIF2B4|EIF2B3|DOCK5|RAPGEF6|PLCE1|IQSEC1|RAB3GAP2|IQSEC3|IQSEC2|ARHGAP6|FNIP1|ARHGEF4|ADAP1|PSD4|SPATA13|TRIO|NGEF|PSD3|MON2|CYTH1|EIF2B1|CYTH4|VAV2|GBF1	http://amigo.geneontology.org/amigo/term/GO:0043087
positive regulation of protein targeting to membrane	Gene Ontology	GO:0090314	10	17	0.00513559	0.0809188	CEMIP|MFF|C2CD5|MYO1C|AKT2|ANK3|MTCL1|CIB1|MIEF2|PDZK1	http://amigo.geneontology.org/amigo/term/GO:0090314
positive regulation of macroautophagy	Gene Ontology	GO:0016239	7	10	0.00519169	0.0809188	LARP1|SIRT1|BECN1|SUPT5H|WAC|ATG7|SCOC	http://amigo.geneontology.org/amigo/term/GO:0016239
lateral ventricle development	Gene Ontology	GO:0021670	7	10	0.00519169	0.0809188	DPCD|NUMB|CDK6|UCHL5|RPGRIP1L|KDM2B|NUMBL	http://amigo.geneontology.org/amigo/term/GO:0021670
Golgi to endosome transport	Gene Ontology	GO:0006895	7	10	0.00519169	0.0809188	KIF16B|DOPEY2|DOPEY1|MON2|AP2A1|SLC30A6|VPS13A	http://amigo.geneontology.org/amigo/term/GO:0006895
centrosome localization	Gene Ontology	GO:0051642	7	10	0.00519169	0.0809188	PARD3|NIN|SUN2|NUBP1|NDEL1|SYNE2|SEMA6A	http://amigo.geneontology.org/amigo/term/GO:0051642
cellular protein modification process	Gene Ontology	GO:0006464	42	110	0.00531465	0.0818939	RPN1|NAGPA|GGCX|LIPT1|FBXO11|UBE2D2|UBE2D3|PRKDC|AKT1|RIPK3|UBE2L3|ABL1|LOXL2|PLOD2|PPT2|ATG7|TTL|FBXW2|PPT2-EGFL8|SLC35A1|TTLL5|TTLL6|PIGH|CHRM3|PHKA2|UBA7|AKT2|RIMKLB|UBA2|UBA3|UBA1|MCRS1|UBE2S|UBE2I|CSNK1G3|FBXL2|UEVLD|MSRA|RABGGTA|STK38|BAP1|WDYHV1	http://amigo.geneontology.org/amigo/term/GO:0006464
ubiquitin-dependent protein catabolic process	Gene Ontology	GO:0006511	62	174	0.00552637	0.0835357	USP8|CUL9|BAG6|ITCH|PSMD4|TCEB1|USP3|USP4|UBE2D3|USP40|USP9Y|UBE2L3|USP28|USP24|USP22|USP21|USP20|HERPUD1|SMURF2|USP49|USP48|SKP1|USP45|UBE3A|USP36|ANAPC10|PARK2|PSMA1|USP32|UBR5|PSMC2|CUL7|USP2|CUL3|FBXO11|TTC3|SIAH3|NUB1|UBE2D2|RFFL|USP39|USP15|UCHL5|CHFR|UBR1|USP33|USP35|UHRF2|UBE2I|UBE4B|UBE4A|USP54|FBXL2|USP53|FBXL7|UFD1L|CUL4A|CYLD|RNF8|BAP1|UBE2C|TRPC4AP	http://amigo.geneontology.org/amigo/term/GO:0006511
growth hormone receptor signaling pathway	Gene Ontology	GO:0060396	6	8	0.00598736	0.0835357	PTK2|GHR|SOCS2|JAK2|PXN|PIK3R1	http://amigo.geneontology.org/amigo/term/GO:0060396
positive regulation of dendritic spine morphogenesis	Gene Ontology	GO:0061003	6	8	0.00598736	0.0835357	LRP8|ITPKA|CUX2|CAPRIN2|CAPRIN1|BHLHB9	http://amigo.geneontology.org/amigo/term/GO:0061003
misfolded or incompletely synthesized protein catabolic process	Gene Ontology	GO:0006515	6	8	0.00598736	0.0835357	LONP2|LONP1|HDAC6|YME1L1|OMA1|ATXN3	http://amigo.geneontology.org/amigo/term/GO:0006515
glycerophospholipid biosynthetic process	Gene Ontology	GO:0046474	35	89	0.00610123	0.0835357	HADHA|LCLAT1|GPAT2|MBOAT1|LPGAT1|CHKA|PITPNB|GPAM|LPIN2|LPIN3|LPIN1|HADHB|DGAT2|PLA2G6|PNPLA2|LPCAT4|PHOSPHO1|PNPLA8|GPCPD1|SLC44A1|SLC44A2|ETNK1|PLBD1|PLA2G2A|PLB1|PLA2G4F|PLD1|PLD3|PISD|CEPT1|CDIPT|AGPAT4|AGPAT3|AGPAT1|AGPAT9	http://amigo.geneontology.org/amigo/term/GO:0046474
histone H4 acetylation	Gene Ontology	GO:0043967	13	25	0.00610639	0.0835357	NCOA1|TCF3|TRIM16|NAA50|APBB1|TRRAP|BRD8|ACTL6A|DMAP1|NAA60|LEF1|EP300|USP22	http://amigo.geneontology.org/amigo/term/GO:0043967
positive regulation of DNA repair	Gene Ontology	GO:0045739	13	25	0.00610639	0.0835357	ERCC8|BRCA1|SIRT1|CEBPG|FAM175A|EGFR|APBB1|NPAS2|UIMC1|RNF8|UBE2V2|BRE|EYA3	http://amigo.geneontology.org/amigo/term/GO:0045739
signal transduction	Gene Ontology	GO:0007165	314	1045	0.00614123	0.0835357	RNF14|ICK|ERBB2IP|IL1RL2|CASP8AP2|PPP4R1|AKT1|ARFRP1|NOSTRIN|PDPN|KIFAP3|CCL23|RASAL1|RASAL2|THOC1|PDE9A|IL1RL1|RARA|S100A6|DLG4|CAMK1|ARHGEF7|CNGB3|VOPP1|ZFYVE16|INPP4B|INPP4A|ARHGAP23|ARHGAP22|ARHGAP21|PDE7B|ARHGAP27|ARHGAP26|MKLN1|NOD1|EDN3|ARHGAP28|MAPRE2|IPO8|CANT1|MYD88|GNAL|PRMT2|PPP2R2D|FPR3|PPP2R2A|SMAD1|PEX11A|CSNK1G3|SH2D2A|EDA|STK4|TNFRSF25|APBB1|TEK|KITLG|ITPK1|ROR2|CSNK2A1|MPP1|ADCY…	http://amigo.geneontology.org/amigo/term/GO:0007165
cell cycle	Gene Ontology	GO:0007049	74	214	0.00614538	0.0835357	RASSF2|ERBB2IP|ZWINT|USP2|POC5|EVI5|DBF4B|CCNT1|ERF|ATR|SMPD3|ZMYND11|SEPT5|CCAR1|CCAR2|GNB2L1|IKZF1|USP22|SEPT2|PDCD2L|MAP3K8|SEPT6|HCFC1|PARD6G|SUPT5H|GPS1|PRR5|PRPF40A|LIG4|MAPK1|MAPK6|AURKA|SEPT7|RABGAP1|CYLD|SEPT11|DMTF1|FANCI|MAPK7|WTAP|TET2|RIF1|BANP|CCNB2|SENP5|PKN2|DAB2IP|CROCC|PCNP|BCCIP|PARD3|MCM2|UHRF2|SPIN2A|RPS6KA1|NASP|RPS6KA3|TP53|LIN9|USP39|TACC1|UBE2C|APPL2|CDC20|TERF2|CAMK1|CAS…	http://amigo.geneontology.org/amigo/term/GO:0007049
pyramidal neuron development	Gene Ontology	GO:0021860	5	6	0.00628051	0.0835357	PLXNA3|FGFR2|OGDH|ATP7A|ATG7	http://amigo.geneontology.org/amigo/term/GO:0021860
common-partner SMAD protein phosphorylation	Gene Ontology	GO:0007182	5	6	0.00628051	0.0835357	PML|TGFBR2|BMP4|SPTBN1|SMAD2	http://amigo.geneontology.org/amigo/term/GO:0007182
exit from mitosis	Gene Ontology	GO:0010458	5	6	0.00628051	0.0835357	PPP2R2D|UBE2S|UBE2C|CLASP1|CTDP1	http://amigo.geneontology.org/amigo/term/GO:0010458
electron transport chain	Gene Ontology	GO:0022900	5	6	0.00628051	0.0835357	SDHA|WDR93|CYB561|NDUFB3|ETFDH	http://amigo.geneontology.org/amigo/term/GO:0022900
protein localization in plasma membrane	Gene Ontology	GO:0072659	17	36	0.00643647	0.0835357	DLG1|PLEKHF1|C2CD5|GPR158|SCP2|FCHO2|RAMP3|ANK3|ANK2|AKT2|PRKCZ|CRB3|DENND4C|ZFYVE27|MYO5A|ZDHHC23|RAMP2	http://amigo.geneontology.org/amigo/term/GO:0072659
muscle cell differentiation	Gene Ontology	GO:0042692	17	36	0.00643647	0.0835357	MEF2C|QKI|BOC|TCF3|SPAG9|SOX6|NTN3|RORA|CTNNB1|GLMN|MEF2A|ABL1|SYNE1|SEMA4C|BIN1|CTNNA1|BNIP2	http://amigo.geneontology.org/amigo/term/GO:0042692
bone development	Gene Ontology	GO:0060348	17	36	0.00643647	0.0835357	SLC38A10|PLS3|SMAD9|LRP5|ASXL1|WHSC1|PRPSAP2|SULF2|SULF1|SMAD1|DYM|FAM73B|BBX|SH3PXD2B|HSD17B1|FGFR2|SETDB1	http://amigo.geneontology.org/amigo/term/GO:0060348
peptidyl-serine phosphorylation	Gene Ontology	GO:0018105	27	65	0.00648492	0.0835357	TNKS|MYO3B|ATM|ILK|PRKDC|HIPK3|AKT1|ATR|PINK1|MAPKAPK2|SMG1|MAPK1|MAPK7|DYRK1A|MAPK8|TGFBR2|MKNK1|CAMK2D|PRKCZ|STK4|LMTK2|RPS6KA2|BRSK2|PKD1|GSK3B|MAP3K12|CLK1	http://amigo.geneontology.org/amigo/term/GO:0018105
regulation of cell shape	Gene Ontology	GO:0008360	41	108	0.00654635	0.0835357	PTK2|CYFIP1|FYN|SHROOM3|PTK2B|TBCCD1|PDPN|FBLIM1|S100A13|SEMA4D|PLXNB2|STRIP2|PLXNB1|ARAP1|WASF3|FMNL3|FMNL1|CSF1R|PRPF40A|VIL1|PARVA|DLC1|SH3KBP1|FGD4|FGD6|DIAPH1|FGD2|ATP10A|RHOQ|CDC42EP1|RHOJ|VEGFA|ALDOA|FERMT2|FN1|LST1|EZR|CDC42SE2|ARHGAP15|GAS7|MYO10	http://amigo.geneontology.org/amigo/term/GO:0008360
negative regulation of nuclear mRNA splicing, via spliceosome	Gene Ontology	GO:0048025	9	15	0.00665328	0.0835357	SRSF4|SRSF7|SRSF6|RNPS1|ACIN1|RBMX|HNRNPA2B1|PTBP1|SRSF10	http://amigo.geneontology.org/amigo/term/GO:0048025
positive regulation of extrinsic apoptotic signaling pathway in absence of ligand	Gene Ontology	GO:2001241	9	15	0.00665328	0.0835357	PPP2R1B|FAS|BAX|SRPX|NF1|WWOX|DAPK3|CTNNA1|HTRA2	http://amigo.geneontology.org/amigo/term/GO:2001241
regulation of cell cycle	Gene Ontology	GO:0051726	36	93	0.007326	0.0911381	ATM|TRIM36|PKMYT1|COPS5|PES1|ABL1|KIAA0101|RBBP4|TSC2|MADD|SKP2|CCNE2|GNB2L1|WEE1|ITGB1|RBL1|CDC25A|BOP1|UBA3|APC|EP300|FGF2|UHRF2|CCNB2|IRF1|DICER1|LIN9|CCND3|TACC3|ADARB1|YY1AP1|PTPRC|BAX|CTBP1|BAP1|LIN54	http://amigo.geneontology.org/amigo/term/GO:0051726
in utero embryonic development	Gene Ontology	GO:0001701	75	220	0.00857274	0.104878	BCL2L1|C2CD3|FLVCR1|FOXP1|SOX5|SMAD4|COPS3|MSH2|LY6E|KAT2A|SMAD3|ADAM10|PLCG1|PRKCSH|SCO2|PCNT|SOX6|NCOR2|B9D1|PITPNB|MGAT1|SRSF1|SIN3A|TANC2|CHD8|CCM2|LIG4|GLI3|CTNNB1|SLC34A2|KDM6A|TTN|MBNL1|MYB|GABPA|MKL2|ITGB1|TGFBR2|RIC8A|EPB41L5|ZFPM2|SLIT2|PRMT1|EPN1|STIL|MAN2A1|EPN2|RRN3|VEGFA|SMAD2|RPGRIP1L|TPM1|GATA4|UTY|FGFR2|ZMIZ1|KIF3A|MAPK8IP3|CCNB2|INPP5B|EIF4E2|TP53|WDTC1|APBA2|PKD1|RNASEH2B|POLE|…	http://amigo.geneontology.org/amigo/term/GO:0001701
phospholipid translocation	Gene Ontology	GO:0045332	8	13	0.00858519	0.104878	ATP10A|ATP10B|ATP8B1|ATP11C|ATP11B|ATP11A|ABCA1|ATP9B	http://amigo.geneontology.org/amigo/term/GO:0045332
small GTPase mediated signal transduction	Gene Ontology	GO:0007264	113	348	0.00869878	0.105317	RAB4B|REM1|ARFRP1|RAPGEF1|RAPGEF2|DAB1|ARHGEF9|ARHGEF6|ARHGEF7|ARHGEF4|ARHGEF2|ARHGEF3|ARHGAP23|ARHGAP22|HMHA1|ARHGAP26|ARHGAP29|ARHGAP28|ARHGEF11|ARHGEF12|NGEF|RAB5B|INPP5B|NKIRAS2|NKIRAS1|PLD1|CHN1|ARHGAP15|ARHGAP10|RAB27A|AKAP13|RASGRP2|RASGRP3|DOCK9|RASGRP4|DOCK2|DOCK3|DOCK1|DOCK6|DOCK7|DOCK5|ARHGAP9|ARHGAP4|ARHGAP5|ARHGAP6|FAM13A|ARHGAP1|LRRK1|DOCK10|TIAM1|TIAM2|RASEF|ARL13B|RASGEF1A|RALGPS2…	http://amigo.geneontology.org/amigo/term/GO:0007264
regulation of autophagy	Gene Ontology	GO:0010506	10	18	0.00881737	0.105808	ULK2|DAPK3|IFI16|PARK2|MTCL1|MAPT|ABL1|SOGA3|DAPK2|DAPK1	http://amigo.geneontology.org/amigo/term/GO:0010506
regulation of Rab GTPase activity	Gene Ontology	GO:0032313	13	26	0.00926933	0.110256	DENND3|MADD|DENND2D|RAB3IP|RABGEF1|RIN2|SBF1|SBF2|DENND5B|DENND4B|DENND4C|DENND1A|TBC1D15	http://amigo.geneontology.org/amigo/term/GO:0032313
regulation of catalytic activity	Gene Ontology	GO:0050790	21	49	0.0102511	0.119582	PPP1R7|SET|SOD2|FXYD3|SGK1|ARHGDIG|PPP2R2D|PPP2R2A|PPP4R1|RIN2|ARPP19|SHOC2|KRIT1|TTN|DMPK|ENSA|PPP2R5D|PPP2R5E|RIMS1|RGS12|PPP2R5C	http://amigo.geneontology.org/amigo/term/GO:0050790
centrosome organization	Gene Ontology	GO:0051297	14	29	0.0102759	0.119582	CHD3|CEP68|HAUS8|SLC16A1|PCM1|HAUS4|CROCC|SSX2IP|HEPACAM2|PPP1R12A|CDK5RAP2|KIAA0101|BNIP2|CKAP5	http://amigo.geneontology.org/amigo/term/GO:0051297
ER to Golgi vesicle-mediated transport	Gene Ontology	GO:0006888	22	52	0.0103839	0.119582	TRAPPC2L|LMF1|ERGIC1|SEC31A|BET1|SEC23B|MPPE1|CUL3|KLHL12|COG3|SEC13|SEC24D|USO1|SEC24C|GOPC|SPAST|ATL3|ATL2|CREB3L2|ANK1|HTT|GOSR2	http://amigo.geneontology.org/amigo/term/GO:0006888
protein heterooligomerization	Gene Ontology	GO:0051291	24	58	0.0104915	0.119582	STK11|BIRC3|MED24|PRKAA1|CTNNB1|RIPK3|PRKCSH|SEPT9|SEPT7|TSC2|TRADD|JUP|MAGI2|SEPT11|TRAF2|CAB39|GLRB|ILK|PRKCZ|ITPR3|CTNNA1|TNFRSF1A|CASP8|GRB2	http://amigo.geneontology.org/amigo/term/GO:0051291
vesicle-mediated transport	Gene Ontology	GO:0016192	59	169	0.010733	0.119582	STX1B|AP1S2|SYTL2|KALRN|STX16-NPEPL1|AHI1|AP3S2|GOLT1A|ARFGAP2|CLTC|STXBP6|IQSEC1|IQSEC3|IQSEC2|TSC2|SPTBN2|GSN|COPZ1|SEC23B|NCALD|CPNE1|BCAP29|CPNE6|AP2B1|PSD3|VPS33B|GOLGA4|TRAPPC10|PSD4|AP1B1|C15orf38-AP3S2|CECR2|STON1|STX16|RTN3|GGA3|MON2|YIF1A|CYTH1|CHMP1A|CYTH4|MYO5B|MAPK8IP3|RAB11FIP3|AP1G1|STX3|SPIRE1|SPIRE2|STX12|STON2|ACTR1A|VTI1B|GOSR2|STXBP5|MYO5A|GBF1|AP1G2|PICALM|KIF20A	http://amigo.geneontology.org/amigo/term/GO:0016192
protein ubiquitination	Gene Ontology	GO:0016567	89	269	0.0109244	0.119582	RNF14|ASB15|FBXO11|AKT1|MARCH7|MARCH2|ANAPC16|ANAPC11|PARK2|CRBN|CUL7|CUL1|WSB1|BRCA1|BARD1|KLHL7|MDM2|RNF19B|KLHL8|SOCS4|SOCS7|SOCS6|WDTC1|SOCS2|FBXL5|FBXL7|ENC1|RNF213|FBXW11|UBE2D2|UBE2D3|RC3H1|UBE2L3|PINK1|UBE3D|RNF135|RNF138|OS9|SIRT1|RNF43|UBA7|UBA1|TRIM41|ZNRF2|UBE2C|TNFAIP1|CDC20|FBXO33|BTBD1|RFWD3|ARRB1|ITCH|PELI3|SKP1|ZER1|NEURL3|FBXO25|FBXW2|FBXW5|FBXW7|SH3RF2|KLHL17|NUB1|UBE2V2|UHRF2|…	http://amigo.geneontology.org/amigo/term/GO:0016567
alpha-linolenic acid metabolic process	Gene Ontology	GO:0036109	7	11	0.0110004	0.119582	ACOX1|ACSL1|SCP2|ACAA1|ACOT8|FADS2|HSD17B4	http://amigo.geneontology.org/amigo/term/GO:0036109
unsaturated fatty acid metabolic process	Gene Ontology	GO:0033559	7	11	0.0110004	0.119582	ACSL1|ACOX1|SCP2|ACAA1|ACOT8|FADS2|HSD17B4	http://amigo.geneontology.org/amigo/term/GO:0033559
histone deubiquitination	Gene Ontology	GO:0016578	7	11	0.0110004	0.119582	USP3|TRRAP|TAF10|KAT2A|ATXN7|USP22|USP21	http://amigo.geneontology.org/amigo/term/GO:0016578
translation	Gene Ontology	GO:0006412	86	259	0.0110413	0.119582	RPN1|SRP9|AKT1|RPL22L1|EIF3I|EIF3K|EIF3B|EIF3C|EIF3G|MRPL55|MRPL52|METTL17|MRPL37|MRPL33|RPL14|RPL15|TNIP1|IGHMBP2|RPL13|MRRF|EIF4G1|MRPL43|MRPL47|MRPL49|EEF1D|MRPL27|RPL37A|RPS27L|RPL7|RPL4|RPL5|PABPC4|COPS5|RPS3A|MRPL11|NACA|MRPL18|MRPL2|MRPL3|MRPL1|EIF4B|MRPS24|EIF2B4|EIF2B3|RPS15A|EIF2B1|RPS7|RPS6|MRPS33|RPL36A-HNRNPH2|RPS9|RPS8|SRPRB|MRPL23|GUF1|GCN1L1|RPS6KB2|ETF1|MRPL9|RPL36A|RPS24|RPS20|E…	http://amigo.geneontology.org/amigo/term/GO:0006412
heart development	Gene Ontology	GO:0007507	54	153	0.0112455	0.119582	NFATC3|HDAC5|MAP2K5|TGFBR2|HDAC9|ATM|ITGA4|PRKDC|PLCE1|ECE2|ECE1|RAF1|PAM|UTY|TEK|NCOA6|TSC2|PDLIM3|PKD1|GLI3|MICAL2|KDM6A|NF1|CITED2|MKKS|ERBB3|SOD2|CXADR|STRA6|RAMP2|PPARG|PPARD|HOPX|RBP4|BCOR|SHH|ADIPOR2|EP300|NRP2|KIF3A|CASP7|RPS6KA2|BMP4|VCAN|GAB1|CASP8|PTPRJ|MEF2C|MEF2A|PBRM1|SH3PXD2B|PPP3CB|CRIP1|TFDP2	http://amigo.geneontology.org/amigo/term/GO:0007507
cilium assembly	Gene Ontology	GO:0042384	33	86	0.0115155	0.119582	IFT46|RAB3IP|PCM1|IQCB1|FUZ|AHI1|ARL6|B9D2|B9D1|SEPT2|SCLT1|IFT80|NEK1|RPGRIP1L|MKKS|ARL13B|CEP41|INTU|CC2D2A|PCNT|DYNC2H1|WDR19|KIF3A|DZIP1|IFT172|KIF27|SNX10|SPAG16|WDR35|TMEM216|STK36|KIF24|TMEM237	http://amigo.geneontology.org/amigo/term/GO:0042384
axon guidance	Gene Ontology	GO:0007411	108	334	0.0115452	0.119582	NRCAM|SPTB|APBB1|MYL6|BOC|SEMA4D|CACNA1H|DLG3|DLG4|B3GNT2|CACNA1C|DCC|APBB2|ARHGEF11|ARHGEF12|ABLIM1|ABLIM3|USP33|CSNK2A1|NRXN1|GSK3B|GRB2|EVL|ITGA1|ENAH|DOCK1|RRAS|CNTN1|DPYSL2|AP2B1|PLXNB1|CAP2|EPHB2|DLG1|DPYSL4|FARP2|UNC5C|NFASC|COL4A4|COL4A3|COL4A2|SHH|RHOG|PLXNC1|RPS6KA1|RPS6KA2|RPS6KA3|RPS6KA4|SEMA5A|VAV2|WNT5A|EFNB2|MYH11|CFL1|CD72|SMAD4|SDCBP|ABL1|RAF1|NCAM1|RGMA|CACNB3|CACNB2|MAPK1|SPTAN…	http://amigo.geneontology.org/amigo/term/GO:0007411
positive regulation of dendrite morphogenesis	Gene Ontology	GO:0050775	9	16	0.0116407	0.119582	SMAD1|ILK|FBXW8|CUX1|CUX2|CAPRIN2|CAPRIN1|CUL7|NUMBL	http://amigo.geneontology.org/amigo/term/GO:0050775
axon extension	Gene Ontology	GO:0048675	9	16	0.0116407	0.119582	ULK2|MAP1B|CYFIP1|NLGN3|DCLK1|RAPH1|DVL1|MAPT|PPP3CB	http://amigo.geneontology.org/amigo/term/GO:0048675
cellular response to glucose starvation	Gene Ontology	GO:0042149	9	16	0.0116407	0.119582	UPP1|TP53|RRP8|CPEB4|ASNS|PRKAA1|PICK1|IFI16|MYBBP1A	http://amigo.geneontology.org/amigo/term/GO:0042149
regulation of smoothened signaling pathway	Gene Ontology	GO:0008589	9	16	0.0116407	0.119582	C2CD3|RAB23|FUZ|RORA|INTU|GLI1|RPGRIP1L|PTCH1|FGFR2	http://amigo.geneontology.org/amigo/term/GO:0008589
mRNA splice site selection	Gene Ontology	GO:0006376	9	16	0.0116407	0.119582	SRSF6|SRSF1|CELF2|CELF1|RBMX|SRSF10|MBNL1|LUC7L|LUC7L3	http://amigo.geneontology.org/amigo/term/GO:0006376
neuron apoptotic process	Gene Ontology	GO:0051402	16	35	0.0117751	0.120052	BCL2L1|ERBB3|NLRP1|RB1|APP|ATM|GAPDH|BAX|BOK|HTT|DIABLO|LIG4|TP53|AIFM1|BID|APAF1	http://amigo.geneontology.org/amigo/term/GO:0051402
execution phase of apoptosis	Gene Ontology	GO:0097194	12	24	0.0122829	0.121765	DRAM1|CASP7|CECR2|CASP4|SGPL1|CASP8|AKT1|STK24|MCL1|MADD|CIDEC|HTRA2	http://amigo.geneontology.org/amigo/term/GO:0097194
actin filament polymerization	Gene Ontology	GO:0030041	12	24	0.0122829	0.121765	ARPC4-TTLL3|ANG|DIAPH1|DIAPH2|WASF3|WASF1|VIL1|JAK2|COBL|ARHGAP6|GAS7|GSN	http://amigo.geneontology.org/amigo/term/GO:0030041
positive regulation of proteolysis	Gene Ontology	GO:0045862	12	24	0.0122829	0.121765	FBXW11|CYFIP2|AURKAIP1|OGT|ASPH|CASP8|IST1|BAD|FGFR4|EP300|MGEA5|TBC1D10A	http://amigo.geneontology.org/amigo/term/GO:0045862
extrinsic apoptotic signaling pathway in absence of ligand	Gene Ontology	GO:0097192	17	38	0.0123022	0.121765	BCL2L1|ERBB3|ST20|BCL2L2|FAS|MKNK1|GSK3A|BAD|BAX|GSK3B|FOXO3|IL4|BOK|MCL1|IL1A|KITLG|IL1B	http://amigo.geneontology.org/amigo/term/GO:0097192
Ras protein signal transduction	Gene Ontology	GO:0007265	29	74	0.0124974	0.122504	RASGRP2|RASGRP3|RASSF1|CDKN1A|SDCBP|RRAS|RAPGEF6|PLCE1|MAPKAPK5|RAF1|MAPKAPK2|RREB1|CCNA2|CNKSR1|RB1|MAPK1|NF1|KSR1|GNB1|MRAS|FGF2|USP8|BRAP|TP53|PLD1|SOS1|SHOC2|GRB2|G3BP2	http://amigo.geneontology.org/amigo/term/GO:0007265
intracellular protein transport	Gene Ontology	GO:0006886	68	200	0.0126382	0.122504	PGAP1|CD74|AP3S2|STX1B|IPO11|SNX5|SYTL4|SYNRG|SNX8|CLTC|HDAC6|VIMP|AP1S2|STX16-NPEPL1|RAB3GAP2|AP2B1|COPZ1|TNPO1|SEC23B|SNX10|BCAP29|ARHGEF2|TNPO2|NAPG|COG3|STX12|NAPB|ERP29|PDCD6|AP1B1|C15orf38-AP3S2|TOM1L2|ARFIP1|COPA|RFFL|TOM1L1|STX8|XPO1|CTSA|SEC13|VTI1B|RAMP3|RAMP2|HID1|SEC24D|GGA3|USO1|EXPH5|SEC24C|NPM1|SIL1|SYTL2|AP1G1|AP1G2|STX2|MYO6|RIMS1|KIF13A|IPO8|STON2|STON1|STX16|RILPL1|AP2A1|IPO5|M…	http://amigo.geneontology.org/amigo/term/GO:0006886
regulation of G-protein coupled receptor protein signaling pathway	Gene Ontology	GO:0008277	18	41	0.0127047	0.122504	ITGB1|RIC8B|RGS12|RASGRP4|RGS11|GRK6|GRK4|GPR158|RAMP3|RAMP2|RGS4|RGS5|PLCE1|GIT2|RGS3|USP33|GPSM2|USP20	http://amigo.geneontology.org/amigo/term/GO:0008277
response to ionizing radiation	Gene Ontology	GO:0010212	19	44	0.0129986	0.122504	BRCA1|STK11|STAR|RFWD3|UIMC1|NEK1|FAM175A|ATM|KAT5|NHEJ1|CLK2|LZIC|INIP|USP28|RNF8|BRE|DCLRE1C|EYA3|TICRR	http://amigo.geneontology.org/amigo/term/GO:0010212
response to UV	Gene Ontology	GO:0009411	19	44	0.0129986	0.122504	ERCC8|UBE4B|MAP4K3|UVSSA|SPRTN|CASP7|MAPK8|CIRBP|XPA|ERCC3|MSH6|UACA|REV1|ERCC6|PML|CCAR2|KIAA0101|RPAIN|CDKN1A	http://amigo.geneontology.org/amigo/term/GO:0009411
chromosome segregation	Gene Ontology	GO:0007059	26	65	0.0130658	0.122504	NAA60|MIS12|KIF2C|NTMT1|SKA3|SKA2|MMS19|SETDB2|BRCA1|CENPN|STAG1|BUB1|RAD21|TOP1MT|FAM96A|SGOL2|NDEL1|CENPW|CENPT|UBE2I|RCC1|PMF1|TOP1|CDK5RAP2|CTCF|TOP3B	http://amigo.geneontology.org/amigo/term/GO:0007059
cytoplasmic mRNA processing body assembly	Gene Ontology	GO:0033962	6	9	0.0139127	0.122504	CNOT7|LSM14A|RC3H1|DDX6|ATXN2|PATL1	http://amigo.geneontology.org/amigo/term/GO:0033962
negative regulation of NF-kappaB import into nucleus	Gene Ontology	GO:0042347	6	9	0.0139127	0.122504	FBXW11|PPM1B|PPM1A|LITAF|UACA|CYLD	http://amigo.geneontology.org/amigo/term/GO:0042347
DNA topological change	Gene Ontology	GO:0006265	6	9	0.0139127	0.122504	TOP1MT|HMGB2|ERCC3|TOP1|TOP3A|TOP3B	http://amigo.geneontology.org/amigo/term/GO:0006265
establishment or maintenance of epithelial cell apical/basal polarity	Gene Ontology	GO:0045197	6	9	0.0139127	0.122504	DLG3|ERBB2IP|ILK|PRICKLE2|MTCL1|MARK2	http://amigo.geneontology.org/amigo/term/GO:0045197
activation of cysteine-type endopeptidase activity	Gene Ontology	GO:0097202	6	9	0.0139127	0.122504	CYFIP2|ASPH|IFI16|CASP8|BAD|TBC1D10A	http://amigo.geneontology.org/amigo/term/GO:0097202
mitochondrial genome maintenance	Gene Ontology	GO:0000002	6	9	0.0139127	0.122504	PIF1|LONP1|MGME1|MEF2C|TYMP|MEF2A	http://amigo.geneontology.org/amigo/term/GO:0000002
negative regulation of epithelial cell migration	Gene Ontology	GO:0010633	6	9	0.0139127	0.122504	EVL|MCC|DAB2IP|PBLD|STRAP|PFN2	http://amigo.geneontology.org/amigo/term/GO:0010633
endocardial cushion development	Gene Ontology	GO:0003197	6	9	0.0139127	0.122504	ERBB3|BMP4|CRELD1|THBS1|CITED2|GATA4	http://amigo.geneontology.org/amigo/term/GO:0003197
zinc ion transmembrane transport	Gene Ontology	GO:0071577	6	9	0.0139127	0.122504	SLC39A13|SLC11A2|SLC39A14|SLC30A8|SLC39A1|SLC30A4	http://amigo.geneontology.org/amigo/term/GO:0071577
carboxylic acid metabolic process	Gene Ontology	GO:0019752	6	9	0.0139127	0.122504	IL1RN|SGPL1|PDXDC1|CSAD|GAD1|PDXDC2P	http://amigo.geneontology.org/amigo/term/GO:0019752
negative regulation of mitosis	Gene Ontology	GO:0045839	6	9	0.0139127	0.122504	NME6|BMP4|AURKAIP1|TOM1L2|TOM1L1|FGFR2	http://amigo.geneontology.org/amigo/term/GO:0045839
liver development	Gene Ontology	GO:0001889	31	81	0.0146133	0.127063	RPGRIP1L|BAAT|TK1|EGFR|SMAD3|CTNNB1|PRKCSH|SMARCA4|RARA|CEBPG|MKL2|ACAT1|LSR|ATG7|NF1|CITED2|SOD2|SP1|MAN2A1|ADA|JARID2|EP300|ARID5B|AK2|PKD1|PTCD2|ASNS|SLCO2B1|COBL|DBP|HES1	http://amigo.geneontology.org/amigo/term/GO:0001889
DNA damage response, signal transduction by p53 class mediator resulting in induction of apoptosis	Gene Ontology	GO:0042771	14	30	0.0146179	0.127063	SIRT1|PGAP2|TP53|RPS27L|MSH2|SHISA5|IFI16|USP28|PML|BAG6|CDIP1|EP300|CDKN1A|PPP2R5C	http://amigo.geneontology.org/amigo/term/GO:0042771
lipid metabolic process	Gene Ontology	GO:0006629	54	155	0.0147909	0.127749	HSD17B10|ACOX1|PPAP2A|LIPT1|CPNE7|LCAT|PTGS1|CD36|PLCXD2|NPHP3|MGST3|PLCG1|CHKA|PITPNB|LPIN2|ASAH1|NAA40|ATP5A1|PDE3A|CPNE6|NR2F2|PLA2G6|PC|ACAT2|PITPNM1|PNPLA8|APOL2|MID1IP1|GPCPD1|LIPC|PLCB4|LIPH|PLA1A|PPARG|PPARD|OMA1|PLB1|FADS3|FADS2|PAFAH1B3|IL1RN|PAFAH2|AOAH|IAH1|ACAD8|LRP8|MBTPS1|CEPT1|TPRA1|PLTP|GDPD4|GDPD5|STARD3|CPNE1	http://amigo.geneontology.org/amigo/term/GO:0006629
phosphatidylethanolamine biosynthetic process	Gene Ontology	GO:0006646	8	14	0.0153907	0.129853	LPIN2|ETNK1|LPIN1|PISD|CEPT1|PHOSPHO1|CHKA|LPIN3	http://amigo.geneontology.org/amigo/term/GO:0006646
positive regulation of cell-cell adhesion	Gene Ontology	GO:0022409	8	14	0.0153907	0.129853	CD47|SMAD7|FSTL3|KIF26B|TBX18|CITED2|LEF1|MYO10	http://amigo.geneontology.org/amigo/term/GO:0022409
establishment of mitotic spindle orientation	Gene Ontology	GO:0000132	8	14	0.0153907	0.129853	SPDL1|NUMA1|ARHGEF2|CENPA|NDE1|HTT|CDK5RAP2|GPSM2	http://amigo.geneontology.org/amigo/term/GO:0000132
lung alveolus development	Gene Ontology	GO:0048286	15	33	0.0154298	0.129853	FOXP2|ERRFI1|ABCA12|HOPX|STRA6|PTHLH|PDPN|FGFR2|BMP4|VEGFA|MAN2A1|ADA|TNS3|ATP7A|MAPK8IP3	http://amigo.geneontology.org/amigo/term/GO:0048286
positive regulation of peptidyl-tyrosine phosphorylation	Gene Ontology	GO:0050731	28	72	0.0156169	0.129853	CD74|IGF2|GHR|STK11|HAX1|CD36|TNFRSF14|ABL1|RICTOR|SEMA4D|CD80|THBS4|ARHGEF2|JAK2|NOD2|ITGB1|ITGB3|CD44|VEGFA|VEGFB|KITLG|TNK2|TP53|SYK|LRP8|PTK2B|IL5|CD3E	http://amigo.geneontology.org/amigo/term/GO:0050731
neural tube closure	Gene Ontology	GO:0001843	27	69	0.015922	0.129853	HECTD1|ENAH|FUZ|KAT2A|SHROOM3|SEMA4C|TSC2|RGMA|PLXNB2|STIL|DEAF1|ZIC5|KDM6A|CITED2|IFT122|DLC1|APAF1|CECR2|SFRP1|OPA1|GLMN|BMP4|ROCK2|COBL|WNT5A|PTCH1|TGIF1	http://amigo.geneontology.org/amigo/term/GO:0001843
regulation of transcription from RNA polymerase II promoter	Gene Ontology	GO:0006357	92	283	0.0160493	0.129853	RNF14|SMARCC2|HIF3A|ZNF76|PAM|DEAF1|FSTL3|THRA|ZSCAN29|GLO1|BRCA1|SOD2|CAMK2D|FLI1|SMARCAL1|BRD8|SMARCD1|ZNF446|RBBP8|MAGED1|LITAF|TCF7L2|ZSCAN18|TIAL1|TCF12|DBP|ELP4|ELP2|ZNF215|NFATC3|MED23|MED24|KAT2A|DEK|MED6|SMARCE1|CHD3|CHD2|SUB1|CAMTA2|UBP1|TCF7|CUX1|PPARD|VEGFA|ZEB1|PKNOX2|ETV6|HNF4G|BUD31|BRIP1|ARNTL2|IKZF3|STAT6|STAT1|NR2F2|TBX10|FOSL2|TRAK1|RBL1|TCEA2|FHL2|PRKAR1A|LEF1|LRRFIP1|ID4|CTDS…	http://amigo.geneontology.org/amigo/term/GO:0006357
protein targeting	Gene Ontology	GO:0006605	17	39	0.0164946	0.129853	OS9|RAB27A|ZDHHC3|FUT10|ERBB2IP|PICK1|SYNGR1|TRAK1|MYO1C|MYO6|GABARAP|HPS4|PAN3|PML|HOMER3|YWHAE|MLPH	http://amigo.geneontology.org/amigo/term/GO:0006605
mRNA 3'-end processing	Gene Ontology	GO:0031124	18	42	0.016801	0.129853	SRSF4|SRSF7|SRSF6|SRSF1|NCBP1|SRSF3|SRSF2|SRRM1|CSTF3|PAPOLA|SRSF11|LSM10|CDC40|CPSF7|NCBP2|SNRPG|CPSF1|RNPS1	http://amigo.geneontology.org/amigo/term/GO:0031124
negative regulation of translation	Gene Ontology	GO:0017148	18	42	0.016801	0.129853	RBM4|GIGYF2|ANG|EIF2AK3|EIF2AK2|GAPDH|CELF1|TIA1|GNB2L1|FXR1|EIF4E2|CAPRIN2|ENC1|CAPRIN1|SAMD4A|IGF2BP2|DAPK3|DAPK1	http://amigo.geneontology.org/amigo/term/GO:0017148
positive regulation of canonical Wnt receptor signaling pathway	Gene Ontology	GO:0090263	23	57	0.0168655	0.129853	TNKS|LGR4|LGR6|WLS|ILK|SMAD3|CAPRIN2|CAV1|ASPM|JUP|ROR2|CSNK1D|CSNK1E|TRPM4|DAPK3|WNT2B|SFRP1|FGFR2|DVL1|UBR5|EDA|DIXDC1|RNF146	http://amigo.geneontology.org/amigo/term/GO:0090263
adherens junction assembly	Gene Ontology	GO:0034333	5	7	0.0171414	0.129853	CTNNB1|TBCD|SMAD7|VCL|RAMP2	http://amigo.geneontology.org/amigo/term/GO:0034333
Mo-molybdopterin cofactor biosynthetic process	Gene Ontology	GO:0006777	5	7	0.0171414	0.129853	NFS1|MOCS1|FLAD1|MOCOS|GPHN	http://amigo.geneontology.org/amigo/term/GO:0006777
positive regulation of cardiac muscle cell differentiation	Gene Ontology	GO:2000727	5	7	0.0171414	0.129853	EFNB2|MEF2C|MEF2A|FOXP1|MYOCD	http://amigo.geneontology.org/amigo/term/GO:2000727
elastic fiber assembly	Gene Ontology	GO:0048251	5	7	0.0171414	0.129853	MYH11|THSD4|TNXB|ATP7A|FBLN5	http://amigo.geneontology.org/amigo/term/GO:0048251
positive regulation of gluconeogenesis	Gene Ontology	GO:0045722	5	7	0.0171414	0.129853	PTPN2|STK11|SMEK1|PPARGC1A|ARPP19	http://amigo.geneontology.org/amigo/term/GO:0045722
cardiac muscle fiber development	Gene Ontology	GO:0048739	5	7	0.0171414	0.129853	CXADR|VEGFA|NEXN|MYH11|TTN	http://amigo.geneontology.org/amigo/term/GO:0048739
interkinetic nuclear migration	Gene Ontology	GO:0022027	5	7	0.0171414	0.129853	PCM1|TACC2|TACC3|TACC1|CEP120	http://amigo.geneontology.org/amigo/term/GO:0022027
peripheral nervous system myelin maintenance	Gene Ontology	GO:0032287	5	7	0.0171414	0.129853	NDRG1|SH3TC2|AKT2|MPP5|AKT1	http://amigo.geneontology.org/amigo/term/GO:0032287
synaptic vesicle transport	Gene Ontology	GO:0048489	5	7	0.0171414	0.129853	CTNNB1|FGFR2|DPYSL2|LIN7A|DNM2	http://amigo.geneontology.org/amigo/term/GO:0048489
germ cell programmed cell death	Gene Ontology	GO:0035234	5	7	0.0171414	0.129853	IL1A|KITLG|IL1B|BAX|PRKDC	http://amigo.geneontology.org/amigo/term/GO:0035234
positive regulation of alkaline phosphatase activity	Gene Ontology	GO:0010694	5	7	0.0171414	0.129853	MEF2C|NPNT|MEF2A|PPARGC1B|SMAD3	http://amigo.geneontology.org/amigo/term/GO:0010694
establishment of protein localization	Gene Ontology	GO:0045184	12	25	0.0179843	0.133993	KIF14|DLG4|DERL1|CEP55|NRXN1|NPNT|IST1|ANK3|PLEKHA1|VIMP|MDM2|UTY	http://amigo.geneontology.org/amigo/term/GO:0045184
membrane fusion	Gene Ontology	GO:0061025	12	25	0.0179843	0.133993	SNAP23|STX3|NAPG|VPS33B|DCSTAMP|USO1|ATG7|VTI1B|GOSR2|DNM1L|NPLOC4|RIMS1	http://amigo.geneontology.org/amigo/term/GO:0061025
release of cytochrome c from mitochondria	Gene Ontology	GO:0001836	12	25	0.0179843	0.133993	BCL2L1|CASP7|SOD2|TP53|MFF|BID|BAX|GGCT|BAD|DNM1L|MAPK9|ATP7A	http://amigo.geneontology.org/amigo/term/GO:0001836
MyD88-dependent toll-like receptor signaling pathway	Gene Ontology	GO:0002755	30	79	0.0181013	0.134127	NFKBIB|CD36|MAP3K7|IKBKB|MAP2K7|MAPKAPK2|PELI1|CD14|HSPD1|MAPK1|NOD1|MAPK7|NOD2|IRAK3|MAPK8|MAPK9|IRAK4|CHUK|TNIP1|UBE2V1|NFKB2|RPS6KA1|RPS6KA2|RPS6KA3|MYD88|TAB3|MEF2C|MEF2A|PPP2R5D|MAPK10	http://amigo.geneontology.org/amigo/term/GO:0002755
phosphatidylinositol-mediated signaling	Gene Ontology	GO:0048015	48	137	0.018538	0.135116	PI4KB|ZWINT|FYN|CDKN1A|EGFR|GAB1|FOXO3|AKT1|BAD|CD28|TNRC6C|TNRC6B|TRIB3|RICTOR|TSC2|MDM2|GSN|CD80|PIK3CB|CSF1R|RPS6KB2|MAPKAP1|AURKA|PIK3R1|HMGB2|ERBB3|NPR3|PTAFR|CHUK|PIK3C2B|PIK3C2A|PIK3C2G|KITLG|FRS2|FGFR2|FGF2|GSK3A|INPP5F|VAV1|OGT|UBE2C|RFC4|GSK3B|TYMS|GRB2|FGFR4|BTC|PDPK1	http://amigo.geneontology.org/amigo/term/GO:0048015
TRIF-dependent toll-like receptor signaling pathway	Gene Ontology	GO:0035666	29	76	0.0185706	0.135116	NFKBIB|UBE2D2|UBE2D3|MAP3K7|IKBKB|RIPK3|MAPK10|MAPKAPK2|MEF2A|MAPK1|NOD1|MAPK7|NOD2|NFKB2|MAPK9|BIRC3|CHUK|MAPK8|IRF3|RPS6KA1|RPS6KA2|RPS6KA3|IRF7|TAB3|CASP8|MEF2C|CD14|PPP2R5D|MAP2K7	http://amigo.geneontology.org/amigo/term/GO:0035666
integrin-mediated signaling pathway	Gene Ontology	GO:0007229	29	76	0.0185706	0.135116	PTK2|ERBB2IP|ITGA1|DOCK1|ITGA4|ILK|ADAM10|ADAM11|PTK2B|CEACAM1|PXN|CD47|CUL3|ITGB1|ITGB3|ITGB4|ITGB7|ITGB8|DST|CCM2|FERMT2|COL16A1|BCAR1|ADAM28|NME2|SYK|VAV1|ITGAD|ITGAE	http://amigo.geneontology.org/amigo/term/GO:0007229
Notch signaling pathway	Gene Ontology	GO:0007219	44	124	0.0186684	0.135116	DTX4|HDAC1|HDAC5|ITCH|DTX3|HDAC9|TLE1|ARRB1|TLE4|ADAM10|POGLUT1|CNTN1|TNRC6C|TNRC6B|ADAM17|NCOR2|NCOR1|FURIN|APH1A|DTX2|NOTCH2NL|SKP1|RBPJ|MIB2|TLE3|CUL1|FBXW7|EPN1|EPN2|DLL4|NUMB|HES1|RITA1|EP300|IL2RA|TP53|TBL1XR1|GZMB|FCER2|APP|NOTCH2|CCNC|HDAC10|TFDP2	http://amigo.geneontology.org/amigo/term/GO:0007219
extracellular matrix organization	Gene Ontology	GO:0030198	100	312	0.0187586	0.135116	MUSK|COL11A1|MFAP5|MFAP1|KLKB1|FBLN2|APLP2|FBLN5|FURIN|DCN|APBB1|APBB2|CAPN1|NID1|CRISPLD2|POSTN|BMP4|BMP1|FN1|APP|NRXN1|VIT|DMD|MMP12|ITGA1|HSPG2|ITGA4|MMP19|CD151|ATP7A|FBLN1|ITGB7|ADAMTSL4|THBS1|COL27A1|NF1|ITGB8|COL8A1|JAM2|EFEMP1|DST|CMA1|COL4A4|PLEC|COL4A2|COL16A1|FGF2|CSGALNACT1|DDR1|POMT1|COL4A3|ITGAD|ITGAE|COL12A1|DAG1|CAPNS1|ACAN|NPHP3|A2M|NCAM1|MPZL3|CASK|ICAM3|NFKB2|LAMA2|LAMA3|LAMA4|…	http://amigo.geneontology.org/amigo/term/GO:0030198
intracellular transport	Gene Ontology	GO:0046907	9	17	0.0189589	0.135116	NUP50|SPIRE1|ENAH|NUDT4|SPIRE2|RANBP3L|MKKS|SDCBP2|RANBP3	http://amigo.geneontology.org/amigo/term/GO:0046907
positive regulation of viral genome replication	Gene Ontology	GO:0045070	9	17	0.0189589	0.135116	CD28|RAD23A|ADAR|ADARB1|TARBP2|NR5A2|PPIH|PPIE|SRPK2	http://amigo.geneontology.org/amigo/term/GO:0045070
toll-like receptor 2 signaling pathway	Gene Ontology	GO:0034134	28	73	0.0190319	0.135116	NFKBIB|CD36|IKBKB|MAP2K7|MAPK10|MAPKAPK2|PIK3AP1|PELI1|MAP3K7|MAPK1|NOD1|MAPK7|NOD2|NFKB2|MYD88|IRAK4|CHUK|UBE2V1|MAPK8|RPS6KA1|RPS6KA2|RPS6KA3|TAB3|MAPK9|MEF2C|CD14|PPP2R5D|MEF2A	http://amigo.geneontology.org/amigo/term/GO:0034134
tumor necrosis factor-mediated signaling pathway	Gene Ontology	GO:0033209	13	28	0.019272	0.135404	TRAF2|STAT1|TXNDC17|TNFRSF14|TRADD|CARD14|TNFRSF17|PTK2B|JAK2|TNFRSF11A|TNFRSF25|CDIP1|TNFRSF18	http://amigo.geneontology.org/amigo/term/GO:0033209
positive regulation of Rho GTPase activity	Gene Ontology	GO:0032321	13	28	0.019272	0.135404	ERRFI1|PLXNB1|ECT2|SOS1|SEMA4D|ARHGEF5|PKP4|ARHGAP26|RAP1GDS1|ARHGAP5|ARHGAP29|DLC1|ARHGEF10L	http://amigo.geneontology.org/amigo/term/GO:0032321
nucleotide-excision repair	Gene Ontology	GO:0006289	27	70	0.0194813	0.136169	ERCC8|RAD23A|ERCC1|ERCC3|ERCC6|RFC2|POLE|POLL|MMS19|POLD2|POLD4|OGG1|RFC4|FANCC|LIG1|XPC|XPA|LIG3|POLR2E|POLR2D|POLR2F|POLR2H|POLR2J|FAN1|TP53|NEIL1|ATXN3	http://amigo.geneontology.org/amigo/term/GO:0006289
mRNA export from nucleus	Gene Ontology	GO:0006406	25	64	0.0203253	0.138146	NCBP1|NCBP2|SRSF11|SRSF10|CPSF1|EIF5A|SRSF4|SRSF7|SMG6|SMG1|SRSF3|SRSF2|GLE1|RNPS1|NXF3|SMG7|SRSF6|RAE1|SRSF1|THOC1|THOC6|THOC5|SRRM1|DDX39A|CDC40	http://amigo.geneontology.org/amigo/term/GO:0006406
detection of calcium ion	Gene Ontology	GO:0005513	7	12	0.0203755	0.138146	STIM1|KCNMB3|KCNMB2|SYT1|RYR2|ASPH|KCNIP1	http://amigo.geneontology.org/amigo/term/GO:0005513
CDP-diacylglycerol biosynthetic process	Gene Ontology	GO:0016024	7	12	0.0203755	0.138146	GPAM|LCLAT1|GPAT2|AGPAT4|AGPAT3|AGPAT1|AGPAT9	http://amigo.geneontology.org/amigo/term/GO:0016024
pantothenate metabolic process	Gene Ontology	GO:0015939	7	12	0.0203755	0.138146	PANK1|COASY|PANK2|VNN2|VNN1|SLC5A6|PPCS	http://amigo.geneontology.org/amigo/term/GO:0015939
cardiac muscle hypertrophy in response to stress	Gene Ontology	GO:0014898	7	12	0.0203755	0.138146	HDAC4|INPP5F|KDM4A|MEF2C|MEF2A|CAMTA2|GATA4	http://amigo.geneontology.org/amigo/term/GO:0014898
microtubule anchoring	Gene Ontology	GO:0034453	7	12	0.0203755	0.138146	CLASP2|CLASP1|CEP57|CEP57L1|GCC2|PCM1|DAG1	http://amigo.geneontology.org/amigo/term/GO:0034453
negative regulation of epidermal growth factor receptor signaling pathway	Gene Ontology	GO:0042059	15	34	0.0209407	0.13988	AP2B1|EPN1|NUP62|DAB2IP|ARHGEF7|ZFYVE28|EGFR|SH3KBP1|SPRY1|GRB2|AP2A1|EPS15L1|ITGA1|PTPN2|PTPRJ	http://amigo.geneontology.org/amigo/term/GO:0042059
activation of JUN kinase activity	Gene Ontology	GO:0007257	15	34	0.0209407	0.13988	MDFI|MAP3K9|MAP4K5|SPAG9|SYK|MDFIC|DAB2IP|ERCC6|MAP3K5|MAP3K11|MAP2K7|DBNL|WNT5A|GAB1|MAPK8IP3	http://amigo.geneontology.org/amigo/term/GO:0007257
negative regulation of MAP kinase activity	Gene Ontology	GO:0043407	15	34	0.0209407	0.13988	BMP4|NUP62|HYAL2|DAB2IP|PTPN6|GSK3B|SPRY1|SMPD1|NF1|STK38|IRAK3|IL1B|CD300A|TSC2|PTPRJ	http://amigo.geneontology.org/amigo/term/GO:0043407
dephosphorylation	Gene Ontology	GO:0016311	22	55	0.0213551	0.140987	ACP6|PPAP2C|ACP2|EPHX2|PGAM5|DLG1|LPIN2|PPM1A|NT5C|NT5C3A|PHOSPHO1|NT5C2|ITPK1|PNKP|CAMK2G|PPP4R1|APTX|PTPRC|PTPRB|PPP2R5D|PPP3CA|PPP3CB	http://amigo.geneontology.org/amigo/term/GO:0016311
response to calcium ion	Gene Ontology	GO:0051592	22	55	0.0213551	0.140987	ALG2|TSHB|EGFR|BAD|GIPR|SLC25A13|SEC31A|S100A16|KCNMA1|THBS1|TTN|PDCD6|GRIN1|CAV1|ENTPD6|ITPR3|EP300|SYT1|D2HGDH|PTK2B|HTT|PPP3CA	http://amigo.geneontology.org/amigo/term/GO:0051592
protein processing	Gene Ontology	GO:0016485	16	37	0.0214183	0.140987	LONP2|CASP7|APH1A|C2CD3|IFT172|METAP2|PCSK6|PTHLH|PCSK7|XPNPEP3|GLI3|ECE1|FURIN|PTCH1|DYNC2H1|PPP2R5C	http://amigo.geneontology.org/amigo/term/GO:0016485
endoplasmic reticulum organization	Gene Ontology	GO:0007029	10	20	0.0217514	0.141802	EIF2AK3|ATL3|ATL2|DOPEY1|DOPEY2|HTT|ATL1|TOR1B|SEC16A|SEC16B	http://amigo.geneontology.org/amigo/term/GO:0007029
focal adhesion assembly	Gene Ontology	GO:0048041	10	20	0.0217514	0.141802	ACTN1|DLC1|FERMT2|PTK2B|PXN|SORBS1|PDPK1|ARHGAP6|PTPRK|THY1	http://amigo.geneontology.org/amigo/term/GO:0048041
termination of RNA polymerase II transcription	Gene Ontology	GO:0006369	19	46	0.0218647	0.141859	SRSF4|SRSF7|SRSF6|SRSF1|RNPS1|SRSF3|SRSF2|SRRM1|SNRPG|MAZ|CSTF3|CDC40|SRSF11|LSM10|CPSF7|NCBP2|PAPOLA|CPSF1|NCBP1	http://amigo.geneontology.org/amigo/term/GO:0006369
toll-like receptor 4 signaling pathway	Gene Ontology	GO:0034142	35	96	0.0220185	0.142176	NFKBIB|UBE2D2|UBE2D3|CD36|IKBKB|RIPK3|MAP2K7|MAPKAPK2|PIK3AP1|PELI1|MAP3K7|MEF2A|MAPK1|NOD1|MAPK7|NOD2|NFKB2|MAPK9|IRAK4|BIRC3|CHUK|RPS6KA3|UBE2V1|MAPK8|IRF3|RPS6KA1|RPS6KA2|MYD88|IRF7|TAB3|CASP8|MEF2C|CD14|PPP2R5D|MAPK10	http://amigo.geneontology.org/amigo/term/GO:0034142
proteasomal ubiquitin-dependent protein catabolic process	Gene Ontology	GO:0043161	28	74	0.0230094	0.147871	ERCC8|HECTD3|FBXW11|RAD23A|GSK3A|UBE2D3|ARRB1|FBXL19|CRBN|PML|FBXW5|CUL3|SIRT1|DDIT3|SPOP|RFFL|PCNP|AGAP3|UBE2I|UBE4B|TBL1XR1|TNFAIP1|KAT5|UFD1L|RBCK1|RNF216|ATXN3|PPP2R5C	http://amigo.geneontology.org/amigo/term/GO:0043161
toll-like receptor TLR6:TLR2 signaling pathway	Gene Ontology	GO:0038124	27	71	0.0236372	0.150479	NFKBIB|CD36|IKBKB|MAPK10|MAPKAPK2|PELI1|MAP3K7|MAPK1|NOD1|MAPK7|NOD2|MAPK8|MYD88|IRAK4|MAP2K7|CHUK|RPS6KA3|UBE2V1|NFKB2|RPS6KA1|RPS6KA2|MAPK9|TAB3|MEF2C|CD14|PPP2R5D|MEF2A	http://amigo.geneontology.org/amigo/term/GO:0038124
toll-like receptor TLR1:TLR2 signaling pathway	Gene Ontology	GO:0038123	27	71	0.0236372	0.150479	NFKBIB|CD36|IKBKB|MAP2K7|MAPKAPK2|PELI1|MAP3K7|MEF2A|MAPK1|NOD1|MAPK7|NOD2|NFKB2|MAPK9|IRAK4|CHUK|UBE2V1|MAPK8|RPS6KA1|RPS6KA2|RPS6KA3|MYD88|TAB3|MEF2C|CD14|PPP2R5D|MAPK10	http://amigo.geneontology.org/amigo/term/GO:0038123
CenH3-containing nucleosome assembly at centromere	Gene Ontology	GO:0034080	11	23	0.0238782	0.151303	CENPN|CENPK|CENPH|MIS18BP1|RBBP7|CENPA|RBBP4|ITGB3BP|CENPW|NPM1|CENPP	http://amigo.geneontology.org/amigo/term/GO:0034080
positive regulation of transcription, DNA-dependent	Gene Ontology	GO:0045893	154	503	0.0245678	0.153943	RNF14|SMARCC2|TRIM16|IKBKB|USP22|USP21|RREB1|RARA|APBB1|RORA|MED24|DVL1|MYB|ZSCAN21|MAPRE3|BRCA1|ARHGEF11|DDIT3|PRMT2|SP1|MDFIC|ANKRD49|IRF7|MEG3|GATA4|ROR2|BMP4|MAGED1|LRP5|KAT5|RUNX2|NR1I2|HDAC4|TCF12|GRIP1|CTCF|TASP1|LGR4|NFATC2|FBXW11|ESRRG|ZFP90|DNM2|MMS19|PPM1A|CHD8|PPARGC1A|CTNNB1|IL5|NR5A2|CHEK2|TCF4|TCF3|TFEB|PPARG|PPARD|SHH|ZBTB17|RHOG|PAX8|PRDM16|IRF1|NAA15|TP53|TBP|HNF4G|DNAJC2|ATAD2|…	http://amigo.geneontology.org/amigo/term/GO:0045893
cell migration	Gene Ontology	GO:0016477	44	126	0.0247612	0.153943	ITGB1|NFATC2|ZRANB1|DOCK1|ITGA4|SCYL3|PODXL|MYO18A|CLASP2|DGKZ|STRIP2|PLXNB1|FMNL3|PIK3CB|PRPF40A|THBS1|CEACAM1|TIAM1|JUP|CDC42BPB|TNS3|SH3KBP1|CUL3|SPATA13|RASGEF1A|PARP9|PEAK1|LRRC16A|USP33|PRKCZ|HES1|FGFR4|TNN|BCAR1|ANG|CD151|VAV2|TNFAIP1|GSK3B|FAT1|PAK4|APC|PTPRK|ASAP3	http://amigo.geneontology.org/amigo/term/GO:0016477
B cell differentiation	Gene Ontology	GO:0030183	25	65	0.0248625	0.153943	HDAC5|HDAC4|HDAC9|MSH2|ITGA4|ADAM17|POLM|IKZF1|DCLRE1C|CEBPG|TPD52|RBPJ|IL4|PIK3R1|MYB|ITGB1|CR2|LYL1|TCF3|CLCF1|PTPN2|NHEJ1|POU1F1|NFAM1|PTPRC	http://amigo.geneontology.org/amigo/term/GO:0030183
toll-like receptor 10 signaling pathway	Gene Ontology	GO:0034166	25	65	0.0248625	0.153943	NFKBIB|IKBKB|MAPK10|MAPKAPK2|PELI1|MAP3K7|MAPK1|NOD1|MAPK7|NOD2|MAPK8|MYD88|IRAK4|CHUK|UBE2V1|NFKB2|RPS6KA1|RPS6KA2|RPS6KA3|TAB3|MAPK9|MEF2C|MEF2A|PPP2R5D|MAP2K7	http://amigo.geneontology.org/amigo/term/GO:0034166
toll-like receptor 5 signaling pathway	Gene Ontology	GO:0034146	25	65	0.0248625	0.153943	NFKBIB|IKBKB|MAP2K7|MAPKAPK2|PELI1|MAP3K7|MAPK1|NOD1|MAPK7|NOD2|NFKB2|MYD88|IRAK4|CHUK|UBE2V1|MAPK8|RPS6KA1|RPS6KA2|RPS6KA3|TAB3|MAPK9|MEF2C|MEF2A|PPP2R5D|MAPK10	http://amigo.geneontology.org/amigo/term/GO:0034146
ruffle organization	Gene Ontology	GO:0031529	8	15	0.0253764	0.155002	ARFIP2|CYFIP1|LPIN1|CSF1R|LRRC16A|TPM1|PLEKHA1|LIMA1	http://amigo.geneontology.org/amigo/term/GO:0031529
neuroblast proliferation	Gene Ontology	GO:0007405	8	15	0.0253764	0.155002	DAGLA|PLXNB2|RACGAP1|ID4|ACSL6|FRS2|NDE1|SHH	http://amigo.geneontology.org/amigo/term/GO:0007405
COPII vesicle coating	Gene Ontology	GO:0048208	8	15	0.0253764	0.155002	KLHL12|SEC13|SEC24D|SEC24C|SEC16A|SEC16B|SEC31A|CUL3	http://amigo.geneontology.org/amigo/term/GO:0048208
positive regulation of extrinsic apoptotic signaling pathway	Gene Ontology	GO:2001238	13	29	0.0265814	0.157777	BCL2L14|TRAF2|TNFSF12|HYAL2|BID|G0S2|CASP8|CYLD|RBCK1|WWOX|PML|PTPRC|CAV1	http://amigo.geneontology.org/amigo/term/GO:2001238
water-soluble vitamin metabolic process	Gene Ontology	GO:0006767	29	78	0.0267682	0.157777	NADK|PDXK|PCCB|FLAD1|NADSYN1|MOCS1|SLC5A6|TPK1|PANK1|COASY|PANK2|MOCOS|PC|NMNAT3|SLC46A1|PCCA|ACACA|ACACB|MTHFR|MMACHC|MCCC1|GPHN|MTHFD1|HLCS|NFS1|MTRR|SLC19A2|PPCS|SLC19A1	http://amigo.geneontology.org/amigo/term/GO:0006767
MyD88-independent toll-like receptor signaling pathway	Gene Ontology	GO:0002756	29	78	0.0267682	0.157777	NFKBIB|UBE2D2|UBE2D3|IKBKB|RIPK3|MAPK10|MAPKAPK2|MAP3K7|MEF2A|MAPK1|NOD1|MAPK7|NOD2|MAPK8|MAPK9|BIRC3|CHUK|NFKB2|IRF3|RPS6KA1|RPS6KA2|RPS6KA3|IRF7|TAB3|CASP8|MEF2C|CD14|PPP2R5D|MAP2K7	http://amigo.geneontology.org/amigo/term/GO:0002756
alternative nuclear mRNA splicing, via spliceosome	Gene Ontology	GO:0000380	6	10	0.0269943	0.157777	SRSF6|RSRC1|CDK13|SFPQ|MBNL1|PTBP1	http://amigo.geneontology.org/amigo/term/GO:0000380
peroxisome fission	Gene Ontology	GO:0016559	6	10	0.0269943	0.157777	MFF|ACOX1|PEX11A|ACOT8|DNM1L|SEC16B	http://amigo.geneontology.org/amigo/term/GO:0016559
folic acid metabolic process	Gene Ontology	GO:0046655	6	10	0.0269943	0.157777	MTHFD1|MTHFR|MTRR|SLC46A1|FOLR1|SLC19A1	http://amigo.geneontology.org/amigo/term/GO:0046655
negative regulation of fibroblast growth factor receptor signaling pathway	Gene Ontology	GO:0040037	6	10	0.0269943	0.157777	SULF2|SULF1|THBS1|SPRY1|TCF7L2|WNT5A	http://amigo.geneontology.org/amigo/term/GO:0040037
regulation of establishment of cell polarity	Gene Ontology	GO:2000114	6	10	0.0269943	0.157777	RAP1B|ROCK2|GNB2L1|PTK2B|KANK1|KRIT1	http://amigo.geneontology.org/amigo/term/GO:2000114
necroptosis	Gene Ontology	GO:0070266	6	10	0.0269943	0.157777	BIRC3|RIPK3|PGAM5|CYLD|MLKL|DNM1L	http://amigo.geneontology.org/amigo/term/GO:0070266
positive thymic T cell selection	Gene Ontology	GO:0045059	6	10	0.0269943	0.157777	CD74|DOCK2|STK11|PTPRC|ZAP70|SHH	http://amigo.geneontology.org/amigo/term/GO:0045059
cell death	Gene Ontology	GO:0008219	68	207	0.027545	0.160305	FLVCR1|SMN1|KCTD7|GIGYF2|SPG7|C12orf65|NIPA1|DNM2|MFN2|FBXO38|SBF1|AFG3L2|SMPD1|PRPS1|SLC5A7|PINK1|NDRG1|DCTN1|POLG|OPTN|NUP62|ASAH1|SNCAIP|NALCN|GJB1|CACNA1A|ATP13A2|VPS37A|PARK2|PLA2G6|TREX1|FOSL2|SPG20|PNPLA8|VPS13A|DAGLA|INF2|KIAA0196|PMP22|RTN2|PANK2|IGHMBP2|UBA1|KLK8|SYNE1|APTX|SPTBN2|C19orf12|KIF1A|ZNF592|ADAM10|ANG|ZFYVE27|SPAST|OLR1|TBP|EIF4G1|SH3TC2|ATL1|ATXN3|MAP3K11|SBF2|FGGY|EIF4G2|A…	http://amigo.geneontology.org/amigo/term/GO:0008219
regulation of ARF GTPase activity	Gene Ontology	GO:0032312	15	35	0.027815	0.160498	ARAP2|ARAP1|DAB2IP|ACAP3|ADAP1|AGAP1|AGAP2|AGAP3|ARFGAP2|GIT2|AGAP4|AGAP9|AGFG2|ASAP2|ASAP3	http://amigo.geneontology.org/amigo/term/GO:0032312
base-excision repair	Gene Ontology	GO:0006284	15	35	0.027815	0.160498	SMUG1|MUTYH|TP53|HUWE1|HMGA2|ERCC6|HMGA1|PARP2|MBD4|POLD2|POLD4|LIG1|LIG3|NEIL1|OGG1	http://amigo.geneontology.org/amigo/term/GO:0006284
'de novo' posttranslational protein folding	Gene Ontology	GO:0051084	16	38	0.0280482	0.160721	TCP1|PFDN5|SEP15|CCT2|CCT3|TBCE|TBCD|TBCB|TBCA|SH3GLB1|CCT7|PFDN6|CCT5|TUBB6|TUBA1A|TUBA1C	http://amigo.geneontology.org/amigo/term/GO:0051084
triglyceride biosynthetic process	Gene Ontology	GO:0019432	17	41	0.0280906	0.160721	GPAM|LPIN2|LPIN1|LCLAT1|ACSL1|ACSL6|GPAT2|ELOVL7|LPCAT4|AGPAT4|AGPAT3|DGAT2|AGPAT1|ELOVL1|ACACA|GK|AGPAT9	http://amigo.geneontology.org/amigo/term/GO:0019432
ATP catabolic process	Gene Ontology	GO:0006200	53	157	0.0288881	0.163735	BPTF|MDN1|ATP6V1F|LONP2|ATP2A1|RALBP1|MSH2|MACF1|MSH5|ERCC6|MYL6|ATP5J|SMARCA1|SMARCA2|RBBP4|SMARCA4|DHX36|ATP5C1|TNNT3|CHD1L|MYH4|CHD6|CHD8|MYH8|ATP8B1|PPP2R4|HSPD1|TOR1B|PSMC2|PSMC3|DHX8|MSH3|NUDT1|ACIN1|INO80|SMARCAL1|IGHMBP2|MSH6|ATRX|RAD51D|RAD51B|PEX1|DDX20|RAD54B|SPAST|PEX6|DDX11|PICK1|ATAD2|PIF1|ATP5A1|RNF213|MYO10	http://amigo.geneontology.org/amigo/term/GO:0006200
Rac protein signal transduction	Gene Ontology	GO:0016601	9	18	0.0291005	0.163735	DBNL|CDH13|FARP2|WASF1|NISCH|TIAM1|CYFIP1|RHOG|ELMO1	http://amigo.geneontology.org/amigo/term/GO:0016601
nucleobase-containing small molecule interconversion	Gene Ontology	GO:0015949	9	18	0.0291005	0.163735	CTPS1|CTPS2|NME2|AK2|AK1|NME1|RRM2B|GUK1|TXNRD1	http://amigo.geneontology.org/amigo/term/GO:0015949
regulation of gene expression by genetic imprinting	Gene Ontology	GO:0006349	9	18	0.0291005	0.163735	IGF2|BRCA1|KDM1B|DNMT3A|DIRAS3|KCNQ1|ARID4A|GSK3B|CTCF	http://amigo.geneontology.org/amigo/term/GO:0006349
positive regulation of endothelial cell proliferation	Gene Ontology	GO:0001938	24	63	0.0309789	0.173584	TNFSF12|CDH13|AGGF1|HMGB2|AKT1|RICTOR|PGF|TEK|THBS4|POLD4|NF1|HTR2B|PDCD6|ITGB3|ANG|VEGFA|VEGFB|FGF2|NRP2|BMP4|VASH2|SEMA5A|ARNT|WNT5A	http://amigo.geneontology.org/amigo/term/GO:0001938
regulation of protein kinase activity	Gene Ontology	GO:0045859	10	21	0.0317977	0.176712	ECT2|SLC9A3R1|CAMKK2|PLCE1|AKAP13|IKBKAP|TRPT1|ELP4|CSNK2B|TTN	http://amigo.geneontology.org/amigo/term/GO:0045859
protein palmitoylation	Gene Ontology	GO:0018345	10	21	0.0317977	0.176712	DBI|ZDHHC3|HHAT|ZDHHC5|ZDHHC7|ZDHHC6|ZDHHC8|ZDHHC16|ZDHHC20|ZDHHC23	http://amigo.geneontology.org/amigo/term/GO:0018345
microtubule bundle formation	Gene Ontology	GO:0001578	11	24	0.0336897	0.183656	MAP1B|TTLL6|CLASP1|SPAST|CCSER2|MTCL1|MARK4|CLIP1|KATNA1|CDK5RAP2|KIF20A	http://amigo.geneontology.org/amigo/term/GO:0001578
toll-like receptor 9 signaling pathway	Gene Ontology	GO:0034162	27	73	0.0339771	0.183656	NFKBIB|IKBKB|MAP2K7|MAPKAPK2|PIK3AP1|PELI1|MAP3K7|MAPK1|NOD1|MAPK7|NOD2|MAPK8|MYD88|IRAK4|CHUK|RPS6KA3|UBE2V1|NFKB2|RPS6KA1|RPS6KA2|MAPK9|IRF7|TAB3|MEF2C|MEF2A|PPP2R5D|MAPK10	http://amigo.geneontology.org/amigo/term/GO:0034162
chondrocyte development	Gene Ontology	GO:0002063	7	13	0.0341308	0.183656	COL11A1|ACAN|EIF2AK3|SULF2|SULF1|RUNX2|MIA3	http://amigo.geneontology.org/amigo/term/GO:0002063
cytoskeletal anchoring at plasma membrane	Gene Ontology	GO:0007016	7	13	0.0341308	0.183656	EZR|TLN1|CTNNB1|JUP|ANK3|DAG1|FLNB	http://amigo.geneontology.org/amigo/term/GO:0007016
mitotic chromosome condensation	Gene Ontology	GO:0007076	7	13	0.0341308	0.183656	NUSAP1|AKAP8|SMC4|NCAPD3|TTN|NCAPH|CHMP1A	http://amigo.geneontology.org/amigo/term/GO:0007076
positive regulation of excitatory postsynaptic membrane potential	Gene Ontology	GO:2000463	7	13	0.0341308	0.183656	DLG4|NRXN1|CUX2|PRKCZ|GRIN1|SHANK3|NLGN3	http://amigo.geneontology.org/amigo/term/GO:2000463
fatty acid oxidation	Gene Ontology	GO:0019395	7	13	0.0341308	0.183656	ADIPOR2|ADIPOR1|ACSM1|ACOX1|PPARGC1A|PRKAA1|PPARG	http://amigo.geneontology.org/amigo/term/GO:0019395
embryonic organ development	Gene Ontology	GO:0048568	7	13	0.0341308	0.183656	TP53|ZFPM2|ERCC1|EPN1|MKL2|EPN2|FGFR2	http://amigo.geneontology.org/amigo/term/GO:0048568
chromatin organization	Gene Ontology	GO:0006325	39	112	0.0344924	0.183715	HDAC5|MSL1|HMGB2|KAT2A|MCRS1|TAF10|IKBKAP|HIST2H2BF|USP22|SAP130|SUPT20H|MUM1|HCFC1|SUPT7L|TADA2A|DMAP1|MORF4L2|SIRT1|ZZZ3|HMGA2|TRRAP|HIST1H2BD|BRD8|KAT6B|ING4|EP300|PHF20|LRWD1|OGT|MEAF6|RBBP7|KAT5|EZH2|ACTL6A|ATXN7|KAT6A|ELP4|ELP2|TADA3	http://amigo.geneontology.org/amigo/term/GO:0006325
positive regulation of protein insertion into mitochondrial membrane involved in apoptotic signaling pathway	Gene Ontology	GO:1900740	12	27	0.0349541	0.183715	YWHAZ|BMF|GZMB|BID|SH3GLB1|CASP8|AKT1|BAD|TP53|MAPK8|PPP3CC|YWHAE	http://amigo.geneontology.org/amigo/term/GO:1900740
positive regulation of muscle cell differentiation	Gene Ontology	GO:0051149	12	27	0.0349541	0.183715	MEF2C|RBM4|TCF3|SPAG9|CAMK1|NTN3|CTNNB1|MEF2A|ABL1|BOC|CTNNA1|BNIP2	http://amigo.geneontology.org/amigo/term/GO:0051149
negative regulation of Wnt receptor signaling pathway	Gene Ontology	GO:0030178	18	45	0.0353078	0.183715	MDFI|TAX1BP3|LRP1|HMGXB4|APC|CHD8|TLE1|CTNNBIP1|RNF43|DKK3|GNB2L1|CSNK1E|GRB10|SFRP1|DACT1|WWOX|APCDD1|TSC2	http://amigo.geneontology.org/amigo/term/GO:0030178
negative regulation of glycogen biosynthetic process	Gene Ontology	GO:0045719	5	8	0.0357313	0.183715	VIMP|GRB10|GSK3B|GSK3A|PASK	http://amigo.geneontology.org/amigo/term/GO:0045719
intra-S DNA damage checkpoint	Gene Ontology	GO:0031573	5	8	0.0357313	0.183715	XPC|MRE11A|MSH2|MDC1|NEK11	http://amigo.geneontology.org/amigo/term/GO:0031573
folic acid transport	Gene Ontology	GO:0015884	5	8	0.0357313	0.183715	SLC19A1|SLC19A2|FOLR1|PDPN|SLC46A1	http://amigo.geneontology.org/amigo/term/GO:0015884
mitochondrion transport along microtubule	Gene Ontology	GO:0047497	5	8	0.0357313	0.183715	KIF1B|MAP1B|LRPPRC|MAPT|RHOT1	http://amigo.geneontology.org/amigo/term/GO:0047497
regulation of protein kinase B signaling cascade	Gene Ontology	GO:0051896	5	8	0.0357313	0.183715	STK11|RNF41|RICTOR|INPP4B|INPP5F	http://amigo.geneontology.org/amigo/term/GO:0051896
positive regulation of type I interferon-mediated signaling pathway	Gene Ontology	GO:0060340	5	8	0.0357313	0.183715	IRF3|NLRC5|WNT5A|IRF7|LSM14A	http://amigo.geneontology.org/amigo/term/GO:0060340
nuclear export	Gene Ontology	GO:0051168	5	8	0.0357313	0.183715	RITA1|LSG1|NEMF|AKAP13|ATXN1	http://amigo.geneontology.org/amigo/term/GO:0051168
cerebral cortex development	Gene Ontology	GO:0021987	17	42	0.0357675	0.183715	FOXP2|NCOA1|DICER1|CEP120|TACC1|TACC2|TACC3|BAX|ATG7|NF1|FAT4|NDE1|PTPRS|GRIN1|MKKS|BTBD3|YWHAE	http://amigo.geneontology.org/amigo/term/GO:0021987
retrograde transport, endosome to Golgi	Gene Ontology	GO:0042147	14	33	0.0361246	0.183956	SPAG9|ARL1|ERC1|PIKFYVE|ARFRP1|FAM109A|WASH6P|WASH3P|FAM21C|GCC2|FAM21A|STX16|BET1L|VPS54	http://amigo.geneontology.org/amigo/term/GO:0042147
positive regulation of intrinsic apoptotic signaling pathway	Gene Ontology	GO:2001244	14	33	0.0361246	0.183956	BCL2L1|PLEKHF1|TP53|BID|BAD|BAX|BCLAF1|GNB2L1|RIPK3|BMF|DNM1L|BUB1|SLC9A3R1|CAV1	http://amigo.geneontology.org/amigo/term/GO:2001244
induction of apoptosis via death domain receptors	Gene Ontology	GO:0008625	15	36	0.0362215	0.183956	TRADD|PIK3R1|TNFRSF1A|FAS|CASP8AP2|DAB2IP|BAX|GABARAP|BAD|ROCK2|NF1|CASP8|BID|DAPK1|DIABLO	http://amigo.geneontology.org/amigo/term/GO:0008625
toll-like receptor 3 signaling pathway	Gene Ontology	GO:0034138	29	80	0.0375095	0.189787	NFKBIB|UBE2D2|UBE2D3|IKBKB|RIPK3|MAP2K7|MAPKAPK2|MAP3K7|MEF2A|MAPK1|NOD1|MAPK7|NOD2|MAPK8|MAPK9|BIRC3|CHUK|NFKB2|IRF3|RPS6KA1|RPS6KA2|RPS6KA3|IRF7|TAB3|CASP8|MEF2C|CD14|PPP2R5D|MAPK10	http://amigo.geneontology.org/amigo/term/GO:0034138
cellular response to insulin stimulus	Gene Ontology	GO:0032869	23	61	0.0385165	0.191466	HDAC5|GHR|HDAC9|GSK3A|DENND4C|PRKDC|VIMP|AKT1|AKT2|TRIB3|SORBS1|STAR|STAT1|LPIN1|C2CD5|RHOQ|PPARG|FER|WDTC1|ACSL6|CAPN10|PDPK1|MYO5A	http://amigo.geneontology.org/amigo/term/GO:0032869
positive regulation of neuron projection development	Gene Ontology	GO:0010976	23	61	0.0385165	0.191466	DMD|CAMK1D|RAP1B|TENM3|PTK2B|CNTN1|RAPGEF1|RAPGEF2|CNR1|CAMK1|FYN|DCC|CBFA2T2|DVL1|MAGI2|MARK2|ITGB1|DAB2IP|MOB2|UBE2V2|NME1|ACSL6|WNT5A	http://amigo.geneontology.org/amigo/term/GO:0010976
mitochondrial respiratory chain complex I assembly	Gene Ontology	GO:0032981	8	16	0.0391121	0.191466	BCS1L|OXA1L|COA1|NDUFAF5|NDUFAF6|NDUFS7|NDUFS8|AIFM1	http://amigo.geneontology.org/amigo/term/GO:0032981
double-strand break repair via nonhomologous end joining	Gene Ontology	GO:0006303	8	16	0.0391121	0.191466	MRE11A|SMC5|PRKDC|LIG4|LIG1|RNF8|LIG3|NHEJ1	http://amigo.geneontology.org/amigo/term/GO:0006303
positive regulation of protein import into nucleus	Gene Ontology	GO:0042307	8	16	0.0391121	0.191466	SMN1|ECT2|HYAL2|UACA|GLI3|JUP|SHH|IPO5	http://amigo.geneontology.org/amigo/term/GO:0042307
regulation of cytoskeleton organization	Gene Ontology	GO:0051493	8	16	0.0391121	0.191466	PLXNB1|STMN3|CAPN2|MAPK1|NEXN|MARK2|PTK2|MYCBP2	http://amigo.geneontology.org/amigo/term/GO:0051493
negative regulation of apoptotic signaling pathway	Gene Ontology	GO:2001234	8	16	0.0391121	0.191466	MADD|BMF|MEIS3|MKL1|BAX|MAP3K7|CTNNB1|CTH	http://amigo.geneontology.org/amigo/term/GO:2001234
camera-type eye morphogenesis	Gene Ontology	GO:0048593	8	16	0.0391121	0.191466	EPHB2|COL8A1|MFN2|TENM3|GLI3|VEGFA|NF1|IFT122	http://amigo.geneontology.org/amigo/term/GO:0048593
negative regulation of anoikis	Gene Ontology	GO:2000811	8	16	0.0391121	0.191466	ITGB1|BCL2L1|PTK2|PTRH2|TLE1|CEACAM5|MCL1|CAV1	http://amigo.geneontology.org/amigo/term/GO:2000811
embryo development	Gene Ontology	GO:0009790	27	74	0.0402777	0.196463	MDFI|FOXP2|PTK2|BAG6|CELF1|TPI1|ZFX|APLP2|RICTOR|USP22|EHMT1|RACGAP1|ATP5A1|PDPN|RAI2|LSR|NR5A2|STOX2|GTF2I|SZT2|OSR2|PGM3|E4F1|SHH|TRIP12|FUT10|TNFAIP1	http://amigo.geneontology.org/amigo/term/GO:0009790
fatty acid metabolic process	Gene Ontology	GO:0006631	21	55	0.0407854	0.198226	MSMO1|GPAM|LPIN2|LPIN3|GHR|LYPLA1|ACSF2|HADHA|BAAT|TNXB|MECR|SNCA|ACAA2|RPP14|ALKBH7|ACSBG2|ACOX3|ACOT11|PNPLA8|AASDH|ECHDC2	http://amigo.geneontology.org/amigo/term/GO:0006631
proteolysis	Gene Ontology	GO:0006508	68	211	0.0409379	0.198257	ERAP1|CAPNS1|PSMD8|MMP12|SPG7|ACAN|LAP3|CASP7|MMP19|PGPEP1|CPZ|PRSS2|C9orf3|ADAM33|ADAM17|TMPRSS11D|HTRA2|FURIN|OLR1|UBE3A|PEPD|RNPEP|DPP9|CAPN5|BACE1|CAPN2|CAPN1|PITRM1|PDCD6|FBXW2|CUL7|GGH|CAPN8|APEH|TMPRSS3|SHFM1|KLKB1|DLD|TMPRSS4|TPP2|CTSC|CELA3B|TMPRSS5|PLAU|ATG4B|ATG4A|UBA3|PREP|MMP24|CHMP1A|CD46|CASP6|LGMN|CASP4|SFRP1|GZMB|BMP1|MBTPS1|LRP8|FBXL2|CMA1|CASP8|CAPN10|SENP1|MMP9|FOLH1|XPNPEP1|P…	http://amigo.geneontology.org/amigo/term/GO:0006508
blood coagulation	Gene Ontology	GO:0007596	142	469	0.0418093	0.201756	ZFPM2|LRRC16A|CD36|HPS5|HPS4|KIFAP3|KIF2A|GATA4|KIF2C|CAV1|BLOC1S6|ATP2B2|PIK3CB|WEE1|MYB|KIAA1715|MRVI1|ATP2B1|PABPC4|SERPINB2|GATA2|ATP2B4|RAB27A|KCNMB3|KCNMB2|AKAP1|FN1|AKT1|SYK|APP|GRB14|KIF23|F8|ITGA4|GRB2|GUCY1B3|KLC1|KLC2|RASGRP2|ITPK1|DOCK9|ATP2A1|ATP2A3|SLC7A6|ITGA1|ANO6|DOCK1|DOCK6|C4BPB|KCNMA1|THBS1|GUCY1A3|JAK2|TTN|PIK3R1|ANXA8|PDE5A|IGF2|ORAI1|JAM2|KIF9|VEGFA|DTNBP1|ITPR2|ITPR3|ITPR1…	http://amigo.geneontology.org/amigo/term/GO:0007596
positive regulation of autophagy	Gene Ontology	GO:0010508	9	19	0.0424928	0.203605	PLEKHF1|TFEB|PIK3CB|UVRAG|PRKAA1|ATG4B|BAD|ATG14|ZC3H12A	http://amigo.geneontology.org/amigo/term/GO:0010508
histone H4-K16 acetylation	Gene Ontology	GO:0043984	9	19	0.0424928	0.203605	KMT2A|MSL1|HCFC1|OGT|MEAF6|PHF20|ING4|MCRS1|JADE2	http://amigo.geneontology.org/amigo/term/GO:0043984
negative regulation of transcription from RNA polymerase II promoter	Gene Ontology	GO:0000122	169	565	0.0429093	0.204345	BPTF|MDFI|ZFPM2|CD36|ID4|N4BP2L2|CRY2|NAA60|DUSP22|SEMA4D|RITA1|HDAC4|RARA|RARG|SAMD11|ZNF148|RBPJ|THRB|STRAP|HDAC9|DRAP1|CREBRF|HDGF|ZMYND8|TRIM29|TSC22D3|PER3|BMP4|ZFHX3|MDM2|SMAD3|FGFR2|RBBP8|WDTC1|WHSC1|PKIG|RBBP7|H2AFY|TCF7L2|RFX5|HDAC10|PRDM16|YBX3|VLDLR|PHF21A|UBE2D3|KAT5|SFPQ|SAP130|XPO1|SMURF2|PPM1A|ASXL1|DACT1|BACH1|EHMT1|JUP|DMAP1|NFIL3|CAV1|TCF4|SIRT1|FNIP1|HOXB3|PAX5|PPARG|PPARD|VEGF…	http://amigo.geneontology.org/amigo/term/GO:0000122
negative regulation of epithelial cell proliferation	Gene Ontology	GO:0050680	19	49	0.0429486	0.204345	DLG1|BMP4|DAB2IP|TSC2|MCC|PPARD|PBLD|STRAP|MEF2C|MEF2A|SFRP1|RB1|CDK6|MAGED1|WFDC1|WNT5A|PTCH1|FGFR2|GPC3	http://amigo.geneontology.org/amigo/term/GO:0050680
gastrulation with mouth forming second	Gene Ontology	GO:0001702	10	22	0.0446962	0.210042	ZBTB17|LRP5|SMAD4|FRS2|CTNNB1|CHRD|TENM4|NSD1|GATA4|DACT1	http://amigo.geneontology.org/amigo/term/GO:0001702
DNA methylation	Gene Ontology	GO:0006306	10	22	0.0446962	0.210042	EHMT1|KMT2A|DNMT3A|HEMK1|TRDMT1|DMAP1|MTRR|BAZ2A|ATRX|GATAD2A	http://amigo.geneontology.org/amigo/term/GO:0006306
actin cytoskeleton reorganization	Gene Ontology	GO:0031532	17	43	0.0448668	0.210042	CXADR|RICTOR|FARP2|BRSK2|LPIN1|CAPN10|ATP2C1|TNIK|PRKCZ|FER|CDC42BPB|DTNBP1|SIPA1L1|PHACTR1|PARVA|PARVG|MAP4K4	http://amigo.geneontology.org/amigo/term/GO:0031532
negative regulation of protein kinase B signaling cascade	Gene Ontology	GO:0051898	11	25	0.0460296	0.210042	SIRT1|HYAL2|SLC9A3R1|PTPRJ|GNB2L1|CIB1|PLEKHA1|PDCD6|TSC2|MAGI2|DAG1	http://amigo.geneontology.org/amigo/term/GO:0051898
DNA-dependent DNA replication	Gene Ontology	GO:0006261	11	25	0.0460296	0.210042	BAZ1A|RPAIN|PNKP|ORC6|POLG|REV3L|REV1|POLL|CDK2AP1|POLI|POLH	http://amigo.geneontology.org/amigo/term/GO:0006261
positive regulation of catenin import into nucleus	Gene Ontology	GO:0035413	6	11	0.0461869	0.210042	SEMA5A|EGFR|SMAD3|KANK1|DACT1|UBR5	http://amigo.geneontology.org/amigo/term/GO:0035413
positive regulation of alpha-beta T cell proliferation	Gene Ontology	GO:0046641	6	11	0.0461869	0.210042	CD28|SYK|CD80|PTPRC|ZAP70|CD3E	http://amigo.geneontology.org/amigo/term/GO:0046641
urea cycle	Gene Ontology	GO:0000050	6	11	0.0461869	0.210042	NAGS|ARG2|HTT|SLC25A15|ASS1|ASL	http://amigo.geneontology.org/amigo/term/GO:0000050
kinetochore assembly	Gene Ontology	GO:0051382	6	11	0.0461869	0.210042	CENPH|CENPA|POGZ|CENPW|MIS12|CENPT	http://amigo.geneontology.org/amigo/term/GO:0051382
positive regulation of cartilage development	Gene Ontology	GO:0061036	6	11	0.0461869	0.210042	BMP4|BMP1|SMAD1|WNT5A|SOX6|SOX5	http://amigo.geneontology.org/amigo/term/GO:0061036
embryonic foregut morphogenesis	Gene Ontology	GO:0048617	6	11	0.0461869	0.210042	EPB41L5|SMAD2|SMAD3|CTNNB1|SHH|GATA4	http://amigo.geneontology.org/amigo/term/GO:0048617
phagocytosis, engulfment	Gene Ontology	GO:0006911	6	11	0.0461869	0.210042	CLEC7A|GULP1|DOCK1|ABCA1|ELMO1|BIN2	http://amigo.geneontology.org/amigo/term/GO:0006911
replicative senescence	Gene Ontology	GO:0090399	6	11	0.0461869	0.210042	TP53|CTC1|ATM|ATR|WNT16|CHEK2	http://amigo.geneontology.org/amigo/term/GO:0090399
DNA metabolic process	Gene Ontology	GO:0006259	15	37	0.0463145	0.210042	MKI67|MRE11A|MYO18A|TREX2|TREX1|RAD51B|POLG|MUS81|LIG1|SMARCAL1|XRCC3|RAD51D|RAD51C|FANCM|MMS19	http://amigo.geneontology.org/amigo/term/GO:0006259
regulation of defense response to virus by virus	Gene Ontology	GO:0050690	12	28	0.0467157	0.211155	AP2B1|CD28|DOCK2|AP1G1|FYN|PACS1|CD247|AP2A1|AP1S2|AP1B1|CD8B|ELMO1	http://amigo.geneontology.org/amigo/term/GO:0050690
cell division	Gene Ontology	GO:0051301	31	88	0.0473016	0.213093	IST1|SEPT9|MAP4|PARD6G|CCNT1|CIB1|CDK19|CDC16|SPG20|CCNE2|TUBA1A|PRPF40A|LIG4|SKA2|LIG1|EVI5|SEPT11|CDK6|CLASP1|SENP5|PKN2|USP39|CDK20|BCAR1|CCNB2|PPP1CB|TACC1|CCND3|TUBA1C|PARD3B|CNTRL	http://amigo.geneontology.org/amigo/term/GO:0051301
negative regulation of transcription, DNA-dependent	Gene Ontology	GO:0045892	140	464	0.0475141	0.213341	SMARCC2|ZFPM2|SFMBT1|NOSTRIN|RB1|LEF1|RREB1|RARA|ZNF148|RBPJ|BCLAF1|THRA|SMAD4|MYB|YAF2|BRCA1|DDIT3|PRMT2|MDFIC|RAMP3|MEG3|ZFHX3|MDM2|TBL1XR1|BMP4|MAGED1|KAT5|TCF7L2|NR1I3|ZGPAT|ATP8B1|HDAC10|CTBP2|KDM5B|FOXP2|LGR4|FOXP1|ZNF219|SMARCE1|TRIB3|ARID4A|LIMS1|RUNX2|SMURF2|NR1I2|CHD8|PPARGC1B|ZBTB38|DMAP1|UBP1|SIRT1|PPARG|SFPQ|CTBP1|ING4|ZEB1|FGF2|UBE2I|IRF1|TP53|RBFOX2|PPARD|PRDM5|CTCF|MYBBP1A|HES1|WN…	http://amigo.geneontology.org/amigo/term/GO:0045892
antigen processing and presentation of exogenous peptide antigen via MHC class II	Gene Ontology	GO:0019886	32	92	0.0524158	0.23429	CD74|KIFAP3|RILP|CLTC|KIF11|AP1S2|DNM2|DCTN2|DCTN1|KIF2A|AP2B1|SEC31A|DCTN5|RACGAP1|DYNC1I2|SPTBN2|HLA-DQB1|KIF2C|AP1B1|SEC13|CTSE|SEC24D|AP2A1|SEC24C|DYNC2H1|KIF3A|LGMN|AP1G1|KIF23|ACTR1A|KLC1|KLC2	http://amigo.geneontology.org/amigo/term/GO:0019886
insulin-like growth factor receptor signaling pathway	Gene Ontology	GO:0048009	7	14	0.0528708	0.23429	GIGYF2|GHR|GRB10|EIF2AK3|AKT1|PIK3R1|TSC2	http://amigo.geneontology.org/amigo/term/GO:0048009
negative regulation of endothelial cell migration	Gene Ontology	GO:0010596	7	14	0.0528708	0.23429	DAB2IP|NR2F2|DLL4|SLIT2|KRIT1|THBS1|SP100	http://amigo.geneontology.org/amigo/term/GO:0010596
centrosome duplication	Gene Ontology	GO:0051298	7	14	0.0528708	0.23429	ARHGEF10|ROCK2|SASS6|CCP110|NDE1|USP33|FBXW5	http://amigo.geneontology.org/amigo/term/GO:0051298
negative regulation of cell proliferation	Gene Ontology	GO:0008285	115	378	0.0545586	0.240982	PPAP2A|STK11|PTK2B|RAPGEF2|HDAC4|RARA|DLG3|RARG|RBPJ|ADAMTS8|CGREF1|MAGI2|CUL1|CDK10|IFITM1|SOD2|APC|WNK2|DLEC1|STK4|MDM4|ROR2|BMP4|NME1|TENM1|RBBP4|SPEG|CTBP2|KIFAP3|ITGA1|CDKN1A|PDS5B|IFIT3|RAF1|JAK2|NF2|CCL23|BECN1|IFNLR1|RNF41|PPARG|COL4A3|CTBP1|ING4|PTPN2|ZEB1|FGF2|TAF6|IRF1|TP53|TP53I11|DDR1|PPP2R5C|SESN1|SMAD4|SMAD1|SMAD2|SPRY1|FKTN|IL1A|IL1B|TSC2|PODN|BTG3|ASPH|PTPN6|CIB1|TBRG1|PML|FTH1|D…	http://amigo.geneontology.org/amigo/term/GO:0008285
positive regulation of translation	Gene Ontology	GO:0045727	17	44	0.0554996	0.241345	LARP1|CD28|ELAVL1|RPS27L|LARP4B|POLDIP3|NPM1|PASK|GUF1|THBS1|EIF4G3|PTK2B|MAPK1|CIRBP|SAMD4A|EP300|HNRNPD	http://amigo.geneontology.org/amigo/term/GO:0045727
nucleobase-containing compound metabolic process	Gene Ontology	GO:0006139	17	44	0.0554996	0.241345	UPP1|DPYSL2|CTPS1|PRPSAP2|AK2|AK1|TK1|AK7|AK9|TYMS|OAS2|TK2|SLC29A1|DGUOK|MTAP|SRBD1|POLR3H	http://amigo.geneontology.org/amigo/term/GO:0006139
regulation of ARF protein signal transduction	Gene Ontology	GO:0032012	8	17	0.057026	0.241345	PSD3|IQSEC1|PSD4|CYTH1|IQSEC3|IQSEC2|GBF1|CYTH4	http://amigo.geneontology.org/amigo/term/GO:0032012
regulation of transforming growth factor beta receptor signaling pathway	Gene Ontology	GO:0017015	8	17	0.057026	0.241345	SMURF2|SMAD4|SMAD7|SMAD2|SMAD3|LTBP4|BCL9|ZEB1	http://amigo.geneontology.org/amigo/term/GO:0017015
monocyte differentiation	Gene Ontology	GO:0030224	8	17	0.057026	0.241345	BMP4|CSF1R|IFI16|MEF2C|PPARG|MEF2A|VEGFA|THOC5	http://amigo.geneontology.org/amigo/term/GO:0030224
induction of apoptosis by oxidative stress	Gene Ontology	GO:0008631	8	17	0.057026	0.241345	SOD2|UACA|MAP3K5|MELK|STK24|JAK2|DIABLO|PML	http://amigo.geneontology.org/amigo/term/GO:0008631
metabolic process	Gene Ontology	GO:0008152	39	116	0.0577342	0.241345	DNAH17|MYL6|PDE9A|KIF11|ADSL|KIF2A|KIF2C|L3HYPDH|PDE1C|DYNC1I2|KIFC3|DNALI1|DYNLRB1|HSD17B4|C11orf54|IREB2|KIF7|ABHD14B|CES1|MYO5B|ACO1|PLA2G4F|KIF3A|DNAH2|DNAH3|DNAH6|KIF1A|KIF1C|KIF24|DNAH8|MYO6|KIF23|KIF13A|STARD9|PITPNM2|KLC1|MYO10|MYO7A|SMARCE1	http://amigo.geneontology.org/amigo/term/GO:0008152
regulation of translational initiation	Gene Ontology	GO:0006446	15	38	0.0582273	0.241345	EIF3I|EIF4G1|EIF3K|NCBP1|NCBP2|EIF4G3|EIF4G2|EIF2B4|EIF3C|EIF3M|EIF3G|MTIF3|EIF2B1|EIF3B|EIF4B	http://amigo.geneontology.org/amigo/term/GO:0006446
positive regulation of insulin secretion	Gene Ontology	GO:0032024	15	38	0.0582273	0.241345	PCK2|MGEA5|GHRL|NR0B2|PFKFB2|BAD|TCF7L2|CAPN10|PPARD|RBP4|SLC30A8|JAK2|MCU|GIPR|PFKM	http://amigo.geneontology.org/amigo/term/GO:0032024
JNK cascade	Gene Ontology	GO:0007254	21	57	0.0591042	0.241345	GPS1|MAP4K3|MAPK9|MAP4K4|MAP3K11|TAB3|MAP3K7|MAP3K12|MAP3K5|ARHGEF6|TNIK|MAP3K13|MAPK10|IRAK4|NOD2|MAP2K7|MAPK8|MYD88|NOD1|ROR2|STRADB	http://amigo.geneontology.org/amigo/term/GO:0007254
lipid transport	Gene Ontology	GO:0006869	21	57	0.0591042	0.241345	OSBPL10|SPNS1|ABCA12|CETP|VLDLR|GULP1|APOLD1|HDLBP|SCP2|SPNS3|OSBPL7|CHKA|OSBPL8|OSBPL9|PLTP|STARD4|OSBPL3|STARD6|APOL2|APOL1|STARD5	http://amigo.geneontology.org/amigo/term/GO:0006869
phosphatidylinositol biosynthetic process	Gene Ontology	GO:0006661	21	57	0.0591042	0.241345	SH3YL1|MTMR14|PI4KB|PIK3C2B|PIKFYVE|PIP5K1B|PIK3CB|INPP4B|INPP4A|IMPA1|PIK3C2A|PIK3R3|PIK3C2G|PIK3R1|SYNJ2|MTMR7|PI4K2B|MTMR3|FGF2|MTMR1|CDIPT	http://amigo.geneontology.org/amigo/term/GO:0006661
cytokinesis	Gene Ontology	GO:0000910	21	57	0.0591042	0.241345	ROPN1B|RAB11FIP3|CECR2|KIF20A|BECN1|DIAPH2|ECT2|AHCTF1|ARHGEF11|SEPT7|ROCK2|KIF13A|KIF23|BCL2L1|SEPT5|IST1|PRC1|SEPT6|DAPK3|CHMP1A|CUL3	http://amigo.geneontology.org/amigo/term/GO:0000910
negative regulation of axonogenesis	Gene Ontology	GO:0050771	9	20	0.0594631	0.241345	EPHB2|PTK2|LRP4|RTN4|RUFY3|ARHGEF1|DAB1|MBP|THY1	http://amigo.geneontology.org/amigo/term/GO:0050771
negative regulation of type I interferon production	Gene Ontology	GO:0032480	13	32	0.0603084	0.241345	TAX1BP1|IRF3|DDX58|ITCH|TRIM25|OTUD5|UBE2D3|UBA7|CYLD|RNF135|ATG5|NLRC5|NLRX1	http://amigo.geneontology.org/amigo/term/GO:0032480
negative regulation of Ras protein signal transduction	Gene Ontology	GO:0046580	10	23	0.06071	0.241345	DGKZ|NUP62|DAB2IP|MAPKAP1|MFN2|SPRY1|NF1|RASAL1|RASAL2|RASA2	http://amigo.geneontology.org/amigo/term/GO:0046580
filopodium assembly	Gene Ontology	GO:0046847	10	23	0.06071	0.241345	SPATA13|FGD4|FGD6|ITGB4|FGD2|MTSS1L|BAIAP2L1|EZR|ARHGAP26|ARHGEF4	http://amigo.geneontology.org/amigo/term/GO:0046847
iron ion homeostasis	Gene Ontology	GO:0055072	10	23	0.06071	0.241345	SFXN5|SOD2|FBXL5|SLC25A37|HTT|SFXN2|STEAP2|BDH2|STEAP4|PICALM	http://amigo.geneontology.org/amigo/term/GO:0055072
cell aging	Gene Ontology	GO:0007569	11	26	0.0611182	0.241345	SIRT1|NUP62|TP53|NPM1|ILK|HTT|ZMIZ1|CITED2|PDCD4|LIMS1|PRELP	http://amigo.geneontology.org/amigo/term/GO:0007569
phosphorylation	Gene Ontology	GO:0016310	11	26	0.0611182	0.241345	DGKZ|TNK2|NADK|LIMK2|EPHB2|TOP1|AKT1|HTR2B|PGK1|NT5C2|N4BP2	http://amigo.geneontology.org/amigo/term/GO:0016310
stress-activated MAPK cascade	Gene Ontology	GO:0051403	20	54	0.0612289	0.241345	RPS6KA1|RPS6KA2|RBM4|RPS6KA3|TAB3|MAP2K7|CRYAB|MAP3K7|CCM2|MEF2C|MEF2A|MAPK1|NOD1|MAPK7|NOD2|PPP2R5D|MAPK10|MAPK8|MAPK9|MAPKAPK2	http://amigo.geneontology.org/amigo/term/GO:0051403
smoothened signaling pathway	Gene Ontology	GO:0007224	20	54	0.0612289	0.241345	TGFBR2|STIL|BOC|SHH|IFT80|ARL13B|IFT172|EVC|TTC21B|CC2D2A|GLI3|HHAT|BMP4|DISP1|HES1|SEPT2|PTCH1|GLI1|B9D1|KIF3A	http://amigo.geneontology.org/amigo/term/GO:0007224
protein ubiquitination involved in ubiquitin-dependent protein catabolic process	Gene Ontology	GO:0042787	20	54	0.0612289	0.241345	OS9|UBE4B|UBE3A|SMURF2|ITCH|HECTD3|HUWE1|RNF43|PARK2|HECTD1|HERC3|RCHY1|HERC4|HECW2|TRIP12|UBR4|KLHL8|MDM2|UBR5|RNF146	http://amigo.geneontology.org/amigo/term/GO:0042787
positive regulation of histone deacetylation	Gene Ontology	GO:0031065	5	9	0.0630046	0.241345	PML|CTBP1|TP53|NCOR1|LPIN1	http://amigo.geneontology.org/amigo/term/GO:0031065
positive regulation of phosphoprotein phosphatase activity	Gene Ontology	GO:0032516	5	9	0.0630046	0.241345	ITGA1|CD300A|JAK2|MAGI2|PPP2R4	http://amigo.geneontology.org/amigo/term/GO:0032516
regulation of Ras GTPase activity	Gene Ontology	GO:0032318	5	9	0.0630046	0.241345	RASGEF1A|RASGRP4|SOS1|NF1|RAP1GAP	http://amigo.geneontology.org/amigo/term/GO:0032318
pyrimidine nucleoside salvage	Gene Ontology	GO:0043097	5	9	0.0630046	0.241345	UCK1|UPP1|TK2|TYMP|TK1	http://amigo.geneontology.org/amigo/term/GO:0043097
regulation of actin cytoskeleton reorganization	Gene Ontology	GO:2000249	5	9	0.0630046	0.241345	PHPT1|CSF1R|PTK2B|DAPK3|ABL1	http://amigo.geneontology.org/amigo/term/GO:2000249
left/right axis specification	Gene Ontology	GO:0070986	5	9	0.0630046	0.241345	CITED2|EPB41L5|PKD1L1|SETDB2|AHI1	http://amigo.geneontology.org/amigo/term/GO:0070986
ER overload response	Gene Ontology	GO:0006983	5	9	0.0630046	0.241345	VIMP|EIF2AK3|DDIT3|TP53|GSK3B	http://amigo.geneontology.org/amigo/term/GO:0006983
regulation of microtubule polymerization or depolymerization	Gene Ontology	GO:0031110	5	9	0.0630046	0.241345	DST|SKA2|CLASP2|STMN3|SKA3	http://amigo.geneontology.org/amigo/term/GO:0031110
protein deacetylation	Gene Ontology	GO:0006476	5	9	0.0630046	0.241345	HDAC1|HDAC10|SIRT1|HDAC6|SIN3A	http://amigo.geneontology.org/amigo/term/GO:0006476
negative regulation of JAK-STAT cascade	Gene Ontology	GO:0046426	5	9	0.0630046	0.241345	LEPROT|DAB1|HMGA2|NF2|CAV1	http://amigo.geneontology.org/amigo/term/GO:0046426
cullin deneddylation	Gene Ontology	GO:0010388	5	9	0.0630046	0.241345	COPS3|GPS1|COPS7B|COPS4|COPS5	http://amigo.geneontology.org/amigo/term/GO:0010388
positive regulation of insulin receptor signaling pathway	Gene Ontology	GO:0046628	5	9	0.0630046	0.241345	IGF2|OSBPL8|PRKCZ|SIRT1|ADIPOR1	http://amigo.geneontology.org/amigo/term/GO:0046628
carnitine shuttle	Gene Ontology	GO:0006853	5	9	0.0630046	0.241345	CPT1A|CPT2|CPT1B|ACACA|ACACB	http://amigo.geneontology.org/amigo/term/GO:0006853
positive regulation of protein homooligomerization	Gene Ontology	GO:0032464	5	9	0.0630046	0.241345	GNB2L1|FAS|BID|BMF|MIEF2	http://amigo.geneontology.org/amigo/term/GO:0032464
positive regulation of Rap GTPase activity	Gene Ontology	GO:0032854	5	9	0.0630046	0.241345	RASGRP3|RAP1B|RAPGEF1|RAPGEF2|RAP1GAP	http://amigo.geneontology.org/amigo/term/GO:0032854
positive regulation of alpha-beta T cell differentiation	Gene Ontology	GO:0046638	5	9	0.0630046	0.241345	SYK|SHH|GLI3|ZAP70|ADA	http://amigo.geneontology.org/amigo/term/GO:0046638
axon cargo transport	Gene Ontology	GO:0008088	5	9	0.0630046	0.241345	CNTNAP1|KLC2|HTT|APP|MAPT	http://amigo.geneontology.org/amigo/term/GO:0008088
negative regulation of cytokine-mediated signaling pathway	Gene Ontology	GO:0001960	5	9	0.0630046	0.241345	IRAK3|IL1RN|PTPRC|SIGIRR|CAV1	http://amigo.geneontology.org/amigo/term/GO:0001960
germinal center formation	Gene Ontology	GO:0002467	5	9	0.0630046	0.241345	MEF2C|MEF2A|NFKB2|UNC13D|ADAM17	http://amigo.geneontology.org/amigo/term/GO:0002467
positive regulation of dendrite development	Gene Ontology	GO:1900006	5	9	0.0630046	0.241345	COBL|SEZ6|LRP8|DAB2IP|VLDLR	http://amigo.geneontology.org/amigo/term/GO:1900006
negative regulation of histone acetylation	Gene Ontology	GO:0035067	5	9	0.0630046	0.241345	BRCA1|CTBP1|NOC2L|SET|SNCA	http://amigo.geneontology.org/amigo/term/GO:0035067
glomerular basement membrane development	Gene Ontology	GO:0032836	5	9	0.0630046	0.241345	NID1|COL4A4|COL4A3|SULF2|SULF1	http://amigo.geneontology.org/amigo/term/GO:0032836
cellular response to epinephrine stimulus	Gene Ontology	GO:0071872	5	9	0.0630046	0.241345	STAR|RYR2|PDE4D|SNCA|KCNQ1	http://amigo.geneontology.org/amigo/term/GO:0071872
RNA metabolic process	Gene Ontology	GO:0016070	77	247	0.0630059	0.241345	TNFSF13|RPL37A|PSMD8|NCBP2|RPL7|RPS8|RPL5|PSMD1|RPS15A|RPS7|RPS6|EXOSC8|SMN1|RPL30|EDC4|EXOSC1|NCBP1|MAPKAPK2|RPS9|PSMC2|YWHAZ|SMG7|TNPO1|SMG1|RPS15|RPL17|RPL21|RPL23|ETF1|RPL34|PSMA1|PSMD4|CNOT3|RPL10A|CNOT1|PSMC3|HNRNPD|CNOT6|PATL1|RPL36A|XPO1|RPS24|SNRPD2|RNPS1|RPS20|LSM5|PSME4|PPP2R2A|CNOT8|RPL14|RPL15|SET|RPL10|RPL13|SNRPG|EIF4B|SMG6|DDX20|RPL26L1|RBFOX2|RPL4|AKT1|GEMIN2|CNOT7|EIF4G1|DDX24|G…	http://amigo.geneontology.org/amigo/term/GO:0016070
muscle organ development	Gene Ontology	GO:0007517	30	87	0.0653715	0.249701	DMD|USP2|EVC|CRYAB|LAMA2|ZFHX3|FKTN|PAXBP1|ITGB1BP2|CACNA1H|CHD2|SOX6|SGCE|SGCD|MKL2|FHL3|FHL1|SIRT1|NEB|TCF12|MRAS|FXR1|SMTN|TAGLN|UNC45A|MEF2C|MEF2A|MEF2D|SPEG|COL6A3	http://amigo.geneontology.org/amigo/term/GO:0007517
T cell activation	Gene Ontology	GO:0042110	17	45	0.0677589	0.257629	DLG1|PPP3CB|CLEC7A|VAV1|CD80|CASP8|SMAD3|HSPD1|IFNAR1|ZAP70|ADA|PPP3CA|CHRNA7|CD8B|DDOST|CD3E|NLRC3	http://amigo.geneontology.org/amigo/term/GO:0042110
response to virus	Gene Ontology	GO:0009615	38	114	0.0678272	0.257629	ACTA2|CD55|DCLK1|RPS15A|MX1|IKBKB|IFNAR1|IFNGR2|BTBD17|IFIT3|DHX36|DDX58|LILRB1|ADAR|CCT5|OAS2|ZC3HAV1|IRAK3|MYD88|IVNS1ABP|IFITM1|TPT1|HMGA2|OASL|CHUK|CFL1|CCDC130|HMGA1|HNRNPUL1|IRF7|HYAL3|HYAL2|EIF2AK2|MST1R|MEF2C|BANF1|CDK6|IFI44	http://amigo.geneontology.org/amigo/term/GO:0009615
positive regulation of sequence-specific DNA binding transcription factor activity	Gene Ontology	GO:0051091	32	94	0.0685733	0.259736	HDAC5|HDAC4|TRIM37|ANXA3|AKT1|MYOCD|HMGN3|IL1B|SMARCA4|TRIM14|DDX58|CEBPG|PPARGC1A|JUP|JAK2|TRAF2|TRAF5|TCF3|TRIM25|HMGA2|IL4|PPARG|TP53BP1|TNFRSF11A|EP300|UBE2I|ARID5B|LRP5|NFAM1|IL5|TRIM5|SP100	http://amigo.geneontology.org/amigo/term/GO:0051091
cellular amino acid metabolic process	Gene Ontology	GO:0006520	16	42	0.069934	0.263467	GSS|ASPG|SLC6A6|MTHFR|SLC7A7|ABHD14A-ACY1|SLC3A1|PEPD|SLC7A6|GGT1|HDC|ATG7|DDC|SLC25A15|PTS|CCBL2	http://amigo.geneontology.org/amigo/term/GO:0006520
intrinsic apoptotic signaling pathway	Gene Ontology	GO:0097193	21	58	0.0701414	0.263467	BCL2L1|YWHAZ|BAX|PPP3CC|BMF|GZMB|CASP7|BID|MSH6|CUL4A|AKT1|BAD|CASP8|DIABLO|CDKN1A|TP53|MAPK8|CUL3|CUL1|APAF1|YWHAE	http://amigo.geneontology.org/amigo/term/GO:0097193
protein localization	Gene Ontology	GO:0008104	21	58	0.0701414	0.263467	DLG1|AKAP7|TP53|SLC9A2|IST1|NRCAM|TSC2|CEP250|ERCC3|NPM1|CROCC|WNK4|DISC1|KATNA1|CLIC5|HSPG2|KIFAP3|GRIP1|MAPK8IP3|VPS13A|CAV1	http://amigo.geneontology.org/amigo/term/GO:0008104
regulation of G1/S transition of mitotic cell cycle	Gene Ontology	GO:2000045	6	12	0.0719984	0.264112	ECD|TCF3|BID|INO80|PDPN|PTPN6	http://amigo.geneontology.org/amigo/term/GO:2000045
positive regulation of T cell differentiation	Gene Ontology	GO:0045582	6	12	0.0719984	0.264112	CD74|IL2RA|IL1RL2|IL4|BAD|ZAP70	http://amigo.geneontology.org/amigo/term/GO:0045582
regulation of protein ubiquitination	Gene Ontology	GO:0031396	6	12	0.0719984	0.264112	HERPUD1|ATG7|UBXN2A|PINK1|MAPK9|NLRC3	http://amigo.geneontology.org/amigo/term/GO:0031396
determination of adult lifespan	Gene Ontology	GO:0008340	6	12	0.0719984	0.264112	POU1F1|TP53|MSH2|TFCP2L1|MSH6|HTT	http://amigo.geneontology.org/amigo/term/GO:0008340
actin polymerization or depolymerization	Gene Ontology	GO:0008154	6	12	0.0719984	0.264112	EVL|GHRL|ENAH|ABI1|WIPF1|GSN	http://amigo.geneontology.org/amigo/term/GO:0008154
hemidesmosome assembly	Gene Ontology	GO:0031581	6	12	0.0719984	0.264112	LAMA3|ITGB4|DST|CD151|PLEC|COL17A1	http://amigo.geneontology.org/amigo/term/GO:0031581
mitochondrial fusion	Gene Ontology	GO:0008053	6	12	0.0719984	0.264112	MFF|BAX|MFN2|AFG3L2|MIEF2|OPA1	http://amigo.geneontology.org/amigo/term/GO:0008053
vocalization behavior	Gene Ontology	GO:0071625	6	12	0.0719984	0.264112	NLGN3|NRXN2|NRXN1|SHANK3|SHANK2|DLG4	http://amigo.geneontology.org/amigo/term/GO:0071625
termination of G-protein coupled receptor signaling pathway	Gene Ontology	GO:0038032	15	39	0.072066	0.264112	RGS22|ARHGEF12|SNX14|RGS12|RGS13|ARHGEF11|GRK6|GRK4|RGS11|ARHGEF1|RGS4|RGS5|RGS3|AXIN2|SNX25	http://amigo.geneontology.org/amigo/term/GO:0038032
cartilage development	Gene Ontology	GO:0051216	24	68	0.0728378	0.266221	SMAD9|GHRL|EVC|SMAD1|ATP7A|SOX5|SOX6|SULF2|SULF1|HOXB3|MKKS|TGFBR2|CD44|CHRDL2|ZEB1|CSGALNACT1|BMP3|HYAL3|HYAL2|PKD1|CREB3L2|TYMS|HOXA3|WNT5A	http://amigo.geneontology.org/amigo/term/GO:0051216
protein dephosphorylation	Gene Ontology	GO:0006470	36	108	0.0738948	0.268718	PHPT1|FBXW11|PPAP2A|CTDP1|SBF1|DUSP22|PTPN21|PPM1B|PPM1A|LHPP|PPM1K|PPP1R12A|MTMR7|PTPRC|MTMR3|CTDSP1|DUSP8|PPP2R2A|PDP1|ILKAP|SSH1|PTPN7|PTPN6|PTPN4|PTPRT|PPP1CB|CTDNEP1|CDC14B|PTPRE|SMEK1|PTPRB|PTPRO|PPP3CA|PPP3CB|PTPRK|PTPRH	http://amigo.geneontology.org/amigo/term/GO:0006470
negative regulation of cell adhesion	Gene Ontology	GO:0007162	14	36	0.0741155	0.268718	ERBB3|CDH13|PLXNB1|JAM2|SEMA5A|MIA3|MYO1F|PODXL|ADAM10|ARHGDIG|TNC|ADAMDEC1|DAB1|SEMA4D	http://amigo.geneontology.org/amigo/term/GO:0007162
extrinsic apoptotic signaling pathway	Gene Ontology	GO:0097191	14	36	0.0741155	0.268718	G0S2|FAS|RNF41|SMAD3|PARP2|BAD|CIB1|JAK2|TRADD|BAX|WWOX|PML|CASP8|PDPK1	http://amigo.geneontology.org/amigo/term/GO:0097191
regulation of apoptotic process	Gene Ontology	GO:0042981	53	166	0.0748408	0.268742	BCL2L2|PSMD8|DIP2A|BIRC3|CASP10|HIP1|BCL2L13|IKZF3|TPT1|RARA|BCL2L14|MADD|STAT1|FAS|DCC|CIDEC|CFLAR|PSMA1|NOD1|NEXN|RAF1|NOD2|PSMC2|PSMC3|DAPK3|DAPK2|APAF1|SRA1|BRCA1|TRAF2|TRAF5|RTN4|PSMD1|PSME4|ACTN1|CARD14|TNFRSF25|BCAR1|PAX8|PSMD4|CASP4|TP53|NME1|SGK1|ACTN4|MAGED1|LRP5|CASP8|RBM25|DAPK1|ARHGAP10|PSMB8|CD3E	http://amigo.geneontology.org/amigo/term/GO:0042981
activation of signaling protein activity involved in unfolded protein response	Gene Ontology	GO:0006987	23	65	0.0759226	0.268742	FKBP14|HSP90B1|DCTN1|SEC31A|HERPUD1|ZBTB17|DDX11|TLN1|HDGF|ERN1|DDIT3|WIPI1|SULT1A3|YIF1A|SRPRB|CUL7|MBTPS1|EIF2AK3|HYOU1|GSK3A|ASNS|SSR1|GOSR2	http://amigo.geneontology.org/amigo/term/GO:0006987
histone H4-K8 acetylation	Gene Ontology	GO:0043982	7	15	0.0769284	0.268742	HCFC1|OGT|MEAF6|MCRS1|PHF20|ING4|JADE2	http://amigo.geneontology.org/amigo/term/GO:0043982
hemopoietic progenitor cell differentiation	Gene Ontology	GO:0002244	7	15	0.0769284	0.268742	BMP4|HYAL2|FSTL3|THSD1|SFRP1|PTPRC|CITED2	http://amigo.geneontology.org/amigo/term/GO:0002244
histone H4-K5 acetylation	Gene Ontology	GO:0043981	7	15	0.0769284	0.268742	HCFC1|OGT|MEAF6|MCRS1|PHF20|ING4|JADE2	http://amigo.geneontology.org/amigo/term/GO:0043981
regulation of anion transport	Gene Ontology	GO:0044070	7	15	0.0769284	0.268742	AHCYL1|CLCN3|CLCN1|CLCNKA|GPR89A|ANO6|PDZK1	http://amigo.geneontology.org/amigo/term/GO:0044070
cell junction assembly	Gene Ontology	GO:0034329	26	75	0.0774778	0.268742	CDH13|ILK|LIMS2|CD151|LIMS1|CTNND1|FBLIM1|ARHGEF6|MPP5|JUP|PVRL2|PXN|PARVA|ITGB1|LAMA3|ITGB4|CRB3|FERMT2|PLEC|MLLT4|CTNNA1|COL17A1|ACTN1|PARD3|PARD6G|INADL	http://amigo.geneontology.org/amigo/term/GO:0034329
negative regulation of neuron projection development	Gene Ontology	GO:0010977	12	30	0.077727	0.268742	PMP22|PRKCSH|KANK1|DCC|CBFA2T2|FKBP4|KATNA1|CIB1|DGUOK|PTPRO|LPAR1|IL15RA	http://amigo.geneontology.org/amigo/term/GO:0010977
cellular response to hormone stimulus	Gene Ontology	GO:0032870	12	30	0.077727	0.268742	PGF|NCF2|NCOA1|GHR|SOCS2|FOSB|ASNS|RAMP2|IGFBP2|CACNA1H|SLIT2|FOSL2	http://amigo.geneontology.org/amigo/term/GO:0032870
vitamin metabolic process	Gene Ontology	GO:0006766	29	85	0.0780191	0.268742	NADK|PDXK|PCCB|PCCA|NADSYN1|MOCS1|SLC5A6|TPK1|PANK1|COASY|PANK2|MOCOS|PC|NMNAT3|SLC46A1|FLAD1|ACACA|ACACB|MTHFR|MMACHC|MCCC1|GPHN|MTHFD1|HLCS|NFS1|MTRR|SLC19A2|PPCS|SLC19A1	http://amigo.geneontology.org/amigo/term/GO:0006766
positive regulation of transcription from RNA polymerase II promoter	Gene Ontology	GO:0045944	217	749	0.0782204	0.268742	LRP5|ZFPM2|PPARGC1A|IKBKB|AKT1|CAPRIN2|PPARGC1B|CCNT1|RARA|TP53|RARG|ZNF148|RBPJ|ARHGEF2|APBB1|RORA|CBFA2T2|GRIN1|MYB|IRAK4|MKL2|BRCA1|RBM14|DDIT3|CENPK|PSIP1|SP1|AHI1|LDB2|TNIP1|ABLIM1|ABLIM3|THRA|GATA4|SMAD3|FGFR2|BMP4|BMP3|NME2|DDX41|HYAL2|APP|MAZ|KAT5|TCF7L2|GSK3B|CCNC|C14orf166|PLAGL1|ID4|TNKS|NFATC2|NFATC3|HMGN3|PAXBP1|INO80|COPS5|CRTC1|SMARCA4|MED6|DHX36|DDX58|LILRB1|ASXL1|PLAC8|UBE3A|MKL1…	http://amigo.geneontology.org/amigo/term/GO:0045944
positive regulation of cell division	Gene Ontology	GO:0051781	18	49	0.0787046	0.268742	TGFA|PGF|IGF2|MACC1|GAREM|PROK1|APC|THBS4|VEGFB|CSPP1|VEGFA|BTC|HTR2B|SHH|IL1A|IL1B|FGFR2|FGF2	http://amigo.geneontology.org/amigo/term/GO:0051781
positive regulation of glucose import	Gene Ontology	GO:0046326	11	27	0.0791059	0.268742	ADIPOR2|AKT1|RHOQ|CAPN10|ARPP19|AKT2|PRKCZ|PIK3R1|SORBS1|MGEA5|GPC3	http://amigo.geneontology.org/amigo/term/GO:0046326
regulation of Rac GTPase activity	Gene Ontology	GO:0032314	11	27	0.0791059	0.268742	SPATA13|FARP2|STMN3|DOCK2|ARHGEF4|ARHGEF2|EPHA1|TIAM1|CHN1|EPS8L1|RICTOR	http://amigo.geneontology.org/amigo/term/GO:0032314
JAK-STAT cascade	Gene Ontology	GO:0007259	11	27	0.0791059	0.268742	IFNAR1|STAT4|STAT1|GHR|SOCS2|PKD1|CLCF1|SOCS6|JAK2|PIAS1|IL15RA	http://amigo.geneontology.org/amigo/term/GO:0007259
platelet-derived growth factor receptor signaling pathway	Gene Ontology	GO:0048008	11	27	0.0791059	0.268742	SGPL1|ARID5B|GAB1|PIK3C2A|JAK2|RAPGEF1|ABL1|FER|BCAR1|PTPRJ|PLEKHA1	http://amigo.geneontology.org/amigo/term/GO:0048008
spliceosomal snRNP assembly	Gene Ontology	GO:0000387	11	27	0.0791059	0.268742	GEMIN8|DDX20|NCBP1|NCBP2|GEMIN2|GEMIN7|GEMIN4|STRAP|SMN1|SNRPG|SNRPD2	http://amigo.geneontology.org/amigo/term/GO:0000387
response to glucose stimulus	Gene Ontology	GO:0009749	22	62	0.0791424	0.268742	NCF2|EIF2B4|EIF2B3|SMAD2|EIF2B1|VIMP|PTK2B|SLC30A8|GIPR|GPAM|SLC37A4|NR0B2|THBS1|PFKL|ENSA|TGFBR2|PPARD|COL4A3|EP300|PFKFB2|BAD|TCF7L2	http://amigo.geneontology.org/amigo/term/GO:0009749
cytoplasmic microtubule organization	Gene Ontology	GO:0031122	8	18	0.0793665	0.268742	STMN3|PCM1|DST|SLAIN2|KATNA1|CIB1|APC|DVL1	http://amigo.geneontology.org/amigo/term/GO:0031122
spinal cord motor neuron differentiation	Gene Ontology	GO:0021522	8	18	0.0793665	0.268742	DICER1|GIGYF2|IFT172|GDPD5|CACNA1A|SHH|PTCH1|DYNC2H1	http://amigo.geneontology.org/amigo/term/GO:0021522
positive regulation of sodium ion transport	Gene Ontology	GO:0010765	8	18	0.0793665	0.268742	AHCYL1|WNK3|CNKSR3|IKBKB|AKT1|ANK3|CNTN1|PRSS8	http://amigo.geneontology.org/amigo/term/GO:0010765
regulation of cell morphogenesis	Gene Ontology	GO:0022604	8	18	0.0793665	0.268742	CAPZB|ZRANB1|ZMYM3|FMNL2|CAMSAP1|SH3D19|CFL1|ZNF135	http://amigo.geneontology.org/amigo/term/GO:0022604
hindbrain development	Gene Ontology	GO:0030902	8	18	0.0793665	0.268742	NFIB|SMAD9|AHI1|SMAD1|CTNNB1|SHH|KDM2B|SMARCA4	http://amigo.geneontology.org/amigo/term/GO:0030902
regulation of mitochondrial membrane potential	Gene Ontology	GO:0051881	8	18	0.0793665	0.268742	BCL2L1|PANK2|SOD2|SPG20|BAX|NDUFS1|HTT|BCO2	http://amigo.geneontology.org/amigo/term/GO:0051881
hormone-mediated signaling pathway	Gene Ontology	GO:0009755	8	18	0.0793665	0.268742	ADIPOR2|GHR|ADIPOR1|GHRL|THRA|JAK2|NUP62|KDM3A	http://amigo.geneontology.org/amigo/term/GO:0009755
cortical actin cytoskeleton organization	Gene Ontology	GO:0030866	8	18	0.0793665	0.268742	DLG1|EPB41L1|EPB41L2|FMNL2|RHOQ|FMNL1|EPB41|TLN1	http://amigo.geneontology.org/amigo/term/GO:0030866
ATP-dependent chromatin remodeling	Gene Ontology	GO:0043044	10	24	0.0800102	0.268742	SMARCC2|HDAC1|CECR2|CHD8|RBBP4|ACTL6A|SMARCA1|HNRNPC|SMARCA4|SMARCE1	http://amigo.geneontology.org/amigo/term/GO:0043044
signal transduction by p53 class mediator resulting in induction of apoptosis	Gene Ontology	GO:0072332	9	21	0.0802122	0.268742	TP53|WWOX|RRP8|STK11|BAX|IFI16|BOK|PPP1R13B|MYBBP1A	http://amigo.geneontology.org/amigo/term/GO:0072332
apoptotic mitochondrial changes	Gene Ontology	GO:0008637	9	21	0.0802122	0.268742	BCL2L1|ATP2A1|NDUFS1|BID|BAX|AKT1|DAP3|MCL1|AIFM2	http://amigo.geneontology.org/amigo/term/GO:0008637
negative regulation of TOR signaling cascade	Gene Ontology	GO:0032007	9	21	0.0802122	0.268742	FNIP1|SIRT1|GSK3A|PRKAA1|TBC1D7|PDCD6|UBR1|TSC2|MAPKAPK5	http://amigo.geneontology.org/amigo/term/GO:0032007
positive regulation of I-kappaB kinase/NF-kappaB cascade	Gene Ontology	GO:0043123	49	153	0.0802659	0.268742	RBCK1|WLS|BIRC3|CD36|CTNNB1|TRADD|PINK1|S100A13|ATP2C1|CTH|IL1B|PELI1|PPM1A|MAP3K7|MIB2|PARK2|CFLAR|NOD1|ZC3HAV1|TRIM25|NOD2|TRAF3IP2|MYD88|APOL3|SLC44A2|TRAF5|MIER1|HTR2B|CHUK|LGALS9|TNFRSF11A|CASP10|S100A4|UBE2V1|GPR89A|IRF3|IKBKB|EDA|ECT2|TNFRSF1A|EEF1D|LITAF|C18orf32|CASP8|SHISA5|CANT1|LPAR1|TRIM5|NUP62	http://amigo.geneontology.org/amigo/term/GO:0043123
protein transport	Gene Ontology	GO:0015031	120	402	0.0807973	0.269855	LIN7A|FAM160A2|SCFD2|RAB4B|AHCTF1|GPM6B|RAB3IP|SYS1|CCDC91|GABARAP|C15orf38-AP3S2|SCAMP4|COG8|RAB5B|NUP93|RAMP3|COG4|LSG1|MON2|YIF1A|SNAP23|VPS36|MYO5B|MYO5A|TNKS|RILP|GORASP1|FUZ|NUP85|HSP90B1|GOLT1A|ARFGAP2|DENND4C|SEC16A|SEC16B|GLE1|COPZ1|POM121|VPS37A|DMBT1|RASEF|ATG9A|BET1L|NACA|FRAS1|MIA3|GPR89B|GPR89A|NASP|DOPEY2|DOPEY1|RHBDF2|GOSR2|TRIM3|SNX21|SNX25|NUP88|ATG4D|STXBP1|STXBP5|ARRB1|BET1|SN…	http://amigo.geneontology.org/amigo/term/GO:0015031
translational initiation	Gene Ontology	GO:0006413	39	119	0.0814513	0.271371	RPL37A|RPS15|RPL7|EIF2B4|RPL5|EIF2B3|RPS15A|EIF2B1|RPS7|RPS6|RPS9|RPS8|EIF3I|EIF3K|EIF3M|EIF3B|EIF3C|RPL21|RPL23|EIF3G|RPL10A|RPL4|RPL36A|LARP1|RPS24|RPS20|RPL14|RPL15|RPL17|RPL10|RPL13|COPS5|EIF4B|RPL26L1|RPL36|EIF4G1|RPL30|RPS3A|RPL34	http://amigo.geneontology.org/amigo/term/GO:0006413
protein deubiquitination	Gene Ontology	GO:0016579	17	46	0.0817159	0.271585	USP8|COPS5|USP49|USP45|USP2|USP28|USP4|USP35|USP9Y|USP15|UCHL5|USP32|USP33|USP22|BAP1|USP36|USP20	http://amigo.geneontology.org/amigo/term/GO:0016579
determination of left/right symmetry	Gene Ontology	GO:0007368	16	43	0.0847886	0.281108	ARL13B|STIL|DPCD|IFT172|PCSK6|NOTCH2|ARL6|NPHP3|RTTN|RPGRIP1L|DISP1|CITED2|MKKS|DYNC2H1|TGIF1|KIF3A	http://amigo.geneontology.org/amigo/term/GO:0007368
cholesterol metabolic process	Gene Ontology	GO:0008203	23	66	0.0881791	0.291636	STAR|VLDLR|LCAT|FDXR|SCAP|APLP2|NR0B2|NPC1|APOL2|APOL1|LIPC|CETP|HDLBP|CELA3B|LEPR|PPARD|LRP1|MBTPS1|APP|LRP5|IL4|ABCA1|STARD3	http://amigo.geneontology.org/amigo/term/GO:0008203
telomere maintenance	Gene Ontology	GO:0000723	19	53	0.0896578	0.295805	RAD51D|PIF1|RTEL1|PTGES3|RFC4|POLD2|PARP3|TERF2|POLE|SMG6|POLD4|LIG1|DKC1|RFC2|CTC1|OBFC1|PRKDC|DCLRE1C|SP100	http://amigo.geneontology.org/amigo/term/GO:0000723
DNA duplex unwinding	Gene Ontology	GO:0032508	14	37	0.0910378	0.298904	CHD3|MRE11A|CHD1L|RAD54B|DDX11|CHD8|BRIP1|INO80|PIF1|CHD2|IGHMBP2|HELB|ATRX|RTEL1	http://amigo.geneontology.org/amigo/term/GO:0032508
positive regulation of protein binding	Gene Ontology	GO:0032092	14	37	0.0910378	0.298904	HERPUD1|BMP4|EPB41L5|EIF2AK3|TRIB3|EPB41|TCF7L2|GSK3B|CAPRIN2|RAPGEF2|ARRB1|KRIT1|EP300|PKD1	http://amigo.geneontology.org/amigo/term/GO:0032092
toll-like receptor signaling pathway	Gene Ontology	GO:0002224	36	110	0.0927559	0.303218	NFKBIB|UBE2D2|UBE2D3|CD36|IKBKB|RIPK3|MAPK10|MAPKAPK2|PELI1|CD14|MAP3K7|MAPK1|NOD1|MAPK7|NOD2|NFKB2|MYD88|IRAK4|BIRC3|CHUK|HSP90B1|UBE2V1|MAPK8|IRF3|RPS6KA1|RPS6KA2|RPS6KA3|IRF7|LGMN|TAB3|MAPK9|CASP8|MEF2C|MEF2A|PPP2R5D|MAP2K7	http://amigo.geneontology.org/amigo/term/GO:0002224
negative regulation of canonical Wnt receptor signaling pathway	Gene Ontology	GO:0090090	28	83	0.092799	0.303218	MCC|SCYL2|NPHP3|CTNND1|DACT1|CAV1|AXIN2|INVS|GLI3|GLI1|DDIT3|PFDN5|DAB2IP|GPC3|STK4|SHH|LEF1|ROR2|SFRP1|LRP4|GSK3A|DKK3|TCF7L2|GSK3B|CYLD|PTPRO|APC|WNT5A	http://amigo.geneontology.org/amigo/term/GO:0090090
skeletal muscle tissue development	Gene Ontology	GO:0007519	18	50	0.0934611	0.304589	DCN|FOXP2|FOXP1|DMD|MYL6|IGSF8|NR2F2|MEF2C|CFLAR|MEF2A|SVIL|NF1|ELN|MBNL1|FLNB|EP300|SRPK3|CAV1	http://amigo.geneontology.org/amigo/term/GO:0007519
neuron projection morphogenesis	Gene Ontology	GO:0048812	13	34	0.0941501	0.304589	ATP7A|PLXNB1|DICER1|EGFR|DAB2IP|ILK|CNTNAP1|DTNBP1|KLK8|DBNL|WEE1|ATXN2|GAS7	http://amigo.geneontology.org/amigo/term/GO:0048812
cellular protein metabolic process	Gene Ontology	GO:0044267	155	530	0.0945749	0.304589	PGAP1|RPN1|DHDDS|TUSC3|YIF1A|FKBP14|SRP9|MAN1B1|ALG10|SLC30A6|FURIN|EIF3I|TOMM5|B3GNT2|HYOU1|EIF3B|EIF3C|EIF3G|PLA2G7|ALG9|B3GNT5|CUL7|DDIT3|MUC1|WIPI1|MUC4|RPL14|SEC24D|RPL17|RPL10|TIMM10B|SEC24C|RPL13|RAB27A|MBTPS1|EEF1D|D2HGDH|GSK3A|ALG10B|MYO5A|EIF2AK3|ALG8|EIF4G1|ALG2|RPL7|RPL4|RPL5|HSP90B1|TBCB|TIMM8B|SUMF2|SUMF1|GGCX|TUBA1C|CCT3|TUBA1A|CCT7|CCT5|PAM16|TIMM10|RPL10A|B4GALT3|SEC13|IGF2|PIKFY…	http://amigo.geneontology.org/amigo/term/GO:0044267
double-strand break repair via homologous recombination	Gene Ontology	GO:0000724	21	60	0.0962217	0.304589	BRCA1|SPIDR|SHFM1|RBBP8|RAD54B|SLX1A|ATM|SMC5|INO80|MCM9|FAN1|MRE11A|TP53BP1|LIG1|SFR1|XRCC3|RAD51D|RAD51C|RAD51B|MDC1|MCM8	http://amigo.geneontology.org/amigo/term/GO:0000724
mRNA capping	Gene Ontology	GO:0006370	12	31	0.097186	0.304589	NCBP1|NCBP2|SUPT5H|ERCC3|POLR2E|POLR2D|POLR2F|CMTR2|RNGTT|POLR2J|POLR2H|RNMT	http://amigo.geneontology.org/amigo/term/GO:0006370
positive regulation of macrophage activation	Gene Ontology	GO:0043032	5	10	0.099015	0.304589	HSPD1|WNT5A|THBS1|IL1RL1|IL33	http://amigo.geneontology.org/amigo/term/GO:0043032
tongue development	Gene Ontology	GO:0043586	5	10	0.099015	0.304589	PRDM16|GLI3|LEF1|EGFR|BNC2	http://amigo.geneontology.org/amigo/term/GO:0043586
intermediate filament cytoskeleton organization	Gene Ontology	GO:0045104	5	10	0.099015	0.304589	DST|SYNM|RAF1|ATXN3|ERBB2IP	http://amigo.geneontology.org/amigo/term/GO:0045104
positive regulation of potassium ion transport	Gene Ontology	GO:0043268	5	10	0.099015	0.304589	DLG1|KIF5B|FHL1|ANK2|HBP1	http://amigo.geneontology.org/amigo/term/GO:0043268
activation of Rac GTPase activity	Gene Ontology	GO:0032863	5	10	0.099015	0.304589	PTK2B|RHOG|RASGRF1|ECT2|DOCK7	http://amigo.geneontology.org/amigo/term/GO:0032863
stress granule assembly	Gene Ontology	GO:0034063	5	10	0.099015	0.304589	PUM2|CIRBP|ATXN2|PQBP1|OGFOD1	http://amigo.geneontology.org/amigo/term/GO:0034063
response to caffeine	Gene Ontology	GO:0031000	5	10	0.099015	0.304589	RYR1|PPARG|RYR2|GNAL|PRKAA1	http://amigo.geneontology.org/amigo/term/GO:0031000
maternal placenta development	Gene Ontology	GO:0001893	5	10	0.099015	0.304589	AKT1|STOX2|NR2F2|PRDM1|DAZAP1	http://amigo.geneontology.org/amigo/term/GO:0001893
phosphatidylinositol-3-phosphate biosynthetic process	Gene Ontology	GO:0036092	5	10	0.099015	0.304589	PIK3R3|ATM|PIK3C2G|PIKFYVE|PIK3C2B	http://amigo.geneontology.org/amigo/term/GO:0036092
mitotic cell cycle G1/S transition DNA damage checkpoint	Gene Ontology	GO:0031571	5	10	0.099015	0.304589	DGKZ|TP53|RPS27L|GIGYF2|RFWD3	http://amigo.geneontology.org/amigo/term/GO:0031571
positive regulation of mitosis	Gene Ontology	GO:0045840	11	28	0.100064	0.304589	IGF2|TGFA|CD28|NUSAP1|LRP5|AURKA|BTC|SH2B1|IL1A|IL1B|EDN3	http://amigo.geneontology.org/amigo/term/GO:0045840
regulation of alternative nuclear mRNA splicing, via spliceosome	Gene Ontology	GO:0000381	11	28	0.100064	0.304589	WTAP|SRSF6|RNPS1|RBM4|RBMX|RBM25|MBNL1|MBNL2|PTBP1|TRA2B|RBFOX2	http://amigo.geneontology.org/amigo/term/GO:0000381
endochondral ossification	Gene Ontology	GO:0001958	11	28	0.100064	0.304589	MEF2C|BMP4|HSPG2|PTHLH|RUNX2|MEF2A|TEK|PHOSPHO1|MEF2D|NAB1|CSGALNACT1	http://amigo.geneontology.org/amigo/term/GO:0001958
autophagy	Gene Ontology	GO:0006914	26	77	0.101498	0.304589	STK11|PRKAA1|ABL1|SUPT20H|DRAM1|PIK3CB|IFI16|GABARAP|NPC1|TM9SF1|ATG7|ATG5|ATG9A|ULK2|BECN1|ITGB4|TFEB|TECPR1|AMBRA1|WIPI1|KIAA0226|ATG4B|ATG4A|ATG4D|ARSA|SRPX	http://amigo.geneontology.org/amigo/term/GO:0006914
regulation of translation	Gene Ontology	GO:0006417	23	67	0.101668	0.304589	ELAVL1|EIF2B4|MKNK1|PUM2|AKT1|AKT2|TNRC6B|MAPKAPK5|RPS9|QKI|GCN1L1|CNOT8|CNOT3|CNOT1|CNOT7|LSM14A|IREB2|ACO1|FOXO3|APP|CNOT6|TARBP2|ATXN2	http://amigo.geneontology.org/amigo/term/GO:0006417
nucleotide-binding oligomerization domain containing signaling pathway	Gene Ontology	GO:0070423	10	25	0.102664	0.304589	ITCH|TAB3|CHUK|CASP8|MAP3K7|IKBKB|CYLD|NOD1|NOD2|UBE2V1	http://amigo.geneontology.org/amigo/term/GO:0070423
response to tumor necrosis factor	Gene Ontology	GO:0034612	10	25	0.102664	0.304589	GSS|NUB1|AFF3|MAP4K3|CASP8|ADAM10|CD14|JAK2|TNFRSF11A|EP300	http://amigo.geneontology.org/amigo/term/GO:0034612
synapse organization	Gene Ontology	GO:0050808	10	25	0.102664	0.304589	NLGN3|LRP4|CTNNB1|NFASC|DVL1|SNCA|KLK8|MYO5A|ATP2B2|DACT1	http://amigo.geneontology.org/amigo/term/GO:0050808
myelination in peripheral nervous system	Gene Ontology	GO:0022011	6	13	0.104456	0.304589	ARHGEF10|LAMA2|PARD3|ILK|DAG1|NF1	http://amigo.geneontology.org/amigo/term/GO:0022011
striated muscle cell differentiation	Gene Ontology	GO:0051146	6	13	0.104456	0.304589	IGF2|SPAG9|CHUK|RB1|AKT1|BNIP2	http://amigo.geneontology.org/amigo/term/GO:0051146
positive regulation of interleukin-2 biosynthetic process	Gene Ontology	GO:0045086	6	13	0.104456	0.304589	CD28|CD80|GLMN|IL1A|IL1B|CD3E	http://amigo.geneontology.org/amigo/term/GO:0045086
muscle fiber development	Gene Ontology	GO:0048747	6	13	0.104456	0.304589	CAPZB|DMD|PTCD2|AFG3L2|CACNA2D2|LEF1	http://amigo.geneontology.org/amigo/term/GO:0048747
white fat cell differentiation	Gene Ontology	GO:0050872	6	13	0.104456	0.304589	PRDM16|SIRT1|PPARG|CTBP1|CTBP2|NCOR2	http://amigo.geneontology.org/amigo/term/GO:0050872
response to magnesium ion	Gene Ontology	GO:0032026	6	13	0.104456	0.304589	ENTPD6|D2HGDH|THBS1|CD14|SNCA|MDM2	http://amigo.geneontology.org/amigo/term/GO:0032026
negative regulation of T cell receptor signaling pathway	Gene Ontology	GO:0050860	6	13	0.104456	0.304589	PHPT1|PTPRJ|LGALS3|PTPN2|THY1|PTPN6	http://amigo.geneontology.org/amigo/term/GO:0050860
mitochondrial fission	Gene Ontology	GO:0000266	6	13	0.104456	0.304589	MFF|LPIN1|MTFR1|MTFP1|OPA1|DNM1L	http://amigo.geneontology.org/amigo/term/GO:0000266
hyaluronan catabolic process	Gene Ontology	GO:0030214	6	13	0.104456	0.304589	HMMR|LYVE1|HYAL3|CD44|HYAL2|FGF2	http://amigo.geneontology.org/amigo/term/GO:0030214
regulation of innate immune response	Gene Ontology	GO:0045088	6	13	0.104456	0.304589	IRF1|SAMHD1|MYO1F|BIRC3|ERAP1|RNF135	http://amigo.geneontology.org/amigo/term/GO:0045088
negative regulation of cell-cell adhesion	Gene Ontology	GO:0022408	6	13	0.104456	0.304589	PTK2|EPB41L5|PODXL|JAK2|NF2|LEF1	http://amigo.geneontology.org/amigo/term/GO:0022408
sprouting angiogenesis	Gene Ontology	GO:0002040	9	22	0.1048	0.304589	PGF|LOXL2|TEK|CDH13|THBS1|PTK2B|PARVA|LEF1|RAMP2	http://amigo.geneontology.org/amigo/term/GO:0002040
gastrulation	Gene Ontology	GO:0007369	9	22	0.1048	0.304589	TGFBR2|TP53|SUPT20H|DLD|ARFRP1|SMAD2|GNB2L1|JUP|CUL3	http://amigo.geneontology.org/amigo/term/GO:0007369
ncRNA metabolic process	Gene Ontology	GO:0034660	9	22	0.1048	0.304589	SMN1|SNRPD2|NCBP2|GEMIN2|GEMIN7|GEMIN4|DDX20|SNRPG|NCBP1	http://amigo.geneontology.org/amigo/term/GO:0034660
oligodendrocyte development	Gene Ontology	GO:0014003	9	22	0.1048	0.304589	WASF3|EIF2B4|EIF2B3|TCF7L2|EIF2B1|HDAC11|SHH|HDAC10|GSN	http://amigo.geneontology.org/amigo/term/GO:0014003
nucleotide-excision repair, DNA gap filling	Gene Ontology	GO:0006297	9	22	0.1048	0.304589	RFC4|POLD2|RFC2|LIG4|POLE|REV3L|POLD4|LIG1|POLK	http://amigo.geneontology.org/amigo/term/GO:0006297
negative regulation of smoothened signaling pathway	Gene Ontology	GO:0045879	9	22	0.1048	0.304589	KIF7|RB1|RUNX2|GLI3|GPC3|PTCH2|IFT122|PTCH1|CD3E	http://amigo.geneontology.org/amigo/term/GO:0045879
positive regulation of Ras GTPase activity	Gene Ontology	GO:0032320	9	22	0.1048	0.304589	RASGRF1|DAB2IP|EZH2|NF1|RASAL1|RAPGEF2|RASAL2|TSC2|RASA2	http://amigo.geneontology.org/amigo/term/GO:0032320
Golgi to plasma membrane protein transport	Gene Ontology	GO:0043001	9	22	0.1048	0.304589	OPTN|VAMP4|MACF1|KIF13A|ARFRP1|ANK3|GOLGA4|GCC2|SPTBN1	http://amigo.geneontology.org/amigo/term/GO:0043001
positive regulation of smoothened signaling pathway	Gene Ontology	GO:0045880	9	22	0.1048	0.304589	SFRP1|IFT80|KIF7|EVC|GLI1|STK36|SHH|CTNNA1|GPC3	http://amigo.geneontology.org/amigo/term/GO:0045880
endoplasmic reticulum unfolded protein response	Gene Ontology	GO:0030968	28	84	0.105103	0.304589	FKBP14|HSP90B1|VIMP|DCTN1|CTH|SEC31A|HERPUD1|SRPRB|HYOU1|TLN1|DERL1|DERL2|CUL7|ERN1|DDIT3|WIPI1|SULT1A3|YIF1A|ZBTB17|HDGF|DDX11|MBTPS1|EIF2AK3|EIF2AK2|GSK3A|ASNS|SSR1|GOSR2	http://amigo.geneontology.org/amigo/term/GO:0030968
regulation of protein localization	Gene Ontology	GO:0032880	15	41	0.105781	0.304589	ARHGDIG|CAMK1|CEP120|SEPT2|MYCBP2|RABGAP1L|GNB2L1|AKT1|AAK1|B9D1|TBC1D1|MAPK8|PTCH1|PICALM|FBXW7	http://amigo.geneontology.org/amigo/term/GO:0032880
regulation of endocytosis	Gene Ontology	GO:0030100	8	19	0.106184	0.304589	CDH13|RAB5B|ZFYVE16|STON2|STON1|ABL1|TSC2|PICALM	http://amigo.geneontology.org/amigo/term/GO:0030100
smooth muscle cell differentiation	Gene Ontology	GO:0051145	8	19	0.106184	0.304589	CTNNB1|NFATC3|MKL1|MKL2|MEF2C|MEF2A|MYOCD|TBX18	http://amigo.geneontology.org/amigo/term/GO:0051145
cellular response to epidermal growth factor stimulus	Gene Ontology	GO:0071364	8	19	0.106184	0.304589	BECN1|GAREM|EGFR|DAB2IP|VIL1|MCM7|AKT1|PLCG1	http://amigo.geneontology.org/amigo/term/GO:0071364
spindle organization	Gene Ontology	GO:0007051	8	19	0.106184	0.304589	CHD3|NTMT1|ZWINT|UBE2C|KIF11|AURKA|CKAP5|PCNT	http://amigo.geneontology.org/amigo/term/GO:0007051
positive regulation of axonogenesis	Gene Ontology	GO:0050772	8	19	0.106184	0.304589	PLXNB2|PLXNB1|STK11|TIAM1|STK25|SLIT2|DIXDC1|SEMA4D	http://amigo.geneontology.org/amigo/term/GO:0050772
response to X-ray	Gene Ontology	GO:0010165	8	19	0.106184	0.304589	ERCC8|TP53|IKBIP|ERCC1|MSH2|XRRA1|ERCC6|LIG4	http://amigo.geneontology.org/amigo/term/GO:0010165
positive regulation of protein serine/threonine kinase activity	Gene Ontology	GO:0071902	8	19	0.106184	0.304589	CAMK1|CSF1R|ACSL1|DAB2IP|EZH2|STK4|SNCA|CIB1	http://amigo.geneontology.org/amigo/term/GO:0071902
regulation of interferon-gamma-mediated signaling pathway	Gene Ontology	GO:0060334	7	16	0.106341	0.304589	STAT1|PIAS1|JAK2|IFNGR2|JAK1|PTPN2|PTPN6	http://amigo.geneontology.org/amigo/term/GO:0060334
formation of translation preinitiation complex	Gene Ontology	GO:0001731	7	16	0.106341	0.304589	EIF3I|EIF3K|EIF3M|EIF3B|EIF3C|EIF3G|TICRR	http://amigo.geneontology.org/amigo/term/GO:0001731
cellular response to reactive oxygen species	Gene Ontology	GO:0034614	7	16	0.106341	0.304589	ROMO1|TPM1|AGAP3|FER|PPARGC1B|PTPRK|PXN	http://amigo.geneontology.org/amigo/term/GO:0034614
mammary gland alveolus development	Gene Ontology	GO:0060749	7	16	0.106341	0.304589	TGFA|PHB2|DDR1|CHUK|AGAP2|VEGFA|TNFRSF11A	http://amigo.geneontology.org/amigo/term/GO:0060749
positive regulation of exocytosis	Gene Ontology	GO:0045921	7	16	0.106341	0.304589	RAB27A|SYTL4|CADPS2|PLA2G6|UNC13D|STXBP5|EXPH5	http://amigo.geneontology.org/amigo/term/GO:0045921
semaphorin-plexin signaling pathway	Gene Ontology	GO:0071526	7	16	0.106341	0.304589	PLXNB2|PLXNB1|FARP2|PLXNA3|SEMA4C|SEMA4D|SEMA6A	http://amigo.geneontology.org/amigo/term/GO:0071526
transforming growth factor beta receptor signaling pathway	Gene Ontology	GO:0007179	40	125	0.106471	0.304589	HDAC1|SMAD9|SMAD4|SMAD7|UBE2D3|SMAD2|SMAD3|USP9Y|CCNT1|DUSP22|HPGD|NCOR1|FURIN|XPO1|SMURF2|NCOR2|PPM1A|MAP3K7|STRAP|PML|CITED2|TGFBR2|LTBP4|LTBP3|RBL1|SP1|PMEPA1|SMAD1|FERMT2|PRKCZ|USP15|UCHL5|PPP1CB|PARD3|TP53|TFDP2|CCNC|PTPRK|TGIF2|TGIF1	http://amigo.geneontology.org/amigo/term/GO:0007179
protein kinase C-activating G-protein coupled receptor signaling pathway	Gene Ontology	GO:0007205	14	38	0.110177	0.313866	DGKZ|LRP1|AGK|PPAP2A|DGKQ|CERK|PICK1|CERKL|PARD3|PLCE1|HTR2B|DGKB|DGKA|DGKD	http://amigo.geneontology.org/amigo/term/GO:0007205
fatty acid beta-oxidation	Gene Ontology	GO:0006635	14	38	0.110177	0.313866	CPT1A|CPT1C|CPT1B|HADHB|BDH2|CPT2|HADHA|ACAA1|PCCA|PCCB|PPARD|ACOX1|HSD17B4|DECR1	http://amigo.geneontology.org/amigo/term/GO:0006635
regulation of cell growth	Gene Ontology	GO:0001558	24	71	0.111164	0.316013	RASGRP2|CDH13|FXYD2|ITCH|STK11|PLCE1|FBLN5|WISP3|TFRC|ARHGEF11|LTBP4|CAMK2D|CDK11A|CDK11B|IGFBP2|BCAR1|KIAA1109|SGK1|SOCS2|DDR1|H2AFY|FAM107A|BAP1|IL17RB	http://amigo.geneontology.org/amigo/term/GO:0001558
memory	Gene Ontology	GO:0007613	17	48	0.114882	0.325899	IGF2|CNR1|VLDLR|MUSK|IL1RN|NTAN1|ATAD1|PLA2G6|JPH3|CHRNA7|HRH2|HRH1|KLK8|ITPR3|PPP3CB|SHANK3|NQO2	http://amigo.geneontology.org/amigo/term/GO:0007613
multicellular organism growth	Gene Ontology	GO:0035264	23	68	0.116404	0.329527	FLVCR1|ZFX|GIGYF2|CTC1|ERCC6|SPTBN2|RARA|STIL|RARG|ERCC1|XPA|KAT2A|CCM2|PCNT|DICER1|FGFR2|TP53|ARID5B|WDTC1|APBA2|PLEKHA1|PPP1R13L|PDE4D	http://amigo.geneontology.org/amigo/term/GO:0035264
mRNA metabolic process	Gene Ontology	GO:0016071	68	224	0.119178	0.334272	TNFSF13|RPL37A|PSMD8|NCBP2|PSMD4|RPL4|RPL5|PSMD1|RPS15A|RPS7|RPS6|EXOSC8|EXOSC9|EDC4|TNPO1|EXOSC1|NCBP1|MAPKAPK2|RPS9|RPS8|YWHAZ|SMG7|SMG6|SMG1|RPS15|RPL21|RPL23|ETF1|PSMA1|PCBP3|RPL7|CNOT3|RPL10A|PSMC2|PSMC3|HNRNPD|CNOT6|PATL1|RPL36A|XPO1|RPS24|RNPS1|RPS20|LSM5|PSME4|PPP2R2A|CNOT8|RPL14|RPL15|SET|RPL10|RPL13|CEBPG|CNOT1|EIF4B|RPL26L1|AKT1|RPL36|CNOT7|RPL34|RPL30|DDX6|RPL17|RPS3A|ELAVL1|PSMB8|PAN…	http://amigo.geneontology.org/amigo/term/GO:0016071
peptidyl-threonine phosphorylation	Gene Ontology	GO:0018107	12	32	0.119313	0.334272	TNKS|TGFBR2|MYO3B|LMTK2|CAMK2D|HIPK3|MAP3K12|MAPK1|PDPK1|DYRK1A|CLK1|MAPK8	http://amigo.geneontology.org/amigo/term/GO:0018107
dendrite morphogenesis	Gene Ontology	GO:0048813	12	32	0.119313	0.334272	ATP7A|SLC11A2|RBFOX2|LRP4|CACNA1A|FYN|DCLK1|MEF2A|DVL1|BTBD3|DACT1|PICALM	http://amigo.geneontology.org/amigo/term/GO:0048813
germ cell development	Gene Ontology	GO:0007281	12	32	0.119313	0.334272	BCL2L1|RARA|BAX|BMP4|DZIP1|MSH2|DEAF1|CELF1|AKT1|FANCC|PRDM1|TIAL1	http://amigo.geneontology.org/amigo/term/GO:0007281
mitotic cell cycle spindle assembly checkpoint	Gene Ontology	GO:0007094	12	32	0.119313	0.334272	ZNF207|CDC16|BUB3|TEX14|UBE2C|ATM|ANAPC11|ANAPC10|CDC20|APC|BUB1|ANAPC7	http://amigo.geneontology.org/amigo/term/GO:0007094
interferon-gamma-mediated signaling pathway	Gene Ontology	GO:0060333	22	65	0.121942	0.340935	HLA-F|PTAFR|IFNGR2|NCAM1|STAT1|CIITA|OAS2|JAK2|JAK1|PML|HLA-DQB1|CAMK2D|CD44|CAMK2G|OASL|PTPN2|PTPN6|IRF3|IRF1|IRF7|PIAS1|SP100	http://amigo.geneontology.org/amigo/term/GO:0060333
lung development	Gene Ontology	GO:0030324	27	82	0.123971	0.344504	FOXP1|BAG6|ZFPM2|VEGFA|EGFR|SMAD2|NPHP3|ASAH1|FSTL3|PDPN|GLI3|C11orf73|GLI1|SP1|FBXW7|CRISPLD2|STRA6|CUX1|GPC3|RBP4|SHH|EP300|FGFR2|FGF2|DICER1|HES1|WNT5A	http://amigo.geneontology.org/amigo/term/GO:0030324
substrate adhesion-dependent cell spreading	Gene Ontology	GO:0034446	11	29	0.123981	0.344504	BRCA1|FERMT2|TEK|FN1|PEAK1|ILK|EPHA1|KIF14|FER|PARVA|AXL	http://amigo.geneontology.org/amigo/term/GO:0034446
endosome to lysosome transport	Gene Ontology	GO:0008333	11	29	0.123981	0.344504	STX8|FAM160A2|HMGXB4|RILP|HOOK2|TRAK1|SCYL2|DENND3|KIF13A|GPRASP1|M6PR	http://amigo.geneontology.org/amigo/term/GO:0008333
embryonic skeletal system morphogenesis	Gene Ontology	GO:0048704	15	42	0.125697	0.347846	DLG1|MDFI|FUZ|COL11A1|HOXB2|HOXB3|HSPG2|HOXB6|FLVCR1|OSR2|HOXB5|GLI3|MEGF8|HOXA3|ZEB1	http://amigo.geneontology.org/amigo/term/GO:0048704
histone H3 acetylation	Gene Ontology	GO:0043966	15	42	0.125697	0.347846	TCF3|TRIM16|TADA2A|SUPT7L|MAP3K7|KAT2A|TAF10|TADA3|KAT6B|ING4|LEF1|KAT6A|SMARCA4|JADE2|SAP130	http://amigo.geneontology.org/amigo/term/GO:0043966
MAPK cascade	Gene Ontology	GO:0000165	24	72	0.126308	0.348825	RASGRP3|MAP4K5|EGFR|SMAD1|PTK2B|RAPGEF2|IL1B|RAF1|MAPKAPK5|CAV1|TGFA|MAP3K8|MAP3K5|MAPK1|NF1|DOK5|SHANK3|TAOK3|MAPKAPK2|BRAP|MEF2C|CAMKK2|MEF2A|MAP3K15	http://amigo.geneontology.org/amigo/term/GO:0000165
cellular response to ionizing radiation	Gene Ontology	GO:0071479	10	26	0.12863	0.354517	ITGB1|SPIDR|SIRT1|TP53|ECT2|CDKN1A|INO80|IFI16|GRB2|INTS7	http://amigo.geneontology.org/amigo/term/GO:0071479
activation of MAPK activity	Gene Ontology	GO:0000187	31	96	0.129034	0.35491	CD74|GHR|GHRL|ITGA1|PRKAA1|FRS2|MAPK10|MAP2K5|ARRB1|MAPKAPK5|THBS1|IL1B|TGFA|MADD|PIK3CB|MAP3K7|MAP3K5|MAPK1|NOD1|PXN|NOD2|CHRNA7|FGF2|MAPKAPK2|PROK1|TAB3|MAP3K11|PTPRC|PLCE1|WNT5A|LPAR1	http://amigo.geneontology.org/amigo/term/GO:0000187
regulation of angiogenesis	Gene Ontology	GO:0045765	9	23	0.133144	0.360122	SFRP1|PROK1|WARS|CTNNB1|RNH1|NF1|SP100|FGF2|MAPK7	http://amigo.geneontology.org/amigo/term/GO:0045765
G2/M transition DNA damage checkpoint	Gene Ontology	GO:0031572	9	23	0.133144	0.360122	BRCA1|RBBP8|FAM175A|CDC14B|MAPKAPK2|BRE|NEK11|UIMC1|TAOK3	http://amigo.geneontology.org/amigo/term/GO:0031572
cell-cell adhesion	Gene Ontology	GO:0016337	32	100	0.136878	0.360122	CYFIP2|NRCAM|KIRREL|EGFR|CTNNB1|PKP4|RAPGEF1|CTNND1|NPHP4|FBLIM1|ROPN1B|TEK|PKD1L1|CLEC7A|TNXB|PDPN|JUP|ICAM3|SLIT2|SRPX2|FNDC3A|THY1|DLG1|ICOS|JAM2|CD44|VNN1|DSP|CXADR|LMO7|FAT1|LIMS2	http://amigo.geneontology.org/amigo/term/GO:0016337
regulation of protein binding	Gene Ontology	GO:0043393	8	20	0.137331	0.360122	HOPX|HDAC5|HDAC4|CAMK1|APP|ATR|APLP2|BTBD1	http://amigo.geneontology.org/amigo/term/GO:0043393
regulation of nitric-oxide synthase activity	Gene Ontology	GO:0050999	8	20	0.137331	0.360122	LYPLA1|SPR|EGFR|AKT1|NOSTRIN|DNM2|PTS|CAV1	http://amigo.geneontology.org/amigo/term/GO:0050999
peroxisome organization	Gene Ontology	GO:0007031	8	20	0.137331	0.360122	LONP2|PEX1|PEX3|PEX6|SCP2|PEX11A|PEX10|SEC16B	http://amigo.geneontology.org/amigo/term/GO:0007031
spliceosomal complex assembly	Gene Ontology	GO:0000245	8	20	0.137331	0.360122	SMN1|SNRPD2|SCAF11|GEMIN2|USP39|TXNL4A|SNRPG|SRPK2	http://amigo.geneontology.org/amigo/term/GO:0000245
positive regulation of B cell proliferation	Gene Ontology	GO:0030890	13	36	0.137634	0.360122	CD74|NFATC2|PELI1|TCF3|CDKN1A|GPR183|IL4|MEF2C|CLCF1|IL5|PTPRC|ADA|MEF2A	http://amigo.geneontology.org/amigo/term/GO:0030890
bile acid metabolic process	Gene Ontology	GO:0008206	13	36	0.137634	0.360122	ACOT8|ATP8B1|SCP2|BAAT|NPC1|ACAA1|AMACR|SLCO1B3|HSD3B7|NR5A2|SLCO1A2|HSD17B4|ABCC3	http://amigo.geneontology.org/amigo/term/GO:0008206
protein stabilization	Gene Ontology	GO:0050821	27	83	0.139	0.360122	BAG6|RASSF1|TBRG1|USP2|SMAD7|GAPDH|SMAD3|STXBP1|HPS4|IFT46|HCFC1|PPARGC1A|NAPG|HSPD1|PML|CHEK2|FBXW7|ZNF207|TCF3|COG3|AAK1|MDM4|NAA15|PEX6|ANK2|STX12|WIZ	http://amigo.geneontology.org/amigo/term/GO:0050821
positive regulation of fibroblast proliferation	Gene Ontology	GO:0048146	16	46	0.140656	0.360122	CD74|ANXA2|CCNA2|BTC|RNASEH2B|CTC1|CDKN1A|EGFR|LIG4|FBRS|CDK6|FOSL2|ZMIZ1|S100A6|WNT5A|TGIF1	http://amigo.geneontology.org/amigo/term/GO:0048146
protein K63-linked deubiquitination	Gene Ontology	GO:0070536	7	17	0.140862	0.360122	USP8|OTUD7B|ZRANB1|OTUD5|CYLD|USP33|USP20	http://amigo.geneontology.org/amigo/term/GO:0070536
mitotic spindle organization	Gene Ontology	GO:0007052	7	17	0.140862	0.360122	TNKS|RCC1|SUN2|KIF11|MAP4|DCTN2|KIF2A	http://amigo.geneontology.org/amigo/term/GO:0007052
carbohydrate phosphorylation	Gene Ontology	GO:0046835	7	17	0.140862	0.360122	HKDC1|PFKFB2|PFKFB4|PFKM|PFKL|GNE|XYLB	http://amigo.geneontology.org/amigo/term/GO:0046835
phospholipid transport	Gene Ontology	GO:0015914	7	17	0.140862	0.360122	CETP|SCP2|PITPNM1|PITPNM3|PRELID2|SLMO2|PITPNB	http://amigo.geneontology.org/amigo/term/GO:0015914
ATP metabolic process	Gene Ontology	GO:0046034	7	17	0.140862	0.360122	NADK|AK2|AK1|NDUFS1|BAD|GUK1|ATP6V1B1	http://amigo.geneontology.org/amigo/term/GO:0046034
ceramide metabolic process	Gene Ontology	GO:0006672	7	17	0.140862	0.360122	ACER3|SGPL1|ORMDL3|ORMDL1|CERK|HTRA2|ASAH1	http://amigo.geneontology.org/amigo/term/GO:0006672
leukotriene metabolic process	Gene Ontology	GO:0006691	7	17	0.140862	0.360122	PTGR1|MAPKAPK2|LTC4S|GGT1|LTA4H|DPEP1|DPEP2	http://amigo.geneontology.org/amigo/term/GO:0006691
insulin receptor signaling pathway	Gene Ontology	GO:0008286	46	149	0.141722	0.360122	ATP6V1F|ATP6V1E1|STK11|PRKAA1|FRS2|FOXO3|AKT1|AKT2|TRIB3|SORBS1|TSC2|PPM1A|BCAR1|PIK3CB|MAPK1|PIK3R3|PIK3R1|ATP6V1B1|ZNF106|IGF2|CAB39|RHOQ|PIK3C2A|PRKCZ|PDPK1|PTPN2|FGFR4|GAB1|FGFR2|FGF2|RAF1|EIF4B|CAB39L|SOCS7|SOS1|RPS6|GRB10|EIF4G1|SLC2A8|GSK3A|TCIRG1|GRB2|PTPRA|ATP6V1C2|STRADA|STRADB	http://amigo.geneontology.org/amigo/term/GO:0008286
estrogen metabolic process	Gene Ontology	GO:0008210	5	11	0.143038	0.360122	HSD17B1|SGPL1|HSD17B4|COMT|PLEKHA1	http://amigo.geneontology.org/amigo/term/GO:0008210
placenta blood vessel development	Gene Ontology	GO:0060674	5	11	0.143038	0.360122	ITGB8|PKD1|RBM15|NOTCH2|NR2F2	http://amigo.geneontology.org/amigo/term/GO:0060674
head development	Gene Ontology	GO:0060322	5	11	0.143038	0.360122	IL11RA|STRA6|PGAP1|OSR2|RPGRIP1L	http://amigo.geneontology.org/amigo/term/GO:0060322
regulation of mitochondrial membrane permeability	Gene Ontology	GO:0046902	5	11	0.143038	0.360122	BCL2L1|BAD|HTT|TP53|CNP	http://amigo.geneontology.org/amigo/term/GO:0046902
purine nucleotide biosynthetic process	Gene Ontology	GO:0006164	5	11	0.143038	0.360122	ADSSL1|OAS2|ADSL|MTHFD1|PRPS1	http://amigo.geneontology.org/amigo/term/GO:0006164
dorsal/ventral axis specification	Gene Ontology	GO:0009950	5	11	0.143038	0.360122	CTNNB1|MDFI|SFRP1|VAX2|AXIN2	http://amigo.geneontology.org/amigo/term/GO:0009950
maintenance of gastrointestinal epithelium	Gene Ontology	GO:0030277	5	11	0.143038	0.360122	MUC4|STRAP|RBP4|PBLD|NOD2	http://amigo.geneontology.org/amigo/term/GO:0030277
positive regulation by host of viral transcription	Gene Ontology	GO:0043923	5	11	0.143038	0.360122	SP1|LEF1|EP300|SMARCA4|TAF11	http://amigo.geneontology.org/amigo/term/GO:0043923
negative regulation of vascular permeability	Gene Ontology	GO:0043116	5	11	0.143038	0.360122	TJP1|PTPRJ|PDE3A|SLIT2|RAMP2	http://amigo.geneontology.org/amigo/term/GO:0043116
signal transduction in response to DNA damage	Gene Ontology	GO:0042770	5	11	0.143038	0.360122	ABL1|BID|GRB2|CHEK2|PGAP2	http://amigo.geneontology.org/amigo/term/GO:0042770
organelle organization	Gene Ontology	GO:0006996	5	11	0.143038	0.360122	HPS5|ATP2B2|ATG7|HPS3|KIF3A	http://amigo.geneontology.org/amigo/term/GO:0006996
regulation of N-methyl-D-aspartate selective glutamate receptor activity	Gene Ontology	GO:2000310	5	11	0.143038	0.360122	DAPK1|NRXN1|DLG4|NLGN3|PPARGC1A	http://amigo.geneontology.org/amigo/term/GO:2000310
positive regulation of interferon-alpha production	Gene Ontology	GO:0032727	5	11	0.143038	0.360122	IRF3|HSPD1|DDX58|IRF7|ZC3HAV1	http://amigo.geneontology.org/amigo/term/GO:0032727
regulation of extrinsic apoptotic signaling pathway in absence of ligand	Gene Ontology	GO:2001239	5	11	0.143038	0.360122	CFLAR|TRAF2|TRADD|CASP8|FAS	http://amigo.geneontology.org/amigo/term/GO:2001239
I-kappaB phosphorylation	Gene Ontology	GO:0007252	5	11	0.143038	0.360122	IKBKB|ERC1|DAB2IP|MAP3K7|CHUK	http://amigo.geneontology.org/amigo/term/GO:0007252
negative regulation of peptidyl-tyrosine phosphorylation	Gene Ontology	GO:0050732	5	11	0.143038	0.360122	SFRP1|PRKCZ|PTPRC|PTPN6|SEMA4D	http://amigo.geneontology.org/amigo/term/GO:0050732
cyclooxygenase pathway	Gene Ontology	GO:0019371	6	14	0.143146	0.360122	PTGS1|FAM213B|TBXAS1|PTGES3|PTGR1|HPGD	http://amigo.geneontology.org/amigo/term/GO:0019371
smooth muscle tissue development	Gene Ontology	GO:0048745	6	14	0.143146	0.360122	DLG1|FOXP2|FOXP1|STRA6|BMP4|NF1	http://amigo.geneontology.org/amigo/term/GO:0048745
cholesterol transport	Gene Ontology	GO:0030301	6	14	0.143146	0.360122	CETP|LCAT|CD36|NPC1|NPC1L1|CAV1	http://amigo.geneontology.org/amigo/term/GO:0030301
acrosome reaction	Gene Ontology	GO:0007340	6	14	0.143146	0.360122	SYT8|ROPN1B|STX2|TRIM36|GLRB|PLCD4	http://amigo.geneontology.org/amigo/term/GO:0007340
DNA damage response, signal transduction by p53 class mediator resulting in transcription of p21 class mediator	Gene Ontology	GO:0006978	6	14	0.143146	0.360122	BRCA1|TP53|MUC1|KAT5|ING4|SP100	http://amigo.geneontology.org/amigo/term/GO:0006978
regulation of JNK cascade	Gene Ontology	GO:0046328	6	14	0.143146	0.360122	TRAF2|MAP4K4|COPS5|DIXDC1|MAPK9|MAPK8IP3	http://amigo.geneontology.org/amigo/term/GO:0046328
prostaglandin biosynthetic process	Gene Ontology	GO:0001516	6	14	0.143146	0.360122	CD74|PTGS1|FAM213B|PTGES3|PNPLA8|PLA2G4F	http://amigo.geneontology.org/amigo/term/GO:0001516
keratinocyte proliferation	Gene Ontology	GO:0043616	6	14	0.143146	0.360122	CDH13|PPARD|FERMT1|KLK8|WNT16|PTCH1	http://amigo.geneontology.org/amigo/term/GO:0043616
microtubule nucleation	Gene Ontology	GO:0007020	6	14	0.143146	0.360122	CLASP2|CLASP1|SLAIN2|NDE1|TUBGCP4|TUBGCP5	http://amigo.geneontology.org/amigo/term/GO:0007020
anterior/posterior axis specification	Gene Ontology	GO:0009948	6	14	0.143146	0.360122	PGAP1|BMP4|WLS|CTNNB1|GPC3|TBX18	http://amigo.geneontology.org/amigo/term/GO:0009948
regulation of protein catabolic process	Gene Ontology	GO:0042176	6	14	0.143146	0.360122	XPO1|PSMD1|UBXN2A|MDM2|CHEK2|FURIN	http://amigo.geneontology.org/amigo/term/GO:0042176
lysosome organization	Gene Ontology	GO:0007040	12	33	0.144047	0.361717	FAM160A2|BECN1|ACP2|TFEB|HOOK2|LYST|NAGLU|MBTPS1|NAGPA|HPS4|ABCA1|MYO7A	http://amigo.geneontology.org/amigo/term/GO:0007040
transmembrane receptor protein tyrosine kinase signaling pathway	Gene Ontology	GO:0007169	21	63	0.145652	0.365073	MUSK|ERBB3|LCP2|TEK|CD3E|RASGRP4|CNKSR1|EGFR|PIK3CB|DDR1|CSF1R|AHI1|ABI1|PILRB|PTPRT|RAPGEF1|ANGPTL1|DOK5|MST1R|CD8B|ROR2	http://amigo.geneontology.org/amigo/term/GO:0007169
angiogenesis	Gene Ontology	GO:0001525	62	206	0.148749	0.372147	TNFSF12|ERAP1|PTK2|NAA15|NRCAM|AGGF1|HSPG2|MMP19|EPHA1|ADAM15|PDCD10|ZC3H12A|CAV1|TGFA|CASP8|THSD7A|ARHGAP22|RBPJ|MAP3K7|RORA|CEACAM1|RTN4|CIB1|SRPX2|PDCD6|THY1|PLXDC1|EPHB2|TYMP|COL8A1|ANXA2|COL18A1|HOXB3|UBP1|DAB2IP|WARS|RAMP2|SLC12A6|SH2D2A|TEK|VEGFA|COL4A2|VEGFB|KRIT1|PROK1|FGFR2|APOLD1|NRP2|SRPK2|BMP4|ANG|DICER1|FN1|SYK|VAV2|ROBO4|NRXN1|PLCD1|HOXA3|PTPRB|SIRT1|DLL4	http://amigo.geneontology.org/amigo/term/GO:0001525
spleen development	Gene Ontology	GO:0048536	11	30	0.150759	0.3751	FAS|FLVCR1|DICER1|CTC1|JARID2|RIPK3|RBM15|ADAM17|CITED2|NFKB2|PPP2R3C	http://amigo.geneontology.org/amigo/term/GO:0048536
melanocyte differentiation	Gene Ontology	GO:0030318	11	30	0.150759	0.3751	RAB27A|BLOC1S6|GLI3|C10orf11|MEF2C|HPS4|MEF2A|MITF|MYO5A|EDN3|MLPH	http://amigo.geneontology.org/amigo/term/GO:0030318
regulation of protein stability	Gene Ontology	GO:0031647	11	30	0.150759	0.3751	TADA2A|USP4|USP3|ASPH|KAT2A|ANK2|MAPK1|AURKA|APTX|DACT1|TADA3	http://amigo.geneontology.org/amigo/term/GO:0031647
transcription, DNA-dependent	Gene Ontology	GO:0006351	514	1857	0.151909	0.377268	RNF14|SMARCC2|PSPC1|NAA60|CCNC|APBB1|DRAP1|KDM2B|YAF2|ZMYM2|ZNF688|ZNF682|SP1|MDFIC|PHTF2|GATA2|ZNF670|WHSC1|PARP14|LITAF|ZNF678|PRR13|ZNF778|TCF12|CTBP2|ZNF775|ZNF772|YBX3|ZNF197|ZNF195|ZSCAN18|UBE2D3|GTF3C3|POLR1A|GTF3C1|POLR1C|CHURC1|BAZ2A|BAZ2B|SAP130|RNPS1|ZNF451|BACH2|DMAP1|ZNF512|ZNF511|ZNF516|ZFP28|ZNF226|HOXB2|HOXB3|HOXB6|CUX1|CUX2|COL4A2|ZEB1|PSIP1|DNAJC2|ATAD2|PRDM5|PRDM1|PRDM2|MYBBP1A…	http://amigo.geneontology.org/amigo/term/GO:0006351
response to estrogen stimulus	Gene Ontology	GO:0043627	20	60	0.152905	0.379049	BRCA1|TGFBR2|TEK|STAR|ARSA|ASH2L|GLI3|TRIM25|GHRL|CITED2|RBBP5|CTNNB1|PPARG|MAPK1|TSHB|SLC34A2|GATA4|EP300|CTNNA1|CAV1	http://amigo.geneontology.org/amigo/term/GO:0043627
negative regulation of cell growth	Gene Ontology	GO:0030308	38	122	0.153546	0.379941	SMAD4|CDKN1A|TCHP|CRYAB|SMAD3|WFDC1|CAPRIN2|SMARCA2|NDRG3|SMARCA4|ADIPOR2|ADIPOR1|APBB1|APBB2|IP6K2|GNB2L1|FHL1|CGREF1|SLIT2|PML|SIRT1|STK11|RTN4|DAB2IP|PPARG|PPARD|DCSTAMP|ST7L|FGF2|DCBLD2|NME6|SFRP1|TP53|HYAL2|CDHR2|RBBP7|DNAJC2|PTPRJ	http://amigo.geneontology.org/amigo/term/GO:0030308
embryonic digit morphogenesis	Gene Ontology	GO:0042733	17	50	0.155036	0.382932	HDAC1|HOXC11|FLVCR1|BMP4|LRP4|LRP5|C2CD3|OSR2|CTNNB1|GLI3|RAB23|KIAA1715|ECE1|SHH|IFT122|WNT5A|B9D1	http://amigo.geneontology.org/amigo/term/GO:0042733
negative regulation of DNA binding	Gene Ontology	GO:0043392	10	27	0.157762	0.386146	TNKS|NFIB|HMGA2|MDFI|IFI16|JAK2|ZFP90|CTNNBIP1|LEF1|SP100	http://amigo.geneontology.org/amigo/term/GO:0043392
regulation of multicellular organism growth	Gene Ontology	GO:0040014	10	27	0.157762	0.386146	SGPL1|GAMT|GHR|APP|FTO|AFG3L2|HTRA2|CACNA2D2|FGFR2|NCOR1	http://amigo.geneontology.org/amigo/term/GO:0040014
phosphatidylinositol phosphorylation	Gene Ontology	GO:0046854	10	27	0.157762	0.386146	SMG1|PIK3C2B|PIKFYVE|PIP5K1B|PIK3CB|IMPA1|PIK3C2A|PIK3C2G|PIK3R1|IP6K2	http://amigo.geneontology.org/amigo/term/GO:0046854
B cell activation	Gene Ontology	GO:0042113	10	27	0.157762	0.386146	HDAC5|HDAC4|LAT2|HDAC9|TXLNA|HSPD1|CHRNA7|ZAP70|CASP8|IKZF3	http://amigo.geneontology.org/amigo/term/GO:0042113
protein O-linked glycosylation	Gene Ontology	GO:0006493	10	27	0.157762	0.386146	EOGT|GCNT3|OGT|TRAK1|TET2|POGLUT1|VEGFB|POMT1|GALNT1|B3GALNT2	http://amigo.geneontology.org/amigo/term/GO:0006493
cellular component movement	Gene Ontology	GO:0006928	31	98	0.15824	0.386618	CAPZB|IGSF8|LYVE1|MACF1|PDPN|CCR6|WASF1|TPM4|TPM3|TPM1|TLN1|DNALI1|JAK2|PXN|ARHGEF11|ARFIP2|FPR3|VNN2|ENPP2|VNN1|VCL|ARPC5|SH2B1|CALD1|STRBP|ARPC1B|LSP1|ABI1|MST1R|PAK4|ELMO1	http://amigo.geneontology.org/amigo/term/GO:0006928
extracellular matrix disassembly	Gene Ontology	GO:0022617	35	112	0.159891	0.38995	CAPNS1|COL11A1|MMP12|ACAN|HSPG2|MMP19|ADAM10|PRSS2|ADAM15|ADAM17|A2M|FURIN|DCN|NID1|CAPN1|COL8A1|LAMA3|ELN|KLKB1|COL18A1|CD44|COL9A2|CMA1|COL4A4|COL4A3|COL4A2|COL16A1|COL17A1|FN1|BMP1|MMP9|SH3PXD2B|COL6A3|COL12A1|COL6A6	http://amigo.geneontology.org/amigo/term/GO:0022617
transcription initiation from RNA polymerase II promoter	Gene Ontology	GO:0006367	56	186	0.162134	0.394626	HDAC1|SMAD4|MED23|ERCC3|MED24|SMAD2|SMAD3|CCNT1|TAF11|TAF10|MED6|TEAD3|TEAD1|NCOR2|NCOR1|RARA|NR1I3|SMURF2|NCOA6|PPM1A|NR0B2|RBPJ|THRB|PPARGC1A|RORA|THRA|PGR|NR5A2|GTF2I|TCF4|ESRRG|SMAD7|RBL1|NR4A2|SP1|TAF7L|UBE2D3|POLR2E|PPARG|PPARD|POLR2F|POLR2H|POLR2J|TAF6|RARG|POLR2D|TBP|HNF4G|MAZ|NOTCH2|TFDP2|RUNX2|NR1I2|CCNC|TGIF2|TGIF1	http://amigo.geneontology.org/amigo/term/GO:0006367
post-embryonic development	Gene Ontology	GO:0009791	26	81	0.162504	0.394626	FOXP2|SEPP1|ZFX|GIGYF2|SMAD2|SOX6|SGPL1|INVS|ATG7|IREB2|SZT2|SOD2|NR4A2|TET2|ACO1|ITPR1|FGFR2|MAPK8IP3|BMP4|DICER1|ARID5B|TBCE|PLEKHA1|STK36|SLC18A2|PPP1R13L	http://amigo.geneontology.org/amigo/term/GO:0009791
somatic stem cell maintenance	Gene Ontology	GO:0035019	13	37	0.162873	0.394626	PRDM16|LIG4|SFRP1|LRP5|RBPJ|HMGA2|TCF7L2|LDB2|BCL9|HES1|APC|KAT6A|GATA2	http://amigo.geneontology.org/amigo/term/GO:0035019
transcription-coupled nucleotide-excision repair	Gene Ontology	GO:0006283	16	47	0.162972	0.394626	ERCC8|UVSSA|ERCC1|ERCC3|POLE|ERCC6|RFC2|POLR2E|POLR2D|POLD2|POLR2F|POLD4|LIG1|RFC4|POLR2H|POLR2J	http://amigo.geneontology.org/amigo/term/GO:0006283
retrograde vesicle-mediated transport, Golgi to ER	Gene Ontology	GO:0006890	9	24	0.165024	0.397465	COPZ1|COPA|COPE|COG3|KIF1C|PICK1|COG4|HTT|GBF1	http://amigo.geneontology.org/amigo/term/GO:0006890
phosphatidylcholine biosynthetic process	Gene Ontology	GO:0006656	9	24	0.165024	0.397465	SLC44A1|SLC44A2|LPIN2|LPIN3|LPIN1|CEPT1|LCAT|PHOSPHO1|CHKA	http://amigo.geneontology.org/amigo/term/GO:0006656
positive regulation of synapse assembly	Gene Ontology	GO:0051965	9	24	0.165024	0.397465	EPHB2|NLGN3|GHRL|THBS2|NRXN1|CUX2|SRPX2|UBE2V2|BHLHB9	http://amigo.geneontology.org/amigo/term/GO:0051965
cytokine-mediated signaling pathway	Gene Ontology	GO:0019221	68	229	0.165917	0.398906	NUP88|EIF4G1|IL1RL2|HLA-F|MX1|BAD|IFNAR1|PTAFR|LIFR|IFNGR2|IL1A|IL1B|IFIT3|NCAM1|ZC3H15|IFNLR1|STAT4|NUP62|PPM1B|STAT1|CIITA|ADAR|CSF1R|IP6K2|OAS2|JAK2|JAK1|PML|IRAK3|MYD88|IRAK4|NUMBL|IFITM1|HLA-DQB1|POM121|NUP98|CAMK2D|CD44|CAMK2G|NUP93|OASL|NUP85|UBA7|CLCF1|EIF4E2|FER|RAE1|NUPL2|PTPN2|PLP2|PTPN6|IRF3|IRF1|NUP50|IRF7|XAF1|TNFRSF1A|EIF4G3|EIF4G2|LRP8|IL5|PLCG1|PIAS1|PSMB8|FLNB|IL15RA|IL17RB|SP100	http://amigo.geneontology.org/amigo/term/GO:0019221
positive regulation of cell migration	Gene Ontology	GO:0030335	40	130	0.167332	0.400987	CDH13|PTK2|MYO1F|ADAM17|EGFR|ILK|LRRC16A|SMAD3|PODXL|PTK2B|CEMIP|IKBKAP|ARHGAP5|CIB1|SEMA4D|LEF1|SUN2|CSF1R|PDPN|THBS1|GNB2L1|VIL1|MAPK1|JAK2|PIK3R1|ITGB1|DIAPH1|SPAG9|COL18A1|MYO1C|VEGFA|EPHA1|FER|SYNE2|BCAR1|ROR2|ADAM10|LGR6|MYLK|APC	http://amigo.geneontology.org/amigo/term/GO:0030335
regulation of cell proliferation	Gene Ontology	GO:0042127	36	116	0.167374	0.400987	PTGS1|PTK2|FXYD2|GHRL|BIRC6|SIRT1|PDS5B|FOXO3|PRG4|MITF|CIB1|DUSP22|TEAD1|GNL3|STAT6|BAG6|BID|ARHGEF2|JUP|TFRC|NR5A2|FANCA|FANCL|TGFBR2|BRCA1|ERBB3|TCF7|GUCY2C|PLAU|PLCD1|SHH|PIAS1|EGLN3|RBFOX2|SGK1|EZH2	http://amigo.geneontology.org/amigo/term/GO:0042127
cell adhesion	Gene Ontology	GO:0007155	128	445	0.167754	0.401188	SSPN|HECTD1|ERBB2IP|THBS2|CD36|PODXL|CD226|PCDHGB4|BOC|SEMA4D|CLSTN1|DSC2|CGREF1|MAGI1|PXN|CTNNAL1|PTPRK|LPP|POSTN|KITLG|FN1|NME2|ISLR|PPFIBP1|EDIL3|SRPX|FAT1|APC|CD300A|APP|EMB|ITGA1|SPON1|LRRN2|CD151|CNTN1|ARHGAP5|CD99L2|THBS4|TNXB|THBS3|THBS1|ITGB8|BMX|MPDZ|TROAP|COL8A1|FARP2|DST|EFS|COL4A3|COL16A1|BCAR1|PLXNC1|SEMA5A|CD99|CDHR2|DDR1|MYBPC3|PDZD2|FLOT2|HES1|MSLN|ITGAD|ITGAE|COL12A1|EFNB2|CD72|…	http://amigo.geneontology.org/amigo/term/GO:0007155
nucleobase-containing small molecule metabolic process	Gene Ontology	GO:0055086	25	78	0.170386	0.404643	ADA|ADSL|CTPS2|CTPS1|NT5C|NT5C3A|RRM2B|GMPR2|NT5C2|TXNRD1|UCK1|NUDT1|NUDT5|GUK1|TK1|ADSSL1|UPP1|NME1|NME2|AK2|AK1|TYMS|TYMP|DGUOK|TK2	http://amigo.geneontology.org/amigo/term/GO:0055086
response to estradiol stimulus	Gene Ontology	GO:0032355	25	78	0.170386	0.404643	RNF14|GHR|EGFR|CTNNB1|BAD|SLC25A36|NCOR2|OGG1|RARA|NCOA1|CCNA2|STRN3|BID|NR2F2|SLC34A2|IGF2|PAM|CRYAB|RAMP2|IGFBP2|WFDC1|SOCS2|CASP8|PTCH1|NRF1	http://amigo.geneontology.org/amigo/term/GO:0032355
regulation of transcription, DNA-dependent	Gene Ontology	GO:0006355	363	1305	0.170448	0.404643	HIF3A|MUSK|PSPC1|HIPK3|SRSF10|ATRX|APBB1|APBB2|ZMYM2|ZNF688|ZNF682|SP1|GATA4|POU2AF1|PARP14|PARP15|ZNF678|PRR13|ZNF778|ZNF775|ZNF772|ZNF197|ZNF195|ZNF550|BAZ2A|BAZ2B|ZNF451|CSDE1|BACH1|ZNF512|ZNF511|ZNF516|ZFP28|ZNF226|PSIP1|PRDM2|MYBBP1A|NAB1|ATXN3|ASH2L|SMAD4|TLE4|TAF11|NCOA2|LRIF1|NCOA1|CIITA|ELMSAN1|ZNF81|ZNF84|UBE2V1|NFRKB|TAF1C|ZNF738|LMO3|DMTF1|PBRM1|KRBA2|ERC1|MCRS1|ZNF497|ZNF493|MITF|ZNF…	http://amigo.geneontology.org/amigo/term/GO:0006355
negative regulation of extrinsic apoptotic signaling pathway in absence of ligand	Gene Ontology	GO:2001240	12	34	0.171263	0.404643	BCL2L1|KIAA1324|FYN|AKT1|AGAP2|MAPK7|MAP2K5|IL1A|IL1B|CTNNA1|STRADB|MCL1	http://amigo.geneontology.org/amigo/term/GO:2001240
glycosphingolipid metabolic process	Gene Ontology	GO:0006687	15	44	0.17145	0.404643	BAX|SUMF1|ASAH1|CTSA|SMPD2|CERK|GLB1|SMPD4|SMPD1|CREM|SMPD3|STS|GAL3ST1|ST6GALNAC6|ARSA	http://amigo.geneontology.org/amigo/term/GO:0006687
translational termination	Gene Ontology	GO:0006415	27	85	0.172118	0.404643	RPL37A|RPS15|RPL7|RPL4|RPL5|RPS15A|RPS7|RPS6|RPS9|RPS8|RPL21|RPL23|ETF1|RPS3A|RPL36A|RPS24|RPS20|RPL14|RPL15|RPL17|RPL10|RPL13|RPL26L1|RPL36|RPL34|RPL30|RPL10A	http://amigo.geneontology.org/amigo/term/GO:0006415
response to stress	Gene Ontology	GO:0006950	27	85	0.172118	0.404643	ERRFI1|EGFR|HSP90B1|PTK2B|MAP2K7|PINK1|NDRG4|MAPKAPK2|SMG1|CHORDC1|HYOU1|HIGD1A|HSPD1|AHSA2|MAPK1|CGREF1|MAPK8|MAPK9|RTN3|OMA1|NPM1|BMX|HSPH1|SGK1|HSPA14|TP53I11|TENM1	http://amigo.geneontology.org/amigo/term/GO:0006950
regulation of protein phosphorylation	Gene Ontology	GO:0001932	8	21	0.17248	0.404643	PLXNB2|FNIP1|FNIP2|LRP4|TADA2A|FER|PML|TADA3	http://amigo.geneontology.org/amigo/term/GO:0001932
positive regulation of DNA binding	Gene Ontology	GO:0043388	8	21	0.17248	0.404643	EDF1|CEBPG|NME1|HMGB2|JAK2|HES1|EP300|SMARCA4	http://amigo.geneontology.org/amigo/term/GO:0043388
negative regulation of phosphorylation	Gene Ontology	GO:0042326	8	21	0.17248	0.404643	SIRT1|BMP4|GRB10|CDKN1A|BIRC3|RHOH|ATXN7|ATXN1	http://amigo.geneontology.org/amigo/term/GO:0042326
protein monoubiquitination	Gene Ontology	GO:0006513	8	21	0.17248	0.404643	KLHL12|FBXL2|HUWE1|UBE2D3|PARK2|FANCL|CUL1|CUL3	http://amigo.geneontology.org/amigo/term/GO:0006513
organ morphogenesis	Gene Ontology	GO:0009887	29	92	0.173339	0.405955	EFNB2|GAMT|EVL|TLE3|TLE1|GMNN|SEMA6A|DCN|HCCS|THRB|NEK8|FHL1|CUL1|IGF2|ELN|COL18A1|FLI1|PAX5|ABLIM1|EP300|FGFR2|FGF2|TREH|SYK|STX2|NOTCH2|GSK3B|MAPK1|PTCH1	http://amigo.geneontology.org/amigo/term/GO:0009887
response to toxin	Gene Ontology	GO:0009636	22	68	0.176399	0.412408	EPHX2|INMT|HDAC6|CDKN1A|BAX|SLC30A4|FAS|MPST|MAPK1|TRPM6|MAPK9|MBP|GUCY2C|CNP|XPA|CHUK|PTGR1|CES1|ERCC6|TK1|ASNS|TYMS	http://amigo.geneontology.org/amigo/term/GO:0009636
response to nutrient	Gene Ontology	GO:0007584	24	75	0.178736	0.412808	STAR|ERCC1|ALDH3A1|ADSL|DAD1|GIPR|CNR1|ADIPOR2|STAT1|CCL28|ENSA|NOD2|TGFBR2|SLC37A4|IGFBP2|PPARG|ARSA|OGT|ACSL1|ACSL6|IL4|BCKDHB|ABCA1|CD3E	http://amigo.geneontology.org/amigo/term/GO:0007584
nucleosome disassembly	Gene Ontology	GO:0006337	7	18	0.179995	0.412808	SMARCC2|SET|ARID2|HMGA1|SMARCE1|SMARCD1|SMARCA4	http://amigo.geneontology.org/amigo/term/GO:0006337
SCF-dependent proteasomal ubiquitin-dependent protein catabolic process	Gene Ontology	GO:0031146	7	18	0.179995	0.412808	FBXW11|SKP1|FBXL5|FBXL7|FBXW5|CUL1|FBXW7	http://amigo.geneontology.org/amigo/term/GO:0031146
positive regulation of cell cycle arrest	Gene Ontology	GO:0071158	7	18	0.179995	0.412808	BRCA1|TP53|RRP8|DAB2IP|HMGA2|MYBBP1A|UHRF2	http://amigo.geneontology.org/amigo/term/GO:0071158
response to ischemia	Gene Ontology	GO:0002931	7	18	0.179995	0.412808	TP53|HYOU1|CPEB4|MAP3K5|CIB1|RNLS|CAV1	http://amigo.geneontology.org/amigo/term/GO:0002931
response to antibiotic	Gene Ontology	GO:0046677	11	31	0.180225	0.412808	CYB5R4|TP53|HYAL2|HYAL3|CIITA|CASP8|RSRC1|JAK2|JAK1|MDM2|SLC1A3	http://amigo.geneontology.org/amigo/term/GO:0046677
receptor internalization	Gene Ontology	GO:0031623	11	31	0.180225	0.412808	LILRB1|GHR|GRK4|SNCA|EZR|RAMP2|GRB2|RAMP3|CLTC|DNM2|PICALM	http://amigo.geneontology.org/amigo/term/GO:0031623
phosphatidic acid biosynthetic process	Gene Ontology	GO:0006654	11	31	0.180225	0.412808	GPAM|PLD1|LCLAT1|SH3GLB1|GPAT2|PLA2G2A|LPCAT4|AGPAT4|AGPAT3|AGPAT1|AGPAT9	http://amigo.geneontology.org/amigo/term/GO:0006654
insulin secretion	Gene Ontology	GO:0030073	11	31	0.180225	0.412808	IL1RN|CACNA1C|EIF2AK3|CAMK2G|SMAD2|HTT|CYB5R4|SLC30A8|SLC18A2|MYO5A|FAM3B	http://amigo.geneontology.org/amigo/term/GO:0030073
B cell receptor signaling pathway	Gene Ontology	GO:0050853	11	31	0.180225	0.412808	NFATC2|LAT2|SYK|MEF2A|MEF2C|NFAM1|MAPK1|PTPRC|PLEKHA1|BCAR1|PTPN6	http://amigo.geneontology.org/amigo/term/GO:0050853
viral transcription	Gene Ontology	GO:0019083	26	82	0.180395	0.412808	RPL37A|RPS15|RPL7|RPL4|RPL5|RPS15A|RPS7|RPS6|RPS9|RPS8|RPL21|RPL23|RPL10A|RPL36A|RPS24|RPS20|RPL14|RPL15|RPL17|RPL10|RPL13|RPL26L1|RPL36|RPL34|RPL30|RPS3A	http://amigo.geneontology.org/amigo/term/GO:0019083
protein K48-linked ubiquitination	Gene Ontology	GO:0070936	14	41	0.180528	0.412808	PELI1|ITCH|TTC3|UBE2C|UBE3A|UBE2D2|UBE2D3|UBE2E3|PARK2|MARCH6|RNF8|RNF216|RFFL|RNF146	http://amigo.geneontology.org/amigo/term/GO:0070936
protein oligomerization	Gene Ontology	GO:0051259	14	41	0.180528	0.412808	HSCB|TEK|GJB1|NPM1|NBR1|STOML2|BAX|SH3GLB1|HACL1|PFKM|PFKL|NOD1|NOD2|SHANK3	http://amigo.geneontology.org/amigo/term/GO:0051259
regulation of cell migration	Gene Ontology	GO:0030334	19	58	0.182091	0.414984	SPATA13|ITGB3|TBCCD1|LAMA4|SGK1|RTN4|ENPP2|LAMA2|VCL|ROBO4|GAB1|KIF14|AKT1|AKT2|LAMA3|NEXN|UNC5C|DDX58|DOCK10	http://amigo.geneontology.org/amigo/term/GO:0030334
positive regulation of signal transduction	Gene Ontology	GO:0009967	19	58	0.182091	0.414984	LASP1|CHN1|CD28|RUSC1|HDAC6|CD80|EIF2AK3|ITSN2|GRB14|CNTNAP1|SORBS1|SH2D2A|GRB2|SOCS2|SH3BP2|SH3BGR|ARHGAP4|ARHGAP6|ARHGAP1	http://amigo.geneontology.org/amigo/term/GO:0009967
positive regulation of protein phosphorylation	Gene Ontology	GO:0001934	32	103	0.182546	0.415322	MUSK|PTK2|ARRB1|EGFR|ITGB3|PRR5|AKT1|AKT2|ADAM17|IL1B|SEMA4D|FNIP1|TEK|AXIN2|CSF1R|FNDC1|PLA2G6|CSNK1D|CIB1|MAPK9|IGF2|SIRT1|ANXA2|CARD14|BMP4|VEGFA|PROM2|MOB2|EP300|GNB2L1|EIF4G3|CCND3	http://amigo.geneontology.org/amigo/term/GO:0001934
fibroblast growth factor receptor signaling pathway	Gene Ontology	GO:0008543	49	163	0.184106	0.415771	ERBB3|CEP57|CDKN1A|MKNK1|EGFR|FRS2|FOXO3|AKT1|BAD|TNRC6C|TNRC6B|TRIB3|RICTOR|TSC2|MDM2|PDE1C|CD80|PIK3CB|FYN|RPS6KB2|MAPKAP1|MAPK1|PIK3R1|GAB1|KIF16B|CD28|CHUK|PRKAR1A|PRKAR1B|ITPR2|ITPR3|KITLG|ITPR1|FGFR2|FGF2|RAF1|ADCY4|ADCY7|SOS1|VAV1|GSK3A|PLCG1|GSK3B|SHOC2|GRB2|FGFR4|BTC|PRKACB|PDPK1	http://amigo.geneontology.org/amigo/term/GO:0008543
positive regulation of Ras protein signal transduction	Gene Ontology	GO:0046579	6	15	0.187291	0.415771	RASGEF1A|RASGRF1|RASGRP4|NOTCH2|SHOC2|KITLG	http://amigo.geneontology.org/amigo/term/GO:0046579
DNA damage response, signal transduction by p53 class mediator	Gene Ontology	GO:0030330	6	15	0.187291	0.415771	TP53|MYO6|FOXO3|NDRG1|ATRX|MDM4	http://amigo.geneontology.org/amigo/term/GO:0030330
cAMP catabolic process	Gene Ontology	GO:0006198	6	15	0.187291	0.415771	PDE3A|PDE7A|PDE7B|PDE4C|PDE4D|PDE8A	http://amigo.geneontology.org/amigo/term/GO:0006198
histone H3-K4 methylation	Gene Ontology	GO:0051568	6	15	0.187291	0.415771	KMT2C|KMT2A|ASH2L|DPY30|RBBP5|KDM6A	http://amigo.geneontology.org/amigo/term/GO:0051568
oocyte maturation	Gene Ontology	GO:0001556	6	15	0.187291	0.415771	RPS6KA2|ANG|CDC25B|PDE3A|FOXO3|PTK2B	http://amigo.geneontology.org/amigo/term/GO:0001556
negative regulation of chondrocyte differentiation	Gene Ontology	GO:0032331	6	15	0.187291	0.415771	BMP4|LTBP3|RARG|EFEMP1|PTHLH|CTNNB1	http://amigo.geneontology.org/amigo/term/GO:0032331
actin filament-based movement	Gene Ontology	GO:0030048	6	15	0.187291	0.415771	MYH4|MYO6|MYO9B|MYO5A|MYO7A|WIPF1	http://amigo.geneontology.org/amigo/term/GO:0030048
suckling behavior	Gene Ontology	GO:0001967	6	15	0.187291	0.415771	APP|PHF21A|DERL2|GRIN1|GLS|APLP2	http://amigo.geneontology.org/amigo/term/GO:0001967
organ induction	Gene Ontology	GO:0001759	6	15	0.187291	0.415771	BMP4|FRS2|HOXC11|SPRY1|FGFR4|FGF2	http://amigo.geneontology.org/amigo/term/GO:0001759
bone remodeling	Gene Ontology	GO:0046849	6	15	0.187291	0.415771	LGR4|LTBP3|LRP5|EFNA4|NOTCH2|MITF	http://amigo.geneontology.org/amigo/term/GO:0046849
regulation of ryanodine-sensitive calcium-release channel activity	Gene Ontology	GO:0060314	6	15	0.187291	0.415771	DMD|CAMK2D|ASPH|JPH2|JPH3|PDE4D	http://amigo.geneontology.org/amigo/term/GO:0060314
steroid biosynthetic process	Gene Ontology	GO:0006694	10	28	0.189816	0.415771	STAR|CYP51A1|SCP2|TFCP2L1|SDR42E2|HSD3B7|STARD3|FDXR|HSD17B1|FDFT1	http://amigo.geneontology.org/amigo/term/GO:0006694
regulation of circadian rhythm	Gene Ontology	GO:0042752	10	28	0.189816	0.415771	PPP1CB|PRKAA1|PPARGC1A|CRY2|PRKDC|CSNK1D|CSNK1E|ROCK2|PML|HNRNPD	http://amigo.geneontology.org/amigo/term/GO:0042752
positive regulation of JUN kinase activity	Gene Ontology	GO:0043507	10	28	0.189816	0.415771	IL1RN|TRAF2|DAB2IP|MAP3K7|MAP3K11|PTK2B|MAGI3|TNFRSF11A|TAOK3|SASH1	http://amigo.geneontology.org/amigo/term/GO:0043507
leukocyte cell-cell adhesion	Gene Ontology	GO:0007159	10	28	0.189816	0.415771	ITGB1|OLR1|TSTA3|ITGA4|EZR|FERMT3|TNIP1|PTPRC|SYK|SELP	http://amigo.geneontology.org/amigo/term/GO:0007159
circadian regulation of gene expression	Gene Ontology	GO:0032922	13	38	0.190275	0.415771	HDAC1|PPP1CB|OGT|NPAS2|CRY2|PPARGC1A|PER3|CSNK1D|CSNK1E|RORA|MAGED1|PML|NCOR1	http://amigo.geneontology.org/amigo/term/GO:0032922
negative regulation of cell death	Gene Ontology	GO:0060548	13	38	0.190275	0.415771	SRSF6|BECN1|SMAD4|NPAS2|PARK2|ZFPM2|NPC1|BMP4|DUS2|HTR2B|WNT16|FGF2|HTRA2	http://amigo.geneontology.org/amigo/term/GO:0060548
muscle filament sliding	Gene Ontology	GO:0030049	13	38	0.190275	0.415771	TNNT3|DMD|MYH4|TPM3|MYH8|TPM4|NEB|TPM2|TPM1|MYL6|MYBPC3|TTN|TMOD1	http://amigo.geneontology.org/amigo/term/GO:0030049
cell cycle checkpoint	Gene Ontology	GO:0000075	5	12	0.193781	0.415771	FANCG|CCNE2|RBBP8|TICRR|RB1	http://amigo.geneontology.org/amigo/term/GO:0000075
detection of mechanical stimulus	Gene Ontology	GO:0050982	5	12	0.193781	0.415771	DENND5B|PKD1|PIEZO1|PKD1L1|JUP	http://amigo.geneontology.org/amigo/term/GO:0050982
regulation of smooth muscle contraction	Gene Ontology	GO:0006940	5	12	0.193781	0.415771	CNN1|DAPK3|PLCE1|ATP1A2|CAV1	http://amigo.geneontology.org/amigo/term/GO:0006940
pentose-phosphate shunt	Gene Ontology	GO:0006098	5	12	0.193781	0.415771	GLYR1|TPI1|RPE|H6PD|TALDO1	http://amigo.geneontology.org/amigo/term/GO:0006098
histone H2A acetylation	Gene Ontology	GO:0043968	5	12	0.193781	0.415771	MEAF6|BRD8|TRRAP|DMAP1|ACTL6A	http://amigo.geneontology.org/amigo/term/GO:0043968
ubiquitin-dependent protein catabolic process via the multivesicular body sorting pathway	Gene Ontology	GO:0043162	5	12	0.193781	0.415771	MVB12B|MVB12A|VPS37A|TOM1L1|HDAC6	http://amigo.geneontology.org/amigo/term/GO:0043162
snRNA processing	Gene Ontology	GO:0016180	5	12	0.193781	0.415771	INTS9|INTS8|INTS7|INTS6|INTS4	http://amigo.geneontology.org/amigo/term/GO:0016180
negative regulation of DNA damage response, signal transduction by p53 class mediator	Gene Ontology	GO:0043518	5	12	0.193781	0.415771	CD74|DYRK1A|SIRT1|MDM2|CD44	http://amigo.geneontology.org/amigo/term/GO:0043518
response to folic acid	Gene Ontology	GO:0051593	5	12	0.193781	0.415771	MTHFR|TYMS|GSN|OGG1|NRF1	http://amigo.geneontology.org/amigo/term/GO:0051593
positive regulation of G2/M transition of mitotic cell cycle	Gene Ontology	GO:0010971	5	12	0.193781	0.415771	APP|MTA3|RAD51C|RAD51B|SIN3A	http://amigo.geneontology.org/amigo/term/GO:0010971
vesicle transport along microtubule	Gene Ontology	GO:0047496	5	12	0.193781	0.415771	NDE1|KIF5B|HTT|PRKCZ|NDEL1	http://amigo.geneontology.org/amigo/term/GO:0047496
calcium ion transport into cytosol	Gene Ontology	GO:0060402	5	12	0.193781	0.415771	JPH2|ITPR3|CACNA1C|RYR2|JPH3	http://amigo.geneontology.org/amigo/term/GO:0060402
sister chromatid cohesion	Gene Ontology	GO:0007062	5	12	0.193781	0.415771	FBXW7|MRE11A|RAD51C|SMC1B|DDX11	http://amigo.geneontology.org/amigo/term/GO:0007062
nitrogen compound metabolic process	Gene Ontology	GO:0006807	5	12	0.193781	0.415771	VNN2|PKD1|PRKCSH|NIT1|NADSYN1	http://amigo.geneontology.org/amigo/term/GO:0006807
3'-UTR-mediated mRNA stabilization	Gene Ontology	GO:0070935	5	12	0.193781	0.415771	HNRNPC|MYD88|ELAVL1|YBX3|MAPKAPK2	http://amigo.geneontology.org/amigo/term/GO:0070935
fibril organization	Gene Ontology	GO:0043206	5	12	0.193781	0.415771	MUC5AC|MFAP5|TNXB|ILK|SNCA	http://amigo.geneontology.org/amigo/term/GO:0043206
regulation of insulin secretion involved in cellular response to glucose stimulus	Gene Ontology	GO:0061178	5	12	0.193781	0.415771	LRP5|HMGN3|BRSK2|TCF7L2|SYBU	http://amigo.geneontology.org/amigo/term/GO:0061178
peptidyl-tyrosine dephosphorylation	Gene Ontology	GO:0035335	20	62	0.194804	0.417305	PTPRT|PTPRS|DUSP8|CDKN3|MTMR3|PTP4A2|CDC14B|PTPRO|PTPN21|PTPRC|PTPRB|PTPRA|CDC25B|MTMR7|PTPN2|PTPN4|PTPN7|PTPRJ|EYA3|PTPRH	http://amigo.geneontology.org/amigo/term/GO:0035335
sarcomere organization	Gene Ontology	GO:0045214	9	25	0.200102	0.425295	OBSCN|ITGB1|FOXP1|TPM1|LDB3|FHOD3|MYBPC3|TTN|PRKAR1A	http://amigo.geneontology.org/amigo/term/GO:0045214
positive regulation of BMP signaling pathway	Gene Ontology	GO:0030513	9	25	0.200102	0.425295	BMP4|SMAD4|RBPJ|ILK|SULF1|GPC3|SMAD2|HES1|GATA4	http://amigo.geneontology.org/amigo/term/GO:0030513
autophagic vacuole assembly	Gene Ontology	GO:0000045	9	25	0.200102	0.425295	RAB23|BECN1|WIPI2|ATG16L1|WIPI1|ATG4B|ATG14|ATG5|ATG9A	http://amigo.geneontology.org/amigo/term/GO:0000045
protein export from nucleus	Gene Ontology	GO:0006611	9	25	0.200102	0.425295	XPO1|AHCYL1|ADAR|GSK3B|NUPL2|STRADA|PKD1|STRADB|EIF5A	http://amigo.geneontology.org/amigo/term/GO:0006611
negative regulation of insulin receptor signaling pathway	Gene Ontology	GO:0046627	9	25	0.200102	0.425295	GRB10|GSK3A|ANKRD26|PTPRE|PRKCZ|KANK1|PTPN2|IL1B|TSC2	http://amigo.geneontology.org/amigo/term/GO:0046627
positive regulation of peptidyl-serine phosphorylation	Gene Ontology	GO:0033138	17	52	0.201765	0.42749	FNIP1|FNIP2|TEK|CD44|SNCA|HAX1|TENM1|DOCK7|AKT1|PFN2|CAPRIN2|ARRB1|VEGFA|WNT5A|GSK3B|RAF1|CAV1	http://amigo.geneontology.org/amigo/term/GO:0033138
protein homotetramerization	Gene Ontology	GO:0051289	17	52	0.201765	0.42749	SOD2|CRYZ|ACACB|ACACA|CBR4|SAMHD1|DNM1L|CRTC1|PFKL|DCTPP1|TK1|ALDOA|EVL|DECR1|GLS|CTH|SHMT2	http://amigo.geneontology.org/amigo/term/GO:0051289
negative regulation of apoptotic process	Gene Ontology	GO:0043066	135	475	0.203398	0.430278	BCL2L1|HDAC1|BCL2L2|IKBKB|AKT1|PTK2B|PDCD10|SEMA4D|HSPD1|PSMA1|APBB2|GLO1|SOD2|BARD1|TSC22D1|WNK3|HTR2B|SLC25A27|MDM2|SERPINB2|MDM4|THOC6|HIPK3|BMP4|NME2|ZFAND6|SOCS2|GSK3B|ARHGAP10|YBX3|ST20|CDKN1A|HSP90B1|MYO18A|IFIT3|DPEP1|TNFRSF18|TGFA|STIL|PLAC8|ADAR|THBS1|CEACAM5|PIK3R1|FAM129B|MYD88|SIRT1|BECN1|TPT1|PPARD|VEGFA|VEGFB|SHH|BNIP2|IL1RN|PAFAH2|RPS6KA3|TP53|TNFAIP8|TNFRSF1A|AAMDC|BTC|SNCA|WNT5A…	http://amigo.geneontology.org/amigo/term/GO:0043066
receptor-mediated endocytosis	Gene Ontology	GO:0006898	21	66	0.207006	0.437228	TGFBR2|TFR2|LRP1|CETP|PI4KB|DMBT1|LRP8|PIKFYVE|RABEPK|CD36|NLGN3|VLDLR|ASGR1|TFRC|PDLIM7|ARHGAP27|CLTC|HIP1R|FOLR1|PICALM|M6PR	http://amigo.geneontology.org/amigo/term/GO:0006898
SRP-dependent cotranslational protein targeting to membrane	Gene Ontology	GO:0006614	33	108	0.207719	0.437843	RPN1|RPL37A|RPS15|RPL7|RPL4|RPL5|RPS15A|RPS7|RPS6|DDOST|RPS9|RPS8|SRPRB|RPL21|RPL23|RPL10A|RPL36A|RPS24|RPS20|RPL14|RPL15|RPL17|RPL10|SRP9|RPL13|RPL26L1|RPL36|RPL34|RPL30|TRAM1|SSR1|RPS3A|SSR4	http://amigo.geneontology.org/amigo/term/GO:0006614
nucleotide-binding domain, leucine rich repeat containing receptor signaling pathway	Gene Ontology	GO:0035872	14	42	0.207943	0.437843	BCL2L1|NLRP1|ITCH|TAB3|APP|MAP3K7|CASP8|CHUK|IKBKB|CYLD|NOD2|UBE2V1|PSTPIP1|NOD1	http://amigo.geneontology.org/amigo/term/GO:0035872
transmembrane transport	Gene Ontology	GO:0055085	163	578	0.210035	0.44118	FXYD6|FLVCR2|FLVCR1|FXYD2|PRKAR1B|FXYD1|SLC6A9|SLC22A18|SLC30A8|SLC6A7|ATP2C1|SLC25A13|FXYD3|SLC39A14|SLC17A9|RYR1|ARHGEF9|RYR2|SLC34A3|SLC12A6|SLC6A6|SLC12A8|SLC38A5|ADCY4|SCNN1A|NUP98|CLCN3|TSC22D3|NUP93|SLC45A3|KCNAB1|RAE1|NUPL2|ATP2B1|ATP2B2|ATP2B4|TPCN1|SLC41A1|ADCY7|GPR155|SLC2A9|SLC2A8|ATP8B1|MYO5B|SLC46A1|NUP88|ATP6V1F|ANO9|ATP2A3|SLC7A6|SLC7A7|ANO6|NUP85|SLC17A1|MFSD10|SLC25A36|SLC29A1|A…	http://amigo.geneontology.org/amigo/term/GO:0055085
vascular endothelial growth factor receptor signaling pathway	Gene Ontology	GO:0048010	8	22	0.211155	0.44118	PGF|SULF1|PTK2B|VEGFA|VEGFB|BCAR1|MAPKAPK2|NRP2	http://amigo.geneontology.org/amigo/term/GO:0048010
neural tube development	Gene Ontology	GO:0021915	8	22	0.211155	0.44118	C2CD3|TCF7|PKD1|STIL|TCF7L2|DVL1|NF1|AMBRA1	http://amigo.geneontology.org/amigo/term/GO:0021915
positive regulation of phosphorylation	Gene Ontology	GO:0042327	8	22	0.211155	0.44118	ANG|GRB10|EGFR|ILK|PPARGC1B|SDCBP|GLMN|THBS1	http://amigo.geneontology.org/amigo/term/GO:0042327
pigmentation	Gene Ontology	GO:0043473	8	22	0.211155	0.44118	SZT2|EDA|NF1|ATP7A|DOCK7|HPS5|HPS3|LYST	http://amigo.geneontology.org/amigo/term/GO:0043473
transferrin transport	Gene Ontology	GO:0033572	11	32	0.212131	0.44118	ATP6V1F|LMTK2|DNM2|ATP6V1E1|TCIRG1|TFRC|MCOLN1|CLTC|ATP6V1C2|ATP6V1B1|STEAP3	http://amigo.geneontology.org/amigo/term/GO:0033572
regulation of synaptic plasticity	Gene Ontology	GO:0048167	11	32	0.212131	0.44118	RARA|RASGRF1|MYO6|ITPKA|HTT|HRH2|RAPGEF2|HRH1|SIPA1L1|PPP3CB|ATP2B2	http://amigo.geneontology.org/amigo/term/GO:0048167
cellular response to UV	Gene Ontology	GO:0034644	11	32	0.212131	0.44118	TP53|CDC25A|NOC2L|INO80|BAX|ATR|PIK3R1|USP28|MAPK9|PTPRK|FBXW7	http://amigo.geneontology.org/amigo/term/GO:0034644
negative regulation of NF-kappaB transcription factor activity	Gene Ontology	GO:0032088	20	63	0.217665	0.451996	NLRC5|ITCH|SIRT1|PELI1|PIAS4|MAP2K5|IRAK3|PRMT2|TRIM37|NOD2|DAB2IP|NFKBID|CYLD|TAX1BP1|RBCK1|ARRB1|ZC3H12A|NLRC3|CMKLR1|SETD6	http://amigo.geneontology.org/amigo/term/GO:0032088
translational elongation	Gene Ontology	GO:0006414	28	91	0.218671	0.452699	RPL37A|RPS15|RPL7|RPL4|RPL5|RPS15A|RPS7|RPS6|RPS9|RPS8|RPL21|RPL23|RPL10A|RPL36A|RPS24|RPS20|RPL14|RPL15|RPL17|RPL10|RPL13|RPL26L1|RPL36|RPL34|RPL30|RPS3A|EEF1D|TUFM	http://amigo.geneontology.org/amigo/term/GO:0006414
peptidyl-tyrosine phosphorylation	Gene Ontology	GO:0018108	28	91	0.218671	0.452699	MUSK|PTK2|EGFR|EPHA1|PTK2B|ABL1|AXL|TEK|CAMKK2|CSF1R|ABI1|PTPN6|JAK2|ZAP70|DYRK1A|WEE1|PXN|EPHB2|PEAK1|EFEMP1|FER|FGFR4|FGFR2|ROR2|TNK2|BMX|DDR1|MELK	http://amigo.geneontology.org/amigo/term/GO:0018108
negative regulation of osteoclast differentiation	Gene Ontology	GO:0045671	7	19	0.223051	0.458269	SFRP1|NF1|FSTL3|INPP4B|CTNNB1|IL4|PIK3R1	http://amigo.geneontology.org/amigo/term/GO:0045671
negative regulation of mitotic cell cycle	Gene Ontology	GO:0045930	7	19	0.223051	0.458269	DLG1|DGKZ|BTG3|EGFR|SMAD3|PML|BRINP3	http://amigo.geneontology.org/amigo/term/GO:0045930
protein targeting to plasma membrane	Gene Ontology	GO:0072661	7	19	0.223051	0.458269	ANXA2|ANK1|ANK2|ANK3|PTCH1|PACS1|SPTBN1	http://amigo.geneontology.org/amigo/term/GO:0072661
cytokinesis after mitosis	Gene Ontology	GO:0000281	7	19	0.223051	0.458269	USP8|NUSAP1|RACGAP1|CEP55|ANK3|APC|SPTBN1	http://amigo.geneontology.org/amigo/term/GO:0000281
osteoblast development	Gene Ontology	GO:0002076	7	19	0.223051	0.458269	HDAC5|HDAC4|LRP5|PTHLH|SMAD3|RUNX2|SHH	http://amigo.geneontology.org/amigo/term/GO:0002076
cilium morphogenesis	Gene Ontology	GO:0060271	15	46	0.224408	0.458397	IFT43|TTLL1|IFT122|TTC21B|AHI1|PTPDC1|NPHP3|CC2D2A|OFD1|TMEM216|MKKS|PARVA|SEPT7|B9D1|GSN	http://amigo.geneontology.org/amigo/term/GO:0060271
tricarboxylic acid cycle	Gene Ontology	GO:0006099	10	29	0.224466	0.458397	IDH3A|OGDH|DLD|DLST|ACO1|SUCLG2|SDHA|MDH2|CS|NNT	http://amigo.geneontology.org/amigo/term/GO:0006099
response to gamma radiation	Gene Ontology	GO:0010332	10	29	0.224466	0.458397	SOD2|PRKAA1|PRKDC|LIG4|PTPRC|ERCC6|BAX|PML|TP53|CHEK2	http://amigo.geneontology.org/amigo/term/GO:0010332
exonucleolytic nuclear-transcribed mRNA catabolic process involved in deadenylation-dependent decay	Gene Ontology	GO:0043928	10	29	0.224466	0.458397	LSM5|CNOT8|EXOSC8|EXOSC9|DDX6|EDC4|EXOSC1|CNOT7|CNOT6|PATL1	http://amigo.geneontology.org/amigo/term/GO:0043928
regulation of cyclin-dependent protein kinase activity	Gene Ontology	GO:0000079	17	53	0.227347	0.463583	CCNL1|CCNB2|CCNL2|CCNA2|DIRAS3|SERTAD1|CCNE2|CDC25A|BCCIP|FAM58A|CDKN3|CCNYL1|PKMYT1|CCNC|CCNT1|CDKN1A|CCNK	http://amigo.geneontology.org/amigo/term/GO:0000079
mRNA transport	Gene Ontology	GO:0051028	21	67	0.22984	0.467963	NUP88|TNKS|QKI|NUP50|NUP62|LRPPRC|AHCTF1|MAGOHB|SEC13|XPO1|NUP93|NUP85|NXT2|NUPL2|G3BP2|FMR1|POM121|NUP98|IGF2BP2|MYO1C|NCBP1	http://amigo.geneontology.org/amigo/term/GO:0051028
glucose metabolic process	Gene Ontology	GO:0006006	36	120	0.231663	0.469542	PCK2|IGF2|GHRL|NISCH|CRYAB|GAPDH|PRKAA1|AKT1|TPI1|MDH2|SLC25A13|UGP2|SLC37A4|CACNA1A|PHKB|PC|PFKM|PFKL|PYGL|PHKG1|PGK1|CPT1A|PGM2|PHKA2|AKT2|ENO3|OMA1|ALDOA|GALM|WDTC1|PPARD|PFKFB2|PFKFB4|PRKACB|PPP2R5D|PKM	http://amigo.geneontology.org/amigo/term/GO:0006006
positive regulation of proteasomal ubiquitin-dependent protein catabolic process	Gene Ontology	GO:0032436	12	36	0.232347	0.469542	RCHY1|NUB1|SMAD7|GNB2L1|AKT1|CSNK1D|DVL1|MDM2|PIAS1|UBE2V2|CSNK1E|HSPBP1	http://amigo.geneontology.org/amigo/term/GO:0032436
positive regulation of endothelial cell migration	Gene Ontology	GO:0010595	12	36	0.232347	0.469542	ANXA3|BMP4|ITGB3|THBS1|PTK2B|TEK|VEGFA|PDCD6|WNT5A|BCAR1|NRP2|SASH1	http://amigo.geneontology.org/amigo/term/GO:0010595
ER-associated protein catabolic process	Gene Ontology	GO:0030433	12	36	0.232347	0.469542	OS9|JKAMP|ERLIN1|DERL1|HSP90B1|MAN1B1|FOXRED2|DERL2|UBXN8|DNAJC10|NPLOC4|VIMP	http://amigo.geneontology.org/amigo/term/GO:0030433
actin filament organization	Gene Ontology	GO:0007015	12	36	0.232347	0.469542	DLG1|EVL|PDLIM3|LRRC16A|ARHGEF2|MYLK|PPARGC1B|PPP1R9A|FAT1|ALDOA|BCAR1|SORBS1	http://amigo.geneontology.org/amigo/term/GO:0007015
aging	Gene Ontology	GO:0007568	34	113	0.233545	0.469645	NCF2|GSS|TGFBR2|ALDH3A1|CRYAB|POLG|AKT1|SCAP|GSN|CNR1|LOXL2|CIITA|SLC34A2|MGEA5|TPRA1|SIN3A|DCN|LONP1|CNP|CTSC|IGFBP2|ENO3|ADA|CTNNA1|CASP7|LRP1|SOCS2|LITAF|TYMS|GRB2|SNCA|SLC18A2|IREB2|PDE4D	http://amigo.geneontology.org/amigo/term/GO:0007568
cell motility	Gene Ontology	GO:0048870	6	16	0.23586	0.469645	PTK2|PHACTR1|ITGB4|DST|SRPX2|ADAM17	http://amigo.geneontology.org/amigo/term/GO:0048870
positive regulation of vascular endothelial growth factor receptor signaling pathway	Gene Ontology	GO:0030949	6	16	0.23586	0.469645	ITGB3|ARNT|GRB10|VEGFA|VEGFB|IL1B	http://amigo.geneontology.org/amigo/term/GO:0030949
positive regulation of focal adhesion assembly	Gene Ontology	GO:0051894	6	16	0.23586	0.469645	TEK|EPB41L5|SMAD3|SFRP1|VEGFA|PTPRJ	http://amigo.geneontology.org/amigo/term/GO:0051894
glutathione biosynthetic process	Gene Ontology	GO:0006750	6	16	0.23586	0.469645	GSS|HAGH|HAGHL|GGCT|PNKD|GGT1	http://amigo.geneontology.org/amigo/term/GO:0006750
preassembly of GPI anchor in ER membrane	Gene Ontology	GO:0016254	6	16	0.23586	0.469645	PIGB|PIGF|PIGG|PIGH|PIGL|PIGN	http://amigo.geneontology.org/amigo/term/GO:0016254
regulation of cardiac muscle contraction by regulation of the release of sequestered calcium ion	Gene Ontology	GO:0010881	6	16	0.23586	0.469645	CACNA1C|DMD|CAMK2D|RYR2|ASPH|ANK2	http://amigo.geneontology.org/amigo/term/GO:0010881
actin filament capping	Gene Ontology	GO:0051693	6	16	0.23586	0.469645	SPTAN1|SPTB|VIL1|SPTBN5|SPTBN2|SPTBN1	http://amigo.geneontology.org/amigo/term/GO:0051693
regulation of cell adhesion	Gene Ontology	GO:0030155	14	43	0.237068	0.469645	LAMA2|LAMA3|LAMA4|ROCK2|CYTH4|KIF14|CYTH1|PTK2B|PKP4|PPP1R12A|ABL1|PPP1CB|PTPRJ|GSN	http://amigo.geneontology.org/amigo/term/GO:0030155
spindle assembly	Gene Ontology	GO:0051225	9	26	0.23794	0.469645	TNKS|RCC1|DICER1|HAUS8|HAUS4|INO80|CSNK1D|STARD9|NCOR1	http://amigo.geneontology.org/amigo/term/GO:0051225
positive regulation of release of cytochrome c from mitochondria	Gene Ontology	GO:0090200	9	26	0.23794	0.469645	BMF|MFF|BID|BAX|PLA2G6|BAD|DNM1L|PINK1|TP53	http://amigo.geneontology.org/amigo/term/GO:0090200
protein K11-linked ubiquitination	Gene Ontology	GO:0070979	9	26	0.23794	0.469645	CDC16|UBE2C|ANAPC11|ANAPC10|UBE2E3|UBE2D3|UBE2L3|UBE2S|ANAPC7	http://amigo.geneontology.org/amigo/term/GO:0070979
negative regulation of endothelial cell proliferation	Gene Ontology	GO:0001937	9	26	0.23794	0.469645	STAT1|GHRL|ATP5A1|SULF1|THBS1|NF1|KRIT1|NR2F2|CAV1	http://amigo.geneontology.org/amigo/term/GO:0001937
pyruvate metabolic process	Gene Ontology	GO:0006090	9	26	0.23794	0.469645	PCK2|DLD|SLC16A1|PC|SLC16A3|PFKFB2|PDP1|ME3|LDHA	http://amigo.geneontology.org/amigo/term/GO:0006090
protein localization to nucleus	Gene Ontology	GO:0034504	9	26	0.23794	0.469645	XPO1|BMP4|BANP|CTDNEP1|PIKFYVE|DVL1|SHH|MDM2|SYNE2	http://amigo.geneontology.org/amigo/term/GO:0034504
regulation of transcription from RNA polymerase II promoter in response to hypoxia	Gene Ontology	GO:0061418	9	26	0.23794	0.469645	HIF3A|EGLN3|ARNT|BACH1|UBE2D2|UBE2D3|VEGFA|EP300|TCEB1	http://amigo.geneontology.org/amigo/term/GO:0061418
response to unfolded protein	Gene Ontology	GO:0006986	16	50	0.239798	0.471938	JKAMP|HERPUD1|DDIT3|HSPH1|DERL1|THBS4|DAB2IP|DNAJB5|THBS1|CREB3L2|HSPD1|ERP44|TOR1B|CREBRF|TMBIM6|SERPINH1	http://amigo.geneontology.org/amigo/term/GO:0006986
cellular response to growth factor stimulus	Gene Ontology	GO:0071363	16	50	0.239798	0.471938	MEF2C|BMP4|EGFR|LRP8|SFRP1|FYN|THBS1|CTNNB1|MEF2A|CIB1|TGIF1|MAP2K5|DDC|MAPK9|HTRA2|MAPK7	http://amigo.geneontology.org/amigo/term/GO:0071363
nuclear-transcribed mRNA catabolic process, nonsense-mediated decay	Gene Ontology	GO:0000184	35	117	0.241535	0.472723	RPL37A|NCBP1|RPS15|RPL7|RPL4|RPL5|RPS15A|RPS7|RPS6|RPS9|RPS8|SMG7|SMG6|SMG1|NCBP2|RPL21|RPL23|ETF1|RPS3A|RPL36A|RPS24|RNPS1|RPS20|PPP2R2A|RPL14|RPL15|RPL17|RPL10|RPL13|RPL26L1|RPL36|RPL34|RPL30|RPL10A|EIF4G1	http://amigo.geneontology.org/amigo/term/GO:0000184
negative regulation of catalytic activity	Gene Ontology	GO:0043086	20	64	0.241677	0.472723	TNK2|SET|LMTK2|CABIN1|PRPSAP2|SLIT2|AZIN1|OAZ3|ANXA2|RTKN|ARPP19|ANP32E|RNH1|RHOH|CCAR2|CABP1|IPO5|ENSA|HSPBP1|PPP1R12A	http://amigo.geneontology.org/amigo/term/GO:0043086
intracellular receptor mediated signaling pathway	Gene Ontology	GO:0030522	11	33	0.246173	0.472723	DCBLD2|NR4A2|RORA|THRB|NOTCH2|NR2F2|NR1I3|NR1I2|PPARD|BRD8|NR5A2	http://amigo.geneontology.org/amigo/term/GO:0030522
osteoblast differentiation	Gene Ontology	GO:0001649	29	96	0.247768	0.472723	LGR4|BCAP29|RPS15|VCAN|MEF2D|AKT1|CLTC|MEF2C|IFT80|TPM4|FHL2|GLI1|DNAJC13|NF1|PSMC2|HNRNPC|HSD17B4|IGF2|IARS|WWOX|SFRP1|TNC|LEF1|BMP4|RBMX|RUNX2|MEF2A|CHRD|MYBBP1A	http://amigo.geneontology.org/amigo/term/GO:0001649
erythrocyte development	Gene Ontology	GO:0048821	5	13	0.249609	0.472723	ARID4A|ANK1|SLC11A2|SOX6|CITED2	http://amigo.geneontology.org/amigo/term/GO:0048821
response to copper ion	Gene Ontology	GO:0046688	5	13	0.249609	0.472723	IL1A|LOXL2|TK1|S100A13|PAM	http://amigo.geneontology.org/amigo/term/GO:0046688
cytoplasmic sequestering of transcription factor	Gene Ontology	GO:0042994	5	13	0.249609	0.472723	MDFI|MXI1|PKD1|TACC3|THRA	http://amigo.geneontology.org/amigo/term/GO:0042994
positive regulation of bone resorption	Gene Ontology	GO:0045780	5	13	0.249609	0.472723	SYK|TFRC|LTBP3|DCSTAMP|PPARGC1B	http://amigo.geneontology.org/amigo/term/GO:0045780
TOR signaling cascade	Gene Ontology	GO:0031929	5	13	0.249609	0.472723	DISC1|RPS6|RICTOR|LARP1|FNIP1	http://amigo.geneontology.org/amigo/term/GO:0031929
inner cell mass cell proliferation	Gene Ontology	GO:0001833	5	13	0.249609	0.472723	DMBT1|NDEL1|NCAPG2|SETDB1|TAF8	http://amigo.geneontology.org/amigo/term/GO:0001833
negative regulation of cell-matrix adhesion	Gene Ontology	GO:0001953	5	13	0.249609	0.472723	NF1|NF2|CASK|PIK3R1|THBS1	http://amigo.geneontology.org/amigo/term/GO:0001953
negative regulation of multicellular organism growth	Gene Ontology	GO:0040015	5	13	0.249609	0.472723	ANKRD26|PTCH1|ATXN2|LGMN|PLAC8	http://amigo.geneontology.org/amigo/term/GO:0040015
early endosome to late endosome transport	Gene Ontology	GO:0045022	5	13	0.249609	0.472723	HOOK2|EEA1|FAM160A2|LMTK2|KIF16B	http://amigo.geneontology.org/amigo/term/GO:0045022
chaperone-mediated protein complex assembly	Gene Ontology	GO:0051131	5	13	0.249609	0.472723	CCT2|HSPD1|MKKS|LONP1|PFDN6	http://amigo.geneontology.org/amigo/term/GO:0051131
definitive hemopoiesis	Gene Ontology	GO:0060216	5	13	0.249609	0.472723	LYL1|HOXB3|TEK|GATA2|SP1	http://amigo.geneontology.org/amigo/term/GO:0060216
epithelial cilium movement	Gene Ontology	GO:0003351	5	13	0.249609	0.472723	TTLL1|KIF27|AK7|DPCD|STK36	http://amigo.geneontology.org/amigo/term/GO:0003351
positive regulation of endocytosis	Gene Ontology	GO:0045807	5	13	0.249609	0.472723	ITGB1|CD14|GPC3|BIN1|SNCA	http://amigo.geneontology.org/amigo/term/GO:0045807
negative regulation of macrophage derived foam cell differentiation	Gene Ontology	GO:0010745	5	13	0.249609	0.472723	PPARG|ITGB3|ABCA5|CETP|ABCA1	http://amigo.geneontology.org/amigo/term/GO:0010745
positive regulation of insulin secretion involved in cellular response to glucose stimulus	Gene Ontology	GO:0035774	5	13	0.249609	0.472723	PHPT1|PLA2G6|BAD|PPP3CB|ARRB1	http://amigo.geneontology.org/amigo/term/GO:0035774
positive regulation of stress-activated MAPK cascade	Gene Ontology	GO:0032874	5	13	0.249609	0.472723	EIF2AK2|TAOK3|SEMA4C|MID1|NOD2	http://amigo.geneontology.org/amigo/term/GO:0032874
histone H3 deacetylation	Gene Ontology	GO:0070932	5	13	0.249609	0.472723	SFPQ|HDAC9|SIRT1|HDAC4|HDAC1	http://amigo.geneontology.org/amigo/term/GO:0070932
ribosomal small subunit biogenesis	Gene Ontology	GO:0042274	5	13	0.249609	0.472723	RPS7|RPS6|RPS24|NOP14|RPS15	http://amigo.geneontology.org/amigo/term/GO:0042274
lipid biosynthetic process	Gene Ontology	GO:0008610	5	13	0.249609	0.472723	ACSS2|AGPS|FDFT1|ACSL1|PRKAA1	http://amigo.geneontology.org/amigo/term/GO:0008610
positive regulation of CREB transcription factor activity	Gene Ontology	GO:0032793	5	13	0.249609	0.472723	CRTC1|VEGFA|LRP8|RPS6KA4|CAMK1D	http://amigo.geneontology.org/amigo/term/GO:0032793
protein localization to organelle	Gene Ontology	GO:0033365	5	13	0.249609	0.472723	COG3|PES1|ANK2|AHI1|RAB3IP	http://amigo.geneontology.org/amigo/term/GO:0033365
cerebellar Purkinje cell differentiation	Gene Ontology	GO:0021702	5	13	0.249609	0.472723	CACNA1A|ATP2B2|ATP7A|ATXN2|RORA	http://amigo.geneontology.org/amigo/term/GO:0021702
receptor clustering	Gene Ontology	GO:0043113	5	13	0.249609	0.472723	CACNA1A|MAGI2|DVL1|DOK7|PICK1	http://amigo.geneontology.org/amigo/term/GO:0043113
embryonic placenta development	Gene Ontology	GO:0001892	8	23	0.252761	0.476695	BPTF|ARNT|SP1|PKD1|TFEB|EGFR|CITED2|GATA2	http://amigo.geneontology.org/amigo/term/GO:0001892
chromosome organization	Gene Ontology	GO:0051276	8	23	0.252761	0.476695	TP53|SMCHD1|ERCC1|SMC4|LIG4|CENPW|APC|CENPT	http://amigo.geneontology.org/amigo/term/GO:0051276
cartilage condensation	Gene Ontology	GO:0001502	8	23	0.252761	0.476695	CHAD|BMP1|ACAN|PKD1|THRA|MGP|ROR2|COL11A1	http://amigo.geneontology.org/amigo/term/GO:0001502
glycolysis	Gene Ontology	GO:0006096	15	47	0.253205	0.47687	OGDH|PFKM|HKDC1|PFKFB2|GAPDH|PFKFB4|PPP2R5D|TPI1|PFKL|ADPGK|ALDOA|ENO3|PGK1|LDHA|PKM	http://amigo.geneontology.org/amigo/term/GO:0006096
vasculogenesis	Gene Ontology	GO:0001570	19	61	0.254303	0.47761	TGFBR2|SGPL1|PTK2|CUL7|AGGF1|ZFPM2|WARS2|QKI|FBXW7|RAMP2|GLMN|VEGFA|SHH|CITED2|ZMIZ1|CCM2|SMARCA4|PTPRJ|CAV1	http://amigo.geneontology.org/amigo/term/GO:0001570
cellular response to tumor necrosis factor	Gene Ontology	GO:0071356	19	61	0.254303	0.47761	IKBKB|SIRT1|MAPK9|SLC11A2|ZFAND6|HYAL3|HYAL2|SFRP1|DAB2IP|CHUK|DCSTAMP|PPARGC1A|NPNT|SMPD4|CIB1|SGMS1|THBS1|YBX3|ARHGEF2	http://amigo.geneontology.org/amigo/term/GO:0071356
negative regulation of ERK1 and ERK2 cascade	Gene Ontology	GO:0070373	10	30	0.261319	0.490109	WNK2|SLC9A3R1|DAB2IP|CNKSR3|ANKRD26|SPRY1|TNIP1|ARRB1|PTPN2|NDRG2	http://amigo.geneontology.org/amigo/term/GO:0070373
mitotic nuclear envelope disassembly	Gene Ontology	GO:0007077	12	37	0.265694	0.495315	NUP88|CCNB2|NUP50|POM121|NUP98|NUP93|NUP85|NEK9|BANF1|RAE1|NUPL2|NUP62	http://amigo.geneontology.org/amigo/term/GO:0007077
cellular iron ion homeostasis	Gene Ontology	GO:0006879	20	65	0.266728	0.495315	ATP6V1B1|FLVCR1|FTH1|SLC11A2|SLC40A1|ATP6V1F|ATP6V1E1|TFR2|HMOX2|TCIRG1|TFRC|MCOLN1|TTC7A|HEPH|ACO1|ATP6V1C2|STEAP3|IREB2|NUBP1|SLC46A1	http://amigo.geneontology.org/amigo/term/GO:0006879
positive regulation of viral transcription	Gene Ontology	GO:0050434	14	44	0.267691	0.495315	NCBP1|NELFCD|SUPT5H|MDFIC|ERCC3|TCEB1|CTDP1|POLR2E|POLR2D|POLR2F|CCNT1|NCBP2|POLR2H|POLR2J	http://amigo.geneontology.org/amigo/term/GO:0050434
inositol phosphate metabolic process	Gene Ontology	GO:0043647	14	44	0.267691	0.495315	ITPK1|ITPKA|INPP5B|PLCB4|NUDT4|INPP4B|INPP4A|PPIP5K2|IMPA1|PLCG1|PLCE1|PLCD1|IPPK|IP6K2	http://amigo.geneontology.org/amigo/term/GO:0043647
positive regulation of protein catabolic process	Gene Ontology	GO:0045732	14	44	0.267691	0.495315	ITCH|BARD1|DAB2IP|GSK3A|GSK3B|ATG4B|GGA3|GPC3|SGSM3|CREBRF|APC|WNT5A|DACT1|CSNK2A1	http://amigo.geneontology.org/amigo/term/GO:0045732
positive regulation of cytokine production	Gene Ontology	GO:0001819	7	20	0.269209	0.495315	PELI1|HHLA2|EIF2AK2|IFI16|NFAM1|AGPAT1|HTR2B	http://amigo.geneontology.org/amigo/term/GO:0001819
myeloid cell differentiation	Gene Ontology	GO:0030099	7	20	0.269209	0.495315	NCOA6|RASGRP4|TET2|IFI16|JAK2|PML|KAT6A	http://amigo.geneontology.org/amigo/term/GO:0030099
vesicle docking involved in exocytosis	Gene Ontology	GO:0006904	7	20	0.269209	0.495315	SCFD2|EXOC6|SYTL2|RABEPK|STXBP1|VPS33B|VTI1B	http://amigo.geneontology.org/amigo/term/GO:0006904
adipose tissue development	Gene Ontology	GO:0060612	7	20	0.269209	0.495315	ARID5B|LRP5|SPG20|ACAT1|PPARD|SH3PXD2B|FTO	http://amigo.geneontology.org/amigo/term/GO:0060612
labyrinthine layer blood vessel development	Gene Ontology	GO:0060716	7	20	0.269209	0.495315	NCOA6|RBPJ|FBXW8|AKT1|MAPK1|PLCD1|HES1	http://amigo.geneontology.org/amigo/term/GO:0060716
mitotic sister chromatid segregation	Gene Ontology	GO:0000070	7	20	0.269209	0.495315	ZNF207|NUSAP1|BUB3|DDX11|ZWINT|SMC4|INO80	http://amigo.geneontology.org/amigo/term/GO:0000070
positive regulation of receptor internalization	Gene Ontology	GO:0002092	7	20	0.269209	0.495315	SCYL2|ATAD1|PICK1|AHI1|VEGFA|MAGI2|ARRB1	http://amigo.geneontology.org/amigo/term/GO:0002092
nitric oxide metabolic process	Gene Ontology	GO:0046209	7	20	0.269209	0.495315	LYPLA1|SPR|AKT1|NOSTRIN|DNM2|PTS|CAV1	http://amigo.geneontology.org/amigo/term/GO:0046209
negative regulation of G1/S transition of mitotic cell cycle	Gene Ontology	GO:2000134	7	20	0.269209	0.495315	PRMT2|FHL1|SMARCA4|RB1|EZH2|ZNF655|DACT1	http://amigo.geneontology.org/amigo/term/GO:2000134
positive regulation of reactive oxygen species metabolic process	Gene Ontology	GO:2000379	9	27	0.278029	0.51085	TGFBR2|ROMO1|TP53|CDKN1A|CD36|THBS1|PTK2B|GRB2|ZC3H12A	http://amigo.geneontology.org/amigo/term/GO:2000379
negative regulation of protein kinase activity	Gene Ontology	GO:0006469	19	62	0.280593	0.514864	DBNDD2|NF2|RB1|TARBP2|GMFG|ILK|EPHA1|SH3BP5|DVL1|AKT1|PRKAR1A|NF1|TRIB3|PDPK1|THY1|TSC2|PTPRC|DUS2|TAOK3	http://amigo.geneontology.org/amigo/term/GO:0006469
microtubule-based process	Gene Ontology	GO:0007017	11	34	0.281999	0.515352	TUBB6|TUBA1C|TUBA1A|GTSE1|EML4|MAP3K11|KIFAP3|DCTN2|TRIM54|LYST|KIFC3	http://amigo.geneontology.org/amigo/term/GO:0007017
phagocytosis	Gene Ontology	GO:0006909	11	34	0.281999	0.515352	ANXA3|GATA2|CDC42SE2|ELMOD3|CORO1C|CD14|CD302|ELMO2|UNC13D|ELMO1|AXL	http://amigo.geneontology.org/amigo/term/GO:0006909
dolichol-linked oligosaccharide biosynthetic process	Gene Ontology	GO:0006488	11	34	0.281999	0.515352	GMPPB|ALG9|ALG2|ALG3|DHDDS|PGM3|ALG10B|ALG8|MPDU1|ALG10|ALG13	http://amigo.geneontology.org/amigo/term/GO:0006488
ureteric bud development	Gene Ontology	GO:0001657	13	41	0.283398	0.515822	RARA|BMP4|SMAD9|ARG2|SMAD7|SMAD1|SMAD2|SMAD3|NPNT|SPRY1|SFRP1|SLIT2|FGFR2	http://amigo.geneontology.org/amigo/term/GO:0001657
negative regulation of cell cycle	Gene Ontology	GO:0045786	13	41	0.283398	0.515822	HDAC1|TAF6|RPS6KA2|BMP4|ZBTB17|LILRB1|PPP1R13B|CDK6|GMNN|PDCD4|PTPRK|HPGD|HTRA2	http://amigo.geneontology.org/amigo/term/GO:0045786
lactation	Gene Ontology	GO:0007595	13	41	0.283398	0.515822	NCOA1|NCOR2|NME1|EIF2AK3|DDR1|UPRT|CHUK|VEGFA|SLC29A1|ATP2B2|ATP7A|PAM|CAV1	http://amigo.geneontology.org/amigo/term/GO:0007595
actomyosin structure organization	Gene Ontology	GO:0031032	6	17	0.287678	0.517362	CNN1|PHACTR1|LIMCH1|MYO18A|CDC42BPB|EPB41L5	http://amigo.geneontology.org/amigo/term/GO:0031032
peptide hormone processing	Gene Ontology	GO:0016486	6	17	0.287678	0.517362	TSHB|PCSK6|PCSK7|ECE2|ECE1|FURIN	http://amigo.geneontology.org/amigo/term/GO:0016486
long-chain fatty acid metabolic process	Gene Ontology	GO:0001676	6	17	0.287678	0.517362	CPT1A|ACSL1|ACSL6|ACSBG1|ACSBG2|PAM	http://amigo.geneontology.org/amigo/term/GO:0001676
negative regulation of peptidyl-serine phosphorylation	Gene Ontology	GO:0033137	6	17	0.287678	0.517362	DMD|SMAD7|CNKSR3|BAX|PDE4D|CAV1	http://amigo.geneontology.org/amigo/term/GO:0033137
protein K48-linked deubiquitination	Gene Ontology	GO:0071108	6	17	0.287678	0.517362	USP8|OTUD7B|OTUD5|BAP1|USP33|USP20	http://amigo.geneontology.org/amigo/term/GO:0071108
smooth muscle contraction	Gene Ontology	GO:0006939	6	17	0.287678	0.517362	MYH11|CHRM3|MYLK|ROCK2|SMTN|PDE4D	http://amigo.geneontology.org/amigo/term/GO:0006939
intra-Golgi vesicle-mediated transport	Gene Ontology	GO:0006891	6	17	0.287678	0.517362	COPZ1|COPE|COG3|NAPG|CUX1|STX16	http://amigo.geneontology.org/amigo/term/GO:0006891
cellular respiration	Gene Ontology	GO:0045333	6	17	0.287678	0.517362	NFATC3|FASTKD3|TBRG4|PPARGC1A|NDUFS1|SLC25A13	http://amigo.geneontology.org/amigo/term/GO:0045333
histone methylation	Gene Ontology	GO:0016571	6	17	0.287678	0.517362	EHMT1|KMT2C|PRMT2|PRMT1|WHSC1L1|NSD1	http://amigo.geneontology.org/amigo/term/GO:0016571
wound healing	Gene Ontology	GO:0042060	22	73	0.289771	0.520437	FGFR1OP2|MIA3|TGFBR2|MACF1|SMAD1|SMAD3|RAF1|DCN|TPM1|GLI3|NF1|TGFA|ERBB3|ITGB3|DSP|PPARD|TNC|SERPINB2|FGF2|DCBLD2|FUT10|WNT5A	http://amigo.geneontology.org/amigo/term/GO:0042060
transport	Gene Ontology	GO:0006810	98	349	0.291061	0.522062	FLVCR1|SLC6A7|SLC6A6|LYVE1|SLC6A9|SLC25A19|FXYD2|SLC25A15|SLC25A14|SLC25A13|CACNA1H|CNGB3|CLIP1|ENSA|CREBRF|ABCD4|TSPO2|NUP98|CLCN3|CLCN1|NUP93|CLCN5|SLC25A22|SLC25A27|ATP2B1|ATP2B2|ATP2B4|DBI|DYNLRB1|MTCH1|AKAP9|MYO5A|SLC19A1|ATP2A3|SLC7A6|SLC7A7|SLC25A34|SLC25A37|SLC25A36|SLC25A30|PITPNB|SLC9A5|MFSD2B|NXF3|CNGA1|ITPR2|ABCA10|SLC25A45|SLC25A46|SLC35B1|GOSR2|STX1B|BAG6|RALBP1|SEC14L2|MYO1C|SMAD3|…	http://amigo.geneontology.org/amigo/term/GO:0006810
digestive tract development	Gene Ontology	GO:0048565	8	24	0.296629	0.527827	TGFBR2|PKD1|RB1|HRH2|TK1|COBL|EP300|FGFR2	http://amigo.geneontology.org/amigo/term/GO:0048565
negative regulation of protein catabolic process	Gene Ontology	GO:0042177	8	24	0.296629	0.527827	BANP|SMAD4|FYN|EGFR|SMAD3|AGAP2|IRAK3|MDM4	http://amigo.geneontology.org/amigo/term/GO:0042177
response to morphine	Gene Ontology	GO:0043278	8	24	0.296629	0.527827	CNR1|GHR|FOSB|FOSL2|PPP2R2A|ADA|GRIN1|MDM2	http://amigo.geneontology.org/amigo/term/GO:0043278
endoderm development	Gene Ontology	GO:0007492	8	24	0.296629	0.527827	BPTF|KIF16B|EPB41L5|SMAD4|PTHLH|SMAD3|HOXC11|GATA4	http://amigo.geneontology.org/amigo/term/GO:0007492
GPI anchor biosynthetic process	Gene Ontology	GO:0006506	8	24	0.296629	0.527827	PIGB|PGAP2|PIGF|PIGG|PIGH|PIGL|PIGN|MPPE1	http://amigo.geneontology.org/amigo/term/GO:0006506
glucose homeostasis	Gene Ontology	GO:0042593	25	84	0.296795	0.527827	CYB5R4|STK11|PRKAA1|FOXO3|RPS6|BAD|SLC30A8|NCOR2|SLC37A4|CACNA1C|CRY2|PFKM|AKT1|PYGL|PPARG|RBP4|PTPN2|FGFR4|TMEM256-PLSCR3|SLC8B1|ANKRD26|TCF7L2|SLC18A2|MCU|PTCH1	http://amigo.geneontology.org/amigo/term/GO:0042593
regulation of glucose transport	Gene Ontology	GO:0010827	10	31	0.299935	0.527827	NUP88|NUP50|NUP62|NUP98|NUP93|NUP85|RAE1|NUPL2|TRIB3|POM121	http://amigo.geneontology.org/amigo/term/GO:0010827
DNA strand elongation involved in DNA replication	Gene Ontology	GO:0006271	10	31	0.299935	0.527827	GINS4|RFC4|RFC2|MCM7|POLD2|POLD4|MCM2|CDC45|MCM8|LIG1	http://amigo.geneontology.org/amigo/term/GO:0006271
response to cold	Gene Ontology	GO:0009409	10	31	0.299935	0.527827	PLAC8|PPARGC1A|CASP8|THRA|PPARG|VEGFA|CIRBP|ACOT11|IMMT|YBX3	http://amigo.geneontology.org/amigo/term/GO:0009409
embryonic hindlimb morphogenesis	Gene Ontology	GO:0035116	10	31	0.299935	0.527827	BMP4|DICER1|RARG|AFF3|OSR2|CTNNB1|GPC3|SHH|RPGRIP1L|SMARCA4	http://amigo.geneontology.org/amigo/term/GO:0035116
transcription from RNA polymerase I promoter	Gene Ontology	GO:0006360	10	31	0.299935	0.527827	TAF1C|UBTF|RRN3|TBP|ERCC3|POLR2E|POLR1A|POLR1C|POLR2F|POLR2H	http://amigo.geneontology.org/amigo/term/GO:0006360
blood vessel remodeling	Gene Ontology	GO:0001974	12	38	0.300503	0.527827	ELN|RBPJ|ITGA4|BAX|MEF2C|VEGFA|MEF2A|HOXA3|ATG5|DLL4|ATP7A|AXL	http://amigo.geneontology.org/amigo/term/GO:0001974
lipoprotein metabolic process	Gene Ontology	GO:0042157	12	38	0.300503	0.527827	LRP1|CETP|BMP1|OLR1|HSPG2|LCAT|NPC1L1|APOLD1|ABCA1|APOL3|APOL2|APOL1	http://amigo.geneontology.org/amigo/term/GO:0042157
negative regulation of fat cell differentiation	Gene Ontology	GO:0045599	12	38	0.300503	0.527827	SIRT1|SOD2|ZFPM2|ASXL1|ID4|TCF7L2|ANKRD26|RORA|TRIB3|WNT5A|GATA2|NCOR2	http://amigo.geneontology.org/amigo/term/GO:0045599
tight junction assembly	Gene Ontology	GO:0070830	12	38	0.300503	0.527827	ITGB1|DLG1|PARD3|ECT2|ACTN4|PARD6G|TBCD|CRB3|RAMP2|INADL|MPP5|APC	http://amigo.geneontology.org/amigo/term/GO:0070830
myelination	Gene Ontology	GO:0042552	12	38	0.300503	0.527827	SBF2|QKI|MBP|EIF2B4|NFASC|AFG3L2|ACSBG1|GAL3ST1|MYO5A|LPAR1|NAB1|MPDZ	http://amigo.geneontology.org/amigo/term/GO:0042552
negative regulation of neuron apoptotic process	Gene Ontology	GO:0043524	36	124	0.305619	0.534703	BCL2L1|STAR|ADNP|CPEB4|MSH2|ILK|BAX|STXBP1|OXR1|PINK1|ATP7A|AXL|SET|CACNA1A|PPARGC1A|PARK2|LIG4|JAK2|GRIN1|BHLHB9|ERBB3|SOD2|NR4A2|AMBRA1|AGAP2|LRP1|VEGFA|VEGFB|UBE2V2|KDM2B|LGMN|CLCF1|MEF2C|MEF2A|HTT|SNCA	http://amigo.geneontology.org/amigo/term/GO:0043524
limb morphogenesis	Gene Ontology	GO:0035108	5	14	0.308755	0.534703	GLI3|MEGF8|PTCH1|ASPH|PCNT	http://amigo.geneontology.org/amigo/term/GO:0035108
macrophage differentiation	Gene Ontology	GO:0030225	5	14	0.308755	0.534703	CSF1R|BMP4|VEGFA|CASP8|MMP9	http://amigo.geneontology.org/amigo/term/GO:0030225
somatic hypermutation of immunoglobulin genes	Gene Ontology	GO:0016446	5	14	0.308755	0.534703	POLM|POLL|MSH2|MSH6|NUGGC	http://amigo.geneontology.org/amigo/term/GO:0016446
protein methylation	Gene Ontology	GO:0006479	5	14	0.308755	0.534703	ETF1|PRMT2|PRMT1|PCMT1|METTL21A	http://amigo.geneontology.org/amigo/term/GO:0006479
oxidative phosphorylation	Gene Ontology	GO:0006119	5	14	0.308755	0.534703	CHCHD10|AK2|MSH2|ATP5C1|UQCRB	http://amigo.geneontology.org/amigo/term/GO:0006119
acyl-CoA metabolic process	Gene Ontology	GO:0006637	5	14	0.308755	0.534703	ACSL6|GPAM|BAAT|ACOT8|ACOT9	http://amigo.geneontology.org/amigo/term/GO:0006637
ciliary or flagellar motility	Gene Ontology	GO:0001539	5	14	0.308755	0.534703	DNAH2|DNAH3|DNAH8|DNAH17|DYNC2H1	http://amigo.geneontology.org/amigo/term/GO:0001539
regulation of phosphorylation	Gene Ontology	GO:0042325	5	14	0.308755	0.534703	MCM7|LIMK2|IL4|SRPX2|BARD1	http://amigo.geneontology.org/amigo/term/GO:0042325
copper ion transport	Gene Ontology	GO:0006825	5	14	0.308755	0.534703	FKBP4|ATP7A|SLC11A2|SCO2|HEPH	http://amigo.geneontology.org/amigo/term/GO:0006825
positive regulation of protein export from nucleus	Gene Ontology	GO:0046827	5	14	0.308755	0.534703	CAMK1|IL1B|MDM2|TCF7L2|GSK3B	http://amigo.geneontology.org/amigo/term/GO:0046827
neuromuscular process controlling balance	Gene Ontology	GO:0050885	15	49	0.314445	0.538718	CLIC5|RBFOX2|GIGYF2|CACNA1A|APP|KCNMA1|NRXN1|CNTNAP1|JPH3|ABR|APLP2|ATP2B2|SHANK3|DLG4|SLC1A3	http://amigo.geneontology.org/amigo/term/GO:0050885
ossification	Gene Ontology	GO:0001503	22	74	0.315063	0.538718	EGFR|GPM6B|SUCO|CLEC3B|FSTL3|PPARGC1B|THRA|DHX36|ATP6V1B1|MAPK8|IFITM1|PDLIM7|SP1|CHRDL1|CHRDL2|TNFRSF11A|BMP3|BMP1|EIF2AK3|RUNX2|MGP|MMP9	http://amigo.geneontology.org/amigo/term/GO:0001503
anatomical structure morphogenesis	Gene Ontology	GO:0009653	27	92	0.315781	0.538718	EFNB2|CPM|LYVE1|TSHB|RCAN3|IGF2BP2|S1PR3|NFE2L1|DEAF1|TBX10|LIG1|EYA4|EYA3|CHUK|HOXB5|GPC3|SCML1|PAX8|CSGALNACT1|SLC40A1|LST1|WHSC1|PKD1|DKK3|TPD52|FAT1|RPL10A	http://amigo.geneontology.org/amigo/term/GO:0009653
positive regulation of angiogenesis	Gene Ontology	GO:0045766	27	92	0.315781	0.538718	AGGF1|ERAP1|TNFSF12|EPHA1|RRAS|PLCG1|IL1A|IL1B|PGF|TEK|THBS1|PDCD6|ANXA3|RAMP2|CMA1|CHRNA7|VEGFA|GATA4|GATA2|FGF2|SASH1|VASH2|SEMA5A|TNFRSF1A|PTK2B|WNT5A|DDAH1	http://amigo.geneontology.org/amigo/term/GO:0045766
protein autoubiquitination	Gene Ontology	GO:0051865	13	42	0.317222	0.538718	BRCA1|RCHY1|TRAF2|ERCC8|RNF13|UBE3A|TRIM37|RNF41|PARK2|UHRF2|RNF8|RNF213|RNF146	http://amigo.geneontology.org/amigo/term/GO:0051865
visual learning	Gene Ontology	GO:0008542	13	42	0.317222	0.538718	RIC8A|NLGN3|APP|CACNA1C|TANC1|APBB1|HTT|HRH2|ATP1A2|NF1|HRH1|GRIN1|ATXN1	http://amigo.geneontology.org/amigo/term/GO:0008542
aerobic respiration	Gene Ontology	GO:0009060	7	21	0.317573	0.538718	PANK2|OXA1L|ME3|MTFR1|ADSL|SLC25A14|UQCRB	http://amigo.geneontology.org/amigo/term/GO:0009060
transcription elongation from RNA polymerase I promoter	Gene Ontology	GO:0006362	7	21	0.317573	0.538718	TAF1C|ERCC3|TBP|UBTF|POLR1A|POLR1C|POLR2H	http://amigo.geneontology.org/amigo/term/GO:0006362
membrane protein ectodomain proteolysis	Gene Ontology	GO:0006509	7	21	0.317573	0.538718	BACE1|APH1A|ERAP1|RBMX|ADAM10|DAG1|ADAM17	http://amigo.geneontology.org/amigo/term/GO:0006509
cytosolic calcium ion homeostasis	Gene Ontology	GO:0051480	7	21	0.317573	0.538718	CDH23|RYR1|RYR2|PDE6B|PDE6A|ATP2B2|CAV1	http://amigo.geneontology.org/amigo/term/GO:0051480
bile acid biosynthetic process	Gene Ontology	GO:0006699	7	21	0.317573	0.538718	STAR|SCP2|BAAT|AMACR|HSD3B7|ACOT8|HSD17B4	http://amigo.geneontology.org/amigo/term/GO:0006699
cellular response to interleukin-4	Gene Ontology	GO:0071353	7	21	0.317573	0.538718	TCF7|TUBA1A|DCSTAMP|MCM2|NFIL3|PML|LEF1	http://amigo.geneontology.org/amigo/term/GO:0071353
regulation of actin cytoskeleton organization	Gene Ontology	GO:0032956	11	35	0.319227	0.538718	LRP1|MYO1F|RHOQ|GPM6B|ILK|ROCK2|SIGLEC15|DIXDC1|RICTOR|DLC1|PAM	http://amigo.geneontology.org/amigo/term/GO:0032956
negative regulation of osteoblast differentiation	Gene Ontology	GO:0045668	11	35	0.319227	0.538718	SFRP1|HDAC5|AXIN2|LRP5|NBR1|SMAD3|CHRD|CDK6|PTCH1|SEMA4D|HDAC4	http://amigo.geneontology.org/amigo/term/GO:0045668
dorsal/ventral pattern formation	Gene Ontology	GO:0009953	11	35	0.319227	0.538718	ARL13B|LRP4|HOXB2|IFT172|DISP1|GLI1|SHH|APC|PTCH1|DYNC2H1|TGIF1	http://amigo.geneontology.org/amigo/term/GO:0009953
positive regulation of stress fiber assembly	Gene Ontology	GO:0051496	11	35	0.319227	0.538718	ARHGEF10|FHOD1|EPHA1|SFRP1|EVL|LRRC16A|TPM1|SMAD3|PFN2|NF2|ARHGEF10L	http://amigo.geneontology.org/amigo/term/GO:0051496
positive regulation of mesenchymal cell proliferation	Gene Ontology	GO:0002053	11	35	0.319227	0.538718	FOXP2|TGFBR2|FOXP1|STAT1|LRP5|CTNNB1|CHRD|VEGFA|ARHGAP5|WNT5A|FGFR2	http://amigo.geneontology.org/amigo/term/GO:0002053
reciprocal meiotic recombination	Gene Ontology	GO:0007131	11	35	0.319227	0.538718	ATM|RAD54B|RAD21|MSH3|MSH5|MSH6|MRE11A|LIG3|RAD51D|RAD51C|RAD51B	http://amigo.geneontology.org/amigo/term/GO:0007131
heart morphogenesis	Gene Ontology	GO:0003007	11	35	0.319227	0.538718	PTK2|ZMIZ1|MKL2|VEGFA|TTN|HTR2B|MYBPC3|KAT6A|PTCH1|DLC1|NCOR2	http://amigo.geneontology.org/amigo/term/GO:0003007
negative regulation of transforming growth factor beta receptor signaling pathway	Gene Ontology	GO:0030512	20	67	0.319439	0.538718	ADAMTSL2|XPO1|SIRT1|SMURF2|PPP1CB|PPM1A|TGFBR2|SMAD7|PMEPA1|STRAP|GLG1|SMAD2|PDPK1|PBLD|USP15|UCHL5|TP53|SMAD3|PRDM16|SNX25	http://amigo.geneontology.org/amigo/term/GO:0030512
transcription elongation from RNA polymerase II promoter	Gene Ontology	GO:0006368	20	67	0.319439	0.538718	TAF6|POLR2H|NELFCD|NCBP2|TBP|TCEB1|ERCC3|CTDP1|POLR2E|POLR2D|TAF11|TAF10|IKBKAP|POLR2F|SUPT5H|CCNT1|ELP4|ELP2|POLR2J|NCBP1	http://amigo.geneontology.org/amigo/term/GO:0006368
negative regulation of smooth muscle cell proliferation	Gene Ontology	GO:0048662	9	28	0.319814	0.538718	NPR3|PPARG|COMT|ILK|MFN2|PPARD|ANG|CTNNBIP1|NDRG2	http://amigo.geneontology.org/amigo/term/GO:0048662
T cell receptor signaling pathway	Gene Ontology	GO:0050852	28	96	0.324739	0.546335	BTN3A1|ENAH|STK11|IKBKB|PLCG1|CD247|UBE2V1|FYB|CACNB3|PIK3CB|FYN|MAP3K7|THEMIS2|HLA-DQB1|ZAP70|PIK3R1|THY1|CHUK|PDPK1|LCP2|BCAR1|TRAC|STOML2|PTPRC|RBCK1|MAPK1|PDE4D|CD3E	http://amigo.geneontology.org/amigo/term/GO:0050852
axonogenesis	Gene Ontology	GO:0007409	23	78	0.325442	0.546839	VAX2|NRCAM|STK11|DOCK7|APBB1|AFG3L2|DCC|ANK3|S100A6|NUMBL|CNP|DST|NUMB|TNN|FGFR2|PARD3|BRSK2|SPAST|APP|ATL1|LPPR4|APC|PICALM	http://amigo.geneontology.org/amigo/term/GO:0007409
nuclear-transcribed mRNA catabolic process, deadenylation-dependent decay	Gene Ontology	GO:0000288	16	53	0.328203	0.550116	PAN3|PATL1|LSM5|EIF4G1|EXOSC8|POLR2D|DDX6|CNOT8|EXOSC9|EDC4|CNOT3|CNOT1|EXOSC1|CNOT7|CNOT6|EIF4B	http://amigo.geneontology.org/amigo/term/GO:0000288
arachidonic acid metabolic process	Gene Ontology	GO:0019369	16	53	0.328203	0.550116	CYP2C9|DAGLA|EPHX2|FAM213B|HPGD|TBXAS1|PTGES3|PTGR1|MAPKAPK2|LTC4S|PTGS1|GGT1|LTA4H|PNPLA8|DPEP1|DPEP2	http://amigo.geneontology.org/amigo/term/GO:0019369
amino acid transport	Gene Ontology	GO:0006865	12	39	0.336437	0.552831	SLC38A5|SLC6A20|SLC38A6|SLC6A6|SLC7A6|SLC7A7|SLC3A1|SLC38A9|PDPN|SLC38A11|SLC38A10|SLC1A5	http://amigo.geneontology.org/amigo/term/GO:0006865
social behavior	Gene Ontology	GO:0035176	12	39	0.336437	0.552831	PPP3CB|DLG4|VPS13A|NRXN2|NRXN1|SHANK2|DVL1|HTT|GRIN1|SHANK3|MKKS|NLGN3	http://amigo.geneontology.org/amigo/term/GO:0035176
blood circulation	Gene Ontology	GO:0008015	12	39	0.336437	0.552831	ELN|STAT1|OLR1|MTHFR|EPB41|HOXB2|GUCY1A3|COL4A3|GUCY1B3|DLL4|EDN3|MYOF	http://amigo.geneontology.org/amigo/term/GO:0008015
midbrain development	Gene Ontology	GO:0030901	10	32	0.339846	0.552831	SMAD9|SMAD1|KAT2A|SHH|CMA1|UCHL5|HES1|APLP2|KDM2B|FGFR2	http://amigo.geneontology.org/amigo/term/GO:0030901
positive regulation of fat cell differentiation	Gene Ontology	GO:0045600	10	32	0.339846	0.552831	SFRP1|AKT1|DACT1|LRP5|PPARG|PPARD|AAMDC|SH3PXD2B|ZC3H12A|CMKLR1	http://amigo.geneontology.org/amigo/term/GO:0045600
T cell differentiation in thymus	Gene Ontology	GO:0033077	10	32	0.339846	0.552831	LIG4|TP53|TCF3|PRKDC|CTNNB1|GLI3|RIPK3|ADAM17|SHH|APC	http://amigo.geneontology.org/amigo/term/GO:0033077
epithelial to mesenchymal transition	Gene Ontology	GO:0001837	10	32	0.339846	0.552831	LOXL2|EPB41L5|RBPJ|HMGA2|GSK3B|CTNNB1|S100A4|LEF1|FGFR2|WNT5A	http://amigo.geneontology.org/amigo/term/GO:0001837
neuromuscular junction development	Gene Ontology	GO:0007528	10	32	0.339846	0.552831	MUSK|CACNB2|ANK3|AFG3L2|DVL1|DOK7|TNC|CACNA2D2|FGFR2|PDZRN3	http://amigo.geneontology.org/amigo/term/GO:0007528
spermatid development	Gene Ontology	GO:0007286	17	57	0.340995	0.552831	ODF2|QKI|AFF4|STRBP|PANK2|CEP57|STK11|CIB1|DPY19L2|CELF1|FANCG|ZMYND15|PVRL2|RNF8|MEI1|FNDC3A|MKKS	http://amigo.geneontology.org/amigo/term/GO:0007286
intracellular estrogen receptor signaling pathway	Gene Ontology	GO:0030520	6	18	0.341519	0.552831	RARA|NCOA6|RBFOX2|PPARGC1B|RBM14|TADA3	http://amigo.geneontology.org/amigo/term/GO:0030520
transcription elongation from RNA polymerase III promoter	Gene Ontology	GO:0006385	6	18	0.341519	0.552831	POLR1C|POLR2E|POLR3E|POLR2F|POLR2H|POLR3H	http://amigo.geneontology.org/amigo/term/GO:0006385
termination of RNA polymerase III transcription	Gene Ontology	GO:0006386	6	18	0.341519	0.552831	POLR1C|POLR2E|POLR3E|POLR2F|POLR2H|POLR3H	http://amigo.geneontology.org/amigo/term/GO:0006386
rhythmic process	Gene Ontology	GO:0048511	6	18	0.341519	0.552831	FBXW11|PRKAA1|GNB2L1|DBP|HLF|GRIN1	http://amigo.geneontology.org/amigo/term/GO:0048511
glutamate secretion	Gene Ontology	GO:0014047	6	18	0.341519	0.552831	VAMP2|SYT1|MYO6|STXBP1|GLS|RIMS1	http://amigo.geneontology.org/amigo/term/GO:0014047
chaperone-mediated protein folding	Gene Ontology	GO:0061077	6	18	0.341519	0.552831	CHORDC1|DNAJC24|UNC45A|FKBP4|FKBP5|CSNK2A1	http://amigo.geneontology.org/amigo/term/GO:0061077
regulation of neuron differentiation	Gene Ontology	GO:0045664	6	18	0.341519	0.552831	DPYSL2|ZFHX3|CDK5RAP2|DICER1|CDK5RAP1|BIN1	http://amigo.geneontology.org/amigo/term/GO:0045664
response to organic nitrogen	Gene Ontology	GO:0010243	6	18	0.341519	0.552831	IL1RN|CDKN1A|SMAD1|MGST1|NCOR2|SIN3A	http://amigo.geneontology.org/amigo/term/GO:0010243
positive regulation of chondrocyte differentiation	Gene Ontology	GO:0032332	6	18	0.341519	0.552831	LOXL2|SMAD3|RUNX2|GLI3|SOX6|SOX5	http://amigo.geneontology.org/amigo/term/GO:0032332
protein localization at cell surface	Gene Ontology	GO:0034394	6	18	0.341519	0.552831	USP4|VCL|CTNNB1|ANK2|PTPRK|FBLN5	http://amigo.geneontology.org/amigo/term/GO:0034394
positive regulation of neuroblast proliferation	Gene Ontology	GO:0002052	6	18	0.341519	0.552831	DISC1|ASPM|CTNNB1|GLI3|VEGFA|SHH	http://amigo.geneontology.org/amigo/term/GO:0002052
glutamine metabolic process	Gene Ontology	GO:0006541	6	18	0.341519	0.552831	CTPS2|CTPS1|ASNS|ADSSL1|GLS|GGH	http://amigo.geneontology.org/amigo/term/GO:0006541
lipid homeostasis	Gene Ontology	GO:0055088	6	18	0.341519	0.552831	ABCA12|ACACA|ACOX1|PPARG|CETP|FBXW7	http://amigo.geneontology.org/amigo/term/GO:0055088
protein K63-linked ubiquitination	Gene Ontology	GO:0070534	8	25	0.342054	0.552831	TRAF2|ITCH|UBE2E3|PARK2|RNF8|UBE2V1|UBE2S|TRIM5	http://amigo.geneontology.org/amigo/term/GO:0070534
pyrimidine base metabolic process	Gene Ontology	GO:0006206	8	25	0.342054	0.552831	UPP1|UCK1|NT5C|NT5C3A|TYMS|TYMP|TK2|TK1	http://amigo.geneontology.org/amigo/term/GO:0006206
hyaluronan metabolic process	Gene Ontology	GO:0030212	8	25	0.342054	0.552831	HMMR|MKI67|LYVE1|HYAL2|AKT1|VEGFA|CD44|ITIH3	http://amigo.geneontology.org/amigo/term/GO:0030212
endosome organization	Gene Ontology	GO:0007032	8	25	0.342054	0.552831	USP8|FAM160A2|PLEKHF1|SNX10|HOOK2|ANXA8|RAB5B|FAM109A	http://amigo.geneontology.org/amigo/term/GO:0007032
nuclear-transcribed mRNA poly(A) tail shortening	Gene Ontology	GO:0000289	8	25	0.342054	0.552831	PAN3|EIF4G1|CNOT8|CNOT3|CNOT1|CNOT7|CNOT6|EIF4B	http://amigo.geneontology.org/amigo/term/GO:0000289
glycosaminoglycan catabolic process	Gene Ontology	GO:0006027	8	25	0.342054	0.552831	GNS|HYAL2|NAGLU|HSPG2|IDS|GLB1|GPC3|SGSH	http://amigo.geneontology.org/amigo/term/GO:0006027
cellular response to interferon-gamma	Gene Ontology	GO:0071346	8	25	0.342054	0.552831	STAR|CIITA|GAPDH|GBP5|SLC26A6|WNT5A|DAPK3|DAPK1	http://amigo.geneontology.org/amigo/term/GO:0071346
neurogenesis	Gene Ontology	GO:0022008	8	25	0.342054	0.552831	PRDM16|CEP120|TACC1|TACC2|TACC3|FAT4|CDK5RAP2|RITA1	http://amigo.geneontology.org/amigo/term/GO:0022008
branching involved in ureteric bud morphogenesis	Gene Ontology	GO:0001658	15	50	0.346437	0.559249	PGF|DLG1|BMP4|SMAD4|CD44|ILK|FGF2|NPNT|GLI3|CTNNB1|GPC3|CTNNBIP1|SHH|PTCH1|PAX8	http://amigo.geneontology.org/amigo/term/GO:0001658
negative regulation of gene expression	Gene Ontology	GO:0010629	23	79	0.350932	0.565831	DIP2A|CDKN1A|CRYAB|ZC3H12A|ZNF148|FYN|PGR|CNPY2|CITED2|MKKS|SLC35C2|SLIT2|CD46|SFRP1|VEGFB|PTRH2|BMP4|NME1|TNFRSF1A|RNASEH2B|MEF2C|MEF2A|PICALM	http://amigo.geneontology.org/amigo/term/GO:0010629
cellular protein localization	Gene Ontology	GO:0034613	13	43	0.351955	0.566134	TP53|AXIN2|RRAGC|ID4|AHI1|CTNNA1|CTNNB1|ANK2|CSNK1E|DMD|WNT5A|SLC9A3R1|SIN3A	http://amigo.geneontology.org/amigo/term/GO:0034613
post-Golgi vesicle-mediated transport	Gene Ontology	GO:0006892	13	43	0.351955	0.566134	ARRB1|BLOC1S6|VAMP2|AP1S2|SNAP23|SH3D19|AP1G1|DNM2|CLTC|DTNBP1|AP1B1|FTH1|GBF1	http://amigo.geneontology.org/amigo/term/GO:0006892
ion transport	Gene Ontology	GO:0006811	46	163	0.354056	0.568056	TMC5|TMC6|SLC3A1|SLC6A6|TMC3|SLC7A6|SLC7A7|SLC4A7|TMC7|ATP11B|SLC4A2|PLP2|SLC4A9|SLC4A8|SLC9A4|SLC9A5|SLC9A7|SLC9A2|SLC22A23|GLRB|STEAP2|SLC34A2|SLC34A3|SLC12A6|SLC38A5|MFSD5|CNNM3|WNK4|SLC24A1|CHRNA5|CHRNA7|SLC26A6|SLC26A7|LASP1|GABRB1|SLC6A20|AKAP7|SLC8B1|SLC22A17|SLC22A15|SLC17A1|FAM26F|SLC1A5|SLC1A7|STEAP4|SLC1A3	http://amigo.geneontology.org/amigo/term/GO:0006811
activation of MAPKK activity	Gene Ontology	GO:0000186	16	54	0.359351	0.568056	MAP3K8|BMP4|FRS2|EIF2AK2|EGFR|MAP3K7|MAP3K5|PLCG1|MAP3K13|JAK2|MAP3K15|MAPK1|TAOK3|RAF1|FGF2|RAPGEF1	http://amigo.geneontology.org/amigo/term/GO:0000186
response to retinoic acid	Gene Ontology	GO:0032526	16	54	0.359351	0.568056	SLC10A3|RARA|NCOA1|GDAP2|RARG|TRIM16|ASXL1|PTCH1|IGFBP2|PPARG|RBP4|MEST|IREB2|CLK2|EP300|SP100	http://amigo.geneontology.org/amigo/term/GO:0032526
neuron projection development	Gene Ontology	GO:0031175	24	83	0.360433	0.568056	CAPZB|STMN3|DOCK7|PTK2B|CNTN1|RAPGEF2|NCAM1|SEPT2|BLOC1S6|PRICKLE2|RB1|PPP1R9A|MAPK9|ITGB1|DIAPH1|PRMT1|DTNBP1|ZFYVE27|RASGRF1|APP|CAMSAP1|GDPD5|PTPRK|STX3	http://amigo.geneontology.org/amigo/term/GO:0031175
male gonad development	Gene Ontology	GO:0008584	24	83	0.360433	0.568056	BCL2L1|STAR|ERCC1|MSH2|BOK|RNF38|GATA4|NCOA1|CSDE1|FSTL3|FANCA|HMGB2|CITED2|WNT2B|LRRC6|HMGA2|KCNQ1|RBP4|KITLG|CTNNA1|SFRP1|ARID5B|WNT5A|YBX3	http://amigo.geneontology.org/amigo/term/GO:0008584
nucleocytoplasmic transport	Gene Ontology	GO:0006913	9	29	0.362721	0.568056	SET|NUP62|ANKRD54|NUP98|CAMK1|RSRC1|MYBBP1A|NPM1|EIF5A	http://amigo.geneontology.org/amigo/term/GO:0006913
developmental growth	Gene Ontology	GO:0048589	9	29	0.362721	0.568056	GLI3|SMAD4|ASPM|TBCE|SMAD2|SMAD3|TYMS|STRA6|ZMIZ1	http://amigo.geneontology.org/amigo/term/GO:0048589
response to organic substance	Gene Ontology	GO:0010033	9	29	0.362721	0.568056	TJP2|ASAH1|HDAC6|SUPT5H|CTSC|WNT5A|CRIP1|XRCC3|DGKD	http://amigo.geneontology.org/amigo/term/GO:0010033
ATP hydrolysis coupled proton transport	Gene Ontology	GO:0015991	9	29	0.362721	0.568056	ATP6V1F|ATP5A1|ATP6V1E1|TCIRG1|ATP1A2|ATP6V1C2|ATP6V1B1|ATP5G3|ATP5G2	http://amigo.geneontology.org/amigo/term/GO:0015991
positive chemotaxis	Gene Ontology	GO:0050918	9	29	0.362721	0.568056	BMP4|SEMA5A|HMGB2|PTPRJ|VEGFA|VEGFB|LGALS3|TSC2|FGF2	http://amigo.geneontology.org/amigo/term/GO:0050918
embryonic skeletal system development	Gene Ontology	GO:0048706	9	29	0.362721	0.568056	SP1|MBTD1|DEAF1|SULF2|SULF1|RBP4|SHH|WNT5A|KIAA1217	http://amigo.geneontology.org/amigo/term/GO:0048706
ephrin receptor signaling pathway	Gene Ontology	GO:0048013	9	29	0.362721	0.568056	EFNB2|EPHB2|PTK2|NGEF|EFNA4|TIAM1|CHN1|SIPA1L1|ANKS1A	http://amigo.geneontology.org/amigo/term/GO:0048013
mesoderm formation	Gene Ontology	GO:0001707	9	29	0.362721	0.568056	MACF1|PRKAR1A|WLS|SMAD2|SMAD3|CHRD|NF2|POFUT2|TXNRD1	http://amigo.geneontology.org/amigo/term/GO:0001707
transcription from RNA polymerase II promoter	Gene Ontology	GO:0006366	112	407	0.364848	0.568056	HIF3A|NCBP1|NCBP2|SRSF11|CCNT1|RREB1|ZNF148|NFE2L1|DEAF1|THRA|ZSCAN29|TRIM29|TSC22D1|FLI1|EHF|GATA4|ZNF446|POU2AF1|ZSCAN18|PLAGL1|CCNK|ZNF215|NFATC3|FUBP1|PAX5|MED24|KAT2A|COPS5|DEK|ARID4A|RNGTT|SRSF4|SRSF7|SRSF6|SRSF1|SRSF3|SRSF2|TADA2A|AFF4|PPARGC1B|NFIL3|GTF2I|RNPS1|POLR2E|POLR2D|POLR2F|POLR2H|POLR2J|IRF3|TAF6|IRF1|IRF7|ETV6|TBP|MEF2A|SUPT5H|HLF|ASH2L|FOSB|TCERG1|ZFHX3|CTDP1|TAF11|TAF10|ARRB1|…	http://amigo.geneontology.org/amigo/term/GO:0006366
positive regulation of NF-kappaB transcription factor activity	Gene Ontology	GO:0051092	36	127	0.365694	0.568056	TRIM14|NFKBIB|ERC1|TRIM37|IKBKB|RIPK3|IL1B|CTH|ARHGEF2|MAP3K7|TRADD|CFLAR|CIB1|NOD1|NOD2|IRAK3|NFKB2|MYD88|TRAF2|TRAF5|TRIM25|CHUK|CARD14|PRKCZ|FER|TNFRSF11A|UBE2V1|NPM1|EDA|RPS6KA4|TAB3|EIF2AK2|MAP3K13|RBCK1|WNT5A|TRIM5	http://amigo.geneontology.org/amigo/term/GO:0051092
cellular response to drug	Gene Ontology	GO:0035690	14	47	0.366077	0.568056	PPP3CB|TP53|NME1|ADSSL1|SLAMF8|EGFR|KCNQ1|MEF2C|MEF2A|SLC18A2|DDC|PPP3CA|IL1B|DPEP1	http://amigo.geneontology.org/amigo/term/GO:0035690
response to cadmium ion	Gene Ontology	GO:0046686	7	22	0.367235	0.568056	GSS|SOD2|CTNNB1|NPC1|SLC11A2|MAPK8|MAPK9	http://amigo.geneontology.org/amigo/term/GO:0046686
negative regulation of Notch signaling pathway	Gene Ontology	GO:0045746	7	22	0.367235	0.568056	MEG3|NUMB|GDPD5|RITA1|SLC35C1|GATA2|FBXW7	http://amigo.geneontology.org/amigo/term/GO:0045746
positive regulation vascular endothelial growth factor production	Gene Ontology	GO:0010575	7	22	0.367235	0.568056	ARNT|SULF2|SULF1|RORA|IL1A|IL1B|GATA4	http://amigo.geneontology.org/amigo/term/GO:0010575
negative regulation of JNK cascade	Gene Ontology	GO:0046329	7	22	0.367235	0.568056	ITCH|FKTN|AKT1|ZMYND11|DACT1|NCOR1|TAOK3	http://amigo.geneontology.org/amigo/term/GO:0046329
bone morphogenesis	Gene Ontology	GO:0060349	7	22	0.367235	0.568056	LTBP3|IFT80|LRP5|OSR2|GLG1|CITED2|FGFR2	http://amigo.geneontology.org/amigo/term/GO:0060349
protein peptidyl-prolyl isomerization	Gene Ontology	GO:0000413	7	22	0.367235	0.568056	FKBP14|PPP2R4|FKBP4|FKBP5|PPIH|PPIE|TTC9B	http://amigo.geneontology.org/amigo/term/GO:0000413
cognition	Gene Ontology	GO:0050890	7	22	0.367235	0.568056	CYFIP1|GPR155|TUSC3|STRA6|CUX2|CHRNA7|NF1	http://amigo.geneontology.org/amigo/term/GO:0050890
histone acetylation	Gene Ontology	GO:0016573	7	22	0.367235	0.568056	SRCAP|KAT5|TRRAP|ING4|KAT6B|KAT6A|ELP4	http://amigo.geneontology.org/amigo/term/GO:0016573
response to interferon-gamma	Gene Ontology	GO:0034341	7	22	0.367235	0.568056	IFITM1|KYNU|NUB1|CIITA|SLC30A8|SNCA|SP100	http://amigo.geneontology.org/amigo/term/GO:0034341
cell migration involved in sprouting angiogenesis	Gene Ontology	GO:0002042	5	15	0.369488	0.568056	ITGB1|EFNB2|VEGFA|FGF2|SLIT2	http://amigo.geneontology.org/amigo/term/GO:0002042
clathrin coat assembly	Gene Ontology	GO:0048268	5	15	0.369488	0.568056	PIK3C2A|HIP1|FCHO2|PICALM|AP2B1	http://amigo.geneontology.org/amigo/term/GO:0048268
calcium ion-dependent exocytosis	Gene Ontology	GO:0017156	5	15	0.369488	0.568056	CACNA1C|PPP3CB|VAMP2|RIMS1|CACNA1A	http://amigo.geneontology.org/amigo/term/GO:0017156
striated muscle contraction	Gene Ontology	GO:0006941	5	15	0.369488	0.568056	ALDOA|ARHGEF11|ARG2|TTN|DTNA	http://amigo.geneontology.org/amigo/term/GO:0006941
positive regulation of histone acetylation	Gene Ontology	GO:0035066	5	15	0.369488	0.568056	BRCA1|IL1B|RPS6KA4|PPARGC1A|ARRB1	http://amigo.geneontology.org/amigo/term/GO:0035066
establishment of endothelial barrier	Gene Ontology	GO:0061028	5	15	0.369488	0.568056	EZR|PDE4D|RAP1B|RAPGEF2|RAPGEF1	http://amigo.geneontology.org/amigo/term/GO:0061028
pseudouridine synthesis	Gene Ontology	GO:0001522	5	15	0.369488	0.568056	TRUB1|PUS10|PUS7|DKC1|RPUSD3	http://amigo.geneontology.org/amigo/term/GO:0001522
negative regulation of protein serine/threonine kinase activity	Gene Ontology	GO:0071901	5	15	0.369488	0.568056	ABL1|PKIG|DAB2IP|H2AFY|LRP5	http://amigo.geneontology.org/amigo/term/GO:0071901
negative regulation of MAPK cascade	Gene Ontology	GO:0043409	5	15	0.369488	0.568056	APC|DAG1|NF2|NF1|CAV1	http://amigo.geneontology.org/amigo/term/GO:0043409
cellular response to extracellular stimulus	Gene Ontology	GO:0031668	5	15	0.369488	0.568056	NR4A2|ASGR1|CDKN1A|LDHA|AXL	http://amigo.geneontology.org/amigo/term/GO:0031668
cellular response to lithium ion	Gene Ontology	GO:0071285	5	15	0.369488	0.568056	SHH|FAS|NFATC3|LIG4|PPARG	http://amigo.geneontology.org/amigo/term/GO:0071285
protein targeting to Golgi	Gene Ontology	GO:0000042	5	15	0.369488	0.568056	PACS1|OPTN|GOLGA4|GCC2|RGPD5	http://amigo.geneontology.org/amigo/term/GO:0000042
positive regulation of nitric-oxide synthase activity	Gene Ontology	GO:0051000	5	15	0.369488	0.568056	AKT1|PTK2B|NPR3|FCER2|HTR2B	http://amigo.geneontology.org/amigo/term/GO:0051000
positive regulation of peptidyl-threonine phosphorylation	Gene Ontology	GO:0010800	5	15	0.369488	0.568056	MAPK1|WNT5A|CEMIP|WNK3|GSK3B	http://amigo.geneontology.org/amigo/term/GO:0010800
thymus development	Gene Ontology	GO:0048538	12	40	0.373146	0.572383	CCNB2|APC|CTC1|JARID2|CTNNB1|RIPK3|HOXA3|CITED2|SHH|HES1|MYB|IKZF1	http://amigo.geneontology.org/amigo/term/GO:0048538
response to hormone stimulus	Gene Ontology	GO:0009725	12	40	0.373146	0.572383	ANG|NCOA6|GHRL|MMP19|FHL2|ACAT1|PTK2B|LONP1|H3F3B|RBM14|STEAP2|MMS19	http://amigo.geneontology.org/amigo/term/GO:0009725
positive regulation of phosphatidylinositol 3-kinase cascade	Gene Ontology	GO:0014068	15	51	0.379028	0.580747	RARA|ERBB3|TEK|SEMA4D|UBE3A|HAX1|PRR5|PTK2|PPARD|PLXNB1|JAK2|WNT16|SELP|PTPN6|PIK3AP1	http://amigo.geneontology.org/amigo/term/GO:0014068
face morphogenesis	Gene Ontology	GO:0060325	10	33	0.380574	0.581147	CRISPLD2|SGPL1|ARID5B|STRA6|ASPH|CRISPLD1|TCF7L2|PLEKHA1|LEF1|KAT6A	http://amigo.geneontology.org/amigo/term/GO:0060325
biosynthetic process	Gene Ontology	GO:0009058	10	33	0.380574	0.581147	ALDH1L2|ALDH1L1|EIF2B3|PBLD|NDUFAF6|SPTLC3|GTDC1|GAL3ST1|FDFT1|CCBL2	http://amigo.geneontology.org/amigo/term/GO:0009058
cell projection organization	Gene Ontology	GO:0030030	10	33	0.380574	0.581147	CLUAP1|CFL1|PIFO|AK7|CROCC|CCDC78|AKT1|AURKA|CCP110|TSC2	http://amigo.geneontology.org/amigo/term/GO:0030030
protein polyubiquitination	Gene Ontology	GO:0000209	33	117	0.38663	0.58443	ERCC8|TNKS|FBXW11|PSMD8|HDAC6|PSMD4|HUWE1|PSMD1|UBE2D3|UBE2L3|UBE2V1|SHPRH|UBOX5|SKP2|PARK2|PSMA1|PSMC2|PSMC3|PSME4|CUL3|UBE2D2|TPP2|RNF41|CHFR|UBE2V2|UBR5|SASH1|UBE4A|DZIP3|ZNF738|RUSC1|RBCK1|PSMB8	http://amigo.geneontology.org/amigo/term/GO:0000209
cation transport	Gene Ontology	GO:0006812	13	44	0.387292	0.58443	PIEZO1|ATP13A3|ATP13A1|ANO6|ATP13A2|ANO1|CHRNA5|MCOLN1|CHRNE|SLC39A1|GRIN1|CNGB3|TRPM3	http://amigo.geneontology.org/amigo/term/GO:0006812
calcium-mediated signaling	Gene Ontology	GO:0019722	13	44	0.387292	0.58443	RYR2|LAT2|RCAN3|NCALD|NUDT4|CAMKK2|PLCE1|HTR2B|PPP1R9A|MCU|MCTP1|EIF2AK3|MCTP2	http://amigo.geneontology.org/amigo/term/GO:0019722
positive regulation of neuron apoptotic process	Gene Ontology	GO:0043525	13	44	0.387292	0.58443	MUSK|NCF2|DDIT3|TP53|CASP7|ITGA1|ATM|BAX|FOXO3|MAP3K11|MAP2K7|NF1|SRPK2	http://amigo.geneontology.org/amigo/term/GO:0043525
signal transduction by phosphorylation	Gene Ontology	GO:0023014	8	26	0.388327	0.58443	MAP4K4|STK25|STK24|STK4|OXSR1|SLK|PAK4|PAK6	http://amigo.geneontology.org/amigo/term/GO:0023014
release of sequestered calcium ion into cytosol	Gene Ontology	GO:0051209	8	26	0.388327	0.58443	DDIT3|RYR1|RYR2|MCOLN1|HTR2B|PTPRC|ITPR1|FGF2	http://amigo.geneontology.org/amigo/term/GO:0051209
transcription initiation from RNA polymerase I promoter	Gene Ontology	GO:0006361	8	26	0.388327	0.58443	TAF1C|UBTF|POLR1A|TBP|ERCC3|RRN3|POLR1C|POLR2H	http://amigo.geneontology.org/amigo/term/GO:0006361
negative regulation of fibroblast proliferation	Gene Ontology	GO:0048147	8	26	0.388327	0.58443	CD300A|SFRP1|SOD2|DAB2IP|BAX|NF1|TP53|FTH1	http://amigo.geneontology.org/amigo/term/GO:0048147
phosphatidylcholine acyl-chain remodeling	Gene Ontology	GO:0036151	8	26	0.388327	0.58443	DBI|PLA2G2A|PLBD1|PLA2G6|LPCAT4|PLB1|PNPLA8|PLA2G4F	http://amigo.geneontology.org/amigo/term/GO:0036151
hippo signaling cascade	Gene Ontology	GO:0035329	8	26	0.388327	0.58443	TJP2|TJP1|NPHP4|STK4|FAT4|TEAD3|TEAD1|YWHAE	http://amigo.geneontology.org/amigo/term/GO:0035329
telomere maintenance via recombination	Gene Ontology	GO:0000722	8	26	0.388327	0.58443	TEP1|RFC4|SMC5|POLE|RFC2|POLD2|POLD4|LIG1	http://amigo.geneontology.org/amigo/term/GO:0000722
response to zinc ion	Gene Ontology	GO:0010043	8	26	0.388327	0.58443	ZACN|D2HGDH|SOD2|CRIP1|HVCN1|SLC18A2|ATP7A|GGH	http://amigo.geneontology.org/amigo/term/GO:0010043
regulation of axonogenesis	Gene Ontology	GO:0050770	8	26	0.388327	0.58443	RTN4|CACNA1A|ARHGEF1|CHN1|MARK2|SSH1|SIPA1L1|GRIN1	http://amigo.geneontology.org/amigo/term/GO:0050770
fat cell differentiation	Gene Ontology	GO:0045444	16	55	0.390984	0.587125	ERAP1|OSBPL8|ARID5B|NOC3L|EIF2AK3|HMGA2|SOCS7|TCF7L2|GSK3B|ID4|AKT2|RUNX1T1|PSMB8|MKKS|ARL6|STEAP4	http://amigo.geneontology.org/amigo/term/GO:0045444
negative regulation of angiogenesis	Gene Ontology	GO:0016525	16	55	0.390984	0.587125	TEK|STAT1|GHRL|THBS2|THBS4|DAB2IP|SULF1|THBS1|KRIT1|COL4A3|ROCK2|NF1|PML|MEG3|GTF2I|COL4A2	http://amigo.geneontology.org/amigo/term/GO:0016525
canonical Wnt receptor signaling pathway	Gene Ontology	GO:0060070	22	77	0.394096	0.591144	STK11|CTNNB1|LEF1|RARG|CHD8|RYR2|DISC1|DVL1|KDM6A|WNT2B|TCF7|SHH|GATA4|UTY|SFRP1|TBL1XR1|LRP5|TCF7L2|GSK3B|BCL9|APC|WNT5A	http://amigo.geneontology.org/amigo/term/GO:0060070
regulation of pH	Gene Ontology	GO:0006885	6	19	0.396196	0.591144	SLC9A4|SLC9A5|SLC9A7|SLC9A2|CLCN3|ATP6V1B1	http://amigo.geneontology.org/amigo/term/GO:0006885
regulation of ventricular cardiac muscle cell action potential	Gene Ontology	GO:0086005	6	19	0.396196	0.591144	RYR2|DSC2|JUP|DSP|KCNQ1|ANK2	http://amigo.geneontology.org/amigo/term/GO:0086005
negative regulation of signal transduction	Gene Ontology	GO:0009968	6	19	0.396196	0.591144	ERBB3|SOCS7|SOCS6|SOCS2|BRAP|PAK1IP1	http://amigo.geneontology.org/amigo/term/GO:0009968
cellular response to fibroblast growth factor stimulus	Gene Ontology	GO:0044344	6	19	0.396196	0.591144	SFRP1|STAR|HYAL2|SNCA|DLL4|CD44	http://amigo.geneontology.org/amigo/term/GO:0044344
cellular response to glucose stimulus	Gene Ontology	GO:0071333	11	37	0.396276	0.591144	PCK2|TJP1|STAR|NME1|CMA1|MEF2C|MEF2A|SLC29A1|PPP3CA|GATA4|SIN3A	http://amigo.geneontology.org/amigo/term/GO:0071333
response to oxidative stress	Gene Ontology	GO:0006979	29	103	0.402203	0.599326	ERCC8|SEPP1|GSS|ERCC1|ERCC3|EGFR|PTGS1|ERCC6|GAB1|OXR1|OXSR1|MSRA|OGG1|STK25|RRM2B|SIRT1|NDUFB4|PNKP|NUDT1|XPA|VNN1|ETFDH|MSRB3|TP53|PSIP1|APP|HMOX2|NEIL1|NDUFS8	http://amigo.geneontology.org/amigo/term/GO:0006979
positive regulation of gene expression	Gene Ontology	GO:0010628	42	151	0.40439	0.601924	MUSK|EPHX2|STAR|CNTN1|TLE1|FUBP1|SMAD1|PRKAA1|PKP4|SGMS1|ZC3H12A|SEC16B|LEF1|RARA|QKI|HCFC1|NFIL3|CITED2|MAPK8|MAPK9|CD44|CD46|HMGA2|CTCF|OSR2|RAMP2|CUX2|VEGFA|TNC|DTNBP1|MDM2|SRPK2|RPS6KA2|LILRB1|EZR|MEF2C|NR1I2|ANK2|ANK3|PRDM1|WNT16|TADA3	http://amigo.geneontology.org/amigo/term/GO:0010628
bicarbonate transport	Gene Ontology	GO:0015701	9	30	0.406179	0.601944	SLC4A11|CA5B|CA14|SLC26A7|SLC4A7|SLC26A6|SLC4A2|SLC4A9|SLC4A8	http://amigo.geneontology.org/amigo/term/GO:0015701
regulation of heart contraction	Gene Ontology	GO:0008016	9	30	0.406179	0.601944	CACNA1H|HOPX|CAMK2D|THRB|CELF2|TPM1|KCNQ1|DMPK|THRA	http://amigo.geneontology.org/amigo/term/GO:0008016
positive regulation of cytokinesis	Gene Ontology	GO:0032467	9	30	0.406179	0.601944	ECT2|RACGAP1|CDC25B|CSPP1|PKN2|KIF23|PKP4|CENPV|CUL3	http://amigo.geneontology.org/amigo/term/GO:0032467
response to activity	Gene Ontology	GO:0014823	9	30	0.406179	0.601944	ITGB1|NCF2|STAR|MYH4|PRKAA1|PPARD|SCO2|SOD2|ZEB1	http://amigo.geneontology.org/amigo/term/GO:0014823
protein N-linked glycosylation via asparagine	Gene Ontology	GO:0018279	27	96	0.410693	0.607255	RPN1|DHDDS|ALG9|ST6GAL1|ALG2|ALG3|GANAB|MAN1B1|PRKCSH|ALG8|DAD1|SEC31A|ALG13|TUSC3|B4GALT3|SEC13|MAN2A1|PGM3|SEC24D|MGAT5|SEC24C|ALG10|GMPPB|MGAT1|ALG10B|MGAT4B|DDOST	http://amigo.geneontology.org/amigo/term/GO:0018279
membrane organization	Gene Ontology	GO:0061024	40	144	0.411913	0.607255	AP1S2|DNM2|MYO1C|CLTC|AKT1|AKT2|KIFAP3|ARRB1|CHMP7|SEC31A|COPZ1|BLOC1S6|MYH4|GJB1|TBC1D1|VPS37A|EXOC1|AP1B1|FTH1|MBP|YWHAE|YWHAZ|COPA|COPE|SEC13|SEC24D|TJP1|SEC24C|DTNBP1|KIF3A|VAMP2|EXOC6|EXOC7|VPS36|SH3D19|AP1G1|SNAP23|MYO6|MYO5A|GBF1	http://amigo.geneontology.org/amigo/term/GO:0061024
fatty acid biosynthetic process	Gene Ontology	GO:0006633	15	52	0.411975	0.607255	BRCA1|MSMO1|LIPC|ACACA|ACACB|AGMO|CBR4|PECR|PRKAA1|PCCB|FAXDC2|ACSM1|MECR|FADS3|ELOVL7	http://amigo.geneontology.org/amigo/term/GO:0006633
cell morphogenesis	Gene Ontology	GO:0000902	15	52	0.411975	0.607255	TBCCD1|ECT2|LST1|SMARCA4|ARHGEF2|TFCP2L1|CAP2|SHROOM3|JUP|STK4|PDPN|SSH1|PTPRO|SOX6|STRADB	http://amigo.geneontology.org/amigo/term/GO:0000902
collagen catabolic process	Gene Ontology	GO:0030574	21	74	0.412234	0.607255	COL8A1|COL11A1|MMP12|COL18A1|ADAM17|COL9A2|MMP19|PEPD|ADAM10|COL4A4|COL4A3|COL4A2|COL17A1|MMP9|ADAM15|COL16A1|COL6A6|PRSS2|COL6A3|COL12A1|FURIN	http://amigo.geneontology.org/amigo/term/GO:0030574
negative regulation of cysteine-type endopeptidase activity involved in apoptotic process	Gene Ontology	GO:0043154	18	63	0.41245	0.607255	DPEP1|FNIP1|HERPUD1|RPS6KA3|TNFAIP8|RPS6KA1|CD44|CRYAB|MKL1|THBS1|AKT1|VEGFA|MAP2K5|SNCA|MDM2|RAF1|LEF1|CSNK2A1	http://amigo.geneontology.org/amigo/term/GO:0043154
negative regulation of interleukin-6 production	Gene Ontology	GO:0032715	7	23	0.417317	0.608907	TNFRSF1A|VIMP|CHRNA7|ARRB1|IRAK3|NLRX1|ZC3H12A	http://amigo.geneontology.org/amigo/term/GO:0032715
DNA-dependent DNA replication initiation	Gene Ontology	GO:0006270	7	23	0.417317	0.608907	LRWD1|CCNE2|ORC5|MCM7|POLE|MCM2|CDC45	http://amigo.geneontology.org/amigo/term/GO:0006270
pancreas development	Gene Ontology	GO:0031016	7	23	0.417317	0.608907	EIF2AK3|INVS|SMAD2|CTNNB1|TCF7L2|SHH|MSLN	http://amigo.geneontology.org/amigo/term/GO:0031016
phosphatidylethanolamine acyl-chain remodeling	Gene Ontology	GO:0036152	7	23	0.417317	0.608907	PLA2G2A|PLBD1|MBOAT1|PLA2G6|LPCAT4|PNPLA8|PLA2G4F	http://amigo.geneontology.org/amigo/term/GO:0036152
positive regulation of phagocytosis	Gene Ontology	GO:0050766	7	23	0.417317	0.608907	CAMK1D|CLEC7A|DOCK2|CD47|ABR|NOD2|GATA2	http://amigo.geneontology.org/amigo/term/GO:0050766
phosphatidylinositol 3-kinase cascade	Gene Ontology	GO:0014065	7	23	0.417317	0.608907	ERBB3|PIK3R1|PIK3CB|PLEKHA1|NF1|HTR2B|TSC2	http://amigo.geneontology.org/amigo/term/GO:0014065
adrenal gland development	Gene Ontology	GO:0030325	7	23	0.417317	0.608907	LY6E|ARID5B|STRA6|HMGA2|DKK3|FSTL3|NF1	http://amigo.geneontology.org/amigo/term/GO:0030325
regulation of signal transduction	Gene Ontology	GO:0009966	7	23	0.417317	0.608907	NUP62|MTCH1|SOCS2|CDC42SE2|CNKSR3|CNKSR2|FURIN	http://amigo.geneontology.org/amigo/term/GO:0009966
cellular nitrogen compound metabolic process	Gene Ontology	GO:0034641	51	185	0.417613	0.608907	HSD17B10|GAMT|CSAD|PSMD8|KMO|PSMD4|PSMD1|CKMT1A|OAZ3|HDC|PAH|SLC25A15|GLS|CTH|OGDH|KYNU|ALDH18A1|AASS|ASS1|ACAT1|FAH|PSMA1|MRI1|PSMC2|PSMC3|ASL|MAT2A|NAGS|DLD|AUH|PSME4|PSMB8|BCAT2|BCAT1|ALDH6A1|DDC|HGD|MTAP|ACMSD|MCCC1|HPD|IVD|ACAD8|DLST|ARG2|AZIN1|ASNS|BCKDHB|MTRR|DBT|CCBL2	http://amigo.geneontology.org/amigo/term/GO:0034641
cellular response to hypoxia	Gene Ontology	GO:0071456	25	89	0.419747	0.611361	HIF3A|TCEB1|UBE2D2|UBE2D3|PRKAA1|PPARGC1A|AKT1|BAD|SLC29A1|NDRG1|SLC11A2|FNDC1|RORA|ACAA2|IREB2|SIRT1|GNB1|VEGFA|MDM2|EP300|MDM4|EGLN3|SFRP1|TP53|ARNT	http://amigo.geneontology.org/amigo/term/GO:0071456
cellular response to calcium ion	Gene Ontology	GO:0071277	10	34	0.421647	0.612155	ECT2|CAMK2D|FOSB|ASPH|MEF2C|MEF2A|SLC25A24|WNT5A|CARF|DPEP1	http://amigo.geneontology.org/amigo/term/GO:0071277
negative regulation of viral genome replication	Gene Ontology	GO:0045071	10	34	0.421647	0.612155	IFITM1|EIF2AK2|OASL|MX1|IFI16|TNIP1|ZC3HAV1|BTBD17|FAM111A|SRPK2	http://amigo.geneontology.org/amigo/term/GO:0045071
cholesterol biosynthetic process	Gene Ontology	GO:0006695	10	34	0.421647	0.612155	MSMO1|FDPS|IDI1|CYP51A1|PRKAA1|ACAA2|GGPS1|FDFT1|NPC1L1|HSD17B7	http://amigo.geneontology.org/amigo/term/GO:0006695
limb development	Gene Ontology	GO:0060173	5	16	0.430228	0.61474	INTU|IFT122|PAM|LRP4|NR2F2	http://amigo.geneontology.org/amigo/term/GO:0060173
trophectodermal cell differentiation	Gene Ontology	GO:0001829	5	16	0.430228	0.61474	CNOT3|CITED2|ADA|HOPX|SP1	http://amigo.geneontology.org/amigo/term/GO:0001829
regulation of mitosis	Gene Ontology	GO:0007088	5	16	0.430228	0.61474	CDK13|CDC16|DAPK3|PKMYT1|RCC1	http://amigo.geneontology.org/amigo/term/GO:0007088
isotype switching	Gene Ontology	GO:0045190	5	16	0.430228	0.61474	LIG4|ERCC1|MSH2|RNF8|MSH6	http://amigo.geneontology.org/amigo/term/GO:0045190
bile acid and bile salt transport	Gene Ontology	GO:0015721	5	16	0.430228	0.61474	ATP8B1|BAAT|SLCO1B3|SLCO1A2|ABCC3	http://amigo.geneontology.org/amigo/term/GO:0015721
reverse cholesterol transport	Gene Ontology	GO:0043691	5	16	0.430228	0.61474	LCAT|LIPC|ABCA5|CETP|ABCA1	http://amigo.geneontology.org/amigo/term/GO:0043691
response to osmotic stress	Gene Ontology	GO:0006970	5	16	0.430228	0.61474	TSC22D3|FMO1|EGFR|KCNMA1|PTK2B	http://amigo.geneontology.org/amigo/term/GO:0006970
response to vitamin A	Gene Ontology	GO:0033189	5	16	0.430228	0.61474	TSHB|PPARG|PPARD|RARA|TYMS	http://amigo.geneontology.org/amigo/term/GO:0033189
embryonic camera-type eye morphogenesis	Gene Ontology	GO:0048596	5	16	0.430228	0.61474	CITED2|KDM2B|ZEB1|SP1|LRP5	http://amigo.geneontology.org/amigo/term/GO:0048596
negative regulation of autophagy	Gene Ontology	GO:0010507	5	16	0.430228	0.61474	KIAA0226|AKT1|GATA4|BCL2L1|HTR2B	http://amigo.geneontology.org/amigo/term/GO:0010507
positive regulation of T cell activation	Gene Ontology	GO:0050870	5	16	0.430228	0.61474	TRAF2|HSPD1|CD47|THY1|MAP3K7	http://amigo.geneontology.org/amigo/term/GO:0050870
negative regulation of epithelial to mesenchymal transition	Gene Ontology	GO:0010719	5	16	0.430228	0.61474	SFRP1|SMAD7|DAB2IP|PBLD|STRAP	http://amigo.geneontology.org/amigo/term/GO:0010719
neuromuscular synaptic transmission	Gene Ontology	GO:0007274	5	16	0.430228	0.61474	STXBP1|CACNA1A|SLC5A7|KIF1B|DTNA	http://amigo.geneontology.org/amigo/term/GO:0007274
cardiac muscle tissue development	Gene Ontology	GO:0048738	5	16	0.430228	0.61474	ZFPM2|HSPG2|RBP4|MKL2|NPRL3	http://amigo.geneontology.org/amigo/term/GO:0048738
mitochondrial transport	Gene Ontology	GO:0006839	5	16	0.430228	0.61474	STARD3|FLVCR1|SLC25A14|SLC25A30|SLC25A24	http://amigo.geneontology.org/amigo/term/GO:0006839
sulfur amino acid metabolic process	Gene Ontology	GO:0000096	8	27	0.434768	0.617425	MAT2A|CACNA1A|MTRR|CSAD|NFS1|CTH|MRI1|MTAP	http://amigo.geneontology.org/amigo/term/GO:0000096
negative regulation of T cell proliferation	Gene Ontology	GO:0042130	8	27	0.434768	0.617425	DLG1|IL2RA|PELI1|LILRB1|GLMN|SHH|PTPN6|PDE5A	http://amigo.geneontology.org/amigo/term/GO:0042130
negative regulation of protein ubiquitination	Gene Ontology	GO:0031397	8	27	0.434768	0.617425	SMAD7|ATG5|PRMT3|ARRB1|USP4|OGT|GLMN|CAV1	http://amigo.geneontology.org/amigo/term/GO:0031397
T cell differentiation	Gene Ontology	GO:0030217	8	27	0.434768	0.617425	RUNX2|RHOH|PTPRC|ZAP70|PTPN2|PPP3CB|IKZF1|NHEJ1	http://amigo.geneontology.org/amigo/term/GO:0030217
negative regulation of extrinsic apoptotic signaling pathway	Gene Ontology	GO:2001237	11	38	0.435294	0.617425	PELI3|BIRC6|TCF7L2|THBS1|CFLAR|IL4|HTT|VEGFA|SGMS1|ZMYND11|LGALS3	http://amigo.geneontology.org/amigo/term/GO:2001237
cellular response to hydrogen peroxide	Gene Ontology	GO:0070301	11	38	0.435294	0.617425	STAT6|SIRT1|ECT2|HDAC6|PRKAA1|MAP3K5|PLEKHA1|MDM2|EP300|AXL|MAPK7	http://amigo.geneontology.org/amigo/term/GO:0070301
chondrocyte differentiation	Gene Ontology	GO:0002062	11	38	0.435294	0.617425	WNT2B|NFIB|BMP4|IFT80|HSPG2|HMGA2|OSR2|CREB3L2|MEF2A|MEF2D|MEF2C	http://amigo.geneontology.org/amigo/term/GO:0002062
female pregnancy	Gene Ontology	GO:0007565	24	86	0.437451	0.619836	FOSB|UPRT|PTHLH|TEAD3|HPGD|RARA|ADIPOR2|PZP|FOSL2|IGF2|PGF|CLIC5|MUC1|EPN1|TFCP2L1|COMT|IGFBP2|STS|COL16A1|PAPPA|IL1RN|IL4|PSG4|RAMP2	http://amigo.geneontology.org/amigo/term/GO:0007565
exocytosis	Gene Ontology	GO:0006887	21	75	0.43995	0.622078	LIN7A|SYTL4|EXOC1|SLC17A9|EXOC3L1|SYTL2|STX3|SNAP23|TXLNA|BRSK2|ANK1|PIK3C2A|RAB3D|STXBP5|MIA3|RAB27A|MICAL3|SCRN1|MYO5A|EXOC7|VAMP4	http://amigo.geneontology.org/amigo/term/GO:0006887
T cell costimulation	Gene Ontology	GO:0031295	21	75	0.43995	0.622078	ICOS|CD28|TRAC|AKT1|VAV1|CD80|GRB2|FYN|MAP3K8|PTPN6|MAPKAP1|HHLA2|TNFRSF14|LGALS8|HLA-DQB1|PIK3R1|PDPK1|RICTOR|CD247|CD3E|CAV1	http://amigo.geneontology.org/amigo/term/GO:0031295
ion transmembrane transport	Gene Ontology	GO:0034220	49	179	0.44287	0.625554	ZACN|FXYD6|STX1B|FXYD2|ATP2A1|FXYD1|GRIA2|ANO6|ANO1|ATP11C|ATP11B|CLCNKA|GABRA4|PLP2|ATP2C1|ATP7A|FXYD3|NALCN|RYR1|RAF1|RYR2|SCNN1A|TRPM4|TRPM6|CLCN1|TRPM3|CLCN3|ATP10A|TSC22D3|GLRB|CLCN5|CHRNA5|GRIN1|MCOLN1|MCOLN3|MCOLN2|ATP2B1|GABRB1|ATP2B2|ATP2A3|ATP2B4|ANO9|TPCN1|SGK1|ARHGEF9|ATP8B1|ATP1A2|BEST1|TRPC4AP	http://amigo.geneontology.org/amigo/term/GO:0034220
kidney development	Gene Ontology	GO:0001822	25	90	0.44508	0.628021	BAG6|SMAD1|BAX|SULF2|NPHP3|DCN|SGPL1|INVS|FSTL3|SULF1|RRM2B|RPGRIP1L|STRA6|TET2|CUX1|VEGFA|PAX8|KIF3A|BMP4|ARID5B|LRP4|HYAL2|PKD1|PTCD2|APC	http://amigo.geneontology.org/amigo/term/GO:0001822
somitogenesis	Gene Ontology	GO:0001756	12	42	0.447509	0.628642	EP300|TP53|AXIN2|ATM|ABI1|KAT2A|SMAD3|TBX18|WNT5A|PRKDC|LEF1|ROR2	http://amigo.geneontology.org/amigo/term/GO:0001756
tRNA aminoacylation for protein translation	Gene Ontology	GO:0006418	12	42	0.447509	0.628642	LARS|IARS2|IARS|CARS|WARS2|WARS|CARS2|HARS2|RARS2|AARS2|LARS2|PPA2	http://amigo.geneontology.org/amigo/term/GO:0006418
response to progesterone stimulus	Gene Ontology	GO:0032570	9	31	0.449642	0.628642	NCF2|NCOA1|FOSB|RAMP2|TYMS|BAD|FOSL2|THBS1|CAV1	http://amigo.geneontology.org/amigo/term/GO:0032570
positive regulation of calcium-mediated signaling	Gene Ontology	GO:0050850	6	20	0.45062	0.628642	CDH13|SYK|CD3E|ZAP70|ADA|NCAM1	http://amigo.geneontology.org/amigo/term/GO:0050850
ceramide biosynthetic process	Gene Ontology	GO:0046513	6	20	0.45062	0.628642	CERS4|AGK|SMPD4|SMPD1|SMPD2|CERS2	http://amigo.geneontology.org/amigo/term/GO:0046513
embryonic digestive tract morphogenesis	Gene Ontology	GO:0048557	6	20	0.45062	0.628642	TCF7|TCF7L2|GLI3|SHH|GATA4|FGFR2	http://amigo.geneontology.org/amigo/term/GO:0048557
regulation of long-term neuronal synaptic plasticity	Gene Ontology	GO:0048169	6	20	0.45062	0.628642	DLG4|SYNGR1|NF1|SNCA|GRIN1|RIMS1	http://amigo.geneontology.org/amigo/term/GO:0048169
phosphate-containing compound metabolic process	Gene Ontology	GO:0006796	6	20	0.45062	0.628642	ACYP2|LHPP|ENPP2|IMPA1|PPA2|PTPRB	http://amigo.geneontology.org/amigo/term/GO:0006796
thyroid gland development	Gene Ontology	GO:0030878	6	20	0.45062	0.628642	HOXB3|SMAD3|HOXA3|SHH|THRA|PAX8	http://amigo.geneontology.org/amigo/term/GO:0030878
positive regulation of cardiac muscle cell proliferation	Gene Ontology	GO:0060045	6	20	0.45062	0.628642	RBPJ|MEF2C|MEF2A|GATA4|FGFR2|FGF2	http://amigo.geneontology.org/amigo/term/GO:0060045
cellular senescence	Gene Ontology	GO:0090398	6	20	0.45062	0.628642	CDKN1A|SMC5|TERF2|OPA1|PML|KAT6A	http://amigo.geneontology.org/amigo/term/GO:0090398
palate development	Gene Ontology	GO:0060021	19	68	0.45138	0.629056	PRDM16|EPHB2|SGPL1|ARID5B|BNC2|SMAD4|ASPH|OSR2|MEF2C|GLI3|MEF2A|PLEKHA1|BCOR|SHH|WNT5A|SMAD2|LEF1|NPRL3|TGFBR2	http://amigo.geneontology.org/amigo/term/GO:0060021
patterning of blood vessels	Gene Ontology	GO:0001569	10	35	0.462615	0.644051	TGFBR2|NFATC3|VEGFA|SEMA5A|CTNNB1|DLL4|RBM15|SHH|STK4|LEF1	http://amigo.geneontology.org/amigo/term/GO:0001569
BMP signaling pathway	Gene Ontology	GO:0030509	17	61	0.463964	0.645266	RYR2|BMP4|USP9Y|SMAD9|SMAD4|CHRDL1|SMAD7|ZFYVE16|SMAD1|UBE2D3|RUNX2|MEGF8|SMURF2|USP15|LEF1|GATA4|RGMA	http://amigo.geneontology.org/amigo/term/GO:0030509
embryonic pattern specification	Gene Ontology	GO:0009880	7	24	0.467012	0.645533	PGAP1|SMAD1|SMAD2|SMAD3|DISP1|SHH|FGFR2	http://amigo.geneontology.org/amigo/term/GO:0009880
anterograde axon cargo transport	Gene Ontology	GO:0008089	7	24	0.467012	0.645533	BLOC1S6|KIF1A|KIF1B|SPG7|AP3M1|AP3S2|DTNBP1	http://amigo.geneontology.org/amigo/term/GO:0008089
proximal/distal pattern formation	Gene Ontology	GO:0009954	7	24	0.467012	0.645533	HOXC11|LRP4|HOXA10|CTNNB1|GLI3|GLI1|APC	http://amigo.geneontology.org/amigo/term/GO:0009954
JAK-STAT cascade involved in growth hormone signaling pathway	Gene Ontology	GO:0060397	7	24	0.467012	0.645533	GHR|STAT1|SOCS2|MAPK1|JAK2|ADAM17|PTPN6	http://amigo.geneontology.org/amigo/term/GO:0060397
response to cocaine	Gene Ontology	GO:0042220	7	24	0.467012	0.645533	CNR1|HDAC5|PTK2B|SMPD1|SLC18A2|DPYSL2|MDM2	http://amigo.geneontology.org/amigo/term/GO:0042220
termination of RNA polymerase I transcription	Gene Ontology	GO:0006363	7	24	0.467012	0.645533	TAF1C|ERCC3|TBP|UBTF|POLR1A|POLR1C|POLR2H	http://amigo.geneontology.org/amigo/term/GO:0006363
organ regeneration	Gene Ontology	GO:0031100	14	50	0.468682	0.647182	PGF|MKI67|TEK|CCNA2|PRPS1|NR0B2|CDKN1A|LPIN1|BAAT|PPARG|TYMS|TGFBR2|AXL|NRF1	http://amigo.geneontology.org/amigo/term/GO:0031100
type I interferon-mediated signaling pathway	Gene Ontology	GO:0060337	18	65	0.472498	0.651788	HLA-F|IRF3|XAF1|IRF7|STAT1|ADAR|PSMB8|IRF1|OASL|OAS2|IFNAR1|IFITM1|JAK1|MX1|IFIT3|PTPN6|IP6K2|SP100	http://amigo.geneontology.org/amigo/term/GO:0060337
positive regulation of interleukin-6 production	Gene Ontology	GO:0032755	11	39	0.474131	0.653375	IL1RL2|ARHGEF2|CD36|TBC1D23|HSPD1|NOD1|IL33|NOD2|WNT5A|MYD88|IL1B	http://amigo.geneontology.org/amigo/term/GO:0032755
nervous system development	Gene Ontology	GO:0007399	75	278	0.47557	0.654693	SERF1A|SMARCC2|GSS|SMN1|IGSF8|HDAC4|STMN3|SPG7|KALRN|FKTN|DCLK1|MEF2D|TENM1|SMPD1|SMARCE1|GPM6B|EVL|SMARCA2|DCTN1|KIF2A|ENC1|SEMA6A|MPPED2|DLG4|PRPS1|GJB1|ARHGEF7|SDCBP2|CPNE6|PDPN|MARK4|JUP|CYB5D2|ARHGAP26|DOK5|MYT1L|MBNL1|SEMA4G|VPS13A|MEF2C|APAF1|NUMBL|EPHB2|DPYSL4|DPYSL2|CHRDL1|NAGLU|CAMK2G|CHRM3|GLRB|INTU|DYRK1A|VEGFA|SDHA|SMARCD1|EP300|FGF2|PAFAH1B3|CSGALNACT1|PAX5|FUT10|SEMA5A|APBA2|ARID1B…	http://amigo.geneontology.org/amigo/term/GO:0007399
response to mechanical stimulus	Gene Ontology	GO:0009612	15	54	0.478002	0.656043	DCN|TGFBR2|PTCH1|STAT1|FOSB|FOSL2|ASNS|THBS1|IGFBP2|PTK2B|TNC|SMPD2|CITED2|GATA4|MAPK9	http://amigo.geneontology.org/amigo/term/GO:0009612
positive regulation of catalytic activity	Gene Ontology	GO:0043085	15	54	0.478002	0.656043	IGF2|APH1A|RAB3GAP2|SLC37A4|NR4A2|CTSA|PITRM1|CFLAR|UBA2|PPP1R12B|OGT|MMP24|ATP7A|GMFG|ASAP2	http://amigo.geneontology.org/amigo/term/GO:0043085
response to cytokine stimulus	Gene Ontology	GO:0034097	15	54	0.478002	0.656043	BCL2L1|TNFRSF11A|STAT1|OSMR|CTNNB1|TYMS|IL4|DDOST|LIFR|RARA|MCL1|PPP3CB|PML|MAPKAPK2|SP100	http://amigo.geneontology.org/amigo/term/GO:0034097
calcium ion import	Gene Ontology	GO:0070509	8	28	0.48075	0.657817	CACNA1H|ATP2A1|NALCN|CACNB2|CACNA1C|CASK|CACNA1A|MCUR1	http://amigo.geneontology.org/amigo/term/GO:0070509
cellular response to oxidative stress	Gene Ontology	GO:0034599	8	28	0.48075	0.657817	LONP1|SLC11A2|VRK2|NR4A2|PPARGC1A|VIMP|SLC25A24|SNCA	http://amigo.geneontology.org/amigo/term/GO:0034599
protein sumoylation	Gene Ontology	GO:0016925	8	28	0.48075	0.657817	UBE2I|SENP6|SENP5|SENP1|PIAS1|UBA2|PIAS4|TRPM4	http://amigo.geneontology.org/amigo/term/GO:0016925
myoblast fusion	Gene Ontology	GO:0007520	5	17	0.489623	0.661944	CACNA1H|ADAM12|TANC1|CAPN2|GSK3B	http://amigo.geneontology.org/amigo/term/GO:0007520
muscle cell homeostasis	Gene Ontology	GO:0046716	5	17	0.489623	0.661944	ALDOA|APC|PFKM|DMD|GYLTL1B	http://amigo.geneontology.org/amigo/term/GO:0046716
long-chain fatty-acyl-CoA biosynthetic process	Gene Ontology	GO:0035338	5	17	0.489623	0.661944	ACACA|ELOVL7|ACSL1|ACSL6|ELOVL1	http://amigo.geneontology.org/amigo/term/GO:0035338
natural killer cell mediated cytotoxicity	Gene Ontology	GO:0042267	5	17	0.489623	0.661944	SLAMF7|LYST|CEBPG|RNF19B|PTPN6	http://amigo.geneontology.org/amigo/term/GO:0042267
melanosome transport	Gene Ontology	GO:0032402	5	17	0.489623	0.661944	RAB27A|MYO5A|BLOC1S6|MKKS|ARL6	http://amigo.geneontology.org/amigo/term/GO:0032402
glycerol metabolic process	Gene Ontology	GO:0006071	5	17	0.489623	0.661944	GPCPD1|DGAT2|GK|GDPD4|GDPD5	http://amigo.geneontology.org/amigo/term/GO:0006071
ventricular septum development	Gene Ontology	GO:0003281	5	17	0.489623	0.661944	STRA6|GATA4|HES1|NPRL3|FRS2	http://amigo.geneontology.org/amigo/term/GO:0003281
activation of protein kinase A activity	Gene Ontology	GO:0034199	5	17	0.489623	0.661944	ADCY4|ADCY7|PRKAR1A|PRKAR1B|PRKACB	http://amigo.geneontology.org/amigo/term/GO:0034199
androgen metabolic process	Gene Ontology	GO:0008209	5	17	0.489623	0.661944	SHH|SGPL1|HSD17B4|PPARGC1A|PLEKHA1	http://amigo.geneontology.org/amigo/term/GO:0008209
monocyte chemotaxis	Gene Ontology	GO:0002548	5	17	0.489623	0.661944	LGALS3|PTPRO|CCL23|MYO9B|TNFRSF11A	http://amigo.geneontology.org/amigo/term/GO:0002548
positive regulation of blood vessel endothelial cell migration	Gene Ontology	GO:0043536	5	17	0.489623	0.661944	AKT1|PLCG1|VEGFA|FGF2|THBS1	http://amigo.geneontology.org/amigo/term/GO:0043536
regulation of exocytosis	Gene Ontology	GO:0017157	5	17	0.489623	0.661944	SEPT5|SYT1|STX1B|RAB3D|VAMP2	http://amigo.geneontology.org/amigo/term/GO:0017157
viral infectious cycle	Gene Ontology	GO:0019058	32	118	0.490591	0.662591	RPL37A|RPS15|RPL7|RPL4|RPL5|RPS15A|RPS7|RPS6|RPL23|CPSF4|CHMP7|RPS9|FURIN|XPO1|RPL21|VPS37A|RPS3A|RPS8|RPL36A|RPS24|RPS20|RPL14|RPL15|RPL17|RPL10|RPL13|RPL26L1|RPL36|RPL34|EIF2AK2|RPL30|RPL10A	http://amigo.geneontology.org/amigo/term/GO:0019058
negative regulation of protein binding	Gene Ontology	GO:0032091	9	32	0.492606	0.66465	EPB41L5|TEX14|BAX|GSK3B|DVL1|AURKA|CTNNBIP1|MAPK8|CAV1	http://amigo.geneontology.org/amigo/term/GO:0032091
tRNA processing	Gene Ontology	GO:0008033	13	47	0.493934	0.66578	HSD17B10|LCMT2|TRMU|ELAC2|PUS7|TRUB1|KIAA0391|TRMT13|TRIT1|RPP14|MTO1|PUS10|TYW3	http://amigo.geneontology.org/amigo/term/GO:0008033
post-translational protein modification	Gene Ontology	GO:0043687	54	201	0.501254	0.672446	PGAP1|RPN1|DHDDS|GGCX|PIGG|TUSC3|ALG2|ALG3|GANAB|MAN1B1|MUC5AC|ALG10B|ALG8|MUC5B|DAD1|SEC31A|EIF5A|SUMF2|B3GNT5|GMPPB|SUMF1|B3GNT2|ST6GAL1|ALG9|ATG5|B4GALT3|FURIN|MUC1|PGM3|PIGB|PIGF|PRKCSH|PIGH|SEC13|PIGL|MAN2A1|MUC4|MGAT1|UBA2|PIGN|SEC24C|STS|ALG10|ALG13|GALNT1|ARSA|UBE2I|GCNT3|SEC24D|SENP1|DDOST|MGAT4B|SENP5|MGAT5	http://amigo.geneontology.org/amigo/term/GO:0043687
rRNA processing	Gene Ontology	GO:0006364	26	96	0.501897	0.672446	RPS15|RRP8|RPL7|RPL5|SIRT1|RPS7|PES1|EXOSC8|EXOSC9|NOP14|EXOSC1|PIN4|DDX51|UTP15|RPS24|LAS1L|HEATR1|NSA2|RPL14|UTP14A|BOP1|RPS6|NSUN4|GEMIN4|UTP23|DKC1	http://amigo.geneontology.org/amigo/term/GO:0006364
positive regulation of cell-substrate adhesion	Gene Ontology	GO:0010811	10	36	0.503061	0.672446	ITGB1|COL8A1|EDIL3|THBS1|NPNT|NID1|JAK2|VIT|FBLN2|ABI3BP	http://amigo.geneontology.org/amigo/term/GO:0010811
negative regulation of DNA replication	Gene Ontology	GO:0008156	6	21	0.503839	0.672446	CDAN1|TP53|PDS5A|ATR|NF2|GMNN	http://amigo.geneontology.org/amigo/term/GO:0008156
maternal process involved in female pregnancy	Gene Ontology	GO:0060135	6	21	0.503839	0.672446	ITGB1|CNR1|ADCY7|PAM|PLA2G6|APOL2	http://amigo.geneontology.org/amigo/term/GO:0060135
positive regulation of transforming growth factor beta receptor signaling pathway	Gene Ontology	GO:0030511	6	21	0.503839	0.672446	SMAD4|STK11|THBS1|NPNT|ADAM17|CITED2	http://amigo.geneontology.org/amigo/term/GO:0030511
ATP biosynthetic process	Gene Ontology	GO:0006754	6	21	0.503839	0.672446	ATP5C1|ATP5A1|CHCHD10|ATP1A2|ALDOA|SLC25A13	http://amigo.geneontology.org/amigo/term/GO:0006754
positive regulation of neurogenesis	Gene Ontology	GO:0050769	6	21	0.503839	0.672446	STAR|MAN2A1|LIG4|NUMB|BHLHB9|NUMBL	http://amigo.geneontology.org/amigo/term/GO:0050769
regulation of heart rate by cardiac conduction	Gene Ontology	GO:0086091	6	21	0.503839	0.672446	DSC2|JUP|DSP|KCNQ1|ANK2|YWHAE	http://amigo.geneontology.org/amigo/term/GO:0086091
embryonic hemopoiesis	Gene Ontology	GO:0035162	6	21	0.503839	0.672446	TGFBR2|KMT2A|LMO2|TNRC6C|KAT6A|KITLG	http://amigo.geneontology.org/amigo/term/GO:0035162
cellular response to organic cyclic compound	Gene Ontology	GO:0071407	11	40	0.512435	0.680781	SMAD9|SLC16A1|SMAD1|CASP8|CTNNB1|PPARG|RAE1|IL1B|EP300|PLA2G4F|AXIN2	http://amigo.geneontology.org/amigo/term/GO:0071407
response to hydrogen peroxide	Gene Ontology	GO:0042542	11	40	0.512435	0.680781	SIRT1|SOD2|STAT1|OLR1|CRYAB|BAD|PTK2B|LIG1|ADA|STAR|APTX	http://amigo.geneontology.org/amigo/term/GO:0042542
transcription from RNA polymerase III promoter	Gene Ontology	GO:0006383	11	40	0.512435	0.680781	GTF3C3|POLR1C|TBP|POLR2E|GTF3C1|POLR3E|ZNF345|POLR2F|IVNS1ABP|POLR2H|POLR3H	http://amigo.geneontology.org/amigo/term/GO:0006383
apoptotic DNA fragmentation	Gene Ontology	GO:0006309	7	25	0.515606	0.680781	CECR2|HMGB2|TATDN1|DFFB|ARRB1|AIFM1|APAF1	http://amigo.geneontology.org/amigo/term/GO:0006309
C-terminal protein lipidation	Gene Ontology	GO:0006501	7	25	0.515606	0.680781	PGAP1|PIGB|PIGF|PIGG|PIGH|PIGL|PIGN	http://amigo.geneontology.org/amigo/term/GO:0006501
phospholipid biosynthetic process	Gene Ontology	GO:0008654	7	25	0.515606	0.680781	GPAM|PISD|ACSL6|PPARD|AGPAT4|AGPAT3|CDIPT	http://amigo.geneontology.org/amigo/term/GO:0008654
positive regulation of epithelial to mesenchymal transition	Gene Ontology	GO:0010718	7	25	0.515606	0.680781	EPB41L5|AXIN2|SMAD4|SMAD2|SMAD3|EZH2|LEF1	http://amigo.geneontology.org/amigo/term/GO:0010718
response to radiation	Gene Ontology	GO:0009314	7	25	0.515606	0.680781	IGF2|PNKP|CDC25A|FANCG|MBD4|TNFRSF11A|OGG1	http://amigo.geneontology.org/amigo/term/GO:0009314
regulation of excitatory postsynaptic membrane potential	Gene Ontology	GO:0060079	7	25	0.515606	0.680781	GHRL|SLC29A1|SNCA|SEZ6|PPP3CA|GRIN1|ATXN1	http://amigo.geneontology.org/amigo/term/GO:0060079
negative regulation of intrinsic apoptotic signaling pathway	Gene Ontology	GO:2001243	7	25	0.515606	0.680781	BCL2L1|HELLS|BCL2L2|NOC2L|ST20|MCL1|IVNS1ABP	http://amigo.geneontology.org/amigo/term/GO:2001243
mismatch repair	Gene Ontology	GO:0006298	7	25	0.515606	0.680781	TREX1|MSH2|MSH3|MSH5|MSH6|MUTYH|ABL1	http://amigo.geneontology.org/amigo/term/GO:0006298
activation of phospholipase C activity	Gene Ontology	GO:0007202	16	59	0.518116	0.682765	ADCY4|ADCY7|RASGRP4|PDE1C|PRKACB|EGFR|ITPR1|PLCG1|ANG|PRKAR1A|PRKAR1B|HTR2B|ITPR2|ITPR3|ARHGAP6|LPAR1	http://amigo.geneontology.org/amigo/term/GO:0007202
cholesterol homeostasis	Gene Ontology	GO:0042632	16	59	0.518116	0.682765	SIRT1|CETP|SLC37A4|LRP5|ACSM1|LIPC|DGAT2|LCAT|EPHX2|MIA2|NPC1|TMEM256-PLSCR3|NR5A2|ABCA1|NCOR1|CAV1	http://amigo.geneontology.org/amigo/term/GO:0042632
calcium ion transport	Gene Ontology	GO:0006816	21	78	0.522594	0.687997	ATP2A1|RYR2|ATP2B2|ATP2C1|TPT1|ITPR1|TPCN1|CACNB3|CAMK2G|FYN|RAMP3|SLC24A1|RYR1|CDH23|CHRNA7|CAMK2D|PPP3CA|RAMP2|MYB|ATP2A3|CAV1	http://amigo.geneontology.org/amigo/term/GO:0006816
gene silencing by RNA	Gene Ontology	GO:0031047	8	29	0.525713	0.690762	TDRKH|NCBP1|NCBP2|ADAR|TNRC6B|CNOT3|CNOT1|CNOT7	http://amigo.geneontology.org/amigo/term/GO:0031047
response to amphetamine	Gene Ontology	GO:0001975	8	29	0.525713	0.690762	DPYSL2|NR4A2|DCC|TRDMT1|PPP3CA|GNAL|SLC18A2|GRIN1	http://amigo.geneontology.org/amigo/term/GO:0001975
response to endoplasmic reticulum stress	Gene Ontology	GO:0034976	13	48	0.528762	0.693425	OS9|PLA2G6|DDIT3|ATP2A1|EIF2AK3|SRPX|CREB3L2|ERP44|DNAJC10|TRIB3|CREBRF|THBS1|THBS4	http://amigo.geneontology.org/amigo/term/GO:0034976
regulation of inflammatory response	Gene Ontology	GO:0050727	13	48	0.528762	0.693425	SBNO2|CASP4|NLRP1|IL1RL2|BIRC3|TBC1D23|CMA1|GGT1|JAK2|NOD2|MYD88|PIK3AP1|SETD6	http://amigo.geneontology.org/amigo/term/GO:0050727
nucleic acid phosphodiester bond hydrolysis	Gene Ontology	GO:0090305	9	33	0.534618	0.700427	ANG|PNKP|TREX1|ENPP2|APLF|MRE11A|DCLRE1C|OGG1|N4BP2	http://amigo.geneontology.org/amigo/term/GO:0090305
heart looping	Gene Ontology	GO:0001947	14	52	0.535995	0.700876	C2CD3|NPHP3|STIL|MKKS|MICAL2|AHI1|MEF2C|MEF2A|SHH|CITED2|WNT5A|SMAD3|GATA4|SETDB2	http://amigo.geneontology.org/amigo/term/GO:0001947
generation of precursor metabolites and energy	Gene Ontology	GO:0006091	14	52	0.535995	0.700876	OGDH|CYB5R4|DLST|ACOX1|PHKA2|PHKB|PPARD|RUNX1T1|SLC25A27|FDXR|GIPR|XYLB|COX7C|NRF1	http://amigo.geneontology.org/amigo/term/GO:0006091
response to drug	Gene Ontology	GO:0042493	81	305	0.539204	0.704394	NCF2|NFATC2|GATA4|HDAC5|HDAC4|TGFA|FYN|CDKN1A|ALDH3A1|SMAD1|MYO6|CTNNB1|BAD|MGST1|ATR|ADAM17|STAR|DAB1|THBS1|DAD1|GAD1|OGG1|TJP1|PGF|DPYSL2|STAT1|HADHA|PDE3A|ABCB1|PAM|MTHFR|XPC|NPC1|IL4|SMPD1|ATG5|MAPK9|LYST|FOSB|TGFBR2|IGF2|YWHAZ|ABCA1|BECN1|TCF3|ACACB|COL18A1|XPO1|COMT|CHUK|MCM7|PPARG|ENO3|ITGB1|GSK3B|VEGFB|WFDC1|MDM2|EP300|HTR2B|BCAR3|FOSL2|SFRP1|TP53|CTPS1|LRP8|ACSL1|PTK2B|TOP1|GGH|SOD2|TYMS…	http://amigo.geneontology.org/amigo/term/GO:0042493
positive regulation of tumor necrosis factor production	Gene Ontology	GO:0032760	10	37	0.542612	0.705206	TNFRSF1A|CLEC7A|ARHGEF2|CD36|CD14|NOD1|PIK3R1|NOD2|JAK2|MYD88	http://amigo.geneontology.org/amigo/term/GO:0032760
protein import into nucleus	Gene Ontology	GO:0006606	10	37	0.542612	0.705206	IPO13|ADAR|CRY2|C11orf73|HTT|CFL1|IPO9|PPP3CA|RPAIN|TSC2	http://amigo.geneontology.org/amigo/term/GO:0006606
positive regulation of actin filament polymerization	Gene Ontology	GO:0030838	10	37	0.542612	0.705206	DLG1|KIRREL|BAIAP2L1|LRRC16A|TENM1|PTK2B|PFN2|GRB2|FER|RICTOR	http://amigo.geneontology.org/amigo/term/GO:0030838
3'-phosphoadenosine 5'-phosphosulfate metabolic process	Gene Ontology	GO:0050427	5	18	0.546587	0.705206	SULT1C2|SULT1B1|SLC35B3|SULT1A3|SULT1A2	http://amigo.geneontology.org/amigo/term/GO:0050427
stem cell differentiation	Gene Ontology	GO:0048863	5	18	0.546587	0.705206	RUNX2|HMGA2|MTF2|JARID2|A2M	http://amigo.geneontology.org/amigo/term/GO:0048863
blastocyst development	Gene Ontology	GO:0001824	5	18	0.546587	0.705206	NASP|PSMC3|DAD1|CAPN2|BNIP2	http://amigo.geneontology.org/amigo/term/GO:0001824
protein targeting to membrane	Gene Ontology	GO:0006612	5	18	0.546587	0.705206	MGEA5|ARL6|MYO1C|PARD3|SDCBP	http://amigo.geneontology.org/amigo/term/GO:0006612
calcium ion homeostasis	Gene Ontology	GO:0055074	5	18	0.546587	0.705206	JPH2|ATP6V1B1|GRIN1|CAV1|SNCA	http://amigo.geneontology.org/amigo/term/GO:0055074
glycogen catabolic process	Gene Ontology	GO:0005980	5	18	0.546587	0.705206	PHKB|PYGL|PHKG1|PGM2|PHKA2	http://amigo.geneontology.org/amigo/term/GO:0005980
B cell homeostasis	Gene Ontology	GO:0001782	5	18	0.546587	0.705206	IKBKB|PPP2R3C|MEF2A|MEF2C|BAX	http://amigo.geneontology.org/amigo/term/GO:0001782
superoxide metabolic process	Gene Ontology	GO:0006801	5	18	0.546587	0.705206	SH3PXD2B|NCF2|CYB5R4|SOD2|SH3PXD2A	http://amigo.geneontology.org/amigo/term/GO:0006801
response to nutrient levels	Gene Ontology	GO:0031667	5	18	0.546587	0.705206	IGF2|ZEB1|GSS|IL15RA|TK1	http://amigo.geneontology.org/amigo/term/GO:0031667
RNA catabolic process	Gene Ontology	GO:0006401	5	18	0.546587	0.705206	HNRNPD|OAS2|PABPC4|RNASET2|RNASEH2B	http://amigo.geneontology.org/amigo/term/GO:0006401
collagen fibril organization	Gene Ontology	GO:0030199	11	41	0.549891	0.708794	LOXL2|ANXA2|COL11A1|ACAN|TNXB|P4HA1|MIA3|SERPINH1|ATP7A|COL12A1|NF1	http://amigo.geneontology.org/amigo/term/GO:0030199
G1/S transition of mitotic cell cycle	Gene Ontology	GO:0000082	40	151	0.550613	0.709051	PSMD8|PSMD4|CDKN1A|PSMD1|PKMYT1|POLE|TYMS|SKP2|SKP1|CDKN3|CDT1|RB1|ORC6|PSMA1|PSMC2|MYB|CUL1|CUL3|ITGB1|ORC5|PHF8|CAMK2D|CDC25A|CAMK2G|ORC3|BCAT1|MCM7|RBBP8|MCM2|WEE1|MCM8|RCC1|PSMC3|ID4|CUL4A|CCNE2|CDK6|PSMB8|CDC45|PPP3CA	http://amigo.geneontology.org/amigo/term/GO:0000082
regulation of transcription involved in G1/S phase of mitotic cell cycle	Gene Ontology	GO:0000083	6	22	0.555065	0.711407	BACH1|CDT1|RB1|TYMS|CDC45|NPAT	http://amigo.geneontology.org/amigo/term/GO:0000083
artery morphogenesis	Gene Ontology	GO:0048844	6	22	0.555065	0.711407	STRA6|SMAD7|VEGFA|NF1|HES1|ZMIZ1	http://amigo.geneontology.org/amigo/term/GO:0048844
telomere maintenance via semi-conservative replication	Gene Ontology	GO:0032201	6	22	0.555065	0.711407	RFC4|POLE|RFC2|POLD2|POLD4|LIG1	http://amigo.geneontology.org/amigo/term/GO:0032201
oogenesis	Gene Ontology	GO:0048477	6	22	0.555065	0.711407	PAQR8|KIAA0430|DIAPH2|ERCC1|DDX20|ASPM	http://amigo.geneontology.org/amigo/term/GO:0048477
positive regulation of interferon-beta production	Gene Ontology	GO:0032728	6	22	0.555065	0.711407	IRF3|DDX58|IRF7|IRF1|ZC3HAV1|RNF135	http://amigo.geneontology.org/amigo/term/GO:0032728
learning	Gene Ontology	GO:0007612	12	45	0.556593	0.712018	EPHB2|DLG4|STRA6|FYN|COMT|NRXN1|JPH3|ATAD1|PPP3CB|SHANK3|SHANK2|NLGN3	http://amigo.geneontology.org/amigo/term/GO:0007612
positive regulation of MAP kinase activity	Gene Ontology	GO:0043406	12	45	0.556593	0.712018	MAGED1|MST1R|EGFR|ILK|TENM1|EZH2|VEGFA|HTR2B|PDCD10|EDN3|KITLG|PDE5A	http://amigo.geneontology.org/amigo/term/GO:0043406
ventricular cardiac muscle tissue morphogenesis	Gene Ontology	GO:0055010	7	26	0.562499	0.715524	LY6E|COL11A1|SMAD7|PTCD2|TPM1|MYBPC3|FGFR2	http://amigo.geneontology.org/amigo/term/GO:0055010
positive regulation of cytokine secretion	Gene Ontology	GO:0050715	7	26	0.562499	0.715524	IRF3|SYK|CLEC4E|CD14|HTR2B|GLMN|IL1A	http://amigo.geneontology.org/amigo/term/GO:0050715
positive regulation of mitotic cell cycle	Gene Ontology	GO:0045931	7	26	0.562499	0.715524	CDC25B|APP|PKN2|ASNS|USP2|MDM2|USP22	http://amigo.geneontology.org/amigo/term/GO:0045931
embryonic cranial skeleton morphogenesis	Gene Ontology	GO:0048701	7	26	0.562499	0.715524	TGFBR2|BMP4|SMAD2|SMAD3|RUNX2|WDR19|FGFR2	http://amigo.geneontology.org/amigo/term/GO:0048701
negative regulation of insulin secretion	Gene Ontology	GO:0046676	7	26	0.562499	0.715524	SYTL4|SFRP1|GHRL|PARK2|PFKL|PPP3CA|KCNQ1	http://amigo.geneontology.org/amigo/term/GO:0046676
photoreceptor cell maintenance	Gene Ontology	GO:0045494	7	26	0.562499	0.715524	CDH23|IQCB1|LCA5|ERCC6|NPHP3|PROM1|MKKS	http://amigo.geneontology.org/amigo/term/GO:0045494
neurotransmitter secretion	Gene Ontology	GO:0007269	14	53	0.568644	0.722662	LIN7A|VAMP2|SNPH|SYT1|NRXN2|NRXN1|RIMS1|STXBP1|DVL1|SLC5A7|SLC18A2|GLS|SYN2|GAD1	http://amigo.geneontology.org/amigo/term/GO:0007269
sphingolipid biosynthetic process	Gene Ontology	GO:0030148	9	34	0.575287	0.730421	ACER3|SGPL1|PPAP2C|PPAP2A|CERS4|SPTLC3|SGMS1|ELOVL1|CERS2	http://amigo.geneontology.org/amigo/term/GO:0030148
cell surface receptor signaling pathway	Gene Ontology	GO:0007166	42	160	0.57761	0.732684	EVL|CD59|EGFR|IFITM1|CD36|PTK2B|IFNAR1|LIFR|IFNGR2|GIPR|NCAM1|SEMA6A|MADD|NUP62|CABIN1|FYN|ADAP1|OSMR|CLEC1A|MAGI1|EDN3|MYD88|LY6E|CD28|IL2RA|BIRC3|PRMT1|LEPR|CLCF1|BRD8|EPHA1|TNFRSF25|TNK2|CSNK1A1|CD160|TNFRSF14|CLEC4A|CD14|PTPRC|COL4A3|CD3E|LILRA1	http://amigo.geneontology.org/amigo/term/GO:0007166
odontogenesis of dentin-containing tooth	Gene Ontology	GO:0042475	16	61	0.579315	0.73416	HDAC1|EDARADD|BAX|EDA|LRP4|CHUK|TCF7L2|RUNX2|GLI3|CTNNB1|BMP4|NF2|TNC|SHH|LEF1|CTNNA1	http://amigo.geneontology.org/amigo/term/GO:0042475
cardiac muscle contraction	Gene Ontology	GO:0060048	10	38	0.580939	0.735506	SRSF1|RYR2|TPM1|KCNQ1|ANK2|MYBPC3|TTN|VEGFB|DMD|PPP1R13L	http://amigo.geneontology.org/amigo/term/GO:0060048
defense response to virus	Gene Ontology	GO:0051607	38	145	0.581462	0.735506	ITCH|MX1|IFNAR1|NLRC5|BECN1|IFIT3|POLR3H|IFNLR1|GPAM|STAT1|ADAR|DMBT1|IFI16|OAS2|ZC3HAV1|PML|LYST|IFITM1|BNIP3L|TRIM25|OASL|UNC13D|PRF1|SAMHD1|IRF3|CXADR|IRF1|DICER1|LILRB1|DDX41|HYAL2|EIF2AK2|ADARB1|POLR3E|PTPRC|APOBEC3D|TRIM5|FAM111A	http://amigo.geneontology.org/amigo/term/GO:0051607
response to ethanol	Gene Ontology	GO:0045471	23	88	0.585217	0.739566	STAR|BAD|OGG1|GSN|CNR1|FYN|IL4|GRIN1|GGH|ATP5G2|IGF2|RARA|RBP4|TNC|EP300|ARSA|TJP1|ADH6|TNFRSF1A|PTK2B|CASP8|TYMS|CD14	http://amigo.geneontology.org/amigo/term/GO:0045471
blood vessel development	Gene Ontology	GO:0001568	11	42	0.58622	0.740143	TGFBR2|FLVCR1|LAMA4|STRA6|TCF7L2|MEF2C|MEF2A|RAPGEF1|RAPGEF2|GATAD2A|ATP7A	http://amigo.geneontology.org/amigo/term/GO:0001568
gluconeogenesis	Gene Ontology	GO:0006094	12	46	0.591189	0.74503	PCK2|PPARGC1A|GAPDH|PC|TPI1|ENO3|RBP4|MDH2|PRKACB|ALDOA|SLC25A13|PGK1	http://amigo.geneontology.org/amigo/term/GO:0006094
substantia nigra development	Gene Ontology	GO:0021762	12	46	0.591189	0.74503	CNP|ZNF148|LDHA|MAPKAP1|ATP5J|ENO3|NDRG2|SEC16A|POTEE|MBP|FGF2|YWHAE	http://amigo.geneontology.org/amigo/term/GO:0021762
epithelial cell differentiation	Gene Ontology	GO:0030855	19	73	0.593442	0.747175	CPT1A|SULT1B1|DMBT1|EHF|FGFR2|MUC1|PTHLH|UPK1B|CBFA2T2|CES1|PPARG|VIL1|VEGFA|CASP6|HNRNPH3|LGALS3|TAGLN|BDH2|PGK1	http://amigo.geneontology.org/amigo/term/GO:0030855
positive regulation of neuron differentiation	Gene Ontology	GO:0045666	20	77	0.597757	0.747478	ITGB1|TCF4|NCOA1|DMD|ECT2|TCF3|SPAG9|NRCAM|ZEB1|TCF12|RARA|MEF2C|MEF2A|BMP4|TGIF1|GDPD5|DAB1|BRINP3|BNIP2|MAPK8IP3	http://amigo.geneontology.org/amigo/term/GO:0045666
vesicle fusion	Gene Ontology	GO:0006906	5	19	0.600298	0.747478	EEA1|STX8|VAMP2|VAMP4|C2CD5	http://amigo.geneontology.org/amigo/term/GO:0006906
positive regulation of Rac GTPase activity	Gene Ontology	GO:0032855	5	19	0.600298	0.747478	ARHGAP15|SFRP1|ARHGAP27|RALBP1|GSK3B	http://amigo.geneontology.org/amigo/term/GO:0032855
negative regulation of endothelial cell apoptotic process	Gene Ontology	GO:2000352	5	19	0.600298	0.747478	KRIT1|TEK|MAPK7|SEMA5A|RAMP2	http://amigo.geneontology.org/amigo/term/GO:2000352
spinal cord development	Gene Ontology	GO:0021510	5	19	0.600298	0.747478	PTPRS|PKD1|DPYSL2|PLXDC1|NF1	http://amigo.geneontology.org/amigo/term/GO:0021510
carbohydrate transport	Gene Ontology	GO:0008643	5	19	0.600298	0.747478	SLC37A2|AKT2|SLC35C1|SLC50A1|SLC2A8	http://amigo.geneontology.org/amigo/term/GO:0008643
cellular response to estradiol stimulus	Gene Ontology	GO:0071392	5	19	0.600298	0.747478	SFRP1|EGFR|KAT5|RAMP3|TNFRSF1A	http://amigo.geneontology.org/amigo/term/GO:0071392
protein destabilization	Gene Ontology	GO:0031648	5	19	0.600298	0.747478	SNCA|SIRT1|FBXW11|MDM2|PRKDC	http://amigo.geneontology.org/amigo/term/GO:0031648
positive regulation of protein tyrosine kinase activity	Gene Ontology	GO:0061098	5	19	0.600298	0.747478	ERBB3|LRP8|CSF1R|DOK7|GHRL	http://amigo.geneontology.org/amigo/term/GO:0061098
positive regulation of branching involved in ureteric bud morphogenesis	Gene Ontology	GO:0090190	5	19	0.600298	0.747478	WNT2B|LGR4|VEGFA|PAX8|MAGED1	http://amigo.geneontology.org/amigo/term/GO:0090190
positive regulation of axon extension	Gene Ontology	GO:0045773	5	19	0.600298	0.747478	MAP1B|EP300|ILK|MAPT|NDEL1	http://amigo.geneontology.org/amigo/term/GO:0045773
cellular response to vascular endothelial growth factor stimulus	Gene Ontology	GO:0035924	5	19	0.600298	0.747478	DAB2IP|DLL4|VEGFA|MAPKAPK2|RAMP2	http://amigo.geneontology.org/amigo/term/GO:0035924
negative regulation of interferon-gamma production	Gene Ontology	GO:0032689	6	23	0.603682	0.748941	RARA|IL1RL1|LILRB1|IL33|NOD2|AXL	http://amigo.geneontology.org/amigo/term/GO:0032689
positive regulation of activated T cell proliferation	Gene Ontology	GO:0042104	6	23	0.603682	0.748941	IGF2|IL2RA|GPAM|HHLA2|IGFBP2|IL4	http://amigo.geneontology.org/amigo/term/GO:0042104
endothelial cell migration	Gene Ontology	GO:0043542	6	23	0.603682	0.748941	TNFSF12|CDH13|PTK2|STAT1|LOXL2|S100A2	http://amigo.geneontology.org/amigo/term/GO:0043542
mRNA polyadenylation	Gene Ontology	GO:0006378	6	23	0.603682	0.748941	AHCYL1|APP|CSTF3|LEO1|PAPOLG|CPSF1	http://amigo.geneontology.org/amigo/term/GO:0006378
positive regulation of osteoblast differentiation	Gene Ontology	GO:0045669	15	58	0.604642	0.749447	NPNT|CTNNB1|IFITM1|PDLIM7|MEF2C|ID4|ILK|SMAD1|RUNX2|GLI3|MEF2A|BMP4|CTNNBIP1|FGF2|SUCO	http://amigo.geneontology.org/amigo/term/GO:0045669
cellular response to heat	Gene Ontology	GO:0034605	7	27	0.607205	0.75125	MKI67|THBS1|C11orf73|PDCD6|IL1A|MYOF|HTRA2	http://amigo.geneontology.org/amigo/term/GO:0034605
protein tetramerization	Gene Ontology	GO:0051262	7	27	0.607205	0.75125	TP53|AASS|OXA1L|SBF2|CPSF7|GRIN1|ADSL	http://amigo.geneontology.org/amigo/term/GO:0051262
response to interleukin-1	Gene Ontology	GO:0070555	8	31	0.610758	0.753583	HDAC4|GHR|MTHFR|TNFRSF11A|SNCA|IRAK3|MYD88|SLC30A8	http://amigo.geneontology.org/amigo/term/GO:0070555
protein kinase B signaling cascade	Gene Ontology	GO:0043491	8	31	0.610758	0.753583	PIK3C2B|ILK|RPS6KB2|AKT1|IL1B|EP300|TSC2|AXL	http://amigo.geneontology.org/amigo/term/GO:0043491
metanephros development	Gene Ontology	GO:0001656	8	31	0.610758	0.753583	APH1A|OSR2|HOXC11|GLI3|SPRY1|SLIT2|NF1|SHH	http://amigo.geneontology.org/amigo/term/GO:0001656
triglyceride metabolic process	Gene Ontology	GO:0006641	9	35	0.614289	0.757251	DBI|CPT1A|CETP|SLC37A4|TNXB|ACSL1|ACSL6|GK|CAV1	http://amigo.geneontology.org/amigo/term/GO:0006641
embryonic limb morphogenesis	Gene Ontology	GO:0030326	11	43	0.621187	0.765059	LRP5|NOTCH2|HOXA10|CTNNB1|MEGF8|SHH|MBNL1|WDR19|PTCH1|DYNC2H1|LEF1	http://amigo.geneontology.org/amigo/term/GO:0030326
chloride transport	Gene Ontology	GO:0006821	12	47	0.624534	0.767786	CLIC5|FXYD3|FXYD1|ANO6|ANO1|WNK4|SLC12A6|SLC26A6|SLC26A7|BEST1|APOL1|ANO9	http://amigo.geneontology.org/amigo/term/GO:0006821
adult locomotory behavior	Gene Ontology	GO:0008344	12	47	0.624534	0.767786	TMOD1|CNP|GIGYF2|NR4A2|NTAN1|TBCE|ATP1A2|SNCA|SEZ6|GRIN1|APP|ATXN1	http://amigo.geneontology.org/amigo/term/GO:0008344
central nervous system development	Gene Ontology	GO:0007417	28	109	0.627381	0.770587	NRCAM|DCLK1|AHI1|FMR1|GABRA4|PARK2|SH3GL1|PAM|B3GNT5|NPAS2|NPAS1|THOC6|LIG4|CITED2|MAPK9|MBP|SZT2|JARID2|STK4|ADAM23|SHH|PAX8|LZIC|RPS6KA3|TP53|ARSA|PTS|NHEJ1	http://amigo.geneontology.org/amigo/term/GO:0007417
positive regulation of epithelial cell proliferation	Gene Ontology	GO:0050679	15	59	0.63414	0.777919	TGFA|SFRP1|NME1|NME2|EGFR|OSR2|FOXP1|BAD|BMP4|VEGFA|TCF7L2|MAP2K5|NOD2|TBX18|FGFR2	http://amigo.geneontology.org/amigo/term/GO:0050679
carbohydrate metabolic process	Gene Ontology	GO:0005975	92	354	0.634498	0.777919	PCK2|PARG|LYVE1|POMT1|TPI1|CHI3L2|B3GAT1|SLC25A13|UGP2|DCN|B3GNT2|GLO1|PYGL|NUP98|NUP93|RAE1|NUPL2|TREH|GK|NPL|SLC2A8|HYAL3|HYAL2|YDJC|PKM|NUP88|HSPG2|GAPDH|GK5|PC|SLC35A1|B4GALT3|PHKG1|PGK1|HMMR|POM121|SGSH|PGM2|PGM3|PHKA2|CSGALNACT2|CSGALNACT1|LCT|SLC3A1|SLC35B3|FGGY|PPP2R5D|GANAB|ACAN|IDS|NUP62|PRELP|NAGLU|NUP85|ENO3|CS|CHST14|GLB1L2|NUP50|GLB1|ATHL1|PRKACB|XYLB|GNS|NAGPA|HS3ST1|TALDO1|HS2ST1|…	http://amigo.geneontology.org/amigo/term/GO:0005975
negative regulation of inflammatory response	Gene Ontology	GO:0050728	16	63	0.637201	0.779823	IL2RA|AOAH|GHRL|RORA|TEK|PPARD|UACA|SMAD3|VIMP|ABR|CHRNA7|MAPK7|ADA|PTPN2|NLRX1|TNFRSF1A	http://amigo.geneontology.org/amigo/term/GO:0050728
cell-cell junction organization	Gene Ontology	GO:0045216	16	63	0.637201	0.779823	PVRL2|CDH13|PARD3|CXADR|MLLT4|CRB3|SMAD3|LIMS2|PARD6G|JUP|INADL|MPP5|CTNND1|CCM2|CTNNA1|NF2	http://amigo.geneontology.org/amigo/term/GO:0045216
DNA damage response, signal transduction by p53 class mediator resulting in cell cycle arrest	Gene Ontology	GO:0006977	17	67	0.640195	0.782781	ATM|TP53|PSMD8|PSMD4|CDKN1A|GTSE1|PSMD1|PSMC2|PSME4|PCBP4|PSMA1|PSMB8|PML|MDM2|PSMC3|MUC1|PPP2R5C	http://amigo.geneontology.org/amigo/term/GO:0006977
sphingolipid metabolic process	Gene Ontology	GO:0006665	20	79	0.648802	0.787194	ACER3|SGPL1|SUMF1|CERS2|ARSA|PPAP2A|CTSA|SMPD2|CERK|GLB1|CERS4|SMPD4|SMPD3|SMPD1|SPTLC3|SGMS1|STS|GAL3ST1|PPAP2C|ASAH1	http://amigo.geneontology.org/amigo/term/GO:0006665
leukotriene biosynthetic process	Gene Ontology	GO:0019370	6	24	0.649239	0.787194	SYK|LTC4S|RNPEP|GGT1|C9orf3|LTA4H	http://amigo.geneontology.org/amigo/term/GO:0019370
adult behavior	Gene Ontology	GO:0030534	6	24	0.649239	0.787194	NLGN3|NRXN2|NRXN1|SHANK2|SHANK3|SPTBN2	http://amigo.geneontology.org/amigo/term/GO:0030534
positive regulation of cell cycle	Gene Ontology	GO:0045787	7	28	0.649356	0.787194	RARA|TCF3|HCFC1|RPS15A|CITED2|FGFR2|SRPK2	http://amigo.geneontology.org/amigo/term/GO:0045787
growth	Gene Ontology	GO:0040007	8	32	0.650142	0.787194	FOXP2|BCL2L1|BMP4|BMP3|CCNB2|SEPP1|VEGFA|VPS54	http://amigo.geneontology.org/amigo/term/GO:0040007
response to starvation	Gene Ontology	GO:0042594	8	32	0.650142	0.787194	ULK2|DDIT3|PPARGC1A|ACAT1|ATG7|SLC18A2|ADSSL1|ADSL	http://amigo.geneontology.org/amigo/term/GO:0042594
positive regulation of apoptotic signaling pathway	Gene Ontology	GO:2001235	8	32	0.650142	0.787194	BMF|MAGED1|CTSC|DAB2IP|JAK2|MAPK8|MAPK9|APAF1	http://amigo.geneontology.org/amigo/term/GO:2001235
regulation of vasoconstriction	Gene Ontology	GO:0019229	5	20	0.65019	0.787194	KCNMB2|EDN3|CACNA1C|ATP1A2|ECE1	http://amigo.geneontology.org/amigo/term/GO:0019229
regulation of lipid metabolic process	Gene Ontology	GO:0019216	5	20	0.65019	0.787194	EDF1|FGFR4|LSR|GOLM1|PPAP2A	http://amigo.geneontology.org/amigo/term/GO:0019216
negative regulation of cyclin-dependent protein kinase activity	Gene Ontology	GO:0045736	5	20	0.65019	0.787194	APC|CDKN1A|CDK5RAP1|MYOCD|NR2F2	http://amigo.geneontology.org/amigo/term/GO:0045736
response to bacterium	Gene Ontology	GO:0009617	5	20	0.65019	0.787194	ERAP1|BAIAP2L1|CD47|FUCA2|VIL1	http://amigo.geneontology.org/amigo/term/GO:0009617
adherens junction organization	Gene Ontology	GO:0034332	9	36	0.651365	0.787913	CDH13|NUMB|MLLT4|DSP|JUP|PVRL2|CTNND1|CTNNA1|NUMBL	http://amigo.geneontology.org/amigo/term/GO:0034332
adult walking behavior	Gene Ontology	GO:0007628	10	40	0.652881	0.788341	CACNA1A|CACNA1C|GLRB|OXR1|KCNMA1|NPC1|ATG7|MAPT|DAB1|HTRA2	http://amigo.geneontology.org/amigo/term/GO:0007628
ovarian follicle development	Gene Ontology	GO:0001541	10	40	0.652881	0.788341	BCL2L1|ZFX|EIF2B4|UBE3A|MMP19|BAX|FANCG|ANG|VEGFA|CTNNA1	http://amigo.geneontology.org/amigo/term/GO:0001541
positive regulation of JNK cascade	Gene Ontology	GO:0046330	14	56	0.660434	0.796751	DIXDC1|DAB2IP|MAP3K7|SDCBP|MAP3K11|PTK2B|NOD1|IL1B|NOD2|WNT16|WNT5A|MYD88|DUSP22|TAOK3	http://amigo.geneontology.org/amigo/term/GO:0046330
hemopoiesis	Gene Ontology	GO:0030097	15	60	0.6625	0.798534	SPTB|SGPL1|FUT10|SOD2|ASH2L|CSF1R|TACC3|ROGDI|NOTCH2|PGM3|MELK|IFI16|TTC7A|CDK13|PICALM	http://amigo.geneontology.org/amigo/term/GO:0030097
GTP catabolic process	Gene Ontology	GO:0006184	36	142	0.669578	0.806348	ARL1|REM1|RAP1B|ARFRP1|SEPT9|DNM2|SEPT5|ARHGAP5|GNL3|RAP1GAP|RND3|EFTUD1|RAB3D|RRAGC|RAB5B|NUDT1|RHOQ|GNB1|MRAS|GNB2|RHOJ|LSG1|GTPBP1|OPA1|RHOG|NKIRAS2|NKIRAS1|RAB23|GFM1|GFM2|ATL3|ATL2|ATL1|AGAP3|GNGT2|DNM1L	http://amigo.geneontology.org/amigo/term/GO:0006184
anaphase-promoting complex-dependent proteasomal ubiquitin-dependent protein catabolic process	Gene Ontology	GO:0031145	20	80	0.673061	0.809823	PSMD1|CDC16|PSMD8|BUB3|ANAPC10|PSMD4|UBE2C|SKP1|ANAPC11|CUL1|CDC20|PSME4|PSMA1|AURKA|PSMB8|SKP2|PSMC2|PSMC3|UBE2S|ANAPC7	http://amigo.geneontology.org/amigo/term/GO:0031145
platelet activation	Gene Ontology	GO:0030168	52	204	0.674323	0.810623	RASGRP2|IGF2|PTK2|TMSB4X|ARRB1|RAP1B|CD36|AKT1|ITPR3|TLN1|RAF1|A2M|AXL|DGKZ|RHOG|PIK3CB|DGKQ|FYN|VAV1|THBS1|MAPK1|TTN|PIK3R1|DGKB|DGKA|DGKD|DAGLA|YWHAZ|ITGB3|ALDOA|GNB1|VCL|PRKCZ|VEGFA|CFL1|VEGFB|ITPR2|LCP2|ITPR1|BCAR1|ACTN1|FN1|SOS1|ACTN4|F8|APP|VAV2|SYK|GRB2|F2RL3|PDPK1|SELP	http://amigo.geneontology.org/amigo/term/GO:0030168
protein homooligomerization	Gene Ontology	GO:0051260	42	166	0.683375	0.817753	KCTD1|KCTD7|SPAST|ATL3|C1QTNF7|CRYAB|BAX|TRMT61B|RIPK3|TAF10|SOD2|SPTBN5|TSC2|PAM|CAV1|ECT2|ATG16L1|BID|KCNMA1|ACAT1|CEP57|DGKD|CPT1A|LONP1|LNX2|SPAG9|TOR1B|VWA2|IGHMBP2|PRF1|ITPR3|GOPC|MFF|KCTD15|KCTD14|SYT1|EIF2AK3|TNFAIP1|ATL2|ATL1|RBMX|FAS	http://amigo.geneontology.org/amigo/term/GO:0051260
negative regulation of protein phosphorylation	Gene Ontology	GO:0001933	10	41	0.686104	0.817753	KIRREL|ARRB1|DAB2IP|PRKDC|SMAD3|CIB1|SLIT2|DNAJC10|SNCA|PARK2	http://amigo.geneontology.org/amigo/term/GO:0001933
response to cAMP	Gene Ontology	GO:0051591	11	45	0.686308	0.817753	TEK|NME1|STAT1|FOSB|ALDH3A1|PDE3A|MMP19|PPARGC1B|PTK2B|BCKDHB|FOSL2	http://amigo.geneontology.org/amigo/term/GO:0051591
positive regulation of smooth muscle cell proliferation	Gene Ontology	GO:0048661	11	45	0.686308	0.817753	TGFBR2|CDH13|BMP4|SKP2|STAT1|EGFR|PPARGC1A|VEGFA|MYD88|FGFR2|IRAK4	http://amigo.geneontology.org/amigo/term/GO:0048661
mitochondrial electron transport, NADH to ubiquinone	Gene Ontology	GO:0006120	11	45	0.686308	0.817753	NDUFV3|NDUFV1|NDUFA3|DLD|NDUFC2-KCTD14|NDUFB4|NDUFB3|NDUFB1|NDUFS1|NDUFS7|NDUFS8	http://amigo.geneontology.org/amigo/term/GO:0006120
hippocampus development	Gene Ontology	GO:0021766	9	37	0.686321	0.817753	OGDH|NCOA1|PTPRS|NME1|PLXNA3|ID4|GSK3B|MKKS|YWHAE	http://amigo.geneontology.org/amigo/term/GO:0021766
protein targeting to mitochondrion	Gene Ontology	GO:0006626	12	49	0.686827	0.817753	YWHAZ|TOMM5|PMPCB|MFF|BID|PAM16|MFN2|TOMM34|TIMM10B|TIMM10|MAPK9|TIMM8B	http://amigo.geneontology.org/amigo/term/GO:0006626
positive regulation of multicellular organism growth	Gene Ontology	GO:0040018	8	33	0.68711	0.817753	POU1F1|GPAM|GHR|GHRL|HMGA2|CELF1|MKKS|IKZF1	http://amigo.geneontology.org/amigo/term/GO:0040018
negative regulation of sequence-specific DNA binding transcription factor activity	Gene Ontology	GO:0043433	14	57	0.688534	0.817753	SIRT1|DDIT3|CEBPG|HDAC4|NR0B2|SMAD7|PTHLH|TCF7L2|RB1|SIGIRR|CTNNBIP1|KAT6A|PTCH1|SP100	http://amigo.geneontology.org/amigo/term/GO:0043433
steroid metabolic process	Gene Ontology	GO:0008202	14	57	0.688534	0.817753	CYP2C9|SULT1B1|STAR|SLC37A4|LGMN|WWOX|MSMO1|SULT1A2|NR1I2|SULT1A3|HSD17B1|STARD3|CYP3A5|STARD5	http://amigo.geneontology.org/amigo/term/GO:0008202
one-carbon metabolic process	Gene Ontology	GO:0006730	7	29	0.688697	0.817753	CA5B|MAT2A|MTHFD1|ALDH1L2|ALDH1L1|AHCYL1|SHMT2	http://amigo.geneontology.org/amigo/term/GO:0006730
branching morphogenesis of a tube	Gene Ontology	GO:0048754	7	29	0.688697	0.817753	BMP4|DICER1|PKD1|VEGFA|SLIT2|SHH|PXN	http://amigo.geneontology.org/amigo/term/GO:0048754
odontogenesis	Gene Ontology	GO:0042476	7	29	0.688697	0.817753	BMP4|AXIN2|OSR2|BCOR|MYO5A|FGFR2|PAM	http://amigo.geneontology.org/amigo/term/GO:0042476
mitotic cell cycle checkpoint	Gene Ontology	GO:0007093	7	29	0.688697	0.817753	DLG1|BCL2L1|BUB1|ZWINT|RB1|TRRAP|CHFR	http://amigo.geneontology.org/amigo/term/GO:0007093
inactivation of MAPK activity	Gene Ontology	GO:0000188	6	25	0.691438	0.818142	GPS1|RGS4|DUSP8|RGS3|DUSP22|CAV1	http://amigo.geneontology.org/amigo/term/GO:0000188
response to amino acid stimulus	Gene Ontology	GO:0043200	6	25	0.691438	0.818142	GSS|TNFRSF1A|CHUK|ASNS|BAD|CFL1	http://amigo.geneontology.org/amigo/term/GO:0043200
chondroitin sulfate biosynthetic process	Gene Ontology	GO:0030206	6	25	0.691438	0.818142	DCN|CHST13|VCAN|XYLT2|CSGALNACT2|CSGALNACT1	http://amigo.geneontology.org/amigo/term/GO:0030206
positive regulation of phosphatidylinositol 3-kinase activity	Gene Ontology	GO:0043552	6	25	0.691438	0.818142	TEK|VAV2|PTK2B|PTK2|NOD2|FGF2	http://amigo.geneontology.org/amigo/term/GO:0043552
positive regulation of erythrocyte differentiation	Gene Ontology	GO:0045648	5	21	0.695925	0.819709	FOXO3|HMGB2|GATA2|ANKRD54|ARNT	http://amigo.geneontology.org/amigo/term/GO:0045648
ventricular septum morphogenesis	Gene Ontology	GO:0060412	5	21	0.695925	0.819709	ZFPM2|CITED2|SMAD7|RBM15|HES1	http://amigo.geneontology.org/amigo/term/GO:0060412
positive regulation of epithelial cell migration	Gene Ontology	GO:0010634	5	21	0.695925	0.819709	TGFBR2|PLCG1|EPB41L5|VIL1|HDAC6	http://amigo.geneontology.org/amigo/term/GO:0010634
nucleotide-excision repair, DNA damage removal	Gene Ontology	GO:0000718	5	21	0.695925	0.819709	XPC|ERCC1|XPA|ERCC3|PNKP	http://amigo.geneontology.org/amigo/term/GO:0000718
response to corticosterone stimulus	Gene Ontology	GO:0051412	5	21	0.695925	0.819709	SLC18A2|CDKN1A|STAR|FOSB|FOSL2	http://amigo.geneontology.org/amigo/term/GO:0051412
platelet degranulation	Gene Ontology	GO:0002576	20	81	0.69639	0.819709	IGF2|ACTN1|FN1|ACTN4|F8|APP|VCL|ITGB3|CD36|THBS1|STXBP1|TMSB4X|VEGFA|TTN|CFL1|VEGFB|ALDOA|TLN1|SELP|A2M	http://amigo.geneontology.org/amigo/term/GO:0002576
leukocyte migration	Gene Ontology	GO:0050900	28	113	0.708901	0.833712	SLC7A6|SLC7A7|ITGA4|PODXL|GLG1|PLCG1|CAV1|TEK|JAM2|PIK3CB|FYN|SOS1|PIK3R1|ITGB1|ITGB3|ITGB7|CD44|CD47|PTPN6|CXADR|OLR1|FN1|SLC16A1|SLC16A3|GRB14|GRB2|MMP9|SELP	http://amigo.geneontology.org/amigo/term/GO:0050900
regulation of membrane potential	Gene Ontology	GO:0042391	15	62	0.715441	0.83824	DLG1|CACNA1H|KCNH6|RIMS1|DLD|PIEZO1|GLRB|KCNMA1|ANO1|CNGA1|CNGB3|CHRNG|CHRNE|GRIN1|KIF5B	http://amigo.geneontology.org/amigo/term/GO:0042391
glucose transport	Gene Ontology	GO:0015758	15	62	0.715441	0.83824	NUP88|NUP50|POM121|SLC37A4|SLC2A9|SLC2A8|NUP98|NUP93|NUP85|AKT1|PPARD|RAE1|NUPL2|SORBS1|NUP62	http://amigo.geneontology.org/amigo/term/GO:0015758
regulation of growth	Gene Ontology	GO:0040008	12	50	0.715543	0.83824	SOCS4|SOCS7|SOCS6|KAT5|UBE2E3|E4F1|BRD8|ACTL6A|DMAP1|ARMC10|TMEM8B|MORF4L2	http://amigo.geneontology.org/amigo/term/GO:0040008
cellular response to mechanical stimulus	Gene Ontology	GO:0071260	16	66	0.715842	0.83824	IGF2|ITGB1|IRF1|TNFRSF1A|FAS|CASP8AP2|EGFR|CASP8|GSK3B|CTNNB1|AKT1|BAD|ATP1A2|IL1B|MYD88|MAPK8	http://amigo.geneontology.org/amigo/term/GO:0071260
defense response	Gene Ontology	GO:0006952	16	66	0.715842	0.83824	CD74|SOCS6|NLRP1|SP140|MST1R|MX1|TNIP1|NOD1|CLEC1A|TIAL1|NOD2|IL32|LILRA2|IL17RB|APAF1|LILRA1	http://amigo.geneontology.org/amigo/term/GO:0006952
positive regulation of protein kinase B signaling cascade	Gene Ontology	GO:0051897	18	74	0.717078	0.838349	IGF2|RARA|TEK|SEMA5A|MEIS3|HAX1|EGFR|ILK|TCF7L2|THBS1|OSBPL8|PTK2|VEGFA|VEGFB|MST1R|RICTOR|PTPRJ|AXL	http://amigo.geneontology.org/amigo/term/GO:0051897
hexose transport	Gene Ontology	GO:0008645	10	42	0.717318	0.838349	NUP88|NUP50|NUP62|SLC37A4|NUP98|NUP93|NUP85|RAE1|NUPL2|POM121	http://amigo.geneontology.org/amigo/term/GO:0008645
lipid catabolic process	Gene Ontology	GO:0016042	19	78	0.717865	0.838349	PLA2G2A|PAFAH2|ASPG|PLCB4|PLD1|PLBD1|IAH1|LIPH|PLCD1|PLCXD2|PLA1A|PLA2G6|PLA2G7|PLCD4|PLCE1|HRASLS2|PLB1|PLD3|PAFAH1B3	http://amigo.geneontology.org/amigo/term/GO:0016042
regulation of insulin secretion	Gene Ontology	GO:0050796	20	82	0.718739	0.838349	CPT1A|CNR1|VAMP2|SLC8B1|CACNA1A|CACNA1C|CHRM3|RAP1B|STXBP1|ITPR2|ENSA|PRKAR1B|PRKACB|CACNA2D2|ITPR3|PPP3CB|ITPR1|IL1B|UQCC2|PRKAR1A	http://amigo.geneontology.org/amigo/term/GO:0050796
fertilization	Gene Ontology	GO:0009566	9	38	0.719026	0.838349	BCL2L1|TDRKH|FUT10|BAX|NR2F2|PVRL2|FNDC3A|ZFX|YBX3	http://amigo.geneontology.org/amigo/term/GO:0009566
proton transport	Gene Ontology	GO:0015992	8	34	0.721517	0.839809	SLC4A11|ATP6V1F|SLC2A9|HVCN1|ATP6V1E1|TCIRG1|ATP6V1B1|NNT	http://amigo.geneontology.org/amigo/term/GO:0015992
binding of sperm to zona pellucida	Gene Ontology	GO:0007339	8	34	0.721517	0.839809	ARSA|UBAP2L|CCT2|CCT3|CCT7|CCT5|ZP1|TCP1	http://amigo.geneontology.org/amigo/term/GO:0007339
mesoderm development	Gene Ontology	GO:0007498	7	30	0.725072	0.841779	SMAD4|MEST|JAK2|VEGFA|BMX|IKZF1|IKZF3	http://amigo.geneontology.org/amigo/term/GO:0007498
DNA damage checkpoint	Gene Ontology	GO:0000077	7	30	0.725072	0.841779	INTS7|ATM|TIPRL|ATR|USP28|BRIP1|CHEK2	http://amigo.geneontology.org/amigo/term/GO:0000077
brown fat cell differentiation	Gene Ontology	GO:0050873	7	30	0.725072	0.841779	PRDM16|LAMA4|PLAC8|PPARGC1A|PEX11A|PPARG|ALDH6A1	http://amigo.geneontology.org/amigo/term/GO:0050873
cytokine production	Gene Ontology	GO:0001816	6	26	0.73012	0.844747	NFATC2|SLC37A4|S1PR3|CD226|PTAFR|IRAK4	http://amigo.geneontology.org/amigo/term/GO:0001816
glycogen metabolic process	Gene Ontology	GO:0005977	6	26	0.73012	0.844747	PPP1CB|SLC37A4|GSK3A|GSK3B|PHKB|PYGL	http://amigo.geneontology.org/amigo/term/GO:0005977
positive regulation of calcium ion transport	Gene Ontology	GO:0051928	6	26	0.73012	0.844747	ORAI1|CACNB2|MYLK|ANK2|WNK3|ATP2B2	http://amigo.geneontology.org/amigo/term/GO:0051928
calcium-dependent cell-cell adhesion	Gene Ontology	GO:0016339	6	26	0.73012	0.844747	CDH13|CDH17|CDH23|NRXN1|PCDHGB4|ATP2C1	http://amigo.geneontology.org/amigo/term/GO:0016339
cellular metabolic process	Gene Ontology	GO:0044237	35	142	0.736469	0.849492	NDUFS8|COX5A|EIF2B4|NDUFB4|NDUFB3|NDUFB1|EIF2B1|ATP5J|MDH2|UQCRB|IDH3A|NDUFV1|NDUFS1|ATP5A1|MRI1|NNT|LDHA|ETFA|ATP5C1|NDUFV3|NDUFA3|DLD|OGDH|ETFDH|SUCLG2|PDP1|CS|TSTA3|DLST|SLC16A3|D2HGDH|SLC16A1|NDUFS7|SDHA|COX7C	http://amigo.geneontology.org/amigo/term/GO:0044237
positive regulation of release of sequestered calcium ion into cytosol	Gene Ontology	GO:0051281	5	22	0.737354	0.849492	F2RL3|THY1|CEMIP|BAX|SNCA	http://amigo.geneontology.org/amigo/term/GO:0051281
positive regulation of ATPase activity	Gene Ontology	GO:0032781	5	22	0.737354	0.849492	PFN2|DNAJC24|MYBPC3|TPM1|DNAJC10	http://amigo.geneontology.org/amigo/term/GO:0032781
Notch receptor processing	Gene Ontology	GO:0007220	5	22	0.737354	0.849492	ADAM10|APH1A|DLL4|NOTCH2|ADAM17	http://amigo.geneontology.org/amigo/term/GO:0007220
positive regulation of T cell mediated cytotoxicity	Gene Ontology	GO:0001916	5	22	0.737354	0.849492	ABCB9|HLA-H|PTPRC|HLA-F|MR1	http://amigo.geneontology.org/amigo/term/GO:0001916
cellular response to lipopolysaccharide	Gene Ontology	GO:0071222	20	83	0.740067	0.850894	RARA|MEF2C|TMEM256-PLSCR3|STAR|LILRB1|HMGB2|LITAF|DAB2IP|MEF2A|CD36|VIMP|CD14|SGMS1|ABCA1|ZC3H12A|MAPK8|MAPK9|PDE4D|WNT5A|AXL	http://amigo.geneontology.org/amigo/term/GO:0071222
calcium ion transmembrane transport	Gene Ontology	GO:0070588	14	59	0.740454	0.850894	ATP2B2|ATP2C1|ATP2A1|ATP2A3|PKD1|ASPH|JPH2|MCOLN1|MCOLN3|MCOLN2|TRPM4|TRPM6|TRPM3|TRPC4AP	http://amigo.geneontology.org/amigo/term/GO:0070588
regulation of blood pressure	Gene Ontology	GO:0008217	14	59	0.740454	0.850894	ACTA2|EPHX2|NPR3|SOD2|SGK1|LRP5|NISCH|CACNA1C|PTGS1|RAMP2|PPARG|GUCY1A3|ATP1A2|ERAP1	http://amigo.geneontology.org/amigo/term/GO:0008217
positive regulation of ERK1 and ERK2 cascade	Gene Ontology	GO:0070374	26	107	0.743843	0.854066	CD74|EGFR|RAP1B|PTK2B|RAPGEF2|ARRB1|RARA|TEK|GPR183|CSF1R|DCC|CIB1|NOD1|HTR2B|FBXW7|CD44|NOD2|PRKCZ|VEGFA|VEGFB|FGFR4|FGFR2|FGF2|BMP4|GAREM|NPNT	http://amigo.geneontology.org/amigo/term/GO:0070374
positive regulation of protein kinase activity	Gene Ontology	GO:0045860	10	43	0.746449	0.855608	PTK2|VLDLR|CDC25B|CDKN1A|RAP1B|PTK2B|PTPRC|RAPGEF2|DBF4B|DAB1	http://amigo.geneontology.org/amigo/term/GO:0045860
immune system process	Gene Ontology	GO:0002376	10	43	0.746449	0.855608	ORAI1|BAG6|TNFRSF17|BTNL8|CD300LF|DBNL|ADSSL1|CD300A|LILRA2|LILRA1	http://amigo.geneontology.org/amigo/term/GO:0002376
cell maturation	Gene Ontology	GO:0048469	9	39	0.749403	0.858269	RUNX2|GATA2|KCNMA1|CTNNB1|PPARG|VEGFA|HES1|POU2F2|AXL	http://amigo.geneontology.org/amigo/term/GO:0048469
hair follicle development	Gene Ontology	GO:0001942	8	35	0.753289	0.861991	DBI|EDARADD|LRP4|FUZ|EGFR|LDB2|APC|APCDD1	http://amigo.geneontology.org/amigo/term/GO:0001942
positive regulation of nitric oxide biosynthetic process	Gene Ontology	GO:0045429	7	31	0.758414	0.867124	SOD2|EGFR|AKT1|JAK2|IL1B|MAPK9|DDAH1	http://amigo.geneontology.org/amigo/term/GO:0045429
cellular calcium ion homeostasis	Gene Ontology	GO:0006874	19	80	0.760502	0.868511	ITGB1|EPHX2|TPT1|SLC37A4|FXYD1|RYR1|PIK3CB|RYR2|STOML2|DMPK|INPP4B|ANK2|CHRNA7|HERPUD1|HTR2B|GRIN1|ATP2C1|CCL23|CAV1	http://amigo.geneontology.org/amigo/term/GO:0006874
energy reserve metabolic process	Gene Ontology	GO:0006112	24	100	0.760908	0.868511	TALDO1|STK11|RAP1B|STXBP1|CACNA2D2|ITPR1|CACNA1A|CACNA1C|ACACA|ACACB|CHRM3|GNB1|GNB2|ADCY7|PRKAR1A|PRKAR1B|ITPR2|ITPR3|LEPR|ADCY4|VAMP2|AGPAT1|PRKACB|PPP2R5D	http://amigo.geneontology.org/amigo/term/GO:0006112
response to lipopolysaccharide	Gene Ontology	GO:0032496	30	124	0.763978	0.871282	NCF2|OTUD5|MGST1|ADAM17|IL1B|MAPKAPK2|NLRC3|DCN|PELI1|CNP|JAK2|NOD2|IRAK3|CNR1|FMO1|SOD2|TCF3|CHUK|COMT|ABR|TJP1|FER|TNFRSF11A|IL1RN|RPS6KA3|TNFRSF1A|CASP8|SNCA|SELP|NRF1	http://amigo.geneontology.org/amigo/term/GO:0032496
positive regulation of vasoconstriction	Gene Ontology	GO:0045907	6	27	0.765239	0.871987	TBXAS1|EGFR|AKT1|HRH2|HRH1|CAV1	http://amigo.geneontology.org/amigo/term/GO:0045907
stem cell maintenance	Gene Ontology	GO:0019827	12	52	0.767776	0.87341	METTL3|DICER1|TPT1|MTF2|MED24|NOTCH2|PHF19|LEO1|MED6|RIF1|SMARCA4|DIS3L2	http://amigo.geneontology.org/amigo/term/GO:0019827
single fertilization	Gene Ontology	GO:0007338	12	52	0.767776	0.87341	DAZ2|CECR2|HVCN1|IGSF8|ZP1|CD46|MST1R|SPAG1|DNALI1|UBXN8|CATSPERG|CATSPERB	http://amigo.geneontology.org/amigo/term/GO:0007338
positive regulation of Notch signaling pathway	Gene Ontology	GO:0045747	5	23	0.774486	0.875899	TSPAN14|AAK1|HES1|SLC35C2|NOD2	http://amigo.geneontology.org/amigo/term/GO:0045747
regulation of calcium ion transport	Gene Ontology	GO:0051924	5	23	0.774486	0.875899	STIM1|ANK2|CAMK2G|BEST1|ORAI1	http://amigo.geneontology.org/amigo/term/GO:0051924
positive regulation of filopodium assembly	Gene Ontology	GO:0051491	5	23	0.774486	0.875899	TENM1|MYO3B|RHOQ|ESPN|ARAP1	http://amigo.geneontology.org/amigo/term/GO:0051491
protein import into nucleus, translocation	Gene Ontology	GO:0000060	5	23	0.774486	0.875899	CEP57|AGAP3|TNPO1|TP53|AKT1	http://amigo.geneontology.org/amigo/term/GO:0000060
positive regulation of cell death	Gene Ontology	GO:0010942	5	23	0.774486	0.875899	EP300|BMP4|AXIN2|HTRA2|MAP3K5	http://amigo.geneontology.org/amigo/term/GO:0010942
cAMP-mediated signaling	Gene Ontology	GO:0019933	5	23	0.774486	0.875899	PDE4D|DGKQ|PDE3A|MAPK7|RAPGEF2	http://amigo.geneontology.org/amigo/term/GO:0019933
actin filament bundle assembly	Gene Ontology	GO:0051017	5	23	0.774486	0.875899	LIMA1|ACTN1|EZR|GAS7|ACTN4	http://amigo.geneontology.org/amigo/term/GO:0051017
regulation of proteolysis	Gene Ontology	GO:0030162	9	40	0.777425	0.878491	C2CD3|LTBP4|SERPINA4|SHH|SERPINB8|SERPINB1|SERPINH1|SERPINB2|SERPINB6	http://amigo.geneontology.org/amigo/term/GO:0030162
negative regulation of BMP signaling pathway	Gene Ontology	GO:0030514	8	36	0.78241	0.881918	SFRP1|SPG20|SMAD7|FSTL3|TCF7L2|CHRD|WNT5A|CAV1	http://amigo.geneontology.org/amigo/term/GO:0030514
purine base metabolic process	Gene Ontology	GO:0006144	8	36	0.78241	0.881918	PRPS1|ADSL|NT5C|DGUOK|ADA|GMPR2|ADSSL1|NT5C2	http://amigo.geneontology.org/amigo/term/GO:0006144
embryo implantation	Gene Ontology	GO:0007566	8	36	0.78241	0.881918	TGFBR2|DDR1|MST1|FKBP4|PPARD|MMP9|FBLN1|IL1B	http://amigo.geneontology.org/amigo/term/GO:0007566
regulation of gene expression	Gene Ontology	GO:0010468	14	61	0.786386	0.885664	KIAA0430|CDK6|APBA2|CRIP1|TSHZ1|PTHLH|SART3|MEGF8|POFUT2|UBXN2A|MAPK8|ATP7A|NPAT|MAPK8IP3	http://amigo.geneontology.org/amigo/term/GO:0010468
positive regulation of bone mineralization	Gene Ontology	GO:0030501	7	32	0.78873	0.886096	BMP4|OSR2|SMAD3|MEF2C|MEF2A|MIA3|GPM6B	http://amigo.geneontology.org/amigo/term/GO:0030501
bone mineralization	Gene Ontology	GO:0030282	7	32	0.78873	0.886096	LGR4|AXIN2|CLEC3B|EIF2AK3|TCF7L2|GPC3|FGFR2	http://amigo.geneontology.org/amigo/term/GO:0030282
negative regulation of tumor necrosis factor production	Gene Ontology	GO:0032720	7	32	0.78873	0.886096	RARA|NOD2|VIMP|CHRNA7|ZC3H12A|IRAK3|AXL	http://amigo.geneontology.org/amigo/term/GO:0032720
meiosis	Gene Ontology	GO:0007126	12	53	0.791246	0.887452	MKI67|MRE11A|BUB3|WBP2NL|OSGIN2|MSH5|PSMC3IP|MND1|SMC1B|SGOL2|TOP3A|RBBP8	http://amigo.geneontology.org/amigo/term/GO:0007126
cell growth	Gene Ontology	GO:0016049	12	53	0.791246	0.887452	ERBB2IP|RASGRP4|CACNA1A|ATAD3A|NOTCH2|NUBP1|DGKD|SGMS1|PAK4|TNN|NDRG4|RRAGC	http://amigo.geneontology.org/amigo/term/GO:0016049
positive regulation of inflammatory response	Gene Ontology	GO:0050729	11	49	0.794465	0.887855	IL1RL1|TNFRSF1A|HYAL2|CD47|EGFR|PLA2G2A|PLA2G7|TNIP1|JAK2|IL33|WNT5A	http://amigo.geneontology.org/amigo/term/GO:0050729
chondroitin sulfate metabolic process	Gene Ontology	GO:0030204	11	49	0.794465	0.887855	DCN|CHST13|CHST14|HSPG2|VCAN|IDS|UST|B3GAT1|CSGALNACT2|GPC3|CSGALNACT1	http://amigo.geneontology.org/amigo/term/GO:0030204
positive regulation of protein ubiquitination	Gene Ontology	GO:0031398	11	49	0.794465	0.887855	RCHY1|BRCA1|PELI1|SPRTN|RASSF1|SMAD7|BIRC3|TBC1D7|FANCI|ARRB1|HSPBP1	http://amigo.geneontology.org/amigo/term/GO:0031398
xenobiotic metabolic process	Gene Ontology	GO:0006805	35	146	0.79637	0.887855	SULT1B1|GSS|FMO3|GSTA4|PTGS1|GGCT|MGST3|MGST1|UGP2|ACSM1|RORA|CYP51A1|NAT1|CYP2C18|SULT1C2|FMO1|MAT2A|TBXAS1|ACSS2|ACSS1|COMT|SULT1A3|SULT1A2|GGT1|EPHX2|CYP3A5|CYP2C9|GSTT2B|ADH6|GSTM1|GSTM4|NR1I2|SLC35B3|ADH1B|MTRR	http://amigo.geneontology.org/amigo/term/GO:0006805
regulation of action potential in neuron	Gene Ontology	GO:0019228	6	28	0.796844	0.887855	KCNMB3|KCNMB2|KCNMA1|ANK3|CHRNA7|SCN3A	http://amigo.geneontology.org/amigo/term/GO:0019228
pituitary gland development	Gene Ontology	GO:0021983	6	28	0.796844	0.887855	BMP4|RBPJ|HMGA2|TCF7L2|GLI1|GATA2	http://amigo.geneontology.org/amigo/term/GO:0021983
positive regulation of protein secretion	Gene Ontology	GO:0050714	6	28	0.796844	0.887855	SYTL4|ANG|MYO18A|EXPH5|DNM1L|EP300	http://amigo.geneontology.org/amigo/term/GO:0050714
positive regulation of cell differentiation	Gene Ontology	GO:0045597	6	28	0.796844	0.887855	RPS6KA1|RPS6KA3|SMAD9|GHR|JAK2|BTC	http://amigo.geneontology.org/amigo/term/GO:0045597
protein N-linked glycosylation	Gene Ontology	GO:0006487	5	24	0.807445	0.89762	MAN1B1|GAL3ST1|ALG8|DDOST|TUSC3	http://amigo.geneontology.org/amigo/term/GO:0006487
regulation of complement activation	Gene Ontology	GO:0030449	5	24	0.807445	0.89762	C4BPA|C4BPB|CD46|CD59|CD55	http://amigo.geneontology.org/amigo/term/GO:0030449
outflow tract morphogenesis	Gene Ontology	GO:0003151	8	37	0.808917	0.89762	RYR1|RBPJ|THBS1|MEF2C|MEF2A|VEGFA|CITED2|HES1	http://amigo.geneontology.org/amigo/term/GO:0003151
neuron development	Gene Ontology	GO:0048666	8	37	0.808917	0.89762	SOD2|ACSL6|MEF2C|MEF2A|HTT|TENM4|BECN1|HTRA2	http://amigo.geneontology.org/amigo/term/GO:0048666
acute-phase response	Gene Ontology	GO:0006953	8	37	0.808917	0.89762	IL1RN|FN1|F8|SAA2|SAAL1|SIGIRR|TSC2|APOL2	http://amigo.geneontology.org/amigo/term/GO:0006953
humoral immune response	Gene Ontology	GO:0006959	13	58	0.809777	0.89784	PAX5|CD28|TFEB|RBPJ|GPR183|NOTCH2|MEF2C|MEF2A|ST6GAL1|CCR6|TRAF3IP2|POU2AF1|POU2F2	http://amigo.geneontology.org/amigo/term/GO:0006959
anterior/posterior pattern specification	Gene Ontology	GO:0009952	20	87	0.814785	0.902654	BPTF|KMT2A|RARG|LRP5|HOXB2|HOXB3|TSHZ1|SF3B1|HOXB5|HOXA10|HOXC11|GLI3|HTT|HOXA3|SMAD2|CTNNBIP1|APC|NR2F2|KIF3A|HOXB6	http://amigo.geneontology.org/amigo/term/GO:0009952
retina development in camera-type eye	Gene Ontology	GO:0060041	11	50	0.816725	0.904064	PFDN5|VAX2|APC|GNB1|BAX|PDE6B|PDE6A|NPHP4|MDM1|IKZF1|TGIF1	http://amigo.geneontology.org/amigo/term/GO:0060041
regulation of ubiquitin-protein ligase activity involved in mitotic cell cycle	Gene Ontology	GO:0051439	17	75	0.819287	0.906156	PSMD4|CDC16|PSMD8|BUB3|SKP1|ANAPC11|PSME4|PSMD1|ANAPC10|CDC20|PSMA1|PSMB8|UBE2C|PSMC2|PSMC3|CUL1|ANAPC7	http://amigo.geneontology.org/amigo/term/GO:0051439
negative regulation of neuron differentiation	Gene Ontology	GO:0045665	10	46	0.821188	0.906156	ITGB1|APP|TTC3|ASPM|ID4|APBB1|GLI3|DIXDC1|CDK5RAP2|CTDSP1	http://amigo.geneontology.org/amigo/term/GO:0045665
synapse assembly	Gene Ontology	GO:0007416	10	46	0.821188	0.906156	DBNL|NLGN3|NRCAM|CACNA1A|NRXN2|NRXN1|SPTBN2|MYO6|SHANK3|SHANK2	http://amigo.geneontology.org/amigo/term/GO:0007416
positive regulation of ubiquitin-protein ligase activity involved in mitotic cell cycle	Gene Ontology	GO:0051437	16	71	0.821288	0.906156	PSMD1|PSMC3|CDC16|PSMD8|SKP1|PSMD4|PSME4|ANAPC11|ANAPC10|CUL1|PSMA1|PSMB8|PSMC2|CDC20|UBE2C|ANAPC7	http://amigo.geneontology.org/amigo/term/GO:0051437
skin development	Gene Ontology	GO:0043588	6	29	0.825056	0.907485	FRAS1|RYR1|PKD1|TCF7L2|JUP|ATP7A	http://amigo.geneontology.org/amigo/term/GO:0043588
cerebellum development	Gene Ontology	GO:0021549	6	29	0.825056	0.907485	FOXP2|NCOA1|PTPRS|CNTN1|RPGRIP1L|SEMA4C	http://amigo.geneontology.org/amigo/term/GO:0021549
skeletal system morphogenesis	Gene Ontology	GO:0048705	6	29	0.825056	0.907485	SGPL1|ARID5B|HYAL2|PLEKHA1|WWOX|FGFR2	http://amigo.geneontology.org/amigo/term/GO:0048705
multicellular organismal development	Gene Ontology	GO:0007275	118	474	0.825736	0.907485	MUSK|FLVCR1|DUSP22|RREB1|PHC1|EVI5|EDN3|MBNL3|ZMYM3|HHAT|DIAPH2|DAZ4|EHF|ITGB1|ROR2|STRBP|C19orf57|KCTD15|BMP1|DZIP1|DDX41|EDIL3|RBBP7|ENC1|DIXDC1|EDF1|ELAVL1|MST1R|LSM14A|HOXC4|TNFRSF17|ACSBG2|SUCO|ZSCAN2|CCSAP|TBATA|TSHZ2|PLXDC1|IGF2|ODF2|PDLIM7|SPATA16|HOXB2|COLEC11|MRAS|PAX5|CUX1|SHH|PLXNC1|TP53|ITGB4|DOPEY2|CREM|POMT1|HLF|WNT5A|KDM1B|LCLAT1|TLE1|ATR|SMPD3|TRIM54|PAQR8|NOTCH2NL|CSF1R|HOXA10|C…	http://amigo.geneontology.org/amigo/term/GO:0007275
cellular response to cAMP	Gene Ontology	GO:0071320	9	42	0.826507	0.907485	AKAP7|STAR|RAPGEF2|RAP1B|KCNQ1|RAPGEF1|SLC26A6|ITPR2|PDE4D	http://amigo.geneontology.org/amigo/term/GO:0071320
I-kappaB kinase/NF-kappaB cascade	Gene Ontology	GO:0007249	9	42	0.826507	0.907485	NKIRAS2|NKIRAS1|TAB3|CHUK|MAP3K7|IKBKB|CD14|RIPK3|NLRC3	http://amigo.geneontology.org/amigo/term/GO:0007249
glutathione metabolic process	Gene Ontology	GO:0006749	8	38	0.832888	0.913751	MGST1|GSTA4|GSTM1|GSTM4|GGT1|GLO1|SOD2|DPEP1	http://amigo.geneontology.org/amigo/term/GO:0006749
response to nicotine	Gene Ontology	GO:0035094	5	25	0.836447	0.914695	CNR1|IGF2|CHRNA7|STAR|ATP1A2	http://amigo.geneontology.org/amigo/term/GO:0035094
lens development in camera-type eye	Gene Ontology	GO:0002088	5	25	0.836447	0.914695	WNT2B|DLG1|WNT5A|CRYAB|TGFBR2	http://amigo.geneontology.org/amigo/term/GO:0002088
regulation of mitotic cell cycle	Gene Ontology	GO:0007346	5	25	0.836447	0.914695	TMEM8B|SIRT1|PTCH1|CYLD|RB1	http://amigo.geneontology.org/amigo/term/GO:0007346
transcription initiation, DNA-dependent	Gene Ontology	GO:0006352	5	25	0.836447	0.914695	TBP|TAF6|TAF10|NCOA6|TCF4	http://amigo.geneontology.org/amigo/term/GO:0006352
negative regulation of phosphatase activity	Gene Ontology	GO:0010923	11	51	0.837126	0.9147	DLG3|KIAA0430|SH3RF2|RIMBP2|SYTL2|SFI1|PKMYT1|RBM26|DLG2|WDR81|CSRNP2	http://amigo.geneontology.org/amigo/term/GO:0010923
protein catabolic process	Gene Ontology	GO:0030163	7	34	0.840608	0.91629	LONP2|TRAF2|LONP1|AKT1|ATG7|PSMC2|PSMC3	http://amigo.geneontology.org/amigo/term/GO:0030163
ribosome biogenesis	Gene Ontology	GO:0042254	7	34	0.840608	0.91629	GNL3|DROSHA|RRN3|LSG1|BOP1|NHP2L1|MRTO4	http://amigo.geneontology.org/amigo/term/GO:0042254
response to exogenous dsRNA	Gene Ontology	GO:0043330	7	34	0.840608	0.91629	IRF3|DDX58|STAT1|MAPK1|NOD2|IRAK3|DHX36	http://amigo.geneontology.org/amigo/term/GO:0043330
cell fate commitment	Gene Ontology	GO:0045165	10	47	0.841992	0.917061	WNT2B|SMAD2|PML|PPARG|PRDM1|MITF|WNT16|WNT5A|FGFR2|SOX5	http://amigo.geneontology.org/amigo/term/GO:0045165
endosomal transport	Gene Ontology	GO:0016197	14	64	0.844008	0.918519	DCLK1|KIAA0196|VPS36|ANXA8|ABCA1|ZFYVE16|WASH6P|VPS37A|ALMS1|WASH3P|HTT|DPY30|CHMP7|PICALM	http://amigo.geneontology.org/amigo/term/GO:0016197
cellular defense response	Gene Ontology	GO:0006968	13	60	0.8474	0.921471	ITGB1|NCF2|RAB23|BECN1|IL1RL2|CD160|GNLY|TCIRG1|IL4|PRF1|CCR6|ZNF148|LSP1	http://amigo.geneontology.org/amigo/term/GO:0006968
positive regulation of cell growth	Gene Ontology	GO:0030307	16	73	0.8543	0.925408	RPS6KA1|IL9R|RPS6KA3|SFRP1|INO80|PTK2B|ADAM10|AKT1|DERL2|CIB1|EXOSC9|MAP2K5|ADAM17|LEF1|PRSS2|CSNK2A1	http://amigo.geneontology.org/amigo/term/GO:0030307
neutrophil chemotaxis	Gene Ontology	GO:0030593	8	39	0.854432	0.925408	CXADR|SLC37A4|SYK|ITGA1|LGALS3|EDN3|PDE4D|IL1B	http://amigo.geneontology.org/amigo/term/GO:0030593
learning or memory	Gene Ontology	GO:0007611	8	39	0.854432	0.925408	SLC11A2|KCNAB1|EGFR|THRA|MEF2C|MEF2A|PRKAR1B|BHLHB9	http://amigo.geneontology.org/amigo/term/GO:0007611
erythrocyte differentiation	Gene Ontology	GO:0030218	8	39	0.854432	0.925408	FLVCR1|BMP4|EXOC6|NFE2L1|ACIN1|THRA|JAK2|PTPN2	http://amigo.geneontology.org/amigo/term/GO:0030218
sperm motility	Gene Ontology	GO:0030317	8	39	0.854432	0.925408	ROPN1B|INPP5B|DPCD|NALCN|LRRC6|MST1|CHRNA7|PLTP	http://amigo.geneontology.org/amigo/term/GO:0030317
sodium ion transmembrane transport	Gene Ontology	GO:0035725	14	65	0.860323	0.930302	SLC4A11|SLC9A5|SLC9A7|FXYD2|SLC9A2|NALCN|SLC4A7|SLC24A1|SLC34A3|SLC34A2|TRAPPC10|SCNN1A|SCN3A|ATP1A2	http://amigo.geneontology.org/amigo/term/GO:0035725
negative regulation of ubiquitin-protein ligase activity involved in mitotic cell cycle	Gene Ontology	GO:0051436	14	65	0.860323	0.930302	PSMD1|CDC16|PSMD8|BUB3|PSMD4|UBE2C|ANAPC11|ANAPC10|CDC20|PSMA1|PSMB8|PSMC2|PSMC3|ANAPC7	http://amigo.geneontology.org/amigo/term/GO:0051436
glycogen biosynthetic process	Gene Ontology	GO:0005978	5	26	0.861763	0.931103	PGM2|AKT1|AKT2|PHKG1|UGP2	http://amigo.geneontology.org/amigo/term/GO:0005978
cellular response to glucagon stimulus	Gene Ontology	GO:0071377	7	35	0.862438	0.931103	ADCY4|ADCY7|GNB1|GNB2|PRKAR1A|PRKAR1B|PRKACB	http://amigo.geneontology.org/amigo/term/GO:0071377
cellular response to retinoic acid	Gene Ontology	GO:0071300	12	57	0.867999	0.936362	RARA|RARG|OGT|MUC1|MEF2A|MEF2C|PTK2B|PHC1|TNC|ABCA1|WNT5A|BRINP3	http://amigo.geneontology.org/amigo/term/GO:0071300
membrane depolarization involved in regulation of action potential	Gene Ontology	GO:0086010	6	31	0.872044	0.938486	CACNA1H|TPCN1|NALCN|CACNA1A|CACNA1C|SCN3A	http://amigo.geneontology.org/amigo/term/GO:0086010
B cell proliferation	Gene Ontology	GO:0042100	6	31	0.872044	0.938486	CR2|MEF2C|HSPD1|MEF2A|PTPRC|LEF1	http://amigo.geneontology.org/amigo/term/GO:0042100
proteolysis involved in cellular protein catabolic process	Gene Ontology	GO:0051603	6	31	0.872044	0.938486	LONP1|LGMN|CASP8|PSMA1|CAPN2|PSMB8	http://amigo.geneontology.org/amigo/term/GO:0051603
circadian rhythm	Gene Ontology	GO:0007623	10	49	0.877882	0.943271	ARNTL2|TYMS|METTL3|EGFR|CRY2|GSK3B|DDC|NFIL3|DYRK1A|EP300	http://amigo.geneontology.org/amigo/term/GO:0007623
response to organic cyclic compound	Gene Ontology	GO:0014070	10	49	0.877882	0.943271	CPT1A|LONP2|SFRP1|SLC37A4|ACACB|MKI67|ACSL1|COMT|ACAT1|IL4	http://amigo.geneontology.org/amigo/term/GO:0014070
neuron migration	Gene Ontology	GO:0001764	23	104	0.879253	0.943996	PTK2|NRCAM|DCLK1|BAX|DCC|CTNNB1|KATNA1|RAPGEF2|NDE1|AXL|SEMA6A|ASPM|FYN|APBB1|APBB2|NR2F2|DISC1|MARK2|YWHAE|NR4A2|PCNT|NDEL1|MAPT	http://amigo.geneontology.org/amigo/term/GO:0001764
respiratory electron transport chain	Gene Ontology	GO:0022904	22	100	0.880917	0.944492	COX5A|NDUFB4|NDUFB3|NDUFB1|ATP5J|SCO2|UQCRB|NDUFV3|NDUFV1|ATP5A1|PPARGC1A|ETFA|ATP5C1|SOD2|NDUFA3|MYBBP1A|ETFDH|SDHA|NDUFS1|NDUFS7|NDUFS8|COX7C	http://amigo.geneontology.org/amigo/term/GO:0022904
regulation of heart rate	Gene Ontology	GO:0002027	5	27	0.8837	0.944492	DMD|PDE4D|ANK2|RYR2|MYBPC3	http://amigo.geneontology.org/amigo/term/GO:0002027
positive regulation of tyrosine phosphorylation of Stat3 protein	Gene Ontology	GO:0042517	5	27	0.8837	0.944492	HES1|CLCF1|JAK2|CSF1R|GHR	http://amigo.geneontology.org/amigo/term/GO:0042517
drug metabolic process	Gene Ontology	GO:0017144	5	27	0.8837	0.944492	CYP2C9|FMO3|EPHX2|GUK1|NT5C2	http://amigo.geneontology.org/amigo/term/GO:0017144
cellular response to starvation	Gene Ontology	GO:0009267	5	27	0.8837	0.944492	FNIP1|SIRT1|SFRP1|KIAA1324|CAV1	http://amigo.geneontology.org/amigo/term/GO:0009267
cell chemotaxis	Gene Ontology	GO:0060326	9	45	0.883894	0.944492	SEMA5A|BCAR1|CCL28|VEGFA|HMGB2|LEF1|RHOG|ELMO2|BIN2	http://amigo.geneontology.org/amigo/term/GO:0060326
glycosaminoglycan metabolic process	Gene Ontology	GO:0030203	26	117	0.885694	0.94567	GNS|HS3ST1|HS2ST1|HSPG2|VCAN|IDS|UST|B3GAT1|DCN|LYVE1|B3GNT2|ACAN|B4GALT3|HMMR|CD44|NAGLU|GPC3|CSGALNACT2|PRELP|CSGALNACT1|CHST13|CHST14|HYAL2|GLB1|SLC35B3|SGSH	http://amigo.geneontology.org/amigo/term/GO:0030203
positive regulation of cell proliferation	Gene Ontology	GO:0008284	104	429	0.886952	0.946269	BCL2L1|PTK2B|LIFR|PDCD10|S100A13|MDM2|RARA|RARG|FGFR2|CNOT8|CAPN1|EDN3|CUL3|TSC22D1|NOD2|TNS3|CLCF1|SLC25A27|FGFR4|MDM4|SHMT2|CSNK2A1|BMP4|GAREM|MST1R|RUNX2|TIAL1|MAPK1|TNFSF13|ALDH3A1|TBRG4|EIF5A|PLAC8|DERL2|JAK2|HTR2B|TRPM4|IGF2|DLG1|SIRT1|ROMO1|CDC25B|PPARD|VEGFA|SHH|RHOG|PTPN6|PROK1|CDC20|TCIRG1|BTC|HES1|GLI1|HDAC1|CAPNS1|HDAC4|ASH2L|ILK|EPHA1|RPS15A|RPS9|S1PR3|CSF1R|FGF2|CIB1|TGFBR2|ROGDI|CH…	http://amigo.geneontology.org/amigo/term/GO:0008284
cellular response to amino acid stimulus	Gene Ontology	GO:0071230	8	41	0.890793	0.949619	BCL2L1|DNMT3A|RRAGC|CPEB4|CAPN2|COL16A1|IPO5|ZEB1	http://amigo.geneontology.org/amigo/term/GO:0071230
protein folding	Gene Ontology	GO:0006457	41	179	0.891922	0.950076	FKBP14|CRYAB|GANAB|HSP90B1|NFYC|FKBP5|PPIL3|PPP2R4|MPDU1|HSPE1-MOB4|HSPBP1|PIN4|HSCB|CCT2|CCT3|TUBA1A|PFDN6|CCT7|DNAJB5|CCT5|SLMAP|NKTR|MAN1B1|MKKS|ITGB3|LTBP4|PFDN5|SIL1|TUBB6|ERP29|ERP44|FKBP4|FUT10|TBCE|TBCD|TBCA|TUBA1C|TCP1|PRKCSH|PPIH|PPIE	http://amigo.geneontology.org/amigo/term/GO:0006457
cell redox homeostasis	Gene Ontology	GO:0045454	12	59	0.896928	0.954658	DDIT3|SEPW1|TUSC3|DLD|VIMP|KRIT1|ERP44|DNAJC10|TMX2|SELT|AIFM1|TXNRD1	http://amigo.geneontology.org/amigo/term/GO:0045454
positive regulation of cell adhesion	Gene Ontology	GO:0045785	7	37	0.898751	0.955099	VAV1|TPM1|CHRD|VEGFA|APC|PRSS2|PTPRJ	http://amigo.geneontology.org/amigo/term/GO:0045785
neural crest cell migration	Gene Ontology	GO:0001755	7	37	0.898751	0.955099	EDN3|CFL1|HTR2B|SHH|LEF1|KITLG|NRP2	http://amigo.geneontology.org/amigo/term/GO:0001755
lipopolysaccharide-mediated signaling pathway	Gene Ontology	GO:0031663	5	28	0.902582	0.957669	IRF3|IL1B|MAPK1|MYD88|STAT1	http://amigo.geneontology.org/amigo/term/GO:0031663
hair follicle morphogenesis	Gene Ontology	GO:0031069	5	28	0.902582	0.957669	SHH|CTNNB1|ATP7A|FGFR2|DICER1	http://amigo.geneontology.org/amigo/term/GO:0031069
antigen processing and presentation of peptide antigen via MHC class I	Gene Ontology	GO:0002474	21	98	0.903962	0.958146	NCF2|ERAP1|HLA-H|PSMD8|PSMD4|PSME4|PSMD1|HLA-F|CD36|MR1|TPP2|SEC24D|PSMA1|SEC31A|SEC24C|PSMB8|SEC13|PSMC2|PSMC3|ABCB9|SEC61A2	http://amigo.geneontology.org/amigo/term/GO:0002474
oxidation-reduction process	Gene Ontology	GO:0055114	32	144	0.906201	0.958146	PECR|CYB5R4|OXA1L|ALDH3A1|MGST3|MGST1|SCO2|ME3|FDXR|UQCRB|HCCS|LOXL2|C5orf63|SPR|HIGD1A|LTC4S|MICAL2|WWOX|BCO2|MTO1|GMPR2|NNT|HSD17B4|DNAJC24|SNCA|MARC2|CYP2C9|TXNDC17|MICAL3|MTRR|SDHA|CYB561D1	http://amigo.geneontology.org/amigo/term/GO:0055114
regulation of cellular amino acid metabolic process	Gene Ontology	GO:0006521	10	51	0.906841	0.958146	PSMD1|PSMD8|PSMD4|PSME4|AZIN1|OAZ3|PSMA1|PSMB8|PSMC2|PSMC3	http://amigo.geneontology.org/amigo/term/GO:0006521
brain development	Gene Ontology	GO:0007420	41	181	0.90713	0.958146	BPTF|SEPP1|BAG6|CTTNBP2|ATM|ZFHX3|PRKDC|BOK|ECE2|CTNND1|SMARCA1|PLXNB2|NCOA6|BID|UBE3A|ACAT1|H3F3B|NF1|C2CD3|TGFBR2|TCF7|HSPG2|STK36|KLHL17|UNC5C|PTCH1|DFFB|ABR|SNPH|MACROD2|PAFAH1B3|STAR|SFRP1|AK2|AK7|TCF7L2|PITPNM1|PHF8|CDK5RAP2|PCDH18|CDK5RAP1	http://amigo.geneontology.org/amigo/term/GO:0007420
dendrite development	Gene Ontology	GO:0016358	6	33	0.907978	0.958146	MAP1B|LST1|GHRL|APP|MYO6|DAB1	http://amigo.geneontology.org/amigo/term/GO:0016358
rhodopsin mediated signaling pathway	Gene Ontology	GO:0016056	6	33	0.907978	0.958146	METAP2|GNB1|SLC24A1|PDE6B|CNGA1|PDE6A	http://amigo.geneontology.org/amigo/term/GO:0016056
keratan sulfate metabolic process	Gene Ontology	GO:0042339	6	33	0.907978	0.958146	GNS|B3GNT2|ACAN|GLB1|B4GALT3|PRELP	http://amigo.geneontology.org/amigo/term/GO:0042339
response to peptide hormone stimulus	Gene Ontology	GO:0043434	9	47	0.912683	0.962169	TEK|STAT1|CD55|SOCS2|EIF2B4|LRP5|EIF2B3|EIF2B1|DAG1	http://amigo.geneontology.org/amigo/term/GO:0043434
water transport	Gene Ontology	GO:0006833	7	38	0.913623	0.962169	ADCY4|ADCY7|PDPN|PRKAR1A|PRKAR1B|PRKACB|MYO5B	http://amigo.geneontology.org/amigo/term/GO:0006833
potassium ion transmembrane transport	Gene Ontology	GO:0071805	11	56	0.913919	0.962169	KCNJ13|KCNMB3|KCNMB2|KCNH6|CNGB3|KCNMA1|KCNQ1|KCNT1|CNGA1|SLC9A7|KCNT2	http://amigo.geneontology.org/amigo/term/GO:0071805
interaction with host	Gene Ontology	GO:0051701	6	34	0.922414	0.968856	NCF2|ATP6V1F|ATP6V1E1|TCIRG1|ATP6V1B1|ATP6V1C2	http://amigo.geneontology.org/amigo/term/GO:0051701
cellular response to interleukin-1	Gene Ontology	GO:0071347	6	34	0.922414	0.968856	SFRP1|HYAL3|HYAL2|DAB2IP|RBMX|MAPK9	http://amigo.geneontology.org/amigo/term/GO:0071347
embryonic forelimb morphogenesis	Gene Ontology	GO:0035115	6	34	0.922414	0.968856	KIAA1715|RUNX2|OSR2|CTNNB1|SHH|RPGRIP1L	http://amigo.geneontology.org/amigo/term/GO:0035115
positive regulation of DNA replication	Gene Ontology	GO:0045740	7	39	0.926571	0.972469	AREG|CTC1|TNFAIP1|OBFC1|GLI1|KITLG|EGFR	http://amigo.geneontology.org/amigo/term/GO:0045740
regulation of rhodopsin mediated signaling pathway	Gene Ontology	GO:0022400	5	30	0.93247	0.977903	PDE6B|CNGA1|METAP2|GNB1|PDE6A	http://amigo.geneontology.org/amigo/term/GO:0022400
placenta development	Gene Ontology	GO:0001890	6	35	0.934823	0.979613	DCN|ANG|PBRM1|PPARG|PTK2|ADA	http://amigo.geneontology.org/amigo/term/GO:0001890
response to wounding	Gene Ontology	GO:0009611	10	54	0.939325	0.983571	ITGB4|FN1|LYVE1|DST|F2RL3|KLK8|TNC|ABHD2|NMNAT3|SLC1A3	http://amigo.geneontology.org/amigo/term/GO:0009611
locomotory behavior	Gene Ontology	GO:0007626	16	81	0.941627	0.98522	SEPP1|SOD2|ESPN|APBA2|ATP7A|NOVA1|NPAS3|MYO6|HTT|MCOLN3|ZDHHC8|SLC18A2|APLP2|ATP2B2|VPS13A|APP	http://amigo.geneontology.org/amigo/term/GO:0007626
innate immune response	Gene Ontology	GO:0045087	183	754	0.942586	0.985464	BCL2L1|TRIM14|LAT2|CD36|CASP10|AKT1|POLR3E|TNRC6C|TNRC6B|UBE2V1|MDM2|POLR3H|C1RL|PIK3CB|ARHGEF2|MR1|MAP3K5|PLA2G6|ZC3HAV1|IRAK4|ERBB3|CD28|TRIM25|ATG5|SIGLEC15|ADCY7|FGFR4|FGFR2|ADCY4|IKBKB|TSC2|DDX41|APP|GSK3A|PLCG1|GSK3B|SYK|GRB2|CYLD|ELMO1|ELMO2|LGR4|NFATC2|NFATC3|FRS2|NFKBIB|MST1R|CDKN1A|DOCK1|UBE2D2|UBE2D3|HSP90B1|GAB1|PPP3CA|POLR1C|TRIB3|RICTOR|MAPKAPK2|DHX36|DDX58|CLEC7A|C4BPA|C4BPB|TREX1|…	http://amigo.geneontology.org/amigo/term/GO:0045087
protein polymerization	Gene Ontology	GO:0051258	5	31	0.94409	0.985516	TUBA1C|TUBB6|TUBA1A|MID1IP1|ARL6	http://amigo.geneontology.org/amigo/term/GO:0051258
cell communication	Gene Ontology	GO:0007154	5	31	0.94409	0.985516	GJB1|TRIP10|ANG|FRAS1|NF1	http://amigo.geneontology.org/amigo/term/GO:0007154
cell differentiation	Gene Ontology	GO:0030154	92	395	0.946135	0.986892	MUSK|HUWE1|SFMBT1|GPM6B|KIF2A|SEMA4G|ARHGAP22|SRPK3|DAZ2|DAZ4|CAMK2G|FLI1|PAPPA|FXR1|SH2D2A|MEG3|ROR2|TRAPPC9|BMP3|BMP1|AKT1|ROBO4|GRB2|PLAGL1|TNFSF12|MMP19|ACSBG2|NDRG2|NDRG3|NDRG4|ZSCAN2|TBATA|ZIC5|JAK2|ANXA13|EDARADD|PDLIM7|SPATA16|PPARD|HERC4|APOLD1|NAA15|TP53|ETV6|TAF8|MGP|CREM|FLNB|BAG6|TRIM54|THSD7A|NOTCH2NL|PTPN6|FHL1|MAPK7|MYT1L|AMBRA1|CHRDL1|CHRDL2|UBE2V1|UHRF2|SRPK2|TDRKH|EDA|ARNT|STX2…	http://amigo.geneontology.org/amigo/term/GO:0030154
response to glucocorticoid stimulus	Gene Ontology	GO:0051384	14	73	0.947462	0.987516	PCK2|IL1RN|GHR|FAS|ALDH3A1|PPARGC1B|PAPPA|IGFBP2|TYMS|BAD|BCKDHB|ACSBG1|EP300|PAM	http://amigo.geneontology.org/amigo/term/GO:0051384
positive regulation of T cell proliferation	Gene Ontology	GO:0042102	8	46	0.949858	0.988786	CD28|CD59|IL4|PTPRC|HES1|IL1B|CD3E|CD46	http://amigo.geneontology.org/amigo/term/GO:0042102
nucleosome assembly	Gene Ontology	GO:0006334	24	117	0.950139	0.988786	HMGB2|ITGB3BP|HIST2H2BF|NAA60|SHPRH|SET|NAP1L1|H3F3B|CENPN|CENPK|CENPH|MIS18BP1|CENPA|HIST1H2BD|MCM2|ATRX|NPM1|CENPP|H2AFV|RBBP7|H2AFY|RBBP4|KAT6B|KAT6A	http://amigo.geneontology.org/amigo/term/GO:0006334
positive regulation of cysteine-type endopeptidase activity involved in apoptotic process	Gene Ontology	GO:0043280	6	37	0.954472	0.991773	SIRT1|UACA|MAP3K5|BAD|NOD1|HTRA2	http://amigo.geneontology.org/amigo/term/GO:0043280
positive regulation of interferon-gamma production	Gene Ontology	GO:0032729	6	37	0.954472	0.991773	CD3E|HSPD1|IFNAR1|WNT5A|PDE4D|IL1B	http://amigo.geneontology.org/amigo/term/GO:0032729
inner ear development	Gene Ontology	GO:0048839	7	42	0.955774	0.992333	LIN7A|CCM2|LPPR4|SLC25A27|SHH|EYA4|MAPKAPK2	http://amigo.geneontology.org/amigo/term/GO:0048839
spermatogenesis	Gene Ontology	GO:0007283	79	346	0.956475	0.992333	ZFX|LGR4|BCL2L2|BAG6|CD55|LIMK2|ERCC1|SPATA20|BIRC3|KHDRBS3|FSTL3|SBF1|SFMBT1|GAMT|MYCBP|ACSBG2|RARA|GAL3ST1|DAZ4|NDRG3|AXL|ZSCAN2|ROPN1B|SGPL1|CATSPERG|KATNAL1|RACGAP1|ASPM|DAZAP1|TBATA|USP9Y|MST1|HOXA10|CDYL|PIAS1|GGT1|PAFAH1B3|LIG3|TDRP|KDM2B|PRSS21|CNR1|SIRT1|DNMT3A|DPCD|SPAG9|SPATA5|PHC2|HMGA2|INPP5B|SPATA32|PAX5|SPATA16|CREM|RBP4|HERC4|GATA4|PGM3|RAD51C|ADAM28|CATSPERB|GLI1|TDRKH|TAF7L|DAZ2…	http://amigo.geneontology.org/amigo/term/GO:0007283
defense response to Gram-positive bacterium	Gene Ontology	GO:0050830	8	48	0.964052	0.999145	PLD1|MYO1F|CD36|PLA2G2A|TNFRSF14|NOD1|NOD2|MYD88	http://amigo.geneontology.org/amigo/term/GO:0050830
sensory perception of sound	Gene Ontology	GO:0007605	24	121	0.967987	0.999145	PGAP1|COL11A1|ESPN|FBXO11|TMPRSS3|TIMM8B|EML2|THRB|KCNMA1|TSPEAR|TIMM10|TBX18|ATP6V1B1|CLIC5|DIAPH1|CDH23|LRTOMT|KCNQ1|COL4A3|EYA4|ATP2B2|MYO6|MYO7A|SLC1A3	http://amigo.geneontology.org/amigo/term/GO:0007605
phagosome maturation	Gene Ontology	GO:0090382	6	39	0.968597	0.999145	NCF2|ATP6V1F|ATP6V1E1|TCIRG1|ATP6V1B1|ATP6V1C2	http://amigo.geneontology.org/amigo/term/GO:0090382
camera-type eye development	Gene Ontology	GO:0043010	6	39	0.968597	0.999145	FOXP2|SHH|DIXDC1|MITF|RPGRIP1L|B9D1	http://amigo.geneontology.org/amigo/term/GO:0043010
endocrine pancreas development	Gene Ontology	GO:0031018	6	39	0.968597	0.999145	EIF2AK3|AKT1|NR5A2|HES1|GIPR|HNF4G	http://amigo.geneontology.org/amigo/term/GO:0031018
respiratory gaseous exchange	Gene Ontology	GO:0007585	5	34	0.968903	0.999145	ELN|GRIN1|TMPRSS11D|MAN2A1|MAPK8IP3	http://amigo.geneontology.org/amigo/term/GO:0007585
heterophilic cell-cell adhesion	Gene Ontology	GO:0007157	5	34	0.968903	0.999145	SELP|FAT4|ITGA4|NRXN1|CXADR	http://amigo.geneontology.org/amigo/term/GO:0007157
regulation of sequence-specific DNA binding transcription factor activity	Gene Ontology	GO:0051090	7	44	0.968935	0.999145	TAF6|SGK1|MAPK1|MAPK10|STK36|MAPK8|MAPK9	http://amigo.geneontology.org/amigo/term/GO:0051090
skeletal muscle cell differentiation	Gene Ontology	GO:0035914	7	45	0.974073	1	CITED2|RB1|PAX5|BCL9|MEF2D|HLF|PLAGL1	http://amigo.geneontology.org/amigo/term/GO:0035914
peripheral nervous system development	Gene Ontology	GO:0007422	5	35	0.974583	1	CITED2|NFASC|PMP22|NF1|ERBB3	http://amigo.geneontology.org/amigo/term/GO:0007422
sodium ion transport	Gene Ontology	GO:0006814	13	74	0.975816	1	SLC4A11|SLC38A6|SGK1|SLC38A9|SLC17A1|SCN3A|SLC38A11|SLC38A10|SLC34A3|ATP1A2|SCNN1A|SLC4A8|TRAPPC10	http://amigo.geneontology.org/amigo/term/GO:0006814
homophilic cell adhesion	Gene Ontology	GO:0007156	28	141	0.976122	1	CDH13|CDH17|CDH16|DSC2|PCDHGB3|PCDHGB6|PCDHGB4|CLSTN1|TENM3|PIK3CB|PCDHGA10|CEACAM1|PVRL2|ITGB1|DCHS2|CDH23|PCDHGA9|PCDHGA2|PCDHGA6|PCDH9|PTPRT|PCDH1|CDHR2|FAT2|FAT1|FAT4|PCDH18|PKD1	http://amigo.geneontology.org/amigo/term/GO:0007156
response to heat	Gene Ontology	GO:0009408	6	41	0.978588	1	PSIP1|EIF2B4|EIF2B3|EIF2B1|AKT1|CD14	http://amigo.geneontology.org/amigo/term/GO:0009408
response to stimulus	Gene Ontology	GO:0050896	8	51	0.978618	1	MYO3B|SLC8B1|CYP4V2|CDH23|SCNN1A|HMCN2|HMCN1|RIMS1	http://amigo.geneontology.org/amigo/term/GO:0050896
O-glycan processing	Gene Ontology	GO:0016266	9	56	0.979071	1	B3GNT5|B3GNT2|GCNT3|ST6GAL1|MUC1|MUC4|MUC5AC|MUC5B|GALNT1	http://amigo.geneontology.org/amigo/term/GO:0016266
response to insulin stimulus	Gene Ontology	GO:0032868	8	52	0.982109	1	SIRT1|OGT|HADHA|UPRT|RBP4|GRB10|SCAP|GGH	http://amigo.geneontology.org/amigo/term/GO:0032868
negative regulation of endopeptidase activity	Gene Ontology	GO:0010951	16	90	0.98233	1	UCHL5|SERPINA4|CAST|FURIN|BIRC6|APP|PZP|SERPINB8|AKT1|COL4A3|SERPINH1|SERPINB1|ITIH3|SERPINB2|A2M|SERPINB6	http://amigo.geneontology.org/amigo/term/GO:0010951
excretion	Gene Ontology	GO:0007588	6	42	0.98239	1	SLC22A18|KIRREL|CLCN5|SCNN1A|CLCNKA|ATP6V1B1	http://amigo.geneontology.org/amigo/term/GO:0007588
adenylate cyclase-inhibiting G-protein coupled receptor signaling pathway	Gene Ontology	GO:0007193	6	42	0.98239	1	ADCY4|RIC8A|NPR3|S1PR3|ADCY7|GNAL	http://amigo.geneontology.org/amigo/term/GO:0007193
glycosaminoglycan biosynthetic process	Gene Ontology	GO:0006024	5	37	0.983161	1	HS2ST1|GPC3|XYLT2|HS3ST1|HSPG2	http://amigo.geneontology.org/amigo/term/GO:0006024
positive regulation of cAMP biosynthetic process	Gene Ontology	GO:0030819	5	37	0.983161	1	ADCY7|GSK3A|PTHLH|ABCA1|RAMP2	http://amigo.geneontology.org/amigo/term/GO:0030819
chemotaxis	Gene Ontology	GO:0006935	22	118	0.984148	1	RALBP1|DOCK2|PTAFR|CCR6|PLP2|CMTM8|PIK3CB|IL4|PLA2G6|CCL28|MAPK1|CCL23|FPR3|ENPP2|PLAU|PIK3C2G|FGF2|PLD1|PLGRKT|TYMP|FER|CMKLR1	http://amigo.geneontology.org/amigo/term/GO:0006935
protein glycosylation	Gene Ontology	GO:0006486	17	96	0.985511	1	B3GNT5|NAGPA|FUT10|B3GALNT2|B3GALT5|ST6GAL1|COG3|ALG3|MGAT1|NPC1|OAS2|FUT3|ST6GALNAC6|B3GAT1|DAD1|DDOST|RPN1	http://amigo.geneontology.org/amigo/term/GO:0006486
inner ear morphogenesis	Gene Ontology	GO:0042472	9	59	0.98758	1	EPHB2|COL11A1|FGFR2|MYO6|ROR2|ABR|ATP6V1B1|GATA2|PAX8	http://amigo.geneontology.org/amigo/term/GO:0042472
neuron differentiation	Gene Ontology	GO:0030182	14	84	0.989189	1	WNT2B|MEF2C|AIFM1|BRSK2|SMARCA1|RTN1|PSD3|SNPH|PSD4|WNT16|EDN3|ATP2B2|DAPK3|WNT5A	http://amigo.geneontology.org/amigo/term/GO:0030182
skeletal system development	Gene Ontology	GO:0001501	24	130	0.989214	1	HDAC4|ACP2|ACAN|EVC|CLEC3B|PTHLH|HOXA10|PRELP|IGF2|NPR3|TCOF1|COL9A2|POSTN|LGALS3|RPS6KA3|BMP3|BMP1|EIF2AK3|CHRD|MMP9|SH3PXD2B|CMKLR1|UFD1L|COL12A1	http://amigo.geneontology.org/amigo/term/GO:0001501
phototransduction, visible light	Gene Ontology	GO:0007603	15	89	0.989644	1	HSPG2|METAP2|PDE6A|STRA6|CNGB3|RDH5|GNB1|SLC24A1|PDE6B|CNGA1|GPC3|RBP4|PLB1|LRP1|LRP8	http://amigo.geneontology.org/amigo/term/GO:0007603
antigen processing and presentation of exogenous peptide antigen via MHC class I, TAP-dependent	Gene Ontology	GO:0002479	12	75	0.990108	1	NCF2|PSMD8|PSMD4|PSME4|PSMD1|HLA-F|CD36|PSMA1|PSMB8|PSMC2|PSMC3|SEC61A2	http://amigo.geneontology.org/amigo/term/GO:0002479
retinoid metabolic process	Gene Ontology	GO:0001523	8	56	0.99143	1	HSPG2|LRP1|STRA6|LRP8|RDH5|GPC3|RBP4|PLB1	http://amigo.geneontology.org/amigo/term/GO:0001523
negative regulation of cell differentiation	Gene Ontology	GO:0045596	5	41	0.992827	1	RARA|SHH|MAPK1|CDK6|HOPX	http://amigo.geneontology.org/amigo/term/GO:0045596
phospholipase C-activating G-protein coupled receptor signaling pathway	Gene Ontology	GO:0007200	5	41	0.992827	1	F2RL3|GNB1|NPR3|PLCE1|HRH1	http://amigo.geneontology.org/amigo/term/GO:0007200
antigen processing and presentation of exogenous peptide antigen via MHC class I	Gene Ontology	GO:0042590	12	79	0.994941	1	NCF2|PSMD8|PSMD4|PSME4|PSMD1|HLA-F|CD36|PSMA1|PSMB8|PSMC2|PSMC3|SEC61A2	http://amigo.geneontology.org/amigo/term/GO:0042590
keratinocyte differentiation	Gene Ontology	GO:0030216	7	54	0.995433	1	RBPJ|DSP|STK4|CTNND1|WNT16|WNT5A|SMARCA4	http://amigo.geneontology.org/amigo/term/GO:0030216
positive regulation of MAPK cascade	Gene Ontology	GO:0043410	9	65	0.995868	1	ITGB1|IGF2|TRIM5|DAB2IP|CD36|CTNNB1|KSR1|FGFR2|BNIP2	http://amigo.geneontology.org/amigo/term/GO:0043410
synaptic transmission	Gene Ontology	GO:0007268	81	389	0.997109	1	STX1B|PICK1|GRIA2|NOVA1|RPS6KA3|CACNB2|KCNMA1|RRAS|CAMK2G|SLC5A7|GABRA4|GLS|RAF1|GAD1|GNB2|DLG1|DLG3|DLG2|DLG4|ARHGEF9|CACNB3|CACNA1A|GLRB|CACNA1C|GABARAP|CPNE6|KCNK2|AP2B1|NCALD|PDE7B|PMP22|VIPR1|CNP|GRIN1|KCNIP1|MBP|RIMS1|STXBP1|VAMP2|EPB41L1|ADCY7|KCNJ15|CAMK2D|GNB1|CHRNE|KCNAB1|KCNMB3|KCNQ1|COMT|GRIP1|KCNH6|AP2A1|DTNA|GABRB1|MDM2|SDCBP|NRXN2|ADCY4|RPS6KA1|RPS6KA2|KCNMB2|RASGRF1|CHRNA5|SYT1|AP…	http://amigo.geneontology.org/amigo/term/GO:0007268
pattern specification process	Gene Ontology	GO:0007389	8	63	0.997815	1	FOXP2|SHROOM3|FOXP1|ASPH|FOXO3|SHH|ZEB1|MID1	http://amigo.geneontology.org/amigo/term/GO:0007389
elevation of cytosolic calcium ion concentration	Gene Ontology	GO:0007204	17	110	0.998278	1	JAK2|DLG4|PLCE1|GHRL|S1PR3|CACNA1A|PKD1|CACNA1C|GNB1|PLA2G6|CCL28|PTK2B|CD55|CCR6|ITPR3|GIPR|LPAR1	http://amigo.geneontology.org/amigo/term/GO:0007204
visual perception	Gene Ontology	GO:0007601	34	193	0.998899	1	MYO3B|COL11A1|ARL6|VAX2|EML2|CACNB2|CNGB3|RDH5|EFEMP1|PDE6A|EYA4|MKKS|RIMS1|EYA3|CRYZ|COL18A1|BEST1|CYP4V2|CDH23|GLRB|SLC24A1|CNGA1|CRYBB1|ABLIM1|OPA1|HMCN1|KIFC3|PDE6B|RABGGTA|MYO9A|DLL4|ATXN7|MYO5A|MYO7A	http://amigo.geneontology.org/amigo/term/GO:0007601
epidermis development	Gene Ontology	GO:0008544	10	78	0.999074	1	PTCH1|PTHLH|DSP|GAB1|LAMA3|FLOT2|STS|PTCH2|ATP2C1|COL17A1	http://amigo.geneontology.org/amigo/term/GO:0008544
Fc-epsilon receptor signaling pathway	Gene Ontology	GO:0038095	56	294	0.999179	1	NFATC2|NFATC3|LAT2|CDKN1A|TRIB3|EGFR|FRS2|FOXO3|AKT1|PLCG1|MAP2K7|TNRC6B|MAPK10|LCP2|RICTOR|TSC2|KITLG|RAF1|PIK3CB|FYN|MAP3K7|RPS6KB2|MAPKAP1|MAPK1|PIK3R1|MAPK8|MAPK9|GAB1|ERBB3|CD28|ITPR3|CHUK|FER|PDPK1|ITPR2|UBE2V1|MDM2|ITPR1|FGFR2|FGF2|IKBKB|SOS1|SYK|VAV2|GSK3A|BAD|TNRC6C|GSK3B|VAV1|GRB2|FGFR4|TAB3|BTC|CD80|PPP3CA|PPP3CB	http://amigo.geneontology.org/amigo/term/GO:0038095
potassium ion transport	Gene Ontology	GO:0006813	10	82	0.999582	1	KCNJ13|KCNMB3|KCNMB2|KCNJ15|KCNK7|KCNAB1|KCNMA1|SLC12A6|ATP1A2|SLC12A8	http://amigo.geneontology.org/amigo/term/GO:0006813
defense response to bacterium	Gene Ontology	GO:0042742	12	98	0.999851	1	ANXA3|ROMO1|NLRP1|TNFRSF1A|SYK|PLAC8|GNLY|NOD2|NOD1|SLAMF8|LYST|RBPJ	http://amigo.geneontology.org/amigo/term/GO:0042742
inflammatory response	Gene Ontology	GO:0006954	54	307	0.999941	1	EPHX2|NFATC3|HDAC5|HDAC4|ITCH|HDAC9|SMAD1|NFKBID|IKBKB|AKT1|PTAFR|SGMS1|LTA4H|IL1A|IL1B|MAPKAPK2|PRKCZ|CAMK1D|CLEC7A|S1PR3|CIITA|NFE2L1|CSF1R|NFAM1|PDPN|THBS1|PXK|IFI16|THEMIS2|NOD1|AXL|KDM6B|CCL23|MYD88|APOL3|PTGDR|VNN1|DAB2IP|CHUK|TNIP1|IL1RAP|NFRKB|IL17RE|AOAH|RPS6KA4|OLR1|TNFRSF1A|HYAL3|PLGRKT|CD14|IL5|PSTPIP1|SELP|HRH1	http://amigo.geneontology.org/amigo/term/GO:0006954
Fc-gamma receptor signaling pathway involved in phagocytosis	Gene Ontology	GO:0038096	27	201	0.999998	1	PTK2|CYFIP2|DOCK1|MYO1C|PLCG1|CD247|ABL1|PIK3CB|FYN|VAV2|PLA2G6|MAPK1|PIK3R1|ARPC5|CFL1|ITPR2|ITPR3|ITPR1|SYK|ABI1|VAV1|GRB2|WIPF2|WIPF1|ELMO1|ELMO2|MYO10	http://amigo.geneontology.org/amigo/term/GO:0038096
cell-cell signaling	Gene Ontology	GO:0007267	32	237	1	1	EFNB2|TSHB|ADAM10|PKP4|ECE2|IL1B|PGF|AREG|TEK|TMED1|GJB1|CD80|PTHLH|DLGAP3|PGR|DLGAP4|CCL23|SH3KBP1|ASH1L|EFNA4|TNFRSF11A|SHH|GATA4|FGFR2|EDN3|BMP3|SEMA5A|PCDH1|MLLT4|FAT1|GRB2|WISP3	http://amigo.geneontology.org/amigo/term/GO:0007267
G-protein coupled receptor signaling pathway	Gene Ontology	GO:0007186	44	317	1	1	DGKQ|GHRL|TSHB|FRS2|AKT1|PTAFR|RAPGEF2|PTGDR|APLP2|GPR35|GPRC5C|AREG|P2RY14|PIK3CB|GPR183|HTR2B|KCNK2|LANCL1|JAK2|VIPR1|CCL23|TPRA1|ARHGEF11|ARHGEF12|CHRM3|HRH1|ENPP2|RAMP2|PPARG|ITPR3|GPR18|BCAR1|PTPN6|GNB2|RGS13|RGS11|CMKLR1|S1PR3|GNGT2|ABCA1|TAS1R3|LPAR1|GPSM2|CD3E	http://amigo.geneontology.org/amigo/term/GO:0007186
regulation of immune response	Gene Ontology	GO:0050776	21	213	1	1	ITGB1|CXADR|IFITM1|IRF7|TRAC|LILRB1|ICAM3|ITGB7|CD160|FCGR2B|HLA-F|SMAD3|ITGA4|CD247|CD226|PVRL2|IL4|CD200R1|CD8B|CD3E|LILRA1	http://amigo.geneontology.org/amigo/term/GO:0050776
immune response	Gene Ontology	GO:0006955	69	476	1	1	TNFSF13|CD74|HLA-H|IL1RL1|TNFSF12|IL1RAP|TCF7|SMAD3|TENM1|PRG4|IKBKAP|CCR6|IL1A|IL1B|TRGC2|SEMA4D|FYB|CD8B|CEBPG|EXOSC9|FAS|GPR183|HLA-F|MR1|THBS1|CCL28|CTSC|OAS2|HRH2|ZAP70|NFIL3|CEACAM8|CCL23|FTH1|MBP|IGHD|ICOS|HLA-DQB1|PTAFR|IL1RN|ENPP2|VIPR1|FCGR2B|CHUK|FCGR2C|GTPBP1|CRIP1|C1R|LCP2|SBSPON|ZEB1|TCF12|CR2|IL2RA|EDA|SAMHD1|LST1|ITGAD|CLEC4E|TNFAIP1|TNFRSF14|IL16|ADAMDEC1|IL4|IL5|CIITA|IL32|CMKLR…	http://amigo.geneontology.org/amigo/term/GO:0006955
complement activation, classical pathway	Gene Ontology	GO:0006958	8	161	1	1	CR2|C1RL|CD55|C4BPA|C4BPB|CD46|C1S|C1R	http://amigo.geneontology.org/amigo/term/GO:0006958

## Sheet: RASGs KEGG
Term	Database	ID	Input number	Background number	P-Value	Corrected P-Value	Input	Hyperlink	img
Platinum drug resistance	KEGG PATHWAY	hsa01524	35	75	0.000102102	0.0166743	BCL2L1|GSTA4|ERCC1|CDKN1A|MSH3|BIRC3|BAX|AKT1|BAD|MGST1|ATP7A|POLH|FAS|BID|MAP3K5|MAPK1|PIK3R3|PIK3R1|MSH2|APAF1|BRCA1|ATM|XPA|REV3L|MSH6|GSTT2B|MDM2|TP53|MGST3|GSTM1|GSTM4|AKT2|CASP8|PDPK1|PIK3CB	http://www.genome.jp/kegg-bin/show_pathway?hsa01524/hsa:317%09red/hsa:8503%09red/hsa:572%09red/hsa:841%09red/hsa:538%09red/hsa:330%09red/hsa:2941%09red/hsa:2944%09red/hsa:653689%09red/hsa:4437%09red/hsa:2948%09red/hsa:598%09red/hsa:2067%09red/hsa:5980%09red/hsa:5170%09red/hsa:637%09red/hsa:5594%09red/hsa:7507%09red/hsa:672%09red/hsa:5291%09red/hsa:581%09red/hsa:5295%09red/hsa:208%09red/hsa:207%09…	img/hsa01524.html
Focal adhesion	KEGG PATHWAY	hsa04510	77	203	0.000135001	0.0166743	CCND3|COL4A2|PTK2|CHAD|THBS2|DOCK1|EGFR|ITGB3|CTNNB1|AKT1|BAD|MYL5|MAPK10|RAPGEF1|ITGA1|ARHGAP5|TLN1|RAF1|CAV1|PGF|FLNB|COL9A2|PIK3CB|FYN|THBS3|THBS1|MAPK1|PIK3R3|CAPN2|PPP1R12B|ITGB8|PARVA|MAPK8|PIK3R1|PARVG|PXN|ITGB1|LAMA2|LAMA3|LAMA4|DIAPH1|ITGB7|RAP1B|ITGA4|VCL|FN1|TNXB|ILK|PPP1R12A|AKT2|COL4A4|VEGFA|COL4A3|TNC|VEGFB|BIRC3|TNN|BCAR1|COL6A3|ACTN1|MAPK9|PPP1CB|RASGRF1|SOS1|ACTN4|VAV1|ITGB4|VAV2…	http://www.genome.jp/kegg-bin/show_pathway?hsa04510/hsa:10298%09red/hsa:8503%09red/hsa:2889%09red/hsa:572%09red/hsa:7409%09red/hsa:3910%09red/hsa:2534%09red/hsa:9564%09red/hsa:1793%09red/hsa:55742%09red/hsa:1729%09red/hsa:7414%09red/hsa:63923%09red/hsa:5228%09red/hsa:2335%09red/hsa:7410%09red/hsa:2317%09red/hsa:4638%09red/hsa:824%09red/hsa:7094%09red/hsa:5923%09red/hsa:4659%09red/hsa:1293%09red/h…	img/hsa04510.html
Adherens junction	KEGG PATHWAY	hsa04520	34	74	0.000186333	0.0166743	ACP1|SMAD4|EGFR|SMAD2|SMAD3|CTNNB1|CTNND1|SORBS1|WASF1|WASF3|MLLT4|FYN|MAP3K7|PTPN6|MAPK1|TGFBR2|TCF7|FARP2|VCL|SSX2IP|TJP1|FER|LEF1|EP300|CTNNA1|CSNK2A1|ACTN1|PARD3|ACTN4|PTPRJ|TCF7L2|LMO7|PTPRB|CSNK2B	http://www.genome.jp/kegg-bin/show_pathway?hsa04520/hsa:2534%09red/hsa:7414%09red/hsa:6932%09red/hsa:6934%09red/hsa:117178%09red/hsa:1500%09red/hsa:5787%09red/hsa:4301%09red/hsa:4008%09red/hsa:87%09red/hsa:81%09red/hsa:4088%09red/hsa:4089%09red/hsa:4087%09red/hsa:1460%09red/hsa:1956%09red/hsa:5594%09red/hsa:6885%09red/hsa:1457%09red/hsa:10580%09red/hsa:5795%09red/hsa:10810%09red/hsa:7082%09red/hs…	img/hsa04520.html
Apoptosis	KEGG PATHWAY	hsa04210	56	140	0.000225328	0.0166743	BCL2L1|SPTAN1|ATM|BIRC3|BAX|IKBKB|AKT1|BAD|MAPK10|DIABLO|RAF1|HTRA2|TUBA3D|TUBA1C|FAS|PIK3CB|TRADD|MAP3K5|CFLAR|MAPK1|PIK3R3|CAPN2|PIK3R1|MAPK8|MAPK9|DFFB|APAF1|TRAF2|DDIT3|CAPN1|CTSC|DAB2IP|CHUK|PARP2|PARP3|PRF1|CASP10|ITPR2|ITPR3|ITPR1|CASP6|CASP7|LMNB1|TP53|GZMB|TNFRSF1A|EIF2AK3|AKT2|CASP8|PIDD1|BID|ERN1|PDPK1|AIFM1|TUBA1A|MCL1	http://www.genome.jp/kegg-bin/show_pathway?hsa04210/hsa:3708%09red/hsa:1075%09red/hsa:317%09red/hsa:8503%09red/hsa:843%09red/hsa:572%09red/hsa:839%09red/hsa:3709%09red/hsa:841%09red/hsa:840%09red/hsa:6709%09red/hsa:56616%09red/hsa:1147%09red/hsa:1677%09red/hsa:27429%09red/hsa:824%09red/hsa:153090%09red/hsa:4001%09red/hsa:8837%09red/hsa:598%09red/hsa:5551%09red/hsa:10039%09red/hsa:10038%09red/hsa:…	img/hsa04210.html
Cell cycle	KEGG PATHWAY	hsa04110	49	124	0.000751983	0.0397125	HDAC1|SMAD4|CDKN1A|ATM|PKMYT1|SMAD3|ATR|ZBTB17|ABL1|GSK3B|YWHAZ|EP300|SKP2|SKP1|CCNE2|ANAPC11|ANAPC10|RB1|SMAD2|WEE1|CHEK2|CUL1|YWHAE|SMC1B|BUB1|RBL1|BUB3|RAD21|ORC6|CDC25B|CDC25A|STAG1|ORC3|ORC5|MCM7|MCM2|CDC16|MDM2|PRKDC|ANAPC7|CCNB2|TP53|CCND3|CDC14B|CDC20|CDK6|CDC45|CCNA2|TFDP2	http://www.genome.jp/kegg-bin/show_pathway?hsa04110/hsa:5001%09red/hsa:896%09red/hsa:10274%09red/hsa:23595%09red/hsa:2033%09red/hsa:9184%09red/hsa:10393%09red/hsa:8318%09red/hsa:51529%09red/hsa:9088%09red/hsa:7531%09red/hsa:5925%09red/hsa:890%09red/hsa:25%09red/hsa:6500%09red/hsa:6502%09red/hsa:9134%09red/hsa:5885%09red/hsa:4088%09red/hsa:4089%09red/hsa:8454%09red/hsa:993%09red/hsa:991%09red/hsa:…	img/hsa04110.html
Colorectal cancer	KEGG PATHWAY	hsa05210	28	62	0.000942976	0.0397125	SMAD4|MSH2|MSH3|BAX|SMAD3|CTNNB1|AKT1|AKT2|MAPK10|RAF1|AXIN2|PIK3CB|DCC|SMAD2|MAPK1|PIK3R3|PIK3R1|MAPK8|MAPK9|TGFBR2|TCF7|MSH6|LEF1|TP53|BAD|TCF7L2|GSK3B|APC	http://www.genome.jp/kegg-bin/show_pathway?hsa05210/hsa:8503%09red/hsa:572%09red/hsa:6932%09red/hsa:6934%09red/hsa:8313%09red/hsa:4437%09red/hsa:4436%09red/hsa:1630%09red/hsa:5602%09red/hsa:5601%09red/hsa:4089%09red/hsa:4087%09red/hsa:5594%09red/hsa:4088%09red/hsa:5291%09red/hsa:581%09red/hsa:5599%09red/hsa:5295%09red/hsa:208%09red/hsa:207%09red/hsa:2932%09red/hsa:2956%09red/hsa:7157%09red/hsa:51…	img/hsa05210.html
Propanoate metabolism	KEGG PATHWAY	hsa00640	17	32	0.00104961	0.0397125	ACSS3|PCCA|ACACA|DLD|PCCB|ACSS2|ACSS1|ACACB|ACAT2|LDHA|SUCLG2|ACAT1|ALDH6A1|HADHA|BCKDHB|DBT|ECHDC1	http://www.genome.jp/kegg-bin/show_pathway?hsa00640/hsa:31%09red/hsa:8801%09red/hsa:594%09red/hsa:5095%09red/hsa:1629%09red/hsa:38%09red/hsa:3030%09red/hsa:79611%09red/hsa:5096%09red/hsa:39%09red/hsa:32%09red/hsa:55902%09red/hsa:1738%09red/hsa:84532%09red/hsa:3939%09red/hsa:4329%09red/hsa:55862%09red	img/hsa00640.html
Phosphatidylinositol signaling system	KEGG PATHWAY	hsa04070	40	98	0.00107331	0.0397125	PI4KB|PIKFYVE|PLCG1|DGKB|PLCE1|CDIPT|DGKZ|CALM3|PIK3CB|DGKQ|INPP4B|INPP4A|ITPKA|PIK3R3|PIK3R1|SYNJ2|MTMR7|DGKA|MTMR3|PIP4K2C|ITPK1|MTMR14|PLCB4|DGKD|IMPA1|PLCD4|PIK3C2G|PLCD1|ITPR2|ITPR3|ITPR1|IPPK|IP6K2|INPP5B|PIK3C2B|PIP5K1B|PIK3C2A|PPIP5K2|MTMR1|PI4K2B	http://www.genome.jp/kegg-bin/show_pathway?hsa04070/hsa:3708%09red/hsa:3709%09red/hsa:5288%09red/hsa:8503%09red/hsa:8776%09red/hsa:64768%09red/hsa:5287%09red/hsa:3705%09red/hsa:3706%09red/hsa:8821%09red/hsa:8395%09red/hsa:79837%09red/hsa:84812%09red/hsa:51447%09red/hsa:808%09red/hsa:8871%09red/hsa:3631%09red/hsa:8897%09red/hsa:10423%09red/hsa:5298%09red/hsa:5335%09red/hsa:3710%09red/hsa:5333%09re…	img/hsa04070.html
Pancreatic cancer	KEGG PATHWAY	hsa05212	29	66	0.00131554	0.0432668	BCL2L1|RALBP1|SMAD4|EGFR|SMAD2|SMAD3|IKBKB|AKT1|BAD|MAPK10|RAF1|TGFA|STAT1|ARHGEF6|PIK3CB|RB1|MAPK1|PIK3R3|PIK3R1|JAK1|MAPK8|MAPK9|TGFBR2|CHUK|VEGFA|TP53|PLD1|AKT2|CDK6	http://www.genome.jp/kegg-bin/show_pathway?hsa05212/hsa:3551%09red/hsa:8503%09red/hsa:572%09red/hsa:5594%09red/hsa:5925%09red/hsa:10928%09red/hsa:598%09red/hsa:5602%09red/hsa:4088%09red/hsa:4089%09red/hsa:4087%09red/hsa:1956%09red/hsa:5337%09red/hsa:9459%09red/hsa:5601%09red/hsa:5291%09red/hsa:7039%09red/hsa:5295%09red/hsa:5599%09red/hsa:3716%09red/hsa:208%09red/hsa:7422%09red/hsa:207%09red/hsa:6…	img/hsa05212.html
Fanconi anemia pathway	KEGG PATHWAY	hsa03460	25	55	0.00155426	0.0460062	ERCC1|MUS81|ATR|BRIP1|POLK|RMI1|POLI|POLH|SLX1A|SLX1B|FANCG|FANCC|RMI2|FANCA|FANCM|FANCL|FANCI|BRCA1|FAN1|REV3L|REV1|RAD51C|HES1|TOP3A|TOP3B	http://www.genome.jp/kegg-bin/show_pathway?hsa03460/hsa:80198%09red/hsa:55120%09red/hsa:80010%09red/hsa:2067%09red/hsa:116028%09red/hsa:2189%09red/hsa:79008%09red/hsa:5980%09red/hsa:55215%09red/hsa:548593%09red/hsa:22909%09red/hsa:672%09red/hsa:8940%09red/hsa:11201%09red/hsa:5889%09red/hsa:545%09red/hsa:57697%09red/hsa:5429%09red/hsa:51455%09red/hsa:83990%09red/hsa:7156%09red/hsa:2175%09red/hsa:2…	img/hsa03460.html
Hedgehog signaling pathway	KEGG PATHWAY	hsa04340	22	47	0.00183825	0.0494657	FBXW11|EVC|ARRB1|BOC|SMURF2|GLI3|CSNK1D|GLI1|CUL1|CUL3|SPOP|KIF7|CSNK1G3|CSNK1G1|SHH|KIF3A|CSNK1A1|GSK3B|CSNK1E|PRKACB|PTCH2|PTCH1	http://www.genome.jp/kegg-bin/show_pathway?hsa04340/hsa:408%09red/hsa:53944%09red/hsa:8405%09red/hsa:2737%09red/hsa:2121%09red/hsa:6469%09red/hsa:8454%09red/hsa:8452%09red/hsa:8643%09red/hsa:64750%09red/hsa:1452%09red/hsa:1453%09red/hsa:1456%09red/hsa:1454%09red/hsa:91653%09red/hsa:2932%09red/hsa:5567%09red/hsa:2735%09red/hsa:11127%09red/hsa:5727%09red/hsa:23291%09red/hsa:374654%09red	img/hsa04340.html
T cell receptor signaling pathway	KEGG PATHWAY	hsa04660	41	105	0.0025501	0.055812	NFATC2|NFATC3|NFKBIB|IKBKB|AKT1|PLCG1|CD247|MAP2K7|RAF1|DLG1|PPP3CB|MAP3K8|PIK3CB|FYN|MAP3K7|MAPK1|PIK3R3|ZAP70|PIK3R1|MAPK9|ICOS|CD28|CHUK|PPP3CA|LCP2|CD8B|PTPN6|SOS1|VAV1|GRB2|VAV2|AKT2|GSK3B|IL4|IL5|PTPRC|PAK4|PDPK1|PAK6|PPP3CC|CD3E	http://www.genome.jp/kegg-bin/show_pathway?hsa04660/hsa:10298%09red/hsa:8503%09red/hsa:1739%09red/hsa:7409%09red/hsa:2885%09red/hsa:2534%09red/hsa:3565%09red/hsa:3567%09red/hsa:3937%09red/hsa:7410%09red/hsa:29851%09red/hsa:940%09red/hsa:5530%09red/hsa:7535%09red/hsa:5532%09red/hsa:4775%09red/hsa:5788%09red/hsa:4773%09red/hsa:5601%09red/hsa:5170%09red/hsa:5609%09red/hsa:56924%09red/hsa:3551%09red/…	img/hsa04660.html
Fatty acid metabolism	KEGG PATHWAY	hsa01212	22	48	0.002566	0.055812	PECR|HADHA|ACSBG1|ACSBG2|ACAT1|HADHB|PPT2|CPT2|ACAA1|ACAA2|ACAT2|MECR|CPT1A|CPT1C|CPT1B|ACACA|ACSL1|FADS2|HACD4|ACOX3|ACOX1|ACSL6	http://www.genome.jp/kegg-bin/show_pathway?hsa01212/hsa:9374%09red/hsa:1376%09red/hsa:1375%09red/hsa:1374%09red/hsa:55825%09red/hsa:8310%09red/hsa:401494%09red/hsa:51102%09red/hsa:10449%09red/hsa:2180%09red/hsa:81616%09red/hsa:23205%09red/hsa:23305%09red/hsa:9415%09red/hsa:31%09red/hsa:30%09red/hsa:126129%09red/hsa:51%09red/hsa:39%09red/hsa:38%09red/hsa:3030%09red/hsa:3032%09red	img/hsa01212.html
Proteoglycans in cancer	KEGG PATHWAY	hsa05205	72	205	0.00263976	0.055812	IGF2|PTK2|CDKN1A|NUDT16L1|EGFR|ITGB3|SMAD2|FRS2|RRAS|RPS6|PLCG1|PLCE1|EZR|ITPR3|FLNB|THBS1|RAF1|CAV1|DCN|RPS6KB2|DROSHA|ITGB1|FAS|PIK3CB|ITPR2|ARHGEF1|TIAM1|MAPK1|PIK3R3|PXN|PPP1R12B|PDCD4|PPP1R12A|WNT2B|ERBB3|ARHGEF12|HSPG2|PIK3R1|CAMK2D|CD44|CAMK2G|MRAS|PLAU|GPC3|VEGFA|PDPK1|SHH|TP53|MDM2|ITPR1|PTPN6|EIF4B|CTNNB1|FGF2|PPP1CB|FN1|SOS1|AKT1|GRB2|VAV2|GAB1|AKT2|ROCK2|ANK1|ANK2|ANK3|PRKACB|MMP9|COL…	http://www.genome.jp/kegg-bin/show_pathway?hsa05205/hsa:3708%09red/hsa:3709%09red/hsa:8503%09red/hsa:2885%09red/hsa:3481%09red/hsa:5328%09red/hsa:81578%09red/hsa:7430%09red/hsa:355%09red/hsa:7074%09red/hsa:7410%09red/hsa:2317%09red/hsa:7474%09red/hsa:4659%09red/hsa:6237%09red/hsa:4318%09red/hsa:1634%09red/hsa:6199%09red/hsa:1975%09red/hsa:5747%09red/hsa:960%09red/hsa:2335%09red/hsa:27250%09red/hs…	img/hsa05205.html
mTOR signaling pathway	KEGG PATHWAY	hsa04150	56	154	0.0032282	0.0637031	ULK2|ATP6V1F|STK11|PRKAA1|IKBKB|RPS6|AKT2|MIOS|RPS6KB2|RAF1|NPRL3|NPRL2|FNIP1|FNIP2|RICTOR|SKP2|LPIN1|TSC2|PIK3CB|PRR5|TBC1D7|MAPKAP1|CLIP1|DVL1|PIK3R3|PIK3R1|ATP6V1B1|WNT2B|CAB39|RRAGC|GRB2|SEC13|SLC38A9|CHUK|EIF4E2|ATP6V1C2|AKT1|EIF4B|CAB39L|RPS6KA1|RPS6KA2|RPS6KA3|SGK1|SOS1|LRP5|GRB10|TNFRSF1A|ATP6V1E1|GSK3B|MAPK1|PDPK1|DEPDC5|WNT16|WNT5A|STRADA|STRADB	http://www.genome.jp/kegg-bin/show_pathway?hsa04150/hsa:55615%09red/hsa:8503%09red/hsa:8131%09red/hsa:51719%09red/hsa:81617%09red/hsa:2887%09red/hsa:9706%09red/hsa:57600%09red/hsa:55437%09red/hsa:4041%09red/hsa:245973%09red/hsa:9681%09red/hsa:92335%09red/hsa:7249%09red/hsa:7474%09red/hsa:525%09red/hsa:253260%09red/hsa:1975%09red/hsa:6502%09red/hsa:6446%09red/hsa:1855%09red/hsa:96459%09red/hsa:529…	img/hsa04150.html
Endometrial cancer	KEGG PATHWAY	hsa05213	23	52	0.00363489	0.0668755	EGFR|ILK|CTNNB1|AKT1|BAD|RAF1|AXIN2|PIK3CB|MAPK1|PIK3R3|PIK3R1|TCF7|PDPK1|LEF1|CTNNA1|FOXO3|TP53|SOS1|AKT2|TCF7L2|GSK3B|GRB2|APC	http://www.genome.jp/kegg-bin/show_pathway?hsa05213/hsa:8503%09red/hsa:572%09red/hsa:2885%09red/hsa:6932%09red/hsa:6934%09red/hsa:8313%09red/hsa:207%09red/hsa:1956%09red/hsa:5170%09red/hsa:5594%09red/hsa:5291%09red/hsa:5295%09red/hsa:3611%09red/hsa:6654%09red/hsa:208%09red/hsa:324%09red/hsa:2932%09red/hsa:7157%09red/hsa:51176%09red/hsa:1499%09red/hsa:5894%09red/hsa:1495%09red/hsa:2309%09red	img/hsa05213.html
Adipocytokine signaling pathway	KEGG PATHWAY	hsa04920	29	70	0.0038471	0.0668755	PCK2|NFKBIB|STK11|TRAF2|CD36|IKBKB|AKT1|AKT2|MAPK10|ACSBG1|ACSBG2|ADIPOR2|ADIPOR1|PPARGC1A|TRADD|JAK2|MAPK8|MAPK9|CPT1A|CPT1C|CPT1B|ACACB|CHUK|LEPR|PRKAA1|TNFRSF1A|ACSL1|ACSL6|CAMKK2	http://www.genome.jp/kegg-bin/show_pathway?hsa04920/hsa:3953%09red/hsa:79602%09red/hsa:1375%09red/hsa:1374%09red/hsa:5106%09red/hsa:948%09red/hsa:5602%09red/hsa:5601%09red/hsa:5562%09red/hsa:7186%09red/hsa:2180%09red/hsa:3551%09red/hsa:81616%09red/hsa:10645%09red/hsa:3717%09red/hsa:4793%09red/hsa:5599%09red/hsa:23205%09red/hsa:23305%09red/hsa:207%09red/hsa:32%09red/hsa:126129%09red/hsa:51094%09re…	img/hsa04920.html
Protein processing in endoplasmic reticulum	KEGG PATHWAY	hsa04141	59	166	0.00457233	0.0668755	RPN1|GANAB|TUSC3|PRKCSH|CRYAB|UBE2D3|HSP90B1|VIMP|MARCH6|MAPK10|NPLOC4|MAP3K5|DAD1|SEC31A|HERPUD1|HSPH1|SEC23B|HYOU1|NGLY1|RAD23A|UBQLN4|PARK2|DERL1|DERL2|CAPN2|DNAJC10|ERP29|MAPK8|MAPK9|CUL1|ERN1|NSFL1C|OS9|TRAF2|DDIT3|CAPN1|HSPBP1|SIL1|UBE2D2|SEC13|SEC24D|BAX|SEC24C|LMAN2|MAN1B1|SKP1|UBE4B|MBTPS1|DNAJB12|EIF2AK3|EIF2AK2|ATXN3|TRAM1|SSR1|DDOST|SSR4|MAP2K7|UFD1L|SEC61A2	http://www.genome.jp/kegg-bin/show_pathway?hsa04141/hsa:10299%09red/hsa:9709%09red/hsa:55768%09red/hsa:6184%09red/hsa:10277%09red/hsa:55666%09red/hsa:4287%09red/hsa:5589%09red/hsa:23640%09red/hsa:6396%09red/hsa:10808%09red/hsa:55829%09red/hsa:64374%09red/hsa:10961%09red/hsa:10960%09red/hsa:54431%09red/hsa:2081%09red/hsa:54788%09red/hsa:824%09red/hsa:823%09red/hsa:6745%09red/hsa:55968%09red/hsa:67…	img/hsa04141.html
Ubiquitin mediated proteolysis	KEGG PATHWAY	hsa04120	50	137	0.00479341	0.0668755	ERCC8|FBXW11|ITCH|BIRC6|TCEB1|HUWE1|UBE2D2|UBE2D3|UBE2L3|MDM2|MID1|UBOX5|TRIM37|SMURF2|SKP2|SKP1|UBE3A|ANAPC11|ANAPC10|PARK2|FBXW8|ANAPC7|PML|CUL7|CUL1|FBXW7|BRCA1|RCHY1|BIRC3|UBE2E3|UBA7|HERC3|UBA2|UBA3|UBA1|CDC16|TRIP12|UBR5|UBE2I|UBE4B|UBE4A|FANCL|UBE2C|CDC20|CUL4A|PIAS1|PIAS4|UBE2S|CUL3|HERC4	http://www.genome.jp/kegg-bin/show_pathway?hsa04120/hsa:11065%09red/hsa:22888%09red/hsa:27338%09red/hsa:51529%09red/hsa:51366%09red/hsa:10393%09red/hsa:55120%09red/hsa:7323%09red/hsa:330%09red/hsa:4281%09red/hsa:7318%09red/hsa:83737%09red/hsa:51588%09red/hsa:10277%09red/hsa:26259%09red/hsa:6500%09red/hsa:6502%09red/hsa:9320%09red/hsa:10477%09red/hsa:7322%09red/hsa:9039%09red/hsa:25898%09red/hsa:8…	img/hsa04120.html
Apoptosis - multiple species	KEGG PATHWAY	hsa04215	16	33	0.00489401	0.0668755	BCL2L1|CASP7|APAF1|BECN1|TNFRSF1A|BIRC6|BID|BIRC3|CASP8|BOK|MAPK10|BAX|MAPK8|MAPK9|HTRA2|DIABLO	http://www.genome.jp/kegg-bin/show_pathway?hsa04215/hsa:637%09red/hsa:317%09red/hsa:57448%09red/hsa:840%09red/hsa:598%09red/hsa:666%09red/hsa:581%09red/hsa:5599%09red/hsa:7132%09red/hsa:8678%09red/hsa:841%09red/hsa:5602%09red/hsa:5601%09red/hsa:56616%09red/hsa:330%09red/hsa:27429%09red	img/hsa04215.html
Inositol phosphate metabolism	KEGG PATHWAY	hsa00562	29	71	0.00490599	0.0668755	PI4KB|PLCG1|PLCE1|CDIPT|PIK3C2A|PIK3CB|INPP4B|INPP4A|ITPKA|SYNJ2|MTMR7|MTMR3|PIP4K2C|ITPK1|MTMR14|PLCB4|PIKFYVE|PIK3C2B|ALDH6A1|PIK3C2G|PLCD4|PLCD1|IPPK|INPP5B|IMPA1|PIP5K1B|TPI1|MTMR1|PI4K2B	http://www.genome.jp/kegg-bin/show_pathway?hsa00562/hsa:200576%09red/hsa:8395%09red/hsa:8776%09red/hsa:64768%09red/hsa:3705%09red/hsa:3706%09red/hsa:5288%09red/hsa:79837%09red/hsa:84812%09red/hsa:8871%09red/hsa:7167%09red/hsa:8897%09red/hsa:10423%09red/hsa:4329%09red/hsa:5298%09red/hsa:5335%09red/hsa:5333%09red/hsa:5332%09red/hsa:5291%09red/hsa:3633%09red/hsa:3612%09red/hsa:5286%09red/hsa:51196%0…	img/hsa00562.html
Shigellosis	KEGG PATHWAY	hsa05131	27	65	0.00497047	0.0668755	FBXW11|NFKBIB|DOCK1|UBE2D2|IKBKB|MAPK10|ABL1|WASF1|MAPK1|NOD1|NOD2|MAPK8|MAPK9|ITGB1|DIAPH1|CD44|ATG5|VCL|CHUK|ARPC5|RHOG|ARPC1B|ROCK2|PFN2|PFN4|ELMO1|ELMO2	http://www.genome.jp/kegg-bin/show_pathway?hsa05131/hsa:64127%09red/hsa:10392%09red/hsa:1729%09red/hsa:7414%09red/hsa:25%09red/hsa:10095%09red/hsa:960%09red/hsa:10092%09red/hsa:7322%09red/hsa:5602%09red/hsa:5601%09red/hsa:5217%09red/hsa:3551%09red/hsa:5594%09red/hsa:63916%09red/hsa:375189%09red/hsa:4793%09red/hsa:5599%09red/hsa:9474%09red/hsa:9475%09red/hsa:3688%09red/hsa:391%09red/hsa:1793%09red…	img/hsa05131.html
ECM-receptor interaction	KEGG PATHWAY	hsa04512	32	82	0.00726103	0.0934463	ITGB1|CHAD|TNXB|HSPG2|ITGA4|ITGB3|CD36|ITGA1|THBS4|THBS2|THBS3|THBS1|ITGB8|SV2C|HMMR|LAMA2|LAMA3|LAMA4|ITGB4|ITGB7|CD44|CD47|COL9A2|COL4A4|COL4A3|COL4A2|TNC|TNN|FN1|COL6A3|COL6A6|DAG1	http://www.genome.jp/kegg-bin/show_pathway?hsa04512/hsa:63923%09red/hsa:3910%09red/hsa:2335%09red/hsa:3695%09red/hsa:1293%09red/hsa:3371%09red/hsa:948%09red/hsa:960%09red/hsa:961%09red/hsa:3696%09red/hsa:7057%09red/hsa:22987%09red/hsa:3690%09red/hsa:3691%09red/hsa:7058%09red/hsa:7059%09red/hsa:7148%09red/hsa:3161%09red/hsa:3676%09red/hsa:3672%09red/hsa:3688%09red/hsa:1298%09red/hsa:3908%09red/hsa…	img/hsa04512.html
AMPK signaling pathway	KEGG PATHWAY	hsa04152	45	124	0.00809389	0.0998246	PCK2|PPP2R1B|ELAVL1|PPP2R3C|STK11|CAB39|SIRT1|CD36|MAP3K7|FOXO3|AKT1|AKT2|TSC2|ADIPOR2|ADIPOR1|TBC1D1|PIK3CB|PPARGC1A|RPS6KB2|PFKM|PFKL|PIK3R3|PIK3R1|CPT1A|CPT1C|CPT1B|ACACA|ACACB|PPP2R2D|PPP2R2A|LEPR|PPARG|PRKAA1|PPP2R5E|CCNA2|CAB39L|PFKFB2|PFKFB4|CREB3L2|CAMKK2|PPP2R5D|PDPK1|STRADA|STRADB|PPP2R5C	http://www.genome.jp/kegg-bin/show_pathway?hsa04152/hsa:5208%09red/hsa:64764%09red/hsa:8503%09red/hsa:3953%09red/hsa:79602%09red/hsa:51719%09red/hsa:81617%09red/hsa:1374%09red/hsa:5106%09red/hsa:55437%09red/hsa:23216%09red/hsa:7249%09red/hsa:55844%09red/hsa:5519%09red/hsa:948%09red/hsa:92335%09red/hsa:5210%09red/hsa:5211%09red/hsa:5213%09red/hsa:10645%09red/hsa:5562%09red/hsa:1375%09red/hsa:5170%…	img/hsa04152.html
Metabolic pathways	KEGG PATHWAY	hsa01100	359	1241	0.0095734	0.110924	PGAP1|AGK|GPAT2|P4HA2|MOCS1|P4HA1|ASS1|OGDH|HKDC1|SPR|SPTLC3|HMGCLL1|NADK2|B3GALT5|PCCA|BCAT2|BCAT1|PIK3C2B|PIK3C2A|PIK3C2G|CYP3A5|GK|UCKL1|HSD17B10|ATP6V1F|ATP6V1E1|ALDH3A1|POLR1A|POLR1C|TPK1|CHKA|PANK1|PANK2|PANK4|DGAT2|LTC4S|MRI1|UCK1|SGPL1|CSGALNACT2|MCCC1|CSGALNACT1|PAFAH2|PISD|HLCS|TCIRG1|POLR2F|GANAB|POLG|POLE|GLS|CTH|CDIPT|HMBS|NDUFV1|NT5C3A|ACAT1|ACAT2|MECR|LAMA3|AUH|NAT1|ALG10|ALG13|CYP…	http://www.genome.jp/kegg-bin/show_pathway?hsa01100/hsa:1503%09red/hsa:5439%09red/hsa:5434%09red/hsa:5435%09red/hsa:5437%09red/hsa:55191%09red/hsa:5433%09red/hsa:6448%09red/hsa:2525%09red/hsa:549%09red/hsa:349565%09red/hsa:162466%09red/hsa:4337%09red/hsa:57494%09red/hsa:1595%09red/hsa:8564%09red/hsa:7298%09red/hsa:8566%09red/hsa:9563%09red/hsa:51816%09red/hsa:1159%09red/hsa:1650%09red/hsa:5096%09…	img/hsa01100.html
Alzheimer's disease	KEGG PATHWAY	hsa05010	58	168	0.00974336	0.110924	HSD17B10|ATP2A1|ATP2A3|NDUFB4|NDUFB3|GAPDH|NDUFB1|ADAM10|ATP5J|BAD|ERN1|ADAM17|IL1B|UQCRB|COX6B2|COX5A|NDUFV3|NDUFV1|CALM3|FAS|ATP5A1|CACNA1C|APBB1|MAPK1|CAPN2|CAPN1|GRIN1|ATP5G3|ATP5G2|ATP5C1|PLCB4|NDUFA3|CASP7|NDUFS7|APH1A|BID|NDUFS8|ITPR2|ITPR3|COX7A2|ITPR1|BACE1|LRP1|NDUFC2-KCTD14|TNFRSF1A|APP|CASP8|GSK3B|NDUFS1|EIF2AK3|APAF1|MAPT|SNCA|SDHA|PPP3CA|PPP3CB|PPP3CC|COX7C	http://www.genome.jp/kegg-bin/show_pathway?hsa05010/hsa:3708%09red/hsa:3709%09red/hsa:317%09red/hsa:1350%09red/hsa:572%09red/hsa:23621%09red/hsa:6868%09red/hsa:1347%09red/hsa:351%09red/hsa:487%09red/hsa:374291%09red/hsa:841%09red/hsa:840%09red/hsa:100532726%09red/hsa:489%09red/hsa:498%09red/hsa:2902%09red/hsa:9377%09red/hsa:6622%09red/hsa:824%09red/hsa:823%09red/hsa:5530%09red/hsa:5533%09red/hsa:…	img/hsa05010.html
Neurotrophin signaling pathway	KEGG PATHWAY	hsa04722	43	120	0.0120967	0.132616	NFKBIB|RAP1B|BAX|FRS2|IKBKB|AKT1|PLCG1|MAPK10|RAPGEF1|MAP2K5|ABL1|RAF1|MAPKAPK2|CALM3|PIK3CB|MAP3K5|ARHGDIG|MAPK1|PIK3R3|MAPK7|PIK3R1|IRAK3|MAPK8|MAPK9|IRAK4|YWHAE|RPS6KA1|CAMK2D|MAP2K7|CAMK2G|AKT2|SH2B1|GAB1|FOXO3|RPS6KA2|RPS6KA3|TP53|SOS1|MAGED1|BAD|GSK3B|GRB2|PDPK1	http://www.genome.jp/kegg-bin/show_pathway?hsa04722/hsa:9261%09red/hsa:11213%09red/hsa:8503%09red/hsa:2889%09red/hsa:5295%09red/hsa:572%09red/hsa:2885%09red/hsa:25970%09red/hsa:9500%09red/hsa:7531%09red/hsa:25%09red/hsa:5908%09red/hsa:808%09red/hsa:5607%09red/hsa:4793%09red/hsa:2549%09red/hsa:5602%09red/hsa:5601%09red/hsa:5291%09red/hsa:5170%09red/hsa:5609%09red/hsa:3551%09red/hsa:5335%09red/hsa:…	img/hsa04722.html
Valine, leucine and isoleucine degradation	KEGG PATHWAY	hsa00280	20	48	0.0140111	0.148117	IVD|ACAD8|HSD17B10|PCCA|DLD|PCCB|AUH|ACAT2|BCAT2|BCAT1|ACAA1|ACAT1|ALDH6A1|HADHA|BCKDHB|HMGCLL1|HADHB|ACAA2|DBT|MCCC1	http://www.genome.jp/kegg-bin/show_pathway?hsa00280/hsa:30%09red/hsa:10449%09red/hsa:594%09red/hsa:3028%09red/hsa:549%09red/hsa:1629%09red/hsa:3712%09red/hsa:3030%09red/hsa:587%09red/hsa:5096%09red/hsa:39%09red/hsa:5095%09red/hsa:3032%09red/hsa:27034%09red/hsa:1738%09red/hsa:56922%09red/hsa:38%09red/hsa:586%09red/hsa:4329%09red/hsa:54511%09red	img/hsa00280.html
B cell receptor signaling pathway	KEGG PATHWAY	hsa04662	28	73	0.0149511	0.152604	RASGRP3|NFATC2|NFATC3|CD72|NFKBIB|IKBKB|AKT1|AKT2|RAF1|PIK3AP1|PIK3CB|MAPK1|PIK3R3|PIK3R1|IFITM1|FCGR2B|CHUK|PTPN6|CR2|SOS1|SYK|VAV2|GSK3B|VAV1|GRB2|PPP3CA|PPP3CB|PPP3CC	http://www.genome.jp/kegg-bin/show_pathway?hsa04662/hsa:8503%09red/hsa:2885%09red/hsa:6850%09red/hsa:7410%09red/hsa:5530%09red/hsa:5533%09red/hsa:5532%09red/hsa:4775%09red/hsa:2213%09red/hsa:4773%09red/hsa:4793%09red/hsa:25780%09red/hsa:3551%09red/hsa:5594%09red/hsa:5291%09red/hsa:5295%09red/hsa:8519%09red/hsa:6654%09red/hsa:208%09red/hsa:7409%09red/hsa:207%09red/hsa:971%09red/hsa:118788%09red/hs…	img/hsa04662.html
Osteoclast differentiation	KEGG PATHWAY	hsa04380	46	132	0.016631	0.164092	NCF2|NFATC2|CSF1R|FOSB|TRAF2|IKBKB|AKT1|AKT2|IFNAR1|MAPK10|IFNGR2|MITF|IL1A|IL1B|LILRB1|PIK3CB|FYN|MAP3K7|FHL2|MAPK1|PIK3R3|PIK3R1|JAK1|MAPK8|MAPK9|TGFBR2|ITGB3|MAP2K7|FOSL2|FCGR2B|FCGR2C|CHUK|PPARG|TNFRSF11A|LCP2|NFKB2|STAT1|TNFRSF1A|SYK|GRB2|CYLD|PPP3CA|PPP3CB|PPP3CC|LILRA2|LILRA1	http://www.genome.jp/kegg-bin/show_pathway?hsa04380/hsa:4688%09red/hsa:8503%09red/hsa:8792%09red/hsa:2885%09red/hsa:2534%09red/hsa:5594%09red/hsa:3937%09red/hsa:6850%09red/hsa:4286%09red/hsa:1147%09red/hsa:1540%09red/hsa:6885%09red/hsa:5530%09red/hsa:5533%09red/hsa:5532%09red/hsa:3454%09red/hsa:4773%09red/hsa:2213%09red/hsa:2274%09red/hsa:5602%09red/hsa:3690%09red/hsa:7186%09red/hsa:2355%09red/hs…	img/hsa04380.html
Lysine degradation	KEGG PATHWAY	hsa00310	21	52	0.0177206	0.168936	KMT2C|CAMKMT|OGDH|AASS|PHYKPL|PLOD2|WHSC1|SUV39H2|ASH1L|WHSC1L1|EHMT1|KMT2A|ACAT1|ACAT2|HADHA|SETD7|DLST|NSD1|DOT1L|SETDB1|SETDB2	http://www.genome.jp/kegg-bin/show_pathway?hsa00310/hsa:80854%09red/hsa:5352%09red/hsa:4297%09red/hsa:1743%09red/hsa:4967%09red/hsa:83852%09red/hsa:64324%09red/hsa:79723%09red/hsa:3030%09red/hsa:54904%09red/hsa:79813%09red/hsa:9869%09red/hsa:7468%09red/hsa:79823%09red/hsa:85007%09red/hsa:38%09red/hsa:55870%09red/hsa:10157%09red/hsa:58508%09red/hsa:39%09red/hsa:84444%09red	img/hsa00310.html
Pyruvate metabolism	KEGG PATHWAY	hsa00620	17	40	0.0182634	0.168936	PCK2|ACACA|ACYP2|DLD|HAGH|ACSS2|ACSS1|ACACB|ACAT1|HAGHL|PC|ACAT2|MDH2|ME3|GLO1|LDHA|PKM	http://www.genome.jp/kegg-bin/show_pathway?hsa00620/hsa:31%09red/hsa:32%09red/hsa:10873%09red/hsa:39%09red/hsa:38%09red/hsa:5091%09red/hsa:84532%09red/hsa:5106%09red/hsa:84264%09red/hsa:4191%09red/hsa:55902%09red/hsa:1738%09red/hsa:5315%09red/hsa:3029%09red/hsa:3939%09red/hsa:98%09red/hsa:2739%09red	img/hsa00620.html
Pathways in cancer	KEGG PATHWAY	hsa05200	122	397	0.0215339	0.183675	BCL2L1|IKBKB|AKT1|AKT2|KITLG|RARA|PIK3CB|DCC|ARHGEF1|GLI1|ARHGEF11|ARHGEF12|APC|BMP4|STK4|MDM2|FGFR2|ADCY4|ADCY7|PLD1|FN1|TCF7L2|GSK3B|GRB2|CTBP1|CTBP2|RASGRP2|RASGRP3|CSF2RA|RASGRP4|RASSF1|CDKN1A|HSP90B1|TGFA|CCNE2|JUP|PIK3R3|PIK3R1|JAK1|TCF7|PLCB4|CHUK|PPARG|PPARD|COL4A4|COL4A3|COL4A2|VEGFB|SHH|FGF2|EGLN3|TP53|STK36|VEGFA|WNT5A|HDAC1|RALBP1|SMAD4|CSF1R|SMAD2|SMAD3|MAPK10|ABL1|RAF1|SKP2|STAT1|TP…	http://www.genome.jp/kegg-bin/show_pathway?hsa05200/hsa:3728%09red/hsa:405%09red/hsa:3910%09red/hsa:6932%09red/hsa:6934%09red/hsa:8313%09red/hsa:115727%09red/hsa:1630%09red/hsa:2335%09red/hsa:9134%09red/hsa:25780%09red/hsa:7039%09red/hsa:9138%09red/hsa:5602%09red/hsa:652%09red/hsa:1487%09red/hsa:5228%09red/hsa:6469%09red/hsa:7423%09red/hsa:7422%09red/hsa:6921%09red/hsa:1026%09red/hsa:2033%09red/h…	img/hsa05200.html
Spliceosome	KEGG PATHWAY	hsa03040	46	134	0.0219295	0.183675	NCBP1|NCBP2|TCERG1|SF3B3|SNRPA1|PRPF8|PUF60|SRSF10|TXNL4A|PRPF3|SRSF4|SRSF7|SRSF6|SRSF1|SRSF3|SRSF2|PRPF40B|PRPF40A|RBM17|CCDC12|CTNNBL1|HNRNPC|TRA2A|TRA2B|DHX8|ACIN1|SMNDC1|LSM5|SF3B1|ISY1-RAB43|USP39|THOC1|SF3B2|SNRPG|SNRNP70|SNRPD2|PRPF38A|PRPF38B|MAGOHB|PQBP1|RBMX|RBM25|PPIH|BUD31|PPIE|CDC40	http://www.genome.jp/kegg-bin/show_pathway?hsa03040/hsa:27316%09red/hsa:100534599%09red/hsa:10772%09red/hsa:22916%09red/hsa:51362%09red/hsa:10713%09red/hsa:6432%09red/hsa:10907%09red/hsa:25766%09red/hsa:6428%09red/hsa:6429%09red/hsa:3183%09red/hsa:6627%09red/hsa:6426%09red/hsa:1659%09red/hsa:10465%09red/hsa:29896%09red/hsa:22985%09red/hsa:8896%09red/hsa:84991%09red/hsa:55119%09red/hsa:23658%09red…	img/hsa03040.html
Choline metabolism in cancer	KEGG PATHWAY	hsa05231	36	101	0.0222556	0.183675	LYPLA1|EGFR|AKT1|PLCG1|MAPK10|SLC5A7|RAF1|CHKA|DGKZ|WASF1|WASF3|TSC2|PIK3CB|DGKQ|RPS6KB2|MAPK1|PIK3R3|PIK3R1|DGKB|MAPK8|MAPK9|DGKD|GPCPD1|SLC44A1|SLC44A2|SP1|PLA2G4F|DGKA|PLD1|SOS1|JMJD7-PLA2G4B|PIP5K1B|AKT2|GRB2|SLC22A3|PDPK1	http://www.genome.jp/kegg-bin/show_pathway?hsa05231/hsa:8395%09red/hsa:8503%09red/hsa:2885%09red/hsa:255189%09red/hsa:56261%09red/hsa:10434%09red/hsa:6581%09red/hsa:23446%09red/hsa:6667%09red/hsa:8525%09red/hsa:7249%09red/hsa:1119%09red/hsa:5602%09red/hsa:5601%09red/hsa:5170%09red/hsa:1956%09red/hsa:5337%09red/hsa:5335%09red/hsa:5594%09red/hsa:6199%09red/hsa:5291%09red/hsa:5295%09red/hsa:5599%09r…	img/hsa05231.html
Homologous recombination	KEGG PATHWAY	hsa03440	13	29	0.0230642	0.183675	SHFM1|MRE11A|RAD54B|TOP3A|MUS81|POLD2|POLD4|SSBP1|XRCC3|RAD51D|RAD51C|RAD51B|TOP3B	http://www.genome.jp/kegg-bin/show_pathway?hsa03440/hsa:6742%09red/hsa:5425%09red/hsa:57804%09red/hsa:5890%09red/hsa:7156%09red/hsa:7979%09red/hsa:80198%09red/hsa:8940%09red/hsa:5889%09red/hsa:4361%09red/hsa:5892%09red/hsa:25788%09red/hsa:7517%09red	img/hsa03440.html
Fatty acid degradation	KEGG PATHWAY	hsa00071	18	44	0.0235224	0.183675	CPT1A|CPT2|CPT1C|CPT1B|ADH6|ACAA2|HADHB|ACOX3|ACOX1|ACSL6|ACAT2|ACAT1|ACAA1|HADHA|ACSBG1|ACSBG2|ACSL1|ADH1B	http://www.genome.jp/kegg-bin/show_pathway?hsa00071/hsa:30%09red/hsa:81616%09red/hsa:126129%09red/hsa:51%09red/hsa:39%09red/hsa:38%09red/hsa:1375%09red/hsa:1374%09red/hsa:130%09red/hsa:3032%09red/hsa:23205%09red/hsa:2180%09red/hsa:10449%09red/hsa:23305%09red/hsa:1376%09red/hsa:3030%09red/hsa:8310%09red/hsa:125%09red	img/hsa00071.html
p53 signaling pathway	KEGG PATHWAY	hsa04115	26	69	0.0235799	0.183675	SESN1|CDKN1A|ATM|BAX|ATR|TSC2|RCHY1|CCNE2|FAS|BID|THBS1|RRM2B|CHEK2|APAF1|MDM2|MDM4|CCNB2|TP53|CCND3|GTSE1|CASP8|PIDD1|SHISA5|CDK6|GORAB|STEAP3	http://www.genome.jp/kegg-bin/show_pathway?hsa04115/hsa:317%09red/hsa:50484%09red/hsa:27244%09red/hsa:355%09red/hsa:7249%09red/hsa:9134%09red/hsa:7057%09red/hsa:9133%09red/hsa:51246%09red/hsa:896%09red/hsa:637%09red/hsa:25898%09red/hsa:581%09red/hsa:11200%09red/hsa:51512%09red/hsa:545%09red/hsa:472%09red/hsa:92344%09red/hsa:1026%09red/hsa:1021%09red/hsa:7157%09red/hsa:4194%09red/hsa:55240%09red/h…	img/hsa04115.html
mRNA surveillance pathway	KEGG PATHWAY	hsa03015	33	92	0.0253174	0.192152	PPP2R1B|NCBP1|NCBP2|PPP2R3C|PABPC4|PABPC5|CPSF7|RNGTT|CPSF4|CPSF1|SMG7|SMG6|SMG1|PABPC1L|ETF1|MSI2|RNMT|RNPS1|NXF3|PPP2R2D|ACIN1|PPP2R2A|PAPOLG|PAPOLA|DAZAP1|PPP1CB|SRRM1|MAGOHB|CSTF3|NXT2|PPP2R5D|PPP2R5E|PPP2R5C	http://www.genome.jp/kegg-bin/show_pathway?hsa03015/hsa:23049%09red/hsa:5529%09red/hsa:10250%09red/hsa:4686%09red/hsa:22916%09red/hsa:56000%09red/hsa:10921%09red/hsa:2107%09red/hsa:55844%09red/hsa:5519%09red/hsa:64895%09red/hsa:124540%09red/hsa:29894%09red/hsa:22985%09red/hsa:8761%09red/hsa:79869%09red/hsa:55110%09red/hsa:26528%09red/hsa:9887%09red/hsa:55012%09red/hsa:1479%09red/hsa:10914%09red/h…	img/hsa03015.html
Pantothenate and CoA biosynthesis	KEGG PATHWAY	hsa00770	9	18	0.0260594	0.19284	PANK1|COASY|PANK2|PANK4|VNN2|VNN1|BCAT2|BCAT1|PPCS	http://www.genome.jp/kegg-bin/show_pathway?hsa00770/hsa:53354%09red/hsa:79717%09red/hsa:586%09red/hsa:587%09red/hsa:80347%09red/hsa:55229%09red/hsa:8876%09red/hsa:8875%09red/hsa:80025%09red	img/hsa00770.html
Wnt signaling pathway	KEGG PATHWAY	hsa04310	48	143	0.0294129	0.212347	NFATC2|FBXW11|APC|SMAD4|SMAD3|CTNNB1|NFATC3|MAPK10|TCF7L2|PPP3CB|PRICKLE2|AXIN2|SKP1|CHD8|INVS|MAP3K7|CAMK2D|CSNK1E|CTBP1|MAPK8|MAPK9|CUL1|WNT2B|TCF7|PLCB4|CTNNBIP1|DVL1|DAAM2|CAMK2G|PPARD|PPP3CA|LEF1|EP300|CTBP2|CSNK2A1|TBL1XR1|SFRP1|TP53|CSNK1A1|LRP5|CCND3|ROCK2|GSK3B|PRKACB|WNT16|WNT5A|PPP3CC|CSNK2B	http://www.genome.jp/kegg-bin/show_pathway?hsa04310/hsa:27130%09red/hsa:4041%09red/hsa:6932%09red/hsa:6934%09red/hsa:8313%09red/hsa:1460%09red/hsa:7474%09red/hsa:5530%09red/hsa:5533%09red/hsa:5532%09red/hsa:6422%09red/hsa:23500%09red/hsa:6500%09red/hsa:4773%09red/hsa:1855%09red/hsa:5602%09red/hsa:4088%09red/hsa:4089%09red/hsa:2932%09red/hsa:8454%09red/hsa:5332%09red/hsa:51384%09red/hsa:896%09red/…	img/hsa04310.html
Oocyte meiosis	KEGG PATHWAY	hsa04114	42	123	0.0301579	0.212541	PPP2R1B|FBXW11|CPEB4|SPDYE6|SPDYE1|PKMYT1|SLK|YWHAZ|CDC16|CALM3|SKP1|CCNE2|ANAPC11|ANAPC10|MAPK1|PGR|AURKA|CUL1|YWHAE|SMC1B|BUB1|RPS6KA1|CAMK2D|CAMK2G|ADCY7|PPP2R5E|ITPR2|ITPR3|ITPR1|ANAPC7|ADCY4|CCNB2|RPS6KA2|RPS6KA3|PPP1CB|CDC20|PRKACB|PPP2R5D|PPP3CA|PPP3CB|PPP3CC|PPP2R5C	http://www.genome.jp/kegg-bin/show_pathway?hsa04114/hsa:3708%09red/hsa:3709%09red/hsa:5529%09red/hsa:9088%09red/hsa:729597%09red/hsa:10393%09red/hsa:9748%09red/hsa:51529%09red/hsa:5519%09red/hsa:7531%09red/hsa:5530%09red/hsa:5533%09red/hsa:7534%09red/hsa:808%09red/hsa:6500%09red/hsa:9134%09red/hsa:6195%09red/hsa:9133%09red/hsa:196883%09red/hsa:8454%09red/hsa:991%09red/hsa:5594%09red/hsa:6196%09re…	img/hsa04114.html
Non-homologous end-joining	KEGG PATHWAY	hsa03450	7	13	0.0311447	0.214392	MRE11A|PRKDC|LIG4|DCLRE1C|POLM|POLL|NHEJ1	http://www.genome.jp/kegg-bin/show_pathway?hsa03450/hsa:79840%09red/hsa:5591%09red/hsa:64421%09red/hsa:3981%09red/hsa:27434%09red/hsa:27343%09red/hsa:4361%09red	img/hsa03450.html
Purine metabolism	KEGG PATHWAY	hsa00230	57	175	0.0342792	0.230605	RRM2B|CECR1|NT5C3A|AK6|POLR1A|PDE9A|POLR3E|ADSL|POLR3H|ALLC|GUCY2C|PRPS1|PDE1C|NT5C|PDE3A|GUCY1A3|POLR2H|PDE7A|PDE7B|POLD2|PDE6A|POLD4|GMPR2|NT5C2|PDE5A|PKM|ENTPD6|ADCY7|ADCY4|DGUOK|NME6|PGM2|NUDT5|POLR2E|POLR2D|POLR2F|GUK1|ADA|ADSSL1|PDE8A|POLR2J|NTPCR|AK9|AK8|NME1|NME2|AK3|AK2|AK1|AK7|POLE|PDE6B|POLR1C|CANT1|GUCY1B3|PDE4C|PDE4D	http://www.genome.jp/kegg-bin/show_pathway?hsa00230/hsa:5144%09red/hsa:5145%09red/hsa:2987%09red/hsa:221264%09red/hsa:5150%09red/hsa:30833%09red/hsa:5143%09red/hsa:171568%09red/hsa:50484%09red/hsa:55821%09red/hsa:51816%09red/hsa:27115%09red/hsa:5137%09red/hsa:196883%09red/hsa:5437%09red/hsa:25885%09red/hsa:5439%09red/hsa:5434%09red/hsa:5435%09red/hsa:158%09red/hsa:5433%09red/hsa:100%09red/hsa:298…	img/hsa00230.html
EGFR tyrosine kinase inhibitor resistance	KEGG PATHWAY	hsa01521	29	81	0.035361	0.231291	BCL2L1|EGFR|BAX|GAB1|FOXO3|AKT1|PLCG1|RAF1|AXL|TGFA|PIK3CB|RPS6KB2|MAPK1|PIK3R3|NF1|JAK1|JAK2|ERBB3|PIK3R1|AKT2|VEGFA|FGFR2|FGF2|EIF4E2|SOS1|RPS6|BAD|GSK3B|GRB2	http://www.genome.jp/kegg-bin/show_pathway?hsa01521/hsa:8503%09red/hsa:572%09red/hsa:2885%09red/hsa:558%09red/hsa:598%09red/hsa:2065%09red/hsa:2549%09red/hsa:1956%09red/hsa:7039%09red/hsa:3716%09red/hsa:5335%09red/hsa:5594%09red/hsa:6199%09red/hsa:5291%09red/hsa:6194%09red/hsa:3717%09red/hsa:5295%09red/hsa:581%09red/hsa:6654%09red/hsa:208%09red/hsa:9470%09red/hsa:7422%09red/hsa:207%09red/hsa:2932…	img/hsa01521.html
N-Glycan biosynthesis	KEGG PATHWAY	hsa00510	19	49	0.0362891	0.231291	RPN1|GANAB|ALG9|TUSC3|ALG2|ALG3|ST6GAL1|ALG8|MAN2A1|MAN1B1|MGAT1|DDOST|ALG10B|MGAT5|MGAT4B|ALG10|B4GALT3|ALG13|DAD1	http://www.genome.jp/kegg-bin/show_pathway?hsa00510/hsa:85365%09red/hsa:144245%09red/hsa:23193%09red/hsa:79796%09red/hsa:1603%09red/hsa:10195%09red/hsa:79053%09red/hsa:84920%09red/hsa:4249%09red/hsa:7991%09red/hsa:11282%09red/hsa:8703%09red/hsa:6184%09red/hsa:4124%09red/hsa:1650%09red/hsa:11253%09red/hsa:6480%09red/hsa:4245%09red/hsa:79868%09red	img/hsa00510.html
Bacterial invasion of epithelial cells	KEGG PATHWAY	hsa05100	28	78	0.0369445	0.231291	PTK2|DOCK1|ILK|GAB1|CTNNB1|SEPT9|CLTC|DNM2|SEPT6|SEPT2|WASF1|BCAR1|PIK3CB|PIK3R3|PXN|PIK3R1|CAV1|SEPT11|ITGB1|VCL|ARPC5|RHOG|CTNNA1|FN1|ARPC1B|ARHGAP10|ELMO1|ELMO2	http://www.genome.jp/kegg-bin/show_pathway?hsa05100/hsa:8503%09red/hsa:9564%09red/hsa:1213%09red/hsa:7414%09red/hsa:2335%09red/hsa:10801%09red/hsa:10095%09red/hsa:5829%09red/hsa:5747%09red/hsa:10092%09red/hsa:2549%09red/hsa:4735%09red/hsa:63916%09red/hsa:5291%09red/hsa:5295%09red/hsa:79658%09red/hsa:3611%09red/hsa:1785%09red/hsa:23157%09red/hsa:55752%09red/hsa:3688%09red/hsa:1793%09red/hsa:9844%0…	img/hsa05100.html
Axon guidance	KEGG PATHWAY	hsa04360	57	176	0.0381294	0.231291	EFNB2|ITGB1|NFATC2|NFATC3|CFL1|LIMK2|ENAH|ILK|EPHA1|RRAS|PLCG1|PTK2|ABL1|NGEF|BOC|RAF1|SEMA6C|SEMA6A|PLXNB2|PPP3CB|PLXNB1|PARD6G|SEMA4D|PIK3CB|FYN|DCC|SEMA4C|MAPK1|PIK3R3|SLIT2|PIK3R1|RGS3|SEMA4G|EPHB2|ARHGEF12|EFNA4|DPYSL2|CAMK2D|UNC5C|CAMK2G|ABLIM1|SRGAP3|ABLIM3|SSH1|SHH|PAK6|PLXNC1|PPP3CC|SEMA5A|PLXNA3|NTN3|ROCK2|GSK3B|PAK4|PPP3CA|WNT5A|PTCH1	http://www.genome.jp/kegg-bin/show_pathway?hsa04360/hsa:10298%09red/hsa:8503%09red/hsa:1945%09red/hsa:55558%09red/hsa:5364%09red/hsa:22885%09red/hsa:1808%09red/hsa:4917%09red/hsa:55740%09red/hsa:54434%09red/hsa:2534%09red/hsa:57556%09red/hsa:7474%09red/hsa:5530%09red/hsa:5533%09red/hsa:25%09red/hsa:6237%09red/hsa:4775%09red/hsa:1072%09red/hsa:84552%09red/hsa:5747%09red/hsa:1630%09red/hsa:4773%09r…	img/hsa04360.html
Biosynthesis of amino acids	KEGG PATHWAY	hsa01230	27	75	0.038593	0.231291	TALDO1|GAPDH|ACO1|TPI1|PAH|CTH|IDH3A|PRPS1|ASS1|PC|PFKM|PFKL|RPE|ALDH18A1|PKM|PGK1|MAT2A|NAGS|BCAT2|BCAT1|ENO3|ALDOA|CS|SHMT2|ABHD14A-ACY1|ASL|ARG2	http://www.genome.jp/kegg-bin/show_pathway?hsa01230/hsa:445%09red/hsa:162417%09red/hsa:2027%09red/hsa:4144%09red/hsa:48%09red/hsa:5211%09red/hsa:5213%09red/hsa:100526760%09red/hsa:5230%09red/hsa:7167%09red/hsa:5315%09red/hsa:5053%09red/hsa:5091%09red/hsa:384%09red/hsa:226%09red/hsa:435%09red/hsa:6888%09red/hsa:586%09red/hsa:587%09red/hsa:3419%09red/hsa:1431%09red/hsa:5832%09red/hsa:6120%09red/hsa…	img/hsa01230.html
Endocytosis	KEGG PATHWAY	hsa04144	81	260	0.0398139	0.231291	USP8|CAPZB|SNX5|ERBB3|CSF1R|DNM2|EGFR|HLA-F|SMAD2|SMAD3|IST1|ARFGAP2|CLTC|ARRB1|IQSEC1|IQSEC3|IQSEC2|SH3GL1|AP2B1|CAV1|BIN1|ITCH|SMURF2|ARAP2|ARAP1|SPG20|GRK6|CHMP7|GRK4|VPS29|ZFYVE16|VPS37A|PSD3|TFRC|FAM21C|FAM21A|PSD4|MVB12A|PARD6G|CHMP1A|SH3KBP1|TGFBR2|MVB12B|RAB5B|EPN1|SH3GLB1|RNF41|ACAP3|EPN3|AGAP1|AGAP2|AGAP3|AP2A1|ARPC5|EPS15L1|CYTH1|MDM2|EPN2|FGFR2|CYTH4|RAB11FIP3|IL2RA|RAB11FIP1|PARD3|ZF…	http://www.genome.jp/kegg-bin/show_pathway?hsa04144/hsa:8411%09red/hsa:30011%09red/hsa:8395%09red/hsa:408%09red/hsa:118813%09red/hsa:51699%09red/hsa:5371%09red/hsa:27131%09red/hsa:8729%09red/hsa:55616%09red/hsa:1213%09red/hsa:440073%09red/hsa:9727%09red/hsa:4087%09red/hsa:5869%09red/hsa:55040%09red/hsa:274%09red/hsa:10092%09red/hsa:9765%09red/hsa:116984%09red/hsa:80223%09red/hsa:89853%09red/hsa:8…	img/hsa04144.html
Glycerophospholipid metabolism	KEGG PATHWAY	hsa00564	33	95	0.0399844	0.231291	LCLAT1|LCAT|GPAT2|MBOAT1|LPGAT1|CHKA|CDIPT|DGKZ|GPAM|LPIN2|LPIN3|LPIN1|DGKQ|PLA2G6|LPCAT4|PHOSPHO1|LYPLA1|DGKB|DGKA|DGKD|GPCPD1|ETNK1|PLA2G2A|PLB1|PLA2G4F|PLD1|PLD3|JMJD7-PLA2G4B|CEPT1|PISD|AGPAT4|AGPAT3|AGPAT1	http://www.genome.jp/kegg-bin/show_pathway?hsa00564/hsa:57678%09red/hsa:10434%09red/hsa:5320%09red/hsa:23646%09red/hsa:1607%09red/hsa:8398%09red/hsa:255189%09red/hsa:56261%09red/hsa:254531%09red/hsa:10554%09red/hsa:10390%09red/hsa:154141%09red/hsa:3931%09red/hsa:151056%09red/hsa:23761%09red/hsa:1119%09red/hsa:150763%09red/hsa:10423%09red/hsa:5337%09red/hsa:55500%09red/hsa:23175%09red/hsa:8681%09r…	img/hsa00564.html
Epstein-Barr virus infection	KEGG PATHWAY	hsa05169	64	201	0.0412817	0.231291	HDAC1|HDAC5|PSMD8|NFKBIB|PSMD4|CDKN1A|PSMD1|HLA-F|IKBKB|AKT1|PLCG1|POLR3E|MAPK10|TRADD|IRF3|POLR3H|HDAC4|XPO1|DDX58|RBPJ|SKP2|PIK3CB|MAP3K7|RB1|NCOR2|PIK3R3|PIK3R1|JAK1|HLA-DQB1|MAPK8|PSMC3|YWHAE|YWHAZ|TRAF2|TRAF5|POLR2H|CD44|CHUK|POLR2E|POLR2D|POLR2F|CCNA2|MDM2|EP300|NFKB2|CSNK2A1|POLR2J|CR2|SHFM1|MAPK9|TP53|PTMA|FCER2|SYK|TBP|EIF2AK3|EIF2AK2|AKT2|PSMC2|GSK3B|POLR1C|PRKACB|MAP2K7|CSNK2B	http://www.genome.jp/kegg-bin/show_pathway?hsa05169/hsa:5437%09red/hsa:8503%09red/hsa:3661%09red/hsa:171568%09red/hsa:23586%09red/hsa:9612%09red/hsa:1380%09red/hsa:6850%09red/hsa:6502%09red/hsa:7514%09red/hsa:1460%09red/hsa:7531%09red/hsa:5925%09red/hsa:5439%09red/hsa:7534%09red/hsa:5434%09red/hsa:5435%09red/hsa:5567%09red/hsa:960%09red/hsa:5433%09red/hsa:7188%09red/hsa:3065%09red/hsa:5602%09red/…	img/hsa05169.html
Non-small cell lung cancer	KEGG PATHWAY	hsa05223	21	56	0.0414136	0.231291	TGFA|TP53|CDK6|SOS1|RASSF1|GRB2|PIK3CB|EGFR|PLCG1|RB1|FOXO3|AKT1|BAD|MAPK1|PIK3R3|EML4|PIK3R1|PDPK1|STK4|RAF1|AKT2	http://www.genome.jp/kegg-bin/show_pathway?hsa05223/hsa:5335%09red/hsa:5925%09red/hsa:8503%09red/hsa:27436%09red/hsa:1021%09red/hsa:572%09red/hsa:5291%09red/hsa:11186%09red/hsa:7039%09red/hsa:5295%09red/hsa:7157%09red/hsa:6654%09red/hsa:208%09red/hsa:2309%09red/hsa:2885%09red/hsa:5894%09red/hsa:5594%09red/hsa:207%09red/hsa:5170%09red/hsa:6789%09red/hsa:1956%09red	img/hsa05223.html
TNF signaling pathway	KEGG PATHWAY	hsa04668	37	110	0.0496068	0.268472	ITCH|BIRC3|IKBKB|AKT1|RIPK3|PGAM5|MAP2K7|MLKL|IL1B|MAP3K8|FAS|PIK3CB|MAP3K7|TRADD|MAP3K5|CFLAR|MAPK1|PIK3R3|PIK3R1|NOD2|MAPK8|MAPK9|TRAF2|TRAF5|DAB2IP|CHUK|CASP10|DNM1L|CASP7|RPS6KA4|TNFRSF1A|TAB3|AKT2|CASP8|CREB3L2|MMP9|MAPK10	http://www.genome.jp/kegg-bin/show_pathway?hsa04668/hsa:64764%09red/hsa:10059%09red/hsa:8503%09red/hsa:64127%09red/hsa:841%09red/hsa:840%09red/hsa:843%09red/hsa:330%09red/hsa:83737%09red/hsa:153090%09red/hsa:8986%09red/hsa:8837%09red/hsa:192111%09red/hsa:11035%09red/hsa:7188%09red/hsa:5602%09red/hsa:5601%09red/hsa:7186%09red/hsa:5609%09red/hsa:3551%09red/hsa:257397%09red/hsa:3553%09red/hsa:5594%0…	img/hsa04668.html
Acute myeloid leukemia	KEGG PATHWAY	hsa05221	21	57	0.049885	0.268472	RARA|TCF7|SOS1|PPARD|GRB2|PIK3CB|BAD|TCF7L2|CHUK|IKBKB|AKT1|JUP|MAPK1|PIK3R3|PIK3R1|PML|RUNX1T1|LEF1|RPS6KB2|RAF1|AKT2	http://www.genome.jp/kegg-bin/show_pathway?hsa05221/hsa:3551%09red/hsa:5594%09red/hsa:8503%09red/hsa:3728%09red/hsa:5914%09red/hsa:5291%09red/hsa:5371%09red/hsa:572%09red/hsa:6934%09red/hsa:5295%09red/hsa:208%09red/hsa:1147%09red/hsa:6654%09red/hsa:51176%09red/hsa:5467%09red/hsa:862%09red/hsa:2885%09red/hsa:5894%09red/hsa:207%09red/hsa:6932%09red/hsa:6199%09red	img/hsa05221.html
Arrhythmogenic right ventricular cardiomyopathy (ARVC)	KEGG PATHWAY	hsa05412	26	74	0.0555407	0.288787	RYR2|DMD|ITGA1|ITGA4|LAMA2|ITGB3|CACNB3|CACNB2|CACNA1C|DSC2|JUP|ITGB1|TCF7|ITGB4|ITGB7|ITGB8|DSP|DAG1|CACNA2D2|LEF1|CTNNA1|CTNNB1|ACTN1|ACTN4|SGCD|TCF7L2	http://www.genome.jp/kegg-bin/show_pathway?hsa05412/hsa:3728%09red/hsa:3695%09red/hsa:9254%09red/hsa:6932%09red/hsa:6934%09red/hsa:3672%09red/hsa:784%09red/hsa:783%09red/hsa:1832%09red/hsa:3696%09red/hsa:87%09red/hsa:81%09red/hsa:3690%09red/hsa:3691%09red/hsa:6444%09red/hsa:3676%09red/hsa:775%09red/hsa:3908%09red/hsa:1756%09red/hsa:3688%09red/hsa:1824%09red/hsa:1605%09red/hsa:6262%09red/hsa:51176…	img/hsa05412.html
Notch signaling pathway	KEGG PATHWAY	hsa04330	18	48	0.0563558	0.288787	DTX4|HDAC1|APH1A|DTX2|DTX3|RBPJ|ADAM17|NOTCH2|DVL1|DLL4|KAT2A|NUMB|HES1|CTBP1|CTBP2|EP300|NCOR2|NUMBL	http://www.genome.jp/kegg-bin/show_pathway?hsa04330/hsa:9612%09red/hsa:196403%09red/hsa:2648%09red/hsa:1487%09red/hsa:2033%09red/hsa:9253%09red/hsa:23220%09red/hsa:6868%09red/hsa:8650%09red/hsa:113878%09red/hsa:1855%09red/hsa:3065%09red/hsa:54567%09red/hsa:51107%09red/hsa:1488%09red/hsa:3516%09red/hsa:3280%09red/hsa:4853%09red	img/hsa04330.html
Regulation of actin cytoskeleton	KEGG PATHWAY	hsa04810	67	215	0.0570203	0.288787	PTK2|CYFIP1|CYFIP2|TMSB4X|ITGA1|ENAH|DOCK1|EGFR|ITGB3|RRAS|MYL5|ITGA4|EZR|RAF1|ITGB4|BCAR1|ITGB7|TIAM1|ARHGEF6|ARHGEF7|ARHGEF4|CD14|ARHGEF1|LIMK2|MAPK1|PIK3R3|PXN|PPP1R12B|ITGB8|GSN|PIP4K2C|PPP1R12A|ITGB1|ARHGEF12|DIAPH1|DIAPH2|PIKFYVE|CHRM3|VCL|MRAS|ARPC5|PIK3R1|CFL1|SSH1|FGFR4|FGFR2|FGF2|WASF1|ACTN1|PPP1CB|FN1|SOS1|ACTN4|VAV1|PIP5K1B|VAV2|MYLK|ROCK2|ITGAE|PFN2|PFN4|ARPC1B|PAK4|APC|PAK6|ITGAD|PI…	http://www.genome.jp/kegg-bin/show_pathway?hsa04810/hsa:929%09red/hsa:3691%09red/hsa:50649%09red/hsa:8395%09red/hsa:8503%09red/hsa:87%09red/hsa:3696%09red/hsa:9564%09red/hsa:7430%09red/hsa:5594%09red/hsa:1729%09red/hsa:55740%09red/hsa:7414%09red/hsa:4636%09red/hsa:7410%09red/hsa:4638%09red/hsa:54434%09red/hsa:4659%09red/hsa:6237%09red/hsa:1131%09red/hsa:1072%09red/hsa:3682%09red/hsa:5747%09red/hs…	img/hsa04810.html
Thyroid hormone signaling pathway	KEGG PATHWAY	hsa04919	39	118	0.0575623	0.288787	HDAC1|FXYD2|MED24|KAT2A|CTNNB1|AKT1|PLCG1|PLCE1|RAF1|GATA4|NCOR1|NCOA2|NCOA1|STAT1|TSC2|PIK3CB|THRB|THRA|MAPK1|PIK3R3|PIK3R1|SIN3A|ITGB3|PLCB4|AKT2|PLCD1|MDM2|EP300|PLCD4|SLCO1C1|BMP4|TP53|PFKFB2|BAD|NOTCH2|GSK3B|ATP1A2|PRKACB|PDPK1	http://www.genome.jp/kegg-bin/show_pathway?hsa04919/hsa:8503%09red/hsa:84812%09red/hsa:572%09red/hsa:652%09red/hsa:10499%09red/hsa:486%09red/hsa:7249%09red/hsa:53919%09red/hsa:3690%09red/hsa:3065%09red/hsa:5170%09red/hsa:4853%09red/hsa:9611%09red/hsa:5335%09red/hsa:5594%09red/hsa:5333%09red/hsa:5332%09red/hsa:2648%09red/hsa:8648%09red/hsa:5291%09red/hsa:1499%09red/hsa:5295%09red/hsa:208%09red/hsa…	img/hsa04919.html
Insulin signaling pathway	KEGG PATHWAY	hsa04910	45	139	0.0604217	0.291842	PCK2|MKNK1|PRKAA1|IKBKB|RPS6|BAD|MAPK10|RAPGEF1|SORBS1|RPS6KB2|RAF1|CALM3|HKDC1|TSC2|PIK3CB|PPARGC1A|PHKB|MAPK1|PIK3R3|PIK3R1|MAPK8|MAPK9|PYGL|PHKG1|ACACA|ACACB|RHOQ|PHKA2|PRKCZ|PRKAR1A|PRKAR1B|TRIP10|AKT1|SOCS4|EIF4E2|PPP1CB|EXOC7|SOS1|SOCS2|AKT2|GSK3B|GRB2|FLOT2|PRKACB|PDPK1	http://www.genome.jp/kegg-bin/show_pathway?hsa04910/hsa:8503%09red/hsa:2889%09red/hsa:572%09red/hsa:8569%09red/hsa:2885%09red/hsa:5256%09red/hsa:5106%09red/hsa:7249%09red/hsa:5575%09red/hsa:808%09red/hsa:5573%09red/hsa:5257%09red/hsa:80201%09red/hsa:10580%09red/hsa:5602%09red/hsa:5601%09red/hsa:5562%09red/hsa:6199%09red/hsa:9322%09red/hsa:3551%09red/hsa:5594%09red/hsa:2932%09red/hsa:5590%09red/hs…	img/hsa04910.html
Fc epsilon RI signaling pathway	KEGG PATHWAY	hsa04664	24	68	0.0610523	0.291842	AKT1|PLCG1|MAP2K7|RAF1|PIK3CB|FYN|VAV1|IL5|PIK3R3|PIK3R1|MAPK8|MAPK9|MAPK1|PDPK1|LCP2|PLA2G4F|SOS1|JMJD7-PLA2G4B|VAV2|AKT2|SYK|IL4|GRB2|MAPK10	http://www.genome.jp/kegg-bin/show_pathway?hsa04664/hsa:8503%09red/hsa:2885%09red/hsa:2534%09red/hsa:3565%09red/hsa:3567%09red/hsa:255189%09red/hsa:3937%09red/hsa:6850%09red/hsa:7410%09red/hsa:5602%09red/hsa:5601%09red/hsa:5170%09red/hsa:5609%09red/hsa:5335%09red/hsa:5594%09red/hsa:5291%09red/hsa:5295%09red/hsa:5599%09red/hsa:6654%09red/hsa:208%09red/hsa:8681%09red/hsa:7409%09red/hsa:207%09red/hs…	img/hsa04664.html
ErbB signaling pathway	KEGG PATHWAY	hsa04012	30	88	0.0611292	0.291842	PTK2|CDKN1A|EGFR|GAB1|AKT1|PLCG1|MAP2K7|ABL1|RAF1|TGFA|AREG|PIK3CB|RPS6KB2|MAPK1|PIK3R3|PIK3R1|MAPK8|MAPK9|ERBB3|CAMK2D|CAMK2G|SOS1|AKT2|BAD|GSK3B|GRB2|BTC|PAK4|MAPK10|PAK6	http://www.genome.jp/kegg-bin/show_pathway?hsa04012/hsa:10298%09red/hsa:8503%09red/hsa:572%09red/hsa:2885%09red/hsa:374%09red/hsa:1956%09red/hsa:685%09red/hsa:25%09red/hsa:5747%09red/hsa:2065%09red/hsa:2549%09red/hsa:5602%09red/hsa:5601%09red/hsa:7039%09red/hsa:5609%09red/hsa:56924%09red/hsa:5335%09red/hsa:5594%09red/hsa:6199%09red/hsa:5291%09red/hsa:5295%09red/hsa:5599%09red/hsa:6654%09red/hsa:2…	img/hsa04012.html
MAPK signaling pathway	KEGG PATHWAY	hsa04010	78	255	0.0628292	0.295197	RASGRP2|RASGRP3|TAOK3|NFATC3|RAPGEF2|RASGRP4|MKNK1|EGFR|RAP1B|MAP3K7|RRAS|AKT1|AKT2|MAPK10|MAP2K5|ARRB1|IL1A|IL1B|RAF1|MAPKAPK2|MAP4K4|CACNA1H|MAP3K8|MAP3K13|PPM1B|PPM1A|CACNB3|CACNB2|CACNA1C|CD14|MAP4K3|MAP3K5|FGFR2|MAPK1|MAPK7|NF1|MAPK8|MAPK9|DUSP8|TGFBR2|TRAF2|DDIT3|RPS6KA1|CDC25B|MAP2K7|PRKACB|FGF2|CHUK|MRAS|STK4|CACNA2D2|RPS6KA4|FGFR4|PLA2G4F|PTPN7|NFKB2|RASA2|MAPK8IP3|IKBKB|RPS6KA2|RPS6KA3|…	http://www.genome.jp/kegg-bin/show_pathway?hsa04010/hsa:9261%09red/hsa:408%09red/hsa:9175%09red/hsa:8569%09red/hsa:2885%09red/hsa:8491%09red/hsa:9254%09red/hsa:6885%09red/hsa:2247%09red/hsa:255189%09red/hsa:8986%09red/hsa:5594%09red/hsa:355%09red/hsa:23162%09red/hsa:51347%09red/hsa:1956%09red/hsa:929%09red/hsa:4137%09red/hsa:9448%09red/hsa:4217%09red/hsa:5922%09red/hsa:5530%09red/hsa:5533%09red/h…	img/hsa04010.html
Base excision repair	KEGG PATHWAY	hsa03410	13	33	0.0673839	0.31165	SMUG1|POLE|PARP2|PARP3|MUTYH|MBD4|POLD2|NEIL1|LIG1|LIG3|POLD4|POLL|OGG1	http://www.genome.jp/kegg-bin/show_pathway?hsa03410/hsa:4595%09red/hsa:5426%09red/hsa:3978%09red/hsa:4968%09red/hsa:5425%09red/hsa:23583%09red/hsa:3980%09red/hsa:10039%09red/hsa:10038%09red/hsa:27343%09red/hsa:57804%09red/hsa:79661%09red/hsa:8930%09red	img/hsa03410.html
Glycerolipid metabolism	KEGG PATHWAY	hsa00561	21	59	0.0703951	0.317301	DGKZ|LIPC|GPAM|AGK|LPIN3|LPIN1|LCLAT1|DGKQ|GLYCTK|GPAT2|PNPLA2|MBOAT1|AGPAT4|AGPAT3|DGAT2|AGPAT1|DGKB|LPIN2|DGKA|GK|DGKD	http://www.genome.jp/kegg-bin/show_pathway?hsa00561/hsa:57678%09red/hsa:3990%09red/hsa:1609%09red/hsa:9663%09red/hsa:56895%09red/hsa:56894%09red/hsa:150763%09red/hsa:64900%09red/hsa:1607%09red/hsa:1606%09red/hsa:23175%09red/hsa:2710%09red/hsa:84649%09red/hsa:10554%09red/hsa:55750%09red/hsa:57104%09red/hsa:132158%09red/hsa:8525%09red/hsa:154141%09red/hsa:253558%09red/hsa:8527%09red	img/hsa00561.html
Huntington's disease	KEGG PATHWAY	hsa05016	60	193	0.0715047	0.317301	DNAH14|HDAC1|DNAH17|DNAH10|NDUFS8|NDUFB4|NDUFB3|NDUFB1|ATP5J|CLTC|VDAC3|PLCB4|COX6B2|DCTN1|HIP1|AP2B1|DCTN2|COX5A|NDUFV3|NDUFV1|EP300|DLG4|NDUFC2-KCTD14|ATP5A1|PPARGC1A|DNALI1|GRIN1|ATP5G3|SIN3A|ATP5C1|SOD2|NDUFA3|SP1|POLR2E|PPARG|POLR2F|AP2A1|BAX|UQCRB|DNAH6|COX7A2|ITPR1|POLR2H|POLR2J|DNAH2|DNAH3|TP53|POLR2D|TBP|DNAH8|CASP8|CREB3L2|NDUFS1|HTT|APAF1|NDUFS7|SDHA|ATP5G2|COX7C|NRF1	http://www.genome.jp/kegg-bin/show_pathway?hsa05016/hsa:3708%09red/hsa:7802%09red/hsa:317%09red/hsa:1350%09red/hsa:64764%09red/hsa:1213%09red/hsa:517%09red/hsa:841%09red/hsa:7157%09red/hsa:6648%09red/hsa:6667%09red/hsa:2902%09red/hsa:4899%09red/hsa:4719%09red/hsa:100532726%09red/hsa:1742%09red/hsa:5439%09red/hsa:1639%09red/hsa:1768%09red/hsa:5435%09red/hsa:6389%09red/hsa:5437%09red/hsa:5433%09red…	img/hsa05016.html
RNA transport	KEGG PATHWAY	hsa03013	54	172	0.0718216	0.317301	SMN2|NUP88|SMN1|CYFIP1|NCBP1|NCBP2|CYFIP2|EIF2B4|PABPC4|EIF2B3|EIF2B1|FMR1|NUP50|EIF3G|XPO1|EIF3I|NUP62|NUP85|PABPC1L|EIF3B|EIF3C|STRAP|GEMIN2|POM121|RNPS1|NUP98|SEC13|ACIN1|NUP93|NXF3|PABPC5|FXR1|EIF4E2|RAE1|NUPL2|RGPD5|THOC1|THOC6|THOC5|EIF4B|UBE2I|GEMIN8|DDX20|ELAC2|SRRM1|EIF4G2|EIF4G1|TACC3|MAGOHB|GEMIN7|GEMIN4|NXT2|EIF4G3|RPP14	http://www.genome.jp/kegg-bin/show_pathway?hsa03013/hsa:8666%09red/hsa:8563%09red/hsa:79228%09red/hsa:1981%09red/hsa:1982%09red/hsa:10250%09red/hsa:11218%09red/hsa:4686%09red/hsa:22916%09red/hsa:9688%09red/hsa:56000%09red/hsa:79760%09red/hsa:26999%09red/hsa:7514%09red/hsa:60528%09red/hsa:6606%09red/hsa:6607%09red/hsa:54960%09red/hsa:8487%09red/hsa:2332%09red/hsa:1975%09red/hsa:10460%09red/hsa:808…	img/hsa03013.html
NF-kappa B signaling pathway	KEGG PATHWAY	hsa04064	31	93	0.0755959	0.324296	BCL2L1|ERC1|ATM|BIRC3|IKBKB|PLCG1|IL1B|DDX58|MAP3K7|TRADD|CFLAR|ZAP70|NFKB2|MYD88|IRAK4|TRAF2|TRAF5|TRIM25|CHUK|PLAU|TNFRSF11A|CSNK2A1|UBE2I|TNFRSF1A|SYK|CCL4L2|PIDD1|TAB3|CD14|PIAS4|CSNK2B	http://www.genome.jp/kegg-bin/show_pathway?hsa04064/hsa:598%09red/hsa:8792%09red/hsa:9560%09red/hsa:23586%09red/hsa:5328%09red/hsa:5335%09red/hsa:6850%09red/hsa:23085%09red/hsa:330%09red/hsa:1460%09red/hsa:929%09red/hsa:51588%09red/hsa:7535%09red/hsa:8837%09red/hsa:7188%09red/hsa:4615%09red/hsa:7186%09red/hsa:7329%09red/hsa:3551%09red/hsa:257397%09red/hsa:3553%09red/hsa:6885%09red/hsa:4791%09red/…	img/hsa04064.html
Fc gamma R-mediated phagocytosis	KEGG PATHWAY	hsa04666	31	93	0.0755959	0.324296	LIMK2|AKT1|PLCG1|DNM2|BIN1|GSN|WASF1|WASF3|RAF1|PIK3CB|RPS6KB2|PLA2G6|DOCK2|MAPK1|PIK3R3|PIK3R1|FCGR2B|ARPC5|CFL1|PLA2G4F|PLD1|SYK|PIP5K1B|VAV2|AKT2|VAV1|PTPRC|ARPC1B|MYO10|ASAP2|ASAP3	http://www.genome.jp/kegg-bin/show_pathway?hsa04666/hsa:55616%09red/hsa:8395%09red/hsa:8503%09red/hsa:8398%09red/hsa:255189%09red/hsa:5788%09red/hsa:6850%09red/hsa:274%09red/hsa:10092%09red/hsa:7410%09red/hsa:10095%09red/hsa:1072%09red/hsa:4651%09red/hsa:1785%09red/hsa:2213%09red/hsa:5337%09red/hsa:5335%09red/hsa:5594%09red/hsa:6199%09red/hsa:5291%09red/hsa:5295%09red/hsa:208%09red/hsa:7409%09red…	img/hsa04666.html
Chronic myeloid leukemia	KEGG PATHWAY	hsa05220	25	73	0.0783248	0.331202	HDAC1|BCL2L1|SMAD4|CDKN1A|SMAD3|IKBKB|AKT1|BAD|ABL1|RAF1|PIK3CB|RB1|MAPK1|PIK3R3|PIK3R1|TGFBR2|CHUK|MDM2|TP53|SOS1|AKT2|GRB2|CDK6|CTBP1|CTBP2	http://www.genome.jp/kegg-bin/show_pathway?hsa05220/hsa:8503%09red/hsa:572%09red/hsa:2885%09red/hsa:5925%09red/hsa:25%09red/hsa:598%09red/hsa:3065%09red/hsa:1487%09red/hsa:4089%09red/hsa:1488%09red/hsa:3551%09red/hsa:5594%09red/hsa:4088%09red/hsa:5291%09red/hsa:5295%09red/hsa:6654%09red/hsa:208%09red/hsa:207%09red/hsa:1026%09red/hsa:1021%09red/hsa:7157%09red/hsa:1147%09red/hsa:4193%09red/hsa:5894…	img/hsa05220.html
Sphingolipid signaling pathway	KEGG PATHWAY	hsa04071	39	121	0.0807859	0.336798	PPP2R1B|PPP2R3C|BAX|AKT1|AKT2|MAPK10|SGMS1|SMPD2|RAF1|CERS4|CERS2|ASAH1|S1PR3|PIK3CB|FYN|TRADD|MAP3K5|MAPK1|PIK3R3|SPTLC3|PIK3R1|MAPK8|MAPK9|TRAF2|PLCB4|PPP2R2D|PPP2R2A|SGPL1|PRKCZ|PDPK1|PPP2R5E|TP53|PLD1|TNFRSF1A|ROCK2|PPP2R5D|SMPD1|BID|PPP2R5C	http://www.genome.jp/kegg-bin/show_pathway?hsa04071/hsa:8503%09red/hsa:79603%09red/hsa:2534%09red/hsa:29956%09red/hsa:427%09red/hsa:259230%09red/hsa:55844%09red/hsa:5519%09red/hsa:6609%09red/hsa:5602%09red/hsa:5601%09red/hsa:8879%09red/hsa:7186%09red/hsa:5170%09red/hsa:5337%09red/hsa:637%09red/hsa:5594%09red/hsa:5332%09red/hsa:5590%09red/hsa:5291%09red/hsa:5295%09red/hsa:5599%09red/hsa:581%09red/…	img/hsa04071.html
Platelet activation	KEGG PATHWAY	hsa04611	39	122	0.0897957	0.36916	RASGRP2|STIM1|PTGS1|ITGB3|AKT1|AKT2|ITPR3|TLN1|PIK3CB|FYN|ARHGEF1|GUCY1A3|MAPK1|PIK3R3|PPP1R12A|PIK3R1|ITGB1|ARHGEF12|ORAI1|PLCB4|TBXAS1|PRKACB|RAP1B|FERMT3|PRKCZ|ITPR2|LCP2|ITPR1|PLA2G4F|ADCY4|ADCY7|PPP1CB|SNAP23|JMJD7-PLA2G4B|MYLK|ROCK2|SYK|GUCY1B3|F2RL3	http://www.genome.jp/kegg-bin/show_pathway?hsa04611/hsa:3708%09red/hsa:3709%09red/hsa:8773%09red/hsa:8503%09red/hsa:2983%09red/hsa:2982%09red/hsa:2534%09red/hsa:255189%09red/hsa:84876%09red/hsa:6850%09red/hsa:6916%09red/hsa:5742%09red/hsa:4638%09red/hsa:7094%09red/hsa:4659%09red/hsa:5908%09red/hsa:6786%09red/hsa:3690%09red/hsa:196883%09red/hsa:9138%09red/hsa:5594%09red/hsa:5332%09red/hsa:5590%09r…	img/hsa04611.html
Pyrimidine metabolism	KEGG PATHWAY	hsa00240	34	105	0.0927331	0.369251	UPRT|POLR1A|POLE|POLR3E|DCTPP1|POLR3H|CTPS2|CTPS1|NT5C|NT5C3A|POLD2|POLD4|RRM2B|NT5C2|TXNRD1|ENTPD6|UCK1|UPP1|POLR2E|POLR2D|POLR2F|TK2|TK1|NME6|POLR2H|POLR2J|AK9|NME1|NME2|UCKL1|TYMS|TYMP|POLR1C|CANT1	http://www.genome.jp/kegg-bin/show_pathway?hsa00240/hsa:5437%09red/hsa:30833%09red/hsa:25885%09red/hsa:171568%09red/hsa:50484%09red/hsa:56474%09red/hsa:83549%09red/hsa:1503%09red/hsa:5439%09red/hsa:54963%09red/hsa:51251%09red/hsa:5434%09red/hsa:5435%09red/hsa:221264%09red/hsa:5433%09red/hsa:7296%09red/hsa:10201%09red/hsa:57804%09red/hsa:1890%09red/hsa:7298%09red/hsa:139596%09red/hsa:4831%09red/hs…	img/hsa00240.html
Sulfur relay system	KEGG PATHWAY	hsa04122	5	10	0.0929767	0.369251	NFS1|CTU2|MPST|TRMU|MOCS1	http://www.genome.jp/kegg-bin/show_pathway?hsa04122/hsa:348180%09red/hsa:4357%09red/hsa:9054%09red/hsa:4337%09red/hsa:55687%09red	img/hsa04122.html
Bladder cancer	KEGG PATHWAY	hsa05219	15	41	0.0935602	0.369251	TP53|RASSF1|DAPK3|CDKN1A|EGFR|RB1|THBS1|TYMP|MAPK1|VEGFA|MMP9|MDM2|RAF1|DAPK2|DAPK1	http://www.genome.jp/kegg-bin/show_pathway?hsa05219/hsa:1026%09red/hsa:4318%09red/hsa:5925%09red/hsa:11186%09red/hsa:4193%09red/hsa:1613%09red/hsa:7157%09red/hsa:1612%09red/hsa:7057%09red/hsa:1956%09red/hsa:23604%09red/hsa:7422%09red/hsa:5894%09red/hsa:5594%09red/hsa:1890%09red	img/hsa05219.html
Fatty acid biosynthesis	KEGG PATHWAY	hsa00061	6	13	0.0973855	0.379291	ACACA|ACACB|ACSL1|ACSL6|ACSBG1|ACSBG2	http://www.genome.jp/kegg-bin/show_pathway?hsa00061/hsa:31%09red/hsa:32%09red/hsa:81616%09red/hsa:23205%09red/hsa:23305%09red/hsa:2180%09red	img/hsa00061.html
Basal cell carcinoma	KEGG PATHWAY	hsa05217	19	55	0.106511	0.404608	WNT2B|GLI1|TCF7|BMP4|TP53|AXIN2|GLI3|TCF7L2|GSK3B|CTNNB1|SHH|DVL1|STK36|APC|PTCH2|WNT16|WNT5A|PTCH1|LEF1	http://www.genome.jp/kegg-bin/show_pathway?hsa05217/hsa:7474%09red/hsa:8643%09red/hsa:1855%09red/hsa:2932%09red/hsa:27148%09red/hsa:6934%09red/hsa:1499%09red/hsa:652%09red/hsa:7157%09red/hsa:2737%09red/hsa:2735%09red/hsa:51176%09red/hsa:7482%09red/hsa:6469%09red/hsa:6932%09red/hsa:324%09red/hsa:8313%09red/hsa:51384%09red/hsa:5727%09red	img/hsa05217.html
Prostate cancer	KEGG PATHWAY	hsa05215	29	89	0.10662	0.404608	CDKN1A|EGFR|HSP90B1|CTNNB1|AKT1|BAD|RAF1|LEF1|TGFA|CCNE2|PIK3CB|RB1|MAPK1|PIK3R3|PIK3R1|TCF7|CHUK|MDM2|EP300|FGFR2|IKBKB|TP53|SOS1|AKT2|TCF7L2|GSK3B|CREB3L2|GRB2|PDPK1	http://www.genome.jp/kegg-bin/show_pathway?hsa05215/hsa:64764%09red/hsa:8503%09red/hsa:572%09red/hsa:2885%09red/hsa:6932%09red/hsa:6934%09red/hsa:5925%09red/hsa:9134%09red/hsa:1956%09red/hsa:7039%09red/hsa:5170%09red/hsa:7184%09red/hsa:3551%09red/hsa:5594%09red/hsa:5291%09red/hsa:2263%09red/hsa:5295%09red/hsa:6654%09red/hsa:208%09red/hsa:207%09red/hsa:1026%09red/hsa:2033%09red/hsa:2932%09red/hsa:…	img/hsa05215.html
PPAR signaling pathway	KEGG PATHWAY	hsa03320	24	72	0.108169	0.40529	PCK2|ACSL1|SCP2|ILK|CD36|ACSBG1|ACSBG2|SORBS1|CPT2|ACAA1|CPT1A|CPT1C|CPT1B|PPARG|PPARD|FADS2|GK|DBI|OLR1|ACOX3|ACOX1|ACSL6|PLTP|PDPK1	http://www.genome.jp/kegg-bin/show_pathway?hsa03320/hsa:5360%09red/hsa:1376%09red/hsa:1375%09red/hsa:81616%09red/hsa:5106%09red/hsa:8310%09red/hsa:948%09red/hsa:10580%09red/hsa:6342%09red/hsa:5170%09red/hsa:1374%09red/hsa:4973%09red/hsa:3611%09red/hsa:23205%09red/hsa:23305%09red/hsa:9415%09red/hsa:30%09red/hsa:1622%09red/hsa:126129%09red/hsa:51%09red/hsa:2180%09red/hsa:2710%09red/hsa:5467%09red/h…	img/hsa03320.html
Salmonella infection	KEGG PATHWAY	hsa05132	28	86	0.112263	0.415373	RILP|MAPK10|IFNGR2|IL1A|IL1B|WASF1|RHOG|DYNC1I2|CD14|MAPK1|MAPK8|MAPK9|PKN3|PKN2|ARPC5|PLEKHM2|DYNC2H1|FLNB|TJP1|MYD88|ARPC1B|CCL4L2|ROCK2|PFN2|PFN4|KLC1|KLC2|KLC4	http://www.genome.jp/kegg-bin/show_pathway?hsa05132/hsa:5586%09red/hsa:3831%09red/hsa:9560%09red/hsa:5594%09red/hsa:929%09red/hsa:375189%09red/hsa:10095%09red/hsa:1781%09red/hsa:83547%09red/hsa:10092%09red/hsa:2317%09red/hsa:5602%09red/hsa:5601%09red/hsa:5217%09red/hsa:64837%09red/hsa:89953%09red/hsa:3553%09red/hsa:3552%09red/hsa:4615%09red/hsa:5599%09red/hsa:79659%09red/hsa:23207%09red/hsa:29941…	img/hsa05132.html
Hepatitis B	KEGG PATHWAY	hsa05161	45	146	0.119215	0.430715	NFATC2|NFATC3|SMAD4|CDKN1A|HSPG2|BAX|SMAD3|IKBKB|AKT1|BAD|IFNAR1|MAPK10|VDAC3|RAF1|YWHAZ|STAT6|DDX58|STAT4|CCNA2|STAT1|CCNE2|FAS|PIK3CB|RB1|MAPK1|PIK3R3|PIK3R1|JAK1|MAPK8|MAPK9|APAF1|CHUK|AKT2|IRF7|EP300|IRF3|CASP10|MYD88|TP53|PTK2B|CASP8|CREB3L2|GRB2|CDK6|MMP9	http://www.genome.jp/kegg-bin/show_pathway?hsa05161/hsa:64764%09red/hsa:6778%09red/hsa:317%09red/hsa:8503%09red/hsa:3661%09red/hsa:572%09red/hsa:2885%09red/hsa:3665%09red/hsa:841%09red/hsa:7419%09red/hsa:843%09red/hsa:23586%09red/hsa:1147%09red/hsa:5925%09red/hsa:7534%09red/hsa:3454%09red/hsa:4775%09red/hsa:3339%09red/hsa:4773%09red/hsa:9134%09red/hsa:5602%09red/hsa:4615%09red/hsa:4089%09red/hsa:…	img/hsa05161.html
Long-term potentiation	KEGG PATHWAY	hsa04720	22	66	0.120261	0.430715	GRIA2|RAP1B|RAF1|ITPR1|CALM3|CACNA1C|MAPK1|GRIN1|PLCB4|CAMK2D|CAMK2G|ITPR2|ITPR3|EP300|RPS6KA1|RPS6KA2|RPS6KA3|PPP1CB|PRKACB|PPP3CA|PPP3CB|PPP3CC	http://www.genome.jp/kegg-bin/show_pathway?hsa04720/hsa:3708%09red/hsa:3709%09red/hsa:2902%09red/hsa:5530%09red/hsa:5533%09red/hsa:5532%09red/hsa:5908%09red/hsa:808%09red/hsa:6195%09red/hsa:5594%09red/hsa:5332%09red/hsa:775%09red/hsa:6196%09red/hsa:6197%09red/hsa:3710%09red/hsa:2891%09red/hsa:2033%09red/hsa:818%09red/hsa:817%09red/hsa:5500%09red/hsa:5567%09red/hsa:5894%09red	img/hsa04720.html
Biosynthesis of unsaturated fatty acids	KEGG PATHWAY	hsa01040	9	23	0.12223	0.430715	PECR|HADHA|HACD4|ACOX3|ACOX1|BAAT|ACAA1|ACOT7|FADS2	http://www.genome.jp/kegg-bin/show_pathway?hsa01040/hsa:30%09red/hsa:570%09red/hsa:51%09red/hsa:3030%09red/hsa:401494%09red/hsa:55825%09red/hsa:11332%09red/hsa:9415%09red/hsa:8310%09red	img/hsa01040.html
Mismatch repair	KEGG PATHWAY	hsa03430	9	23	0.12223	0.430715	RFC4|MSH2|MSH3|MSH6|RFC2|POLD2|POLD4|LIG1|SSBP1	http://www.genome.jp/kegg-bin/show_pathway?hsa03430/hsa:6742%09red/hsa:3978%09red/hsa:2956%09red/hsa:4436%09red/hsa:5425%09red/hsa:4437%09red/hsa:57804%09red/hsa:5982%09red/hsa:5984%09red	img/hsa03430.html
Fructose and mannose metabolism	KEGG PATHWAY	hsa00051	12	33	0.130395	0.452126	FUK|TPI1|HKDC1|PFKFB2|PFKFB4|GMPPB|TSTA3|PFKM|FPGT|ALDOA|PFKL|ENOSF1	http://www.genome.jp/kegg-bin/show_pathway?hsa00051/hsa:226%09red/hsa:29925%09red/hsa:55556%09red/hsa:197258%09red/hsa:8790%09red/hsa:7264%09red/hsa:80201%09red/hsa:5210%09red/hsa:5211%09red/hsa:5213%09red/hsa:7167%09red/hsa:5208%09red	img/hsa00051.html
RNA degradation	KEGG PATHWAY	hsa03018	25	77	0.131361	0.452126	PABPC4|PABPC5|EXOSC8|EXOSC9|EDC4|EXOSC1|DHX36|PAN3|BTG3|PABPC1L|MPHOSPH6|HSPD1|PFKM|CNOT8|CNOT3|CNOT1|ZCCHC7|CNOT7|CNOT6|PATL1|LSM5|ENO3|PFKL|DIS3L|DDX6	http://www.genome.jp/kegg-bin/show_pathway?hsa03018/hsa:80336%09red/hsa:23644%09red/hsa:9337%09red/hsa:5213%09red/hsa:57472%09red/hsa:1656%09red/hsa:2027%09red/hsa:5393%09red/hsa:5211%09red/hsa:4849%09red/hsa:10200%09red/hsa:84186%09red/hsa:11340%09red/hsa:8761%09red/hsa:23658%09red/hsa:23019%09red/hsa:10950%09red/hsa:140886%09red/hsa:255967%09red/hsa:219988%09red/hsa:3329%09red/hsa:115752%09red/…	img/hsa03018.html
Non-alcoholic fatty liver disease (NAFLD)	KEGG PATHWAY	hsa04932	46	151	0.134838	0.458761	PRKAA1|ITCH|NDUFB4|NDUFB3|BAX|IKBKB|AKT1|AKT2|MAPK10|IL1A|COX6B2|UQCRB|IL1B|COX5A|NDUFV3|NDUFV1|ADIPOR2|ADIPOR1|FAS|PIK3CB|MAP3K5|NDUFS1|PIK3R3|PIK3R1|MAPK8|MAPK9|ERN1|TRAF2|DDIT3|NDUFA3|NDUFS7|LEPR|NDUFS8|NDUFB1|COX7A2|CASP7|TNFRSF1A|EIF2AK3|GSK3A|CASP8|GSK3B|MAP3K11|BID|NDUFC2-KCTD14|SDHA|COX7C	http://www.genome.jp/kegg-bin/show_pathway?hsa04932/hsa:9377%09red/hsa:8503%09red/hsa:1350%09red/hsa:3953%09red/hsa:79602%09red/hsa:374291%09red/hsa:841%09red/hsa:840%09red/hsa:100532726%09red/hsa:1347%09red/hsa:4217%09red/hsa:2081%09red/hsa:83737%09red/hsa:6389%09red/hsa:125965%09red/hsa:4731%09red/hsa:5602%09red/hsa:4710%09red/hsa:7381%09red/hsa:2932%09red/hsa:7186%09red/hsa:4719%09red/hsa:3551…	img/hsa04932.html
Citrate cycle (TCA cycle)	KEGG PATHWAY	hsa00020	11	30	0.137314	0.461876	PCK2|IDH3A|OGDH|PC|DLST|DLD|ACO1|SUCLG2|CS|MDH2|SDHA	http://www.genome.jp/kegg-bin/show_pathway?hsa00020/hsa:1431%09red/hsa:8801%09red/hsa:1743%09red/hsa:4967%09red/hsa:6389%09red/hsa:1738%09red/hsa:5106%09red/hsa:48%09red/hsa:4191%09red/hsa:5091%09red/hsa:3419%09red	img/hsa00020.html
Glucagon signaling pathway	KEGG PATHWAY	hsa04922	32	102	0.140637	0.467738	PCK2|SIRT1|PRKAA1|AKT1|AKT2|PLCB4|EP300|CALM3|PPARGC1A|PHKB|PFKL|PYGL|LDHA|PHKG1|PKM|CPT1A|CPT1C|CPT1B|ACACA|ACACB|CAMK2D|CAMK2G|PHKA2|ITPR2|ITPR3|ITPR1|CREB3L2|PRMT1|PRKACB|PPP3CA|PPP3CB|PPP3CC	http://www.genome.jp/kegg-bin/show_pathway?hsa04922/hsa:3708%09red/hsa:3709%09red/hsa:1375%09red/hsa:1374%09red/hsa:5106%09red/hsa:3939%09red/hsa:5530%09red/hsa:5533%09red/hsa:5532%09red/hsa:808%09red/hsa:5256%09red/hsa:5257%09red/hsa:5211%09red/hsa:3276%09red/hsa:5315%09red/hsa:5562%09red/hsa:5332%09red/hsa:3710%09red/hsa:208%09red/hsa:64764%09red/hsa:207%09red/hsa:2033%09red/hsa:5260%09red/hsa:…	img/hsa04922.html
FoxO signaling pathway	KEGG PATHWAY	hsa04068	41	134	0.143715	0.472663	PCK2|SMAD4|CDKN1A|ATM|EGFR|PRKAA1|SMAD3|IKBKB|AKT1|FOXO3|MAPK10|RAF1|SKP2|PIK3CB|GABARAP|CSNK1E|PIK3R3|PIK3R1|MAPK8|MAPK9|TGFBR2|SIRT1|STK11|SOD2|FBXO25|PRMT1|CHUK|AGAP2|STK4|SMAD2|MDM2|EP300|HOMER3|SETD7|CCNB2|SGK1|SOS1|AKT2|MAPK1|GRB2|PDPK1	http://www.genome.jp/kegg-bin/show_pathway?hsa04068/hsa:80854%09red/hsa:8503%09red/hsa:2885%09red/hsa:5106%09red/hsa:3276%09red/hsa:6648%09red/hsa:6502%09red/hsa:5602%09red/hsa:9133%09red/hsa:4089%09red/hsa:4087%09red/hsa:5170%09red/hsa:6789%09red/hsa:1956%09red/hsa:3551%09red/hsa:5594%09red/hsa:4088%09red/hsa:5291%09red/hsa:5295%09red/hsa:5599%09red/hsa:6654%09red/hsa:208%09red/hsa:9454%09red/hs…	img/hsa04068.html
Carbon metabolism	KEGG PATHWAY	hsa01200	35	113	0.146759	0.47737	ME3|TALDO1|PCCB|PCCA|ACO1|GAPDH|H6PD|ALDOA|TPI1|MDH2|ADPGK|IDH3A|OGDH|PC|HKDC1|HADHA|PFKM|ACAT1|ACAT2|PFKL|RPE|PKM|DLD|MTHFR|ACSS2|ACSS1|SUCLG2|ALDH6A1|ENO3|CS|SHMT2|DLST|PRPS1|SDHA|PGK1	http://www.genome.jp/kegg-bin/show_pathway?hsa01200/hsa:4967%09red/hsa:9563%09red/hsa:5213%09red/hsa:55902%09red/hsa:84532%09red/hsa:48%09red/hsa:2027%09red/hsa:6389%09red/hsa:80201%09red/hsa:5096%09red/hsa:5211%09red/hsa:5095%09red/hsa:4524%09red/hsa:5230%09red/hsa:7167%09red/hsa:5315%09red/hsa:3419%09red/hsa:83440%09red/hsa:4329%09red/hsa:226%09red/hsa:6888%09red/hsa:5091%09red/hsa:1738%09red/h…	img/hsa01200.html
Ras signaling pathway	KEGG PATHWAY	hsa04014	67	228	0.151581	0.482345	RASGRP2|RASGRP3|RALBP1|RASSF1|EGFR|RAP1B|GAB1|IKBKB|ABL1|PLCG1|MAPK10|RASAL1|RASAL2|RAF1|KITLG|PGF|TEK|CALM3|RGL1|PIK3CB|CSF1R|PLA2G4F|PLA2G6|TIAM1|MAPK1|PIK3R3|ZAP70|PIK3R1|KSR1|MAPK8|MAPK9|RASGRP4|NF1|RAB5B|EFNA4|GNB1|CHUK|PLA1A|MRAS|PLA2G2A|AKT2|VEGFA|VEGFB|PLCE1|FGFR4|GNB2|FGFR2|GRIN1|RASA2|RASGRF1|RRAS|FGF2|BRAP|PLD1|SOS1|AKT1|JMJD7-PLA2G4B|BAD|MLLT4|SHOC2|GRB2|GNGT2|BCL2L1|PRKACB|PAK4|STK4|…	http://www.genome.jp/kegg-bin/show_pathway?hsa04014/hsa:3551%09red/hsa:10298%09red/hsa:8503%09red/hsa:572%09red/hsa:2885%09red/hsa:11186%09red/hsa:2793%09red/hsa:8398%09red/hsa:255189%09red/hsa:51365%09red/hsa:9462%09red/hsa:5869%09red/hsa:5320%09red/hsa:8315%09red/hsa:1956%09red/hsa:2902%09red/hsa:5922%09red/hsa:5923%09red/hsa:7535%09red/hsa:25%09red/hsa:6237%09red/hsa:10928%09red/hsa:598%09red/…	img/hsa04014.html
VEGF signaling pathway	KEGG PATHWAY	hsa04370	20	61	0.152525	0.482345	NFATC2|PTK2|VEGFA|JMJD7-PLA2G4B|PIK3CB|PLCG1|PLA2G4F|SH2D2A|AKT1|BAD|MAPK1|PIK3R3|PXN|PIK3R1|PPP3CA|PPP3CB|PPP3CC|RAF1|MAPKAPK2|AKT2	http://www.genome.jp/kegg-bin/show_pathway?hsa04370/hsa:9261%09red/hsa:5335%09red/hsa:5594%09red/hsa:8503%09red/hsa:5530%09red/hsa:5533%09red/hsa:572%09red/hsa:5291%09red/hsa:5829%09red/hsa:5532%09red/hsa:5295%09red/hsa:4773%09red/hsa:255189%09red/hsa:5747%09red/hsa:208%09red/hsa:8681%09red/hsa:7422%09red/hsa:5894%09red/hsa:207%09red/hsa:9047%09red	img/hsa04370.html
PI3K-Akt signaling pathway	KEGG PATHWAY	hsa04151	98	341	0.153177	0.482345	PCK2|BCL2L1|GHR|PPP2R3C|STK11|IKBKB|AKT1|AKT2|IFNAR1|MDM2|PIK3CB|JAK2|MYB|BRCA1|PPP2R2D|PPP2R2A|FGFR4|FGFR2|SOS1|FN1|SYK|CCND3|GSK3B|GRB2|ITGA1|CDKN1A|ITGA4|HSP90B1|CCNE2|TSC2|THBS4|THBS2|THBS3|MTCP1|THBS1|PIK3R3|PIK3R1|JAK1|CHUK|COL4A4|VEGFA|COL4A2|VEGFB|FGF2|EIF4B|COL4A3|PPP2R5D|PPP2R5E|PPP2R5C|CHAD|RPS6|RAF1|PIK3AP1|TEK|CSF1R|RPS6KB2|MAPK1|LAMA2|LAMA3|LAMA4|EFNA4|COL9A2|GNB2|EIF4E2|TP53|IL2RA|…	http://www.genome.jp/kegg-bin/show_pathway?hsa04151/hsa:3910%09red/hsa:7531%09red/hsa:7534%09red/hsa:7249%09red/hsa:2335%09red/hsa:9134%09red/hsa:6446%09red/hsa:896%09red/hsa:6199%09red/hsa:6194%09red/hsa:7423%09red/hsa:7422%09red/hsa:118788%09red/hsa:2932%09red/hsa:1021%09red/hsa:1902%09red/hsa:1147%09red/hsa:5894%09red/hsa:64764%09red/hsa:63923%09red/hsa:572%09red/hsa:2885%09red/hsa:2247%09red/…	img/hsa04151.html
SNARE interactions in vesicular transport	KEGG PATHWAY	hsa04130	12	34	0.155772	0.485352	STX8|BET1|VAMP2|VAMP4|SNAP23|STX3|VTI1B|STX1B|STX16|GOSR2|BET1L|STX2	http://www.genome.jp/kegg-bin/show_pathway?hsa04130/hsa:112755%09red/hsa:8773%09red/hsa:9570%09red/hsa:10282%09red/hsa:6844%09red/hsa:6809%09red/hsa:2054%09red/hsa:51272%09red/hsa:10490%09red/hsa:9482%09red/hsa:8675%09red/hsa:8674%09red	img/hsa04130.html
Rap1 signaling pathway	KEGG PATHWAY	hsa04015	62	211	0.162628	0.501436	RASGRP2|RASGRP3|RAPGEF6|RAPGEF2|EGFR|RAP1B|RRAS|AKT1|PLCG1|PLCE1|RAPGEF1|CTNND1|PLCB4|TLN1|RAF1|KITLG|CNR1|TEK|RAP1GAP|MLLT4|BCAR1|PIK3CB|CSF1R|THBS1|TIAM1|MAPK1|PIK3R3|MAGI2|PIK3R1|SIPA1L1|MAGI3|GRIN1|SIPA1L2|ITGB1|PGF|ITGB3|ADCY7|FARP2|MAGI1|EFNA4|MRAS|FYB|PRKCZ|VEGFA|VEGFB|KRIT1|LCP2|FGFR4|FGFR2|SIPA1L3|CALM3|ADCY4|CTNNB1|FGF2|PARD3|VAV2|AKT2|PARD6G|PFN2|PFN4|F2RL3|LPAR1	http://www.genome.jp/kegg-bin/show_pathway?hsa04015/hsa:2263%09red/hsa:8503%09red/hsa:2889%09red/hsa:2533%09red/hsa:9564%09red/hsa:260425%09red/hsa:889%09red/hsa:5594%09red/hsa:3937%09red/hsa:375189%09red/hsa:4254%09red/hsa:7410%09red/hsa:196883%09red/hsa:51735%09red/hsa:2902%09red/hsa:1500%09red/hsa:113%09red/hsa:7094%09red/hsa:5228%09red/hsa:6237%09red/hsa:5909%09red/hsa:84552%09red/hsa:4301%09…	img/hsa04015.html
Herpes simplex infection	KEGG PATHWAY	hsa05168	55	186	0.165832	0.506045	CD74|NFKBIB|HLA-F|MCRS1|IKBKB|TNFRSF14|TAF10|MAPK10|IRF7|IFNGR2|IL1B|SRSF3|SRSF4|DDX58|SRSF6|SKP2|EEF1D|HCFC1|SRSF7|FAS|MAP3K7|OAS2|HLA-DQB1|GTF2I|JAK1|PML|JAK2|MAPK8|MYD88|CUL1|TRAF2|TRAF5|NXF3|CHUK|PER3|SRSF1|SRSF2|TP53|EP300|CSNK2A1|HCFC2|IRF3|TAF6|MAPK9|PPP1CB|STAT1|TNFRSF1A|TBP|EIF2AK3|EIF2AK2|CASP8|SKP1|IFNAR1|CSNK2B|SP100	http://www.genome.jp/kegg-bin/show_pathway?hsa05168/hsa:3665%09red/hsa:6878%09red/hsa:3661%09red/hsa:6431%09red/hsa:6427%09red/hsa:841%09red/hsa:23586%09red/hsa:6432%09red/hsa:29915%09red/hsa:1460%09red/hsa:2969%09red/hsa:6429%09red/hsa:6885%09red/hsa:3454%09red/hsa:6426%09red/hsa:6500%09red/hsa:6502%09red/hsa:7188%09red/hsa:4939%09red/hsa:6428%09red/hsa:5602%09red/hsa:4615%09red/hsa:8454%09red/h…	img/hsa05168.html
2-Oxocarboxylic acid metabolism	KEGG PATHWAY	hsa01210	7	18	0.168176	0.506943	IDH3A|NAGS|ABHD14A-ACY1|BCAT2|BCAT1|ACO1|CS	http://www.genome.jp/kegg-bin/show_pathway?hsa01210/hsa:1431%09red/hsa:586%09red/hsa:587%09red/hsa:48%09red/hsa:100526760%09red/hsa:3419%09red/hsa:162417%09red	img/hsa01210.html
Measles	KEGG PATHWAY	hsa05162	41	136	0.169552	0.506943	NFKBIB|MX1|AKT1|AKT2|IFNAR1|IFNGR2|IL1A|IL1B|GSK3B|RCHY1|DDX58|STAT1|CCNE2|FAS|ADAR|FYN|MAP3K7|OAS2|PIK3R3|CCND3|PIK3R1|JAK1|JAK2|MYD88|IRAK4|CD28|CD46|FCGR2B|CHUK|CD3E|IRF7|CSNK2A1|IRF3|IL2RA|TP53|EIF2AK3|EIF2AK2|CSNK2B|IL4|CDK6|PIK3CB	http://www.genome.jp/kegg-bin/show_pathway?hsa05162/hsa:3665%09red/hsa:8503%09red/hsa:4939%09red/hsa:3661%09red/hsa:2534%09red/hsa:3565%09red/hsa:355%09red/hsa:23586%09red/hsa:4179%09red/hsa:1460%09red/hsa:940%09red/hsa:3454%09red/hsa:2213%09red/hsa:9134%09red/hsa:4793%09red/hsa:103%09red/hsa:4615%09red/hsa:25898%09red/hsa:2932%09red/hsa:896%09red/hsa:3553%09red/hsa:3552%09red/hsa:6885%09red/hsa:…	img/hsa05162.html
Glyoxylate and dicarboxylate metabolism	KEGG PATHWAY	hsa00630	10	28	0.174771	0.513986	DLD|PCCB|GLYCTK|PCCA|ACO1|ACAT1|ACAT2|MDH2|CS|SHMT2	http://www.genome.jp/kegg-bin/show_pathway?hsa00630/hsa:1431%09red/hsa:6472%09red/hsa:39%09red/hsa:38%09red/hsa:48%09red/hsa:5096%09red/hsa:132158%09red/hsa:5095%09red/hsa:4191%09red/hsa:1738%09red	img/hsa00630.html
Influenza A	KEGG PATHWAY	hsa05164	52	176	0.175548	0.513986	NFKBIB|JAK2|MX1|IKBKB|AKT1|AKT2|IFNAR1|MAPK10|IFNGR2|IL1A|IL1B|CPSF4|RAF1|CIITA|FURIN|XPO1|DDX58|STAT1|NLRX1|ADAR|NXF3|OAS2|PIK3R3|PIK3R1|JAK1|PML|HLA-DQB1|MAPK8|MYD88|IVNS1ABP|IRAK4|NUP98|TRIM25|TMPRSS4|IL33|EP300|HNRNPUL1|IRF3|FDPS|MAPK9|IRF7|TNFRSF1A|EIF2AK3|EIF2AK2|GSK3B|NXT2|MAPK1|PRSS2|FAS|MAP2K7|PIK3CB|RAE1	http://www.genome.jp/kegg-bin/show_pathway?hsa05164/hsa:3665%09red/hsa:8503%09red/hsa:4939%09red/hsa:3661%09red/hsa:5645%09red/hsa:5594%09red/hsa:355%09red/hsa:23586%09red/hsa:7514%09red/hsa:3454%09red/hsa:4793%09red/hsa:103%09red/hsa:5602%09red/hsa:4615%09red/hsa:5610%09red/hsa:79671%09red/hsa:5609%09red/hsa:90865%09red/hsa:3551%09red/hsa:3553%09red/hsa:3552%09red/hsa:56000%09red/hsa:5601%09red/…	img/hsa05164.html
Ether lipid metabolism	KEGG PATHWAY	hsa00565	15	45	0.177776	0.513986	PLA2G2A|PAFAH2|AGPS|PLD1|PLD3|JMJD7-PLA2G4B|ENPP2|CEPT1|PLA2G6|PLA2G7|LPCAT4|PLB1|GAL3ST1|PLA2G4F|PAFAH1B3	http://www.genome.jp/kegg-bin/show_pathway?hsa00565/hsa:5337%09red/hsa:151056%09red/hsa:5051%09red/hsa:5320%09red/hsa:23646%09red/hsa:8540%09red/hsa:5168%09red/hsa:8398%09red/hsa:255189%09red/hsa:254531%09red/hsa:8681%09red/hsa:10390%09red/hsa:5050%09red/hsa:7941%09red/hsa:9514%09red	img/hsa00565.html
AGE-RAGE signaling pathway in diabetic complications	KEGG PATHWAY	hsa04933	31	101	0.178853	0.513986	SMAD4|VEGFB|BAX|SMAD3|AKT1|PLCG1|PLCE1|MAPK10|IL1A|IL1B|STAT1|PIK3CB|SMAD2|MAPK1|PIK3R3|PIK3R1|JAK2|MAPK8|MAPK9|TGFBR2|PLCB4|DIAPH1|PLCD4|PRKCZ|VEGFA|COL4A2|PLCD1|FN1|AKT2|COL4A4|COL4A3	http://www.genome.jp/kegg-bin/show_pathway?hsa04933/hsa:8503%09red/hsa:84812%09red/hsa:3553%09red/hsa:1286%09red/hsa:1729%09red/hsa:5332%09red/hsa:2335%09red/hsa:5602%09red/hsa:5601%09red/hsa:4089%09red/hsa:4087%09red/hsa:5335%09red/hsa:3552%09red/hsa:5333%09red/hsa:4088%09red/hsa:5590%09red/hsa:5291%09red/hsa:3717%09red/hsa:581%09red/hsa:5599%09red/hsa:5295%09red/hsa:208%09red/hsa:7423%09red/hsa…	img/hsa04933.html
Ribosome	KEGG PATHWAY	hsa03010	41	137	0.183397	0.517701	MRPL27|RPL37A|RPS27L|RPL7|RPL4|RPL5|RPS15A|RPS7|RPS6|MRPS15|RPL13|RPL36A-HNRNPH2|RPS9|RPS8|RPL22L1|RPS15|RPL21|RPL23|RPS3A|RPL36A|MRPL11|RPS24|MRPL33|RPS20|MRPL18|RPL14|RPL15|RPL17|MRPL2|MRPL3|MRPL1|RPS10-NUDT3|MRPL23|MRPL9|RPL26L1|MRPS16|RPL36|RPL34|RPL30|RPL10A|RPL10	http://www.genome.jp/kegg-bin/show_pathway?hsa03010/hsa:6164%09red/hsa:6189%09red/hsa:64960%09red/hsa:29074%09red/hsa:65005%09red/hsa:65003%09red/hsa:65008%09red/hsa:100529097%09red/hsa:6150%09red/hsa:6156%09red/hsa:6210%09red/hsa:51065%09red/hsa:6173%09red/hsa:9349%09red/hsa:6134%09red/hsa:4736%09red/hsa:6137%09red/hsa:6138%09red/hsa:6139%09red/hsa:51121%09red/hsa:51264%09red/hsa:51021%09red/hsa…	img/hsa03010.html
Fatty acid elongation	KEGG PATHWAY	hsa00062	9	25	0.185393	0.517701	HACD4|ACAA2|HADHB|PPT2|HADHA|ELOVL7|ACOT7|ELOVL1|MECR	http://www.genome.jp/kegg-bin/show_pathway?hsa00062/hsa:9374%09red/hsa:79993%09red/hsa:3032%09red/hsa:3030%09red/hsa:401494%09red/hsa:51102%09red/hsa:10449%09red/hsa:64834%09red/hsa:11332%09red	img/hsa00062.html
alpha-Linolenic acid metabolism	KEGG PATHWAY	hsa00592	9	25	0.185393	0.517701	PLA2G2A|JMJD7-PLA2G4B|ACOX3|ACOX1|PLA2G6|ACAA1|PLB1|FADS2|PLA2G4F	http://www.genome.jp/kegg-bin/show_pathway?hsa00592/hsa:151056%09red/hsa:30%09red/hsa:5320%09red/hsa:51%09red/hsa:8398%09red/hsa:255189%09red/hsa:8681%09red/hsa:9415%09red/hsa:8310%09red	img/hsa00592.html
Progesterone-mediated oocyte maturation	KEGG PATHWAY	hsa04914	30	98	0.188029	0.520156	CPEB4|SPDYE6|SPDYE1|PKMYT1|AKT1|AKT2|MAPK10|RAF1|CDC16|PIK3CB|ANAPC11|ANAPC10|MAPK1|PGR|PIK3R1|PIK3R3|MAPK8|MAPK9|BUB1|RPS6KA1|CDC25B|CDC25A|ADCY7|CCNA2|ANAPC7|ADCY4|CCNB2|RPS6KA2|RPS6KA3|PRKACB	http://www.genome.jp/kegg-bin/show_pathway?hsa04914/hsa:8503%09red/hsa:9088%09red/hsa:729597%09red/hsa:10393%09red/hsa:51529%09red/hsa:196883%09red/hsa:5602%09red/hsa:5601%09red/hsa:5291%09red/hsa:993%09red/hsa:5594%09red/hsa:9133%09red/hsa:890%09red/hsa:994%09red/hsa:6196%09red/hsa:6197%09red/hsa:6195%09red/hsa:5295%09red/hsa:5599%09red/hsa:51434%09red/hsa:208%09red/hsa:207%09red/hsa:285955%09re…	img/hsa04914.html
TGF-beta signaling pathway	KEGG PATHWAY	hsa04350	26	84	0.191265	0.524208	PPP2R1B|SMAD9|SMAD4|SMAD7|SMAD1|SMAD2|SMAD3|THBS1|DCN|SMURF2|SKP1|ZFYVE16|RPS6KB2|MAPK1|CUL1|TGFBR2|RBL1|LTBP1|SP1|MINOS1-NBL1|EP300|BMP4|ID4|CHRD|TGIF2|TGIF1	http://www.genome.jp/kegg-bin/show_pathway?hsa04350/hsa:6667%09red/hsa:9765%09red/hsa:5519%09red/hsa:1634%09red/hsa:6500%09red/hsa:3400%09red/hsa:7050%09red/hsa:4088%09red/hsa:4089%09red/hsa:4086%09red/hsa:8454%09red/hsa:652%09red/hsa:5594%09red/hsa:8646%09red/hsa:6199%09red/hsa:4087%09red/hsa:60436%09red/hsa:64750%09red/hsa:4052%09red/hsa:100532736%09red/hsa:5933%09red/hsa:2033%09red/hsa:4093%09…	img/hsa04350.html
Vascular smooth muscle contraction	KEGG PATHWAY	hsa04270	36	120	0.197447	0.536187	ACTA2|MYH11|ACTG2|MRVI1|MYL6|RAF1|CALM3|CACNA1C|KCNMA1|ARHGEF1|PLA2G6|GUCY1A3|MAPK1|PPP1R12A|PPP1R12B|ARHGEF11|ARHGEF12|PLCB4|PRKACB|RAMP3|RAMP2|PLA2G2A|KCNMB2|ITPR2|ITPR3|ITPR1|CALD1|PLA2G4F|ADCY4|KCNMB3|ADCY7|PPP1CB|JMJD7-PLA2G4B|MYLK|ROCK2|GUCY1B3	http://www.genome.jp/kegg-bin/show_pathway?hsa04270/hsa:3708%09red/hsa:3709%09red/hsa:5320%09red/hsa:2983%09red/hsa:2982%09red/hsa:8398%09red/hsa:255189%09red/hsa:5567%09red/hsa:4638%09red/hsa:4659%09red/hsa:9826%09red/hsa:808%09red/hsa:27094%09red/hsa:4637%09red/hsa:3778%09red/hsa:196883%09red/hsa:10242%09red/hsa:9138%09red/hsa:5594%09red/hsa:10266%09red/hsa:5332%09red/hsa:775%09red/hsa:800%09re…	img/hsa04270.html
Viral myocarditis	KEGG PATHWAY	hsa05416	19	60	0.204816	0.551141	CXADR|LAMA2|CD28|DMD|CD55|EIF4G3|EIF4G2|EIF4G1|SGCD|FYN|HLA-F|CASP8|HLA-DQB1|DAG1|CD80|ABL1|PRF1|BID|CAV1	http://www.genome.jp/kegg-bin/show_pathway?hsa05416/hsa:941%09red/hsa:8672%09red/hsa:940%09red/hsa:1981%09red/hsa:1982%09red/hsa:25%09red/hsa:2534%09red/hsa:1605%09red/hsa:1604%09red/hsa:637%09red/hsa:5551%09red/hsa:1525%09red/hsa:841%09red/hsa:857%09red/hsa:3119%09red/hsa:3134%09red/hsa:6444%09red/hsa:3908%09red/hsa:1756%09red	img/hsa05416.html
Glycosaminoglycan degradation	KEGG PATHWAY	hsa00531	7	19	0.209313	0.558168	GNS|HYAL3|HYAL2|NAGLU|IDS|GLB1|SGSH	http://www.genome.jp/kegg-bin/show_pathway?hsa00531/hsa:2799%09red/hsa:2720%09red/hsa:3423%09red/hsa:4669%09red/hsa:6448%09red/hsa:8692%09red/hsa:8372%09red	img/hsa00531.html
Tight junction	KEGG PATHWAY	hsa04530	41	139	0.21286	0.560701	MYH11|PPP2R1B|SPTAN1|EPB41|RRAS|AKT1|AKT2|MYL5|MPP5|MYH4|MLLT4|MYH8|CASK|CTNNB1|MAGI3|MAGI2|MAGI1|TJP1|MPDZ|CLDN7|EPB41L1|ASH1L|EPB41L2|JAM2|PPP2R2D|PPP2R2A|MRAS|CRB3|PRKCZ|CTNNA1|CSNK2A1|TJAP1|TJP2|SHROOM3|ACTN1|PARD3|MYH7B|ACTN4|PARD6G|CSNK2B|YBX3	http://www.genome.jp/kegg-bin/show_pathway?hsa04530/hsa:58494%09red/hsa:2036%09red/hsa:8777%09red/hsa:260425%09red/hsa:92359%09red/hsa:6709%09red/hsa:1460%09red/hsa:55844%09red/hsa:5519%09red/hsa:6237%09red/hsa:57619%09red/hsa:4301%09red/hsa:4636%09red/hsa:5520%09red/hsa:87%09red/hsa:81%09red/hsa:8531%09red/hsa:57644%09red/hsa:9223%09red/hsa:5590%09red/hsa:1366%09red/hsa:2037%09red/hsa:8573%09red…	img/hsa04530.html
Tuberculosis	KEGG PATHWAY	hsa05152	52	179	0.214052	0.560701	CD74|JAK2|BAX|NFYC|NFYB|BAD|MAPK10|NOD2|IFNGR2|IL1A|IL1B|RAF1|CEBPG|CALM3|STAT1|CLEC7A|EEA1|CIITA|BID|TRADD|HSPD1|MAPK1|HLA-DQB1|JAK1|KSR1|MAPK8|MYD88|APAF1|ARHGEF12|RAB5B|CAMK2D|CAMK2G|FCGR2B|FCGR2C|AKT2|AKT1|EP300|CASP10|MAPK9|TNFRSF1A|SYK|RFX5|LSP1|NFYA|CASP8|TCIRG1|CD14|IRAK4|PPP3CA|PPP3CB|PPP3CC|CLEC4E	http://www.genome.jp/kegg-bin/show_pathway?hsa05152/hsa:317%09red/hsa:843%09red/hsa:572%09red/hsa:64581%09red/hsa:4802%09red/hsa:4800%09red/hsa:4801%09red/hsa:5594%09red/hsa:4046%09red/hsa:5869%09red/hsa:6850%09red/hsa:929%09red/hsa:26253%09red/hsa:5530%09red/hsa:5533%09red/hsa:5532%09red/hsa:808%09red/hsa:1054%09red/hsa:2213%09red/hsa:5602%09red/hsa:4615%09red/hsa:64127%09red/hsa:4261%09red/hsa:…	img/hsa05152.html
Transcriptional misregulation in cancer	KEGG PATHWAY	hsa05202	52	180	0.22778	0.588183	HDAC1|BCL2L1|PTK2|CDKN1A|ATM|BIRC3|SMAD1|ERG|RUNX1T1|TAF15|CCNT1|HPGD|NCOR1|RARA|RUNX2|ZBTB17|ITGB7|CSF1R|HOXA10|JUP|KDM6A|H3F3B|PML|DOT1L|SIN3A|TGFBR2|KMT2A|DDIT3|LYL1|TCF3|SP1|FLI1|SLC45A3|PAX5|PPARG|PLAU|PROM1|MDM2|UTY|ZEB1|PAX8|TP53|GZMB|ETV6|HMGA2|WHSC1|LMO2|MEF2C|CD14|MMP9|WNT16|EWSR1	http://www.genome.jp/kegg-bin/show_pathway?hsa05202/hsa:3728%09red/hsa:598%09red/hsa:3021%09red/hsa:5328%09red/hsa:1649%09red/hsa:4066%09red/hsa:6667%09red/hsa:6935%09red/hsa:330%09red/hsa:862%09red/hsa:860%09red/hsa:904%09red/hsa:5747%09red/hsa:2120%09red/hsa:3695%09red/hsa:3065%09red/hsa:3002%09red/hsa:2313%09red/hsa:4086%09red/hsa:8091%09red/hsa:85414%09red/hsa:4208%09red/hsa:51384%09red/hsa:9…	img/hsa05202.html
Small cell lung cancer	KEGG PATHWAY	hsa05222	26	86	0.230326	0.588183	BCL2L1|PTK2|BIRC3|TRAF2|IKBKB|AKT1|AKT2|SKP2|CCNE2|PIK3CB|RB1|PIK3R3|PIK3R1|APAF1|ITGB1|LAMA2|LAMA3|LAMA4|TRAF5|CHUK|COL4A4|COL4A3|COL4A2|TP53|FN1|CDK6	http://www.genome.jp/kegg-bin/show_pathway?hsa05222/hsa:317%09red/hsa:8503%09red/hsa:598%09red/hsa:3910%09red/hsa:2335%09red/hsa:5925%09red/hsa:5747%09red/hsa:6502%09red/hsa:9134%09red/hsa:7188%09red/hsa:7186%09red/hsa:3551%09red/hsa:3688%09red/hsa:5291%09red/hsa:330%09red/hsa:5295%09red/hsa:208%09red/hsa:207%09red/hsa:3908%09red/hsa:3909%09red/hsa:1286%09red/hsa:1285%09red/hsa:1284%09red/hsa:102…	img/hsa05222.html
Sphingolipid metabolism	KEGG PATHWAY	hsa00600	15	47	0.230504	0.588183	ACER3|CERS4|CERS2|ASAH1|SGMS1|SGPL1|GLB1|CERK|SMPD4|SMPD1|SPTLC3|SMPD3|SMPD2|GAL3ST1|ARSA	http://www.genome.jp/kegg-bin/show_pathway?hsa00600/hsa:55627%09red/hsa:55304%09red/hsa:427%09red/hsa:2720%09red/hsa:79603%09red/hsa:64781%09red/hsa:55331%09red/hsa:6609%09red/hsa:29956%09red/hsa:55512%09red/hsa:6610%09red/hsa:8879%09red/hsa:259230%09red/hsa:410%09red/hsa:9514%09red	img/hsa00600.html
Endocrine resistance	KEGG PATHWAY	hsa01522	29	97	0.234956	0.593481	PTK2|CDKN1A|EGFR|BAX|AKT1|AKT2|MAPK10|RAF1|NCOR1|PIK3CB|RB1|RPS6KB2|MAPK1|PIK3R3|PIK3R1|MAPK8|MAPK9|SP1|PRKACB|DLL4|MDM2|ADCY4|ADCY7|TP53|SOS1|BAD|NOTCH2|GRB2|MMP9	http://www.genome.jp/kegg-bin/show_pathway?hsa01522/hsa:8503%09red/hsa:572%09red/hsa:2885%09red/hsa:54567%09red/hsa:6667%09red/hsa:5925%09red/hsa:5747%09red/hsa:5602%09red/hsa:5601%09red/hsa:196883%09red/hsa:4853%09red/hsa:1956%09red/hsa:9611%09red/hsa:5594%09red/hsa:6199%09red/hsa:5291%09red/hsa:581%09red/hsa:5599%09red/hsa:5295%09red/hsa:6654%09red/hsa:208%09red/hsa:207%09red/hsa:1026%09red/hsa…	img/hsa01522.html
Prolactin signaling pathway	KEGG PATHWAY	hsa04917	22	72	0.23659	0.593481	FOXO3|AKT1|AKT2|MAPK10|RAF1|STAT1|PIK3CB|MAPK1|JAK2|PIK3R1|PIK3R3|MAPK8|MAPK9|IRF1|TNFRSF11A|SOCS4|SOCS7|SOCS6|SOS1|SOCS2|GSK3B|GRB2	http://www.genome.jp/kegg-bin/show_pathway?hsa04917/hsa:30837%09red/hsa:8503%09red/hsa:8792%09red/hsa:2885%09red/hsa:8835%09red/hsa:3659%09red/hsa:5602%09red/hsa:5601%09red/hsa:5594%09red/hsa:9306%09red/hsa:5291%09red/hsa:3717%09red/hsa:5295%09red/hsa:5599%09red/hsa:6654%09red/hsa:208%09red/hsa:122809%09red/hsa:207%09red/hsa:6772%09red/hsa:2932%09red/hsa:5894%09red/hsa:2309%09red	img/hsa04917.html
Glioma	KEGG PATHWAY	hsa05214	20	65	0.239426	0.594661	TGFA|TP53|CALM3|SOS1|CAMK2D|GRB2|CDKN1A|CAMK2G|EGFR|AKT2|RB1|AKT1|PLCG1|MAPK1|PIK3R3|CDK6|PIK3R1|MDM2|RAF1|PIK3CB	http://www.genome.jp/kegg-bin/show_pathway?hsa05214/hsa:1026%09red/hsa:5335%09red/hsa:5925%09red/hsa:8503%09red/hsa:1021%09red/hsa:818%09red/hsa:817%09red/hsa:808%09red/hsa:5594%09red/hsa:4193%09red/hsa:5295%09red/hsa:7157%09red/hsa:6654%09red/hsa:208%09red/hsa:1956%09red/hsa:5291%09red/hsa:2885%09red/hsa:5894%09red/hsa:207%09red/hsa:7039%09red	img/hsa05214.html
Peroxisome	KEGG PATHWAY	hsa04146	25	83	0.242499	0.594661	EPHX2|AGPS|HACL1|BAAT|SCP2|PECR|PEX10|ACAA1|HMGCLL1|HSD17B4|ABCD4|CRAT|ACSL1|SOD2|PEX26|PEX11A|AMACR|ACOT8|PEX1|PEX3|PEX6|ACOX3|ACOX1|ACSL6|DECR2	http://www.genome.jp/kegg-bin/show_pathway?hsa04146/hsa:8504%09red/hsa:570%09red/hsa:8540%09red/hsa:23600%09red/hsa:10005%09red/hsa:55825%09red/hsa:6648%09red/hsa:8310%09red/hsa:26061%09red/hsa:5826%09red/hsa:26063%09red/hsa:5192%09red/hsa:5190%09red/hsa:6342%09red/hsa:2180%09red/hsa:3295%09red/hsa:54511%09red/hsa:23305%09red/hsa:30%09red/hsa:8800%09red/hsa:51%09red/hsa:1384%09red/hsa:55670%09red…	img/hsa04146.html
Dopaminergic synapse	KEGG PATHWAY	hsa04728	38	130	0.243088	0.594661	PPP2R1B|GRIA2|PPP2R3C|ITPR2|AKT1|AKT2|MAPK10|CALM3|CACNA1A|CACNA1C|PPP2R5E|PPP2R2D|MAPK8|MAPK9|PLCB4|CAMK2D|PPP2R2A|CAMK2G|GNB1|COMT|GNB2|PPP2R5D|SLC18A2|DDC|ITPR3|ITPR1|PPP1CB|KIF5B|GSK3A|GSK3B|CREB3L2|GNGT2|PRKACB|GNAL|PPP3CA|PPP3CB|PPP3CC|PPP2R5C	http://www.genome.jp/kegg-bin/show_pathway?hsa04728/hsa:3708%09red/hsa:3709%09red/hsa:1312%09red/hsa:2774%09red/hsa:5519%09red/hsa:5530%09red/hsa:5533%09red/hsa:5532%09red/hsa:808%09red/hsa:5602%09red/hsa:5601%09red/hsa:2932%09red/hsa:3799%09red/hsa:773%09red/hsa:2793%09red/hsa:5332%09red/hsa:775%09red/hsa:2783%09red/hsa:2782%09red/hsa:3710%09red/hsa:2891%09red/hsa:208%09red/hsa:55012%09red/hsa:5…	img/hsa04728.html
Longevity regulating pathway	KEGG PATHWAY	hsa04211	28	94	0.246848	0.598909	SESN1|STK11|BAX|FOXO3|AKT1|AKT2|TSC2|EHMT1|ADIPOR2|ADIPOR1|PIK3CB|PPARGC1A|RPS6KB2|PIK3R3|PIK3R1|ATG5|ULK2|SIRT1|SOD2|PPARG|ADCY7|PRKAA1|ADCY4|EIF4E2|TP53|CREB3L2|CAMKK2|PRKACB	http://www.genome.jp/kegg-bin/show_pathway?hsa04211/hsa:64764%09red/hsa:8503%09red/hsa:79813%09red/hsa:9706%09red/hsa:27244%09red/hsa:23411%09red/hsa:6648%09red/hsa:6794%09red/hsa:7249%09red/hsa:10645%09red/hsa:10891%09red/hsa:79602%09red/hsa:6199%09red/hsa:5291%09red/hsa:196883%09red/hsa:581%09red/hsa:5295%09red/hsa:9474%09red/hsa:208%09red/hsa:9470%09red/hsa:207%09red/hsa:51094%09red/hsa:7157%0…	img/hsa04211.html
cGMP-PKG signaling pathway	KEGG PATHWAY	hsa04022	48	167	0.251441	0.600743	NFATC2|NFATC3|FXYD2|ATP2A1|ATP2A3|ITPR2|AKT1|BAD|VDAC3|RAF1|CREB3L2|ATP2B2|CALM3|PIK3CB|CACNA1C|PDE3A|KCNMA1|GUCY1A3|MAPK1|PIK3R3|PPP1R12A|PIK3R1|GTF2I|PDE5A|MRVI1|PLCB4|MEF2D|CNGA1|AKT2|KCNMB2|ATP2B1|ITPR3|GATA4|ITPR1|ATP2B4|ADCY4|KCNMB3|ADCY7|PPP1CB|MYLK|ROCK2|MEF2C|MEF2A|ATP1A2|GUCY1B3|PPP3CA|PPP3CB|PPP3CC	http://www.genome.jp/kegg-bin/show_pathway?hsa04022/hsa:3708%09red/hsa:3709%09red/hsa:8503%09red/hsa:2983%09red/hsa:572%09red/hsa:8654%09red/hsa:487%09red/hsa:486%09red/hsa:7419%09red/hsa:1259%09red/hsa:489%09red/hsa:4638%09red/hsa:2969%09red/hsa:5530%09red/hsa:5533%09red/hsa:5532%09red/hsa:808%09red/hsa:27094%09red/hsa:4773%09red/hsa:4205%09red/hsa:3778%09red/hsa:196883%09red/hsa:10242%09red/hsa…	img/hsa04022.html
Synthesis and degradation of ketone bodies	KEGG PATHWAY	hsa00072	4	10	0.253058	0.600743	ACAT1|ACAT2|BDH2|HMGCLL1	http://www.genome.jp/kegg-bin/show_pathway?hsa00072/hsa:39%09red/hsa:38%09red/hsa:56898%09red/hsa:54511%09red	img/hsa00072.html
One carbon pool by folate	KEGG PATHWAY	hsa00670	7	20	0.253692	0.600743	ST20-MTHFS|MTHFD1|MTHFR|ALDH1L2|ALDH1L1|TYMS|SHMT2	http://www.genome.jp/kegg-bin/show_pathway?hsa00670/hsa:10840%09red/hsa:7298%09red/hsa:160428%09red/hsa:4522%09red/hsa:4524%09red/hsa:6472%09red/hsa:100528021%09red	img/hsa00670.html
Insulin resistance	KEGG PATHWAY	hsa04931	32	109	0.257257	0.603764	PCK2|CD36|IKBKB|AKT1|AKT2|MAPK10|PPP2R4|TRIB3|PIK3CB|PPARGC1A|PPARGC1B|RPS6KB2|PIK3R3|PIK3R1|MAPK8|MAPK9|PYGL|CPT1A|CPT1B|ACACB|PRKCZ|PRKAA1|MGEA5|RPS6KA1|RPS6KA2|RPS6KA3|PPP1CB|TNFRSF1A|OGT|GSK3B|CREB3L2|PDPK1	http://www.genome.jp/kegg-bin/show_pathway?hsa04931/hsa:133522%09red/hsa:64764%09red/hsa:8503%09red/hsa:1375%09red/hsa:1374%09red/hsa:5106%09red/hsa:57761%09red/hsa:6199%09red/hsa:948%09red/hsa:5602%09red/hsa:5601%09red/hsa:5291%09red/hsa:5562%09red/hsa:5170%09red/hsa:3551%09red/hsa:8473%09red/hsa:2932%09red/hsa:5590%09red/hsa:6196%09red/hsa:6197%09red/hsa:6195%09red/hsa:5295%09red/hsa:5599%09red…	img/hsa04931.html
Type II diabetes mellitus	KEGG PATHWAY	hsa04930	15	48	0.259047	0.603764	SOCS4|SOCS2|HKDC1|CACNA1A|PIK3CB|CACNA1C|IKBKB|MAPK1|PRKCZ|PIK3R3|PIK3R1|MAPK10|MAPK8|MAPK9|PKM	http://www.genome.jp/kegg-bin/show_pathway?hsa04930/hsa:3551%09red/hsa:773%09red/hsa:5594%09red/hsa:8503%09red/hsa:775%09red/hsa:5590%09red/hsa:5291%09red/hsa:8835%09red/hsa:80201%09red/hsa:5295%09red/hsa:5599%09red/hsa:5602%09red/hsa:5601%09red/hsa:5315%09red/hsa:122809%09red	img/hsa04930.html
Viral carcinogenesis	KEGG PATHWAY	hsa05203	58	205	0.269836	0.621287	HDAC1|HDAC5|HDAC4|HDAC6|HDAC9|CDKN1A|HLA-F|BAX|BAD|TRADD|VDAC3|MAPKAPK2|RBL1|DLG1|SKP2|CCNE2|PIK3CB|UBE3A|RB1|MAPK1|PIK3R3|PXN|PIK3R1|JAK1|NFKB2|GSN|PKM|YWHAZ|TRAF2|TRAF5|CCNA2|HIST2H2BF|HIST1H2BD|KAT2A|IRF7|MDM2|EP300|RASA2|UBR4|IRF3|ACTN1|TP53|ACTN4|SYK|TBP|CCND3|EIF2AK2|CASP8|CDC20|CREB3L2|GRB2|CDK6|PRKACB|HDAC11|HDAC10|YWHAE|RBPJ|SP100	http://www.genome.jp/kegg-bin/show_pathway?hsa05203/hsa:64764%09red/hsa:9261%09red/hsa:3665%09red/hsa:8503%09red/hsa:5295%09red/hsa:572%09red/hsa:2885%09red/hsa:23352%09red/hsa:841%09red/hsa:7419%09red/hsa:6850%09red/hsa:7531%09red/hsa:5925%09red/hsa:5922%09red/hsa:3661%09red/hsa:7534%09red/hsa:5829%09red/hsa:6502%09red/hsa:9134%09red/hsa:7188%09red/hsa:87%09red/hsa:3065%09red/hsa:81%09red/hsa:83…	img/hsa05203.html
Mineral absorption	KEGG PATHWAY	hsa04978	16	52	0.271964	0.621287	STEAP2|FXYD2|SLC40A1|MT1E|HMOX2|SLC34A2|SLC39A4|ATP1A2|SLC26A6|HEPH|ATP2B1|SLC11A2|TRPM6|FTH1|ATP7A|SLC46A1	http://www.genome.jp/kegg-bin/show_pathway?hsa04978/hsa:2495%09red/hsa:10568%09red/hsa:140803%09red/hsa:9843%09red/hsa:55630%09red/hsa:4891%09red/hsa:490%09red/hsa:486%09red/hsa:65010%09red/hsa:30061%09red/hsa:3163%09red/hsa:538%09red/hsa:477%09red/hsa:113235%09red/hsa:4493%09red/hsa:261729%09red	img/hsa04978.html
Primary bile acid biosynthesis	KEGG PATHWAY	hsa00120	6	17	0.272862	0.621287	BAAT|SCP2|AMACR|HSD3B7|ACOT8|HSD17B4	http://www.genome.jp/kegg-bin/show_pathway?hsa00120/hsa:10005%09red/hsa:570%09red/hsa:80270%09red/hsa:23600%09red/hsa:6342%09red/hsa:3295%09red	img/hsa00120.html
Circadian rhythm	KEGG PATHWAY	hsa04710	10	31	0.279814	0.630711	FBXW11|PRKAA1|SKP1|NPAS2|CRY2|PER3|CSNK1D|CSNK1E|RORA|CUL1	http://www.genome.jp/kegg-bin/show_pathway?hsa04710/hsa:4862%09red/hsa:1453%09red/hsa:6500%09red/hsa:6095%09red/hsa:1408%09red/hsa:8863%09red/hsa:5562%09red/hsa:1454%09red/hsa:8454%09red/hsa:23291%09red	img/hsa04710.html
HIF-1 signaling pathway	KEGG PATHWAY	hsa04066	30	103	0.282486	0.630711	CDKN1A|MKNK1|EGFR|GAPDH|AKT1|PLCG1|IFNGR2|TEK|TFRC|HKDC1|PIK3CB|RPS6KB2|PFKL|PIK3R3|PIK3R1|TCEB1|PGK1|CAMK2D|CAMK2G|ENO3|VEGFA|ALDOA|EP300|EGLN3|EIF4E2|RPS6|ARNT|AKT2|LDHA|MAPK1	http://www.genome.jp/kegg-bin/show_pathway?hsa04066/hsa:8503%09red/hsa:8569%09red/hsa:5594%09red/hsa:3939%09red/hsa:2027%09red/hsa:80201%09red/hsa:112399%09red/hsa:5211%09red/hsa:1956%09red/hsa:5230%09red/hsa:7010%09red/hsa:7037%09red/hsa:5335%09red/hsa:226%09red/hsa:405%09red/hsa:6199%09red/hsa:5291%09red/hsa:6194%09red/hsa:5295%09red/hsa:208%09red/hsa:9470%09red/hsa:7422%09red/hsa:6921%09red/hs…	img/hsa04066.html
Oxytocin signaling pathway	KEGG PATHWAY	hsa04921	45	158	0.283394	0.630711	NFATC2|CACNA1C|CAMK1D|CDKN1A|EGFR|PRKAA1|MYL6|ITPR2|NFATC3|MAP2K5|RAF1|PRKACB|CALM3|RYR1|CACNB3|CACNB2|PIK3CB|RYR2|GUCY1A3|MAPK1|PIK3R3|MAPK7|PPP1R12B|CAMK1|PPP1R12A|PLCB4|PIK3R1|CAMK2D|CAMK2G|CACNA2D2|ITPR3|ITPR1|PLA2G4F|ADCY4|ADCY7|PPP1CB|JMJD7-PLA2G4B|MYLK|ROCK2|MEF2C|CAMKK2|GUCY1B3|PPP3CA|PPP3CB|PPP3CC	http://www.genome.jp/kegg-bin/show_pathway?hsa04921/hsa:3708%09red/hsa:3709%09red/hsa:8503%09red/hsa:2983%09red/hsa:2982%09red/hsa:8536%09red/hsa:9254%09red/hsa:255189%09red/hsa:196883%09red/hsa:4638%09red/hsa:5530%09red/hsa:5533%09red/hsa:5532%09red/hsa:808%09red/hsa:784%09red/hsa:5567%09red/hsa:783%09red/hsa:4637%09red/hsa:4773%09red/hsa:5607%09red/hsa:1956%09red/hsa:5291%09red/hsa:4208%09red/h…	img/hsa04921.html
Glycolysis / Gluconeogenesis	KEGG PATHWAY	hsa00010	20	67	0.289338	0.6344	PCK2|ADH6|DLD|HKDC1|ACSS2|ACSS1|ALDH3A1|TPI1|PGM2|GAPDH|PFKM|PFKL|ADH1B|ADPGK|ALDOA|GALM|ENO3|PGK1|LDHA|PKM	http://www.genome.jp/kegg-bin/show_pathway?hsa00010/hsa:218%09red/hsa:226%09red/hsa:2027%09red/hsa:5211%09red/hsa:130589%09red/hsa:7167%09red/hsa:80201%09red/hsa:130%09red/hsa:5106%09red/hsa:2597%09red/hsa:3939%09red/hsa:55276%09red/hsa:5213%09red/hsa:55902%09red/hsa:1738%09red/hsa:5315%09red/hsa:84532%09red/hsa:83440%09red/hsa:5230%09red/hsa:125%09red	img/hsa00010.html
Renal cell carcinoma	KEGG PATHWAY	hsa05211	20	67	0.289338	0.6344	EGLN3|TGFA|SOS1|ARNT|GRB2|PIK3CB|RAP1B|GAB1|AKT1|AKT2|MAPK1|PIK3R3|RAPGEF1|PIK3R1|PAK4|VEGFA|PAK6|EP300|RAF1|TCEB1	http://www.genome.jp/kegg-bin/show_pathway?hsa05211/hsa:10298%09red/hsa:5594%09red/hsa:8503%09red/hsa:2889%09red/hsa:2033%09red/hsa:405%09red/hsa:5291%09red/hsa:7039%09red/hsa:5295%09red/hsa:112399%09red/hsa:6654%09red/hsa:5908%09red/hsa:208%09red/hsa:2549%09red/hsa:7422%09red/hsa:2885%09red/hsa:5894%09red/hsa:207%09red/hsa:6921%09red/hsa:56924%09red	img/hsa05211.html
Hepatitis C	KEGG PATHWAY	hsa05160	38	133	0.296303	0.643772	PPP2R1B|CDKN1A|EGFR|IKBKB|AKT1|BAD|IFNAR1|MAPK10|RAF1|DDX58|STAT1|PIK3CB|TRADD|OAS2|PIK3R3|PIK3R1|JAK1|MAPK8|MAPK9|CLDN7|TRAF2|PPP2R2D|PPP2R2A|CHUK|IRF7|IRF3|IRF1|TP53|SOS1|TNFRSF1A|GRB2|EIF2AK3|EIF2AK2|AKT2|GSK3B|MAPK1|PIAS1|PDPK1	http://www.genome.jp/kegg-bin/show_pathway?hsa05160/hsa:3665%09red/hsa:8503%09red/hsa:3661%09red/hsa:572%09red/hsa:2885%09red/hsa:23586%09red/hsa:55844%09red/hsa:5519%09red/hsa:3454%09red/hsa:4939%09red/hsa:1956%09red/hsa:5601%09red/hsa:7186%09red/hsa:5170%09red/hsa:5602%09red/hsa:3551%09red/hsa:3659%09red/hsa:5594%09red/hsa:5291%09red/hsa:1366%09red/hsa:9451%09red/hsa:8554%09red/hsa:5295%09red/h…	img/hsa05160.html
HTLV-I infection	KEGG PATHWAY	hsa05166	72	259	0.299357	0.643772	BCL2L1|NFATC2|NFATC3|APC|DLG1|SMAD4|CDKN1A|ATM|IL2RA|HLA-F|BAX|SMAD3|RRAS|NFYB|POLE|ATR|POLD4|VDAC3|GSK3B|XPO1|PPP3CB|CDC16|BUB3|PIK3CB|ANAPC11|ANAPC10|RB1|TLN1|POLD2|DVL1|PIK3R3|IKBKB|JAK1|HLA-DQB1|MAPK8|MYB|CHEK2|RANBP3|CREM|WNT2B|TGFBR2|PIK3R1|TCF3|FDPS|CTNNB1|CRTC1|CHUK|TRRAP|MRAS|SMAD2|PPP3CA|AKT1|EP300|NFKB2|ANAPC7|ADCY4|CCNB2|ADCY7|TP53|TNFRSF1A|TBP|CCND3|AKT2|CDC20|KAT5|PRKACB|WNT16|WNT5A…	http://www.genome.jp/kegg-bin/show_pathway?hsa05166/hsa:3601%09red/hsa:896%09red/hsa:8503%09red/hsa:8295%09red/hsa:598%09red/hsa:2033%09red/hsa:7132%09red/hsa:9184%09red/hsa:7419%09red/hsa:51529%09red/hsa:7514%09red/hsa:8498%09red/hsa:7474%09red/hsa:5925%09red/hsa:7094%09red/hsa:5530%09red/hsa:5533%09red/hsa:5532%09red/hsa:6237%09red/hsa:4775%09red/hsa:4773%09red/hsa:1855%09red/hsa:4088%09red/hsa…	img/hsa05166.html
Dorso-ventral axis formation	KEGG PATHWAY	hsa04320	9	28	0.300137	0.643772	SOS1|ETV6|CPEB4|EGFR|NOTCH2|GRB2|MAPK1|SPIRE2|SPIRE1	http://www.genome.jp/kegg-bin/show_pathway?hsa04320/hsa:56907%09red/hsa:5594%09red/hsa:80315%09red/hsa:84501%09red/hsa:2885%09red/hsa:2120%09red/hsa:6654%09red/hsa:1956%09red/hsa:4853%09red	img/hsa04320.html
[truncated: 158 more rows]
