# Supplementary material for: KRT18 Modulates Alternative Splicing of Genes Involved in Proliferation and Apoptosis Processes in Both Gastric Cancer Cells and Clinical Samples
Source: Front Genet. 2021 Jul 5;12:635429. doi: 10.3389/fgene.2021.635429 (PMC8287183; doi:10.3389/fgene.2021.635429)
Supplement: Supplementary file 2 [file Data_Sheet_2.ZIP › Table S1.xlsx]

## Sheet: Sheet1
Table S1 Summary of RNA-seq reads of 6 samples used in analysis.
Sample	Raw reads	Clean reads	Total readsa	Total mappedb	Total Uniquely mapped(%)c	Junction reads(%)d	Expressed genes(%)e	Expressed genes(%) f
ctrl_1st	68679782	66248969	64590820	60577728	51004050(84.2%)	17018452(33.37%)	22713(37.54%)	11555(50.87%)
ctrl_2nd	70605324	66828271	64691060	60049590	47082969(78.41%)	15852201(33.67%)	23281(38.48%)	11590(49.78%)
ctrl_3rd	68494968	64329508	61801928	58859966	49547888(84.18%)	18386163(37.11%)	22174(36.65%)	11325(51.07%)
siKRT18_1st	82528932	78110570	75433822	70962847	63444271(89.4%)	21510515(33.9%)	23893(39.49%)	11691(48.93%)
siKRT18_2nd	99066160	94779554	92027718	87748413	81610886(93.01%)	29872882(36.6%)	23730(39.22%)	11564(48.73%)
siKRT18_3rd	74946004	71710595	69582910	66402342	57536334(86.65%)	21000203(36.5%)	22860(37.79%)	11522(50.40%)
a, the number of paired clean reads used for subsequent analysis;
b, the number and percentage of total reads that were mapped to the genome;
c, the number and percentage of uniquely mapped reads out of the total mapped reads;
d, the percentage of uniquely mapped reads that were mapped to splice site;
e, The number and proportion of expressed genes (FPKM>0) in the total known genes in the reference genome;
f, The number and proportion of genes whose FPKM>=1 in the total expressed genes;
